# Supplementary material for: PACAP and Other Neuropeptide Targets Link Chronic Migraine and Opioid-induced Hyperalgesia in Mouse Models*
Source: Mol Cell Proteomics. 2020 Oct 10;18(12):2447–58. doi: 10.1074/mcp.RA119.001767 (PMC6885698; doi:10.1074/mcp.RA119.001767)
Supplement: Supplementary file 1 [file mmc1.zip]

Archive with 9 entries (8 files):
- mmc1/
- mmc1/155636_1_supp_403295_pynrbb.docx
- mmc1/155636_1_supp_403296_pynr3b.xlsx
- mmc1/155636_1_supp_403297_pynr2b.xlsx
- mmc1/155636_1_supp_403298_pynrmb.xlsx
- mmc1/155636_1_supp_403299_pynr9b.xlsx
- mmc1/155636_1_supp_403300_pynrgb.xlsx
- mmc1/155636_1_supp_403301_pynr1b.xlsx
- mmc1/155636_1_supp_403317_pynszh.docx
