# Supplementary material for: PACAP and Other Neuropeptide Targets Link Chronic Migraine and Opioid-induced Hyperalgesia in Mouse Models*
Source: Mol Cell Proteomics. 2020 Oct 10;18(12):2447–58. doi: 10.1074/mcp.RA119.001767 (PMC6885698; doi:10.1074/mcp.RA119.001767)
Supplement: Supplementary file 1 [file mmc1.zip › mmc1/155636_1_supp_403296_pynr3b.xlsx]

## Sheet: Author Information
PACAP and other neuropeptide targets link chronic migraine and opioid-induced hyperalgesia in mouse models
Krishna D. B. Anapindi1, Ning Yang1, Elena V. Romanova1,2, Stanislav S. Rubakhin1,2, Alycia Tipton3, Isaac Dripps3, Zoie Sheets3, Jonathan V. Sweedler1,2, Amynah A. Pradhan3*
*Corresponding author email: pradhan4@uic.edu

## Sheet: comment
PACAP and other neuropeptide targets link chronic migraine and opioid-induced hyperalgesia in mouse models
Comment1: In the same region, some peptides with the same sequences are identified multiple times, this is caused by the protein sequence redundancy in the protein database.
Comment2: We used FDR 0.1% for identificaiton, but still can have false positive hits identified. For peptides with PTMs that are impossible biologically (e.g.: Peptides with C-amidation but having no glycine at C-terminus), we did not add them into the quantitation results.
Table definitions	Description	Web Link
protein accession number	Accession Last modified March 25, 2015 This subsection of the ‘Entry information’ section provides one or more accession number(s). These are stable identifiers and should be used to cite UniProtKB entries. Upon integration into UniProtKB, each entry is assigned a unique accession number, which is called ‘Primary (citable) accession number’.	http://www.uniprot.org/help/accession_numbers
protein name	name of the protein from which the detected peptide is derived
Protein Accession	same as accession number
Peptide	peptide sequence detected
-10lgP (the 10log of p value)	the score of peptide identification. The higher score means less chances the identification is wrong.	http://www.bioinfor.com/peaks/tutorials/peaksdbscore.html
Mass	mass of the detected peptide
mass difference between detected and theoretical value (in ppm)
m/z (detected mass to charge ratio)	mass to charge ratio. Mass spectrometry detected charged molecules based on their different mass to charge ratio
z (detected charge state)	charge state means the number of positive/negtive charge a molecule carrys when it is detected by mass spectrometry. Under condition we used, peptides will have a few positive charges.
RT (retention time)	the time of a peptide being eluted from the liquid chromatrogram and detected by mass spectrometry
PTM	post translational modification

## Sheet: Peptide Identifications
Trigeminal Nuclei
protein name	Protein Accession	Peptide	-10lgP (the 10log of p value)	Mass	mass difference between detected and theoretical value (in ppm)	m/z (detected mass to charge ratio)	z (detected charge state)	RT (retention time)	PTM
'Peptidyl-prolyl cis-trans isomerase A OS=Mus musculus GN=Ppia PE=1 SV=2'	sp|P17742|PPIA_MOUSE	M.V(+42.01)NPTVFFDITADDEPLGRVSF.E	50.15	2380.16	0.2	1191.09	2	47.28	Acetylation (Protein N-term)
'Peptidyl-prolyl cis-trans isomerase A OS=Mus musculus GN=Ppia PE=1 SV=2'	sp|P17742|PPIA_MOUSE	C.Q(-17.03)GGDFTRHNGTGGRSIYGEKF.E	43.67	2266.05	-0.8	567.52	4	16.52	Pyro-glu from Q
'Peptidyl-prolyl cis-trans isomerase A OS=Mus musculus GN=Ppia PE=1 SV=2'	sp|P17742|PPIA_MOUSE	M.VNPTVFFDITADDEPLGRVSF.E	41.2	2338.15	-0.9	1170.08	2	37.07
'Peptidyl-prolyl cis-trans isomerase A OS=Mus musculus GN=Ppia PE=1 SV=2'	sp|P17742|PPIA_MOUSE	F.EDENFILKHTGPGILSM.A	38.25	1899.94	-1.5	950.976	2	27.91
'Peptidyl-prolyl cis-trans isomerase A OS=Mus musculus GN=Ppia PE=1 SV=2'	sp|P17742|PPIA_MOUSE	F.ELFADKVPKTAENFRAL.S	38	1948.04	-1.3	650.354	3	22.12
'Peptidyl-prolyl cis-trans isomerase A OS=Mus musculus GN=Ppia PE=1 SV=2'	sp|P17742|PPIA_MOUSE	M.V(+42.01)NPTVFFDITADDEPLGRVSFELF.A	36.02	2769.35	-3.8	924.122	3	51.94	Acetylation (Protein N-term)
'Peptidyl-prolyl cis-trans isomerase A OS=Mus musculus GN=Ppia PE=1 SV=2'	sp|P17742|PPIA_MOUSE	M.V(+42.01)NPTVFFDITADDEPLGRVSFELFADKVPKTAENFRAL.S	35.64	4310.19	-1.9	1078.55	4	41.25	Acetylation (Protein N-term)
'Peptidyl-prolyl cis-trans isomerase A OS=Mus musculus GN=Ppia PE=1 SV=2'	sp|P17742|PPIA_MOUSE	A.KTEWLDGKHVVF.G	34.11	1457.77	-0.6	486.929	3	19.14
'Peptidyl-prolyl cis-trans isomerase A OS=Mus musculus GN=Ppia PE=1 SV=2'	sp|P17742|PPIA_MOUSE	F.ADKVPKTAENFRAL.S	34	1558.85	-1.1	520.622	3	13.98
'Peptidyl-prolyl cis-trans isomerase A OS=Mus musculus GN=Ppia PE=1 SV=2'	sp|P17742|PPIA_MOUSE	M.V(+42.01)NPTVFFDIT.A	32.97	1193.6	-1.2	597.805	2	50.06	Acetylation (Protein N-term)
'Peptidyl-prolyl cis-trans isomerase A OS=Mus musculus GN=Ppia PE=1 SV=2'	sp|P17742|PPIA_MOUSE	M.ANAGPNTNGSQFFICTAKT.E	32.35	1940.9	-0.7	971.459	2	22.44
'Peptidyl-prolyl cis-trans isomerase A OS=Mus musculus GN=Ppia PE=1 SV=2'	sp|P17742|PPIA_MOUSE	T.ADDEPLGRVSF.E	32.19	1204.57	0.3	603.294	2	22.36
'Peptidyl-prolyl cis-trans isomerase A OS=Mus musculus GN=Ppia PE=1 SV=2'	sp|P17742|PPIA_MOUSE	C.QGGDFTRHNGTGGRSIYGEKFEDENFILKH.T	31.29	3408.62	0.3	487.954	7	18.54
'Peptidyl-prolyl cis-trans isomerase A OS=Mus musculus GN=Ppia PE=1 SV=2'	sp|P17742|PPIA_MOUSE	M.VNPTVFFDITADDEPLGRVSFELFADKVPKTAENFRAL.S	31.11	4268.18	-4.3	1068.05	4	36.07
'Peptidyl-prolyl cis-trans isomerase A OS=Mus musculus GN=Ppia PE=1 SV=2'	sp|P17742|PPIA_MOUSE	C.Q(-17.03)GGDFTRHNGTGGRSIYGEKFEDENFILKH.T	30.66	3391.6	5	679.33	5	20.58	Pyro-glu from Q
'Peptidyl-prolyl cis-trans isomerase A OS=Mus musculus GN=Ppia PE=1 SV=2'	sp|P17742|PPIA_MOUSE	L.KHTGPGILSM.A	29.23	1039.55	-0.8	520.781	2	15.02
'Peptidyl-prolyl cis-trans isomerase A OS=Mus musculus GN=Ppia PE=1 SV=2'	sp|P17742|PPIA_MOUSE	M.VNPTVFFDIT.A	28.22	1151.59	-1	576.8	2	35.08
'Peptidyl-prolyl cis-trans isomerase A OS=Mus musculus GN=Ppia PE=1 SV=2'	sp|P17742|PPIA_MOUSE	C.QGGDFTRHNGTGGRSIYGEKFEDENFILKHTGPGILSM.A	27.32	4165.01	-1.5	1042.26	4	22.9
'Peptidyl-prolyl cis-trans isomerase A OS=Mus musculus GN=Ppia PE=1 SV=2'	sp|P17742|PPIA_MOUSE	F.ILKHTGPGILSM.A	26.21	1265.72	-0.8	633.865	2	18.3
'Peptidyl-prolyl cis-trans isomerase A OS=Mus musculus GN=Ppia PE=1 SV=2'	sp|P17742|PPIA_MOUSE	L.STGEKGFGYKGSSFHRII.P	25.15	1970	1.1	493.508	4	15.41
'Peptidyl-prolyl cis-trans isomerase A OS=Mus musculus GN=Ppia PE=1 SV=2'	sp|P17742|PPIA_MOUSE	L.STGEKGFGYKGSSFHRIIPGFMC.Q	24.82	2505.19	-0.8	627.305	4	23.26
'Peptidyl-prolyl cis-trans isomerase A OS=Mus musculus GN=Ppia PE=1 SV=2'	sp|P17742|PPIA_MOUSE	H.TGPGILSM.A	24.69	774.395	-1	775.401	1	24.97
'Peptidyl-prolyl cis-trans isomerase A OS=Mus musculus GN=Ppia PE=1 SV=2'	sp|P17742|PPIA_MOUSE	Y.KGSSFHRIIPGFMC.Q	24.56	1578.78	0.5	527.268	3	21.77
'Peptidyl-prolyl cis-trans isomerase A OS=Mus musculus GN=Ppia PE=1 SV=2'	sp|P17742|PPIA_MOUSE	C.QGGDFTRHNGTGGRSIYGEKF.E	23.9	2283.08	-0.8	457.623	5	13.62
'Peptidyl-prolyl cis-trans isomerase A OS=Mus musculus GN=Ppia PE=1 SV=2'	sp|P17742|PPIA_MOUSE	M.V(+42.01)NPTVFFDITADDEPLGRVSFELFADKVPKTAENFRALSTGEKGFGY.K	23.15	5236.6	-2.4	1048.33	5	39.36	Acetylation (Protein N-term)
'Peptidyl-prolyl cis-trans isomerase A OS=Mus musculus GN=Ppia PE=1 SV=2'	sp|P17742|PPIA_MOUSE	H.TGPGILSMANAGPNTNGSQFFICTA.K	23.07	2468.15	-1.8	823.721	3	37.31
'Peptidyl-prolyl cis-trans isomerase A OS=Mus musculus GN=Ppia PE=1 SV=2'	sp|P17742|PPIA_MOUSE	M.ANAGPNTNGSQFFICTA.K	23.07	1711.76	-0.4	856.888	2	28.38
'Peptidyl-prolyl cis-trans isomerase A OS=Mus musculus GN=Ppia PE=1 SV=2'	sp|P17742|PPIA_MOUSE	M.V(+42.01)NPTVFFDITADDEPLGRVSFELFADKVPKTAENFRALSTGEKGFGYKGSSFHRIIPGFMC.Q	22.82	6797.37	-1.8	1133.9	6	37.18	Acetylation (Protein N-term)
'Peptidyl-prolyl cis-trans isomerase A OS=Mus musculus GN=Ppia PE=1 SV=2'	sp|P17742|PPIA_MOUSE	C.Q(-17.03)GGDFTRHNGTGGRSIYGEKFEDENFILKHTGPGILSM.A	22.6	4147.98	-0.2	830.603	5	26.73	Pyro-glu from Q
'Peptidyl-prolyl cis-trans isomerase A OS=Mus musculus GN=Ppia PE=1 SV=2'	sp|P17742|PPIA_MOUSE	C.QGGDFTRHNGTGGRSIYGEKFEDENFILKHTGPGILSMANAGPNTNGSQFFICTA.K	22.58	5858.76	-1.1	977.466	6	28.39
'Peptidyl-prolyl cis-trans isomerase A OS=Mus musculus GN=Ppia PE=1 SV=2'	sp|P17742|PPIA_MOUSE	F.EDENFILKHTGPGILSMANAGPNTNGSQFFICTA.K	21.59	3593.69	-2.1	1198.9	3	34.58
'Peptidyl-prolyl cis-trans isomerase A OS=Mus musculus GN=Ppia PE=1 SV=2'	sp|P17742|PPIA_MOUSE	F.HRIIPGFMC.Q	20.93	1072.53	-2	537.272	2	22.86
'Peptidyl-prolyl cis-trans isomerase A OS=Mus musculus GN=Ppia PE=1 SV=2'	sp|P17742|PPIA_MOUSE	M.V(+42.01)NPTVFFDITADDEPLGRVSFELFADKVPKTAENFRALSTGEKGFGYKGSSFHRIIPGFMC(-.98).Q	20.6	6796.39	-2.7	1133.74	6	38.3	Acetylation (Protein N-term); Amidation
'Peptidyl-prolyl cis-trans isomerase A OS=Mus musculus GN=Ppia PE=1 SV=2'	sp|P17742|PPIA_MOUSE	A.MERFGSRNGKTSKKITISDCGQL	19.49	2555.29	-1.4	852.771	3	14.72
'Peptidyl-prolyl cis-trans isomerase A OS=Mus musculus GN=Ppia PE=1 SV=2'	sp|P17742|PPIA_MOUSE	T.ADDEPLGRVSFELFADKVPKTAENFRAL.S	18.37	3134.6	-1.3	627.927	5	30.42
'Phosphatidylethanolamine-binding protein 1 OS=Mus musculus GN=Pebp1 PE=1 SV=3'	sp|P70296|PEBP1_MOUSE	M.A(+42.01)ADISQWAGPLCLQEVDEPPQHALRVDY.A	41.85	3162.51	1	1055.18	3	37.36	Acetylation (Protein N-term)
'Phosphatidylethanolamine-binding protein 1 OS=Mus musculus GN=Pebp1 PE=1 SV=3'	sp|P70296|PEBP1_MOUSE	M.A(+42.01)ADISQWAGPLCLQE.V	37.22	1642.77	0.1	822.39	2	45.25	Acetylation (Protein N-term)
'Phosphatidylethanolamine-binding protein 1 OS=Mus musculus GN=Pebp1 PE=1 SV=3'	sp|P70296|PEBP1_MOUSE	M.A(+42.01)ADISQWAGPLCL.Q	36.53	1385.66	-1.1	693.839	2	49.26	Acetylation (Protein N-term)
'Phosphatidylethanolamine-binding protein 1 OS=Mus musculus GN=Pebp1 PE=1 SV=3'	sp|P70296|PEBP1_MOUSE	M.A(+42.01)ADISQWAGPLCLQEVDEPPQHAL.R	36.26	2629.25	-2	877.422	3	39.33	Acetylation (Protein N-term)
'Phosphatidylethanolamine-binding protein 1 OS=Mus musculus GN=Pebp1 PE=1 SV=3'	sp|P70296|PEBP1_MOUSE	A.EWDDYVPKLYEQLSGK	34.83	1968.95	-2.1	985.479	2	31.17
'Phosphatidylethanolamine-binding protein 1 OS=Mus musculus GN=Pebp1 PE=1 SV=3'	sp|P70296|PEBP1_MOUSE	M.A(+42.01)ADISQWAGPLC(-1.01)LQEVDEPPQHALRVDYAGVTVDELGKVLTPTQVMNRPSSISWDGLDPGKLYTL.V	34.57	7100.55	-2.2	1184.43	6	41.33	Acetylation (Protein N-term); Half of a disulfide bridge
'Phosphatidylethanolamine-binding protein 1 OS=Mus musculus GN=Pebp1 PE=1 SV=3'	sp|P70296|PEBP1_MOUSE	Y.QAEWDDYVPKLYEQLSGK	33.04	2168.04	-2.6	723.686	3	29.78
'Phosphatidylethanolamine-binding protein 1 OS=Mus musculus GN=Pebp1 PE=1 SV=3'	sp|P70296|PEBP1_MOUSE	V.MNRPSSISWDGLDPGKLYTL.V	30.88	2249.11	-2.6	750.71	3	28.87
'Phosphatidylethanolamine-binding protein 1 OS=Mus musculus GN=Pebp1 PE=1 SV=3'	sp|P70296|PEBP1_MOUSE	Y.AGVTVDELGKVLTPTQV.M	29.03	1725.95	-1	576.324	3	29.02
'Phosphatidylethanolamine-binding protein 1 OS=Mus musculus GN=Pebp1 PE=1 SV=3'	sp|P70296|PEBP1_MOUSE	M.A(+42.01)ADISQWAGPLCLQEVDEPPQHALRVDYA.G	28.78	3233.55	3.9	1078.86	3	37.37	Acetylation (Protein N-term)
'Phosphatidylethanolamine-binding protein 1 OS=Mus musculus GN=Pebp1 PE=1 SV=3'	sp|P70296|PEBP1_MOUSE	M.KGNDISSGTVLSDYVGSGPPSGTGLHRYVWLVY.E	26.74	3480.73	2.2	871.192	4	29.82
'Phosphatidylethanolamine-binding protein 1 OS=Mus musculus GN=Pebp1 PE=1 SV=3'	sp|P70296|PEBP1_MOUSE	L.VLTDPDAPSRKDPKFREW.H	26.57	2156.1	-0.1	540.033	4	15.5
'Phosphatidylethanolamine-binding protein 1 OS=Mus musculus GN=Pebp1 PE=1 SV=3'	sp|P70296|PEBP1_MOUSE	V.MNRPSSISW.D	25.09	1076.51	-1.3	539.26	2	18.51
'Phosphatidylethanolamine-binding protein 1 OS=Mus musculus GN=Pebp1 PE=1 SV=3'	sp|P70296|PEBP1_MOUSE	L.VLTDPDAPSRKDPKFREWHHFLVV.N	25.05	2888.51	-1	482.425	6	21.75
'Phosphatidylethanolamine-binding protein 1 OS=Mus musculus GN=Pebp1 PE=1 SV=3'	sp|P70296|PEBP1_MOUSE	L.RVDYAGVTVDELGKVLTPTQVMNRPSSISWDGLDPGKLYTL.V	24.11	4490.32	8.6	1123.6	4	34.48
'Phosphatidylethanolamine-binding protein 1 OS=Mus musculus GN=Pebp1 PE=1 SV=3'	sp|P70296|PEBP1_MOUSE	W.HHFLVVNM.K	23.16	995.501	-0.8	498.757	2	20.99
'Phosphatidylethanolamine-binding protein 1 OS=Mus musculus GN=Pebp1 PE=1 SV=3'	sp|P70296|PEBP1_MOUSE	L.RVDYAGVTVDELGKVLTPTQV.M	23.14	2259.21	-1.1	754.077	3	30.26
'Phosphatidylethanolamine-binding protein 1 OS=Mus musculus GN=Pebp1 PE=1 SV=3'	sp|P70296|PEBP1_MOUSE	Y.AGVTVDELGKVLTPTQVMNRPSSISWDGLDPGKLYTL.V	22.86	3957.06	-2.3	990.269	4	34.14
'Phosphatidylethanolamine-binding protein 1 OS=Mus musculus GN=Pebp1 PE=1 SV=3'	sp|P70296|PEBP1_MOUSE	R.PSSISWDGLDPGKLYTL.V	22.4	1847.93	-1.1	924.971	2	32.85
'Phosphatidylethanolamine-binding protein 1 OS=Mus musculus GN=Pebp1 PE=1 SV=3'	sp|P70296|PEBP1_MOUSE	M.A(+42.01)ADISQWAGPLC(-1.01)LQEVDEPPQHALRVDYAGVTVDELGKVLTPTQVMNR.P	22.3	5270.63	-1.4	1055.13	5	38.67	Acetylation (Protein N-term); Half of a disulfide bridge
'Phosphatidylethanolamine-binding protein 1 OS=Mus musculus GN=Pebp1 PE=1 SV=3'	sp|P70296|PEBP1_MOUSE	A.EWDDYVPKLYEQL.S	21.86	1696.8	-3.7	849.403	2	34.22
'Phosphatidylethanolamine-binding protein 1 OS=Mus musculus GN=Pebp1 PE=1 SV=3'	sp|P70296|PEBP1_MOUSE	T.FRKKYNLGAPVAGTCYQAEWDDYVPKLYEQLSGK	21.44	3936.95	-14.3	985.231	4	29.62
'Phosphatidylethanolamine-binding protein 1 OS=Mus musculus GN=Pebp1 PE=1 SV=3'	sp|P70296|PEBP1_MOUSE	L.VLTDPDAPSRKDPKFREWHHFLVVNM.K	19.8	3133.59	-2.1	523.271	6	23.5
'Phosphatidylethanolamine-binding protein 1 OS=Mus musculus GN=Pebp1 PE=1 SV=3'	sp|P70296|PEBP1_MOUSE	M.A(+42.01)ADISQWAGPLCLQEVDEPPQHALRVDYAGVTVDELGKVLTPTQVMNR.P	19.4	5271.63	-4.5	1055.33	5	37.7	Acetylation (Protein N-term)
'Phosphatidylethanolamine-binding protein 1 OS=Mus musculus GN=Pebp1 PE=1 SV=3'	sp|P70296|PEBP1_MOUSE	L.VVNMKGNDISSGTVL.S	19.05	1532.79	0.9	767.401	2	19.7
'Phosphatidylethanolamine-binding protein 1 OS=Mus musculus GN=Pebp1 PE=1 SV=3'	sp|P70296|PEBP1_MOUSE	L.RVDYAGVTVDELGKVLTPTQVMNRPSSISWDGLDPGKLYTL(-.98).V	18.05	4489.33	-4.5	1123.34	4	35.54	Amidation
'Phosphatidylethanolamine-binding protein 1 OS=Mus musculus GN=Pebp1 PE=1 SV=3'	sp|P70296|PEBP1_MOUSE	W.DGLDPGKLYTL.V	18.02	1190.62	-7.1	596.312	2	27.03
'Cathepsin B OS=Mus musculus GN=Ctsb PE=1 SV=2'	sp|P10605|CATB_MOUSE	R.GENHCGIESEIVAGIPRTD.Q	41.54	1995.93	-1.1	998.972	2	23.07
'Cathepsin B OS=Mus musculus GN=Ctsb PE=1 SV=2'	sp|P10605|CATB_MOUSE	D.IDLPETFDAREQWSN.C	40.67	1819.84	0.6	910.927	2	27.46
'Cathepsin B OS=Mus musculus GN=Ctsb PE=1 SV=2'	sp|P10605|CATB_MOUSE	D.LPETFDAREQWSN.C	39.24	1591.73	-2	796.869	2	19.8
'Cathepsin B OS=Mus musculus GN=Ctsb PE=1 SV=2'	sp|P10605|CATB_MOUSE	N.SVKEIMAEIYK.N	38.69	1309.7	-1.4	437.572	3	22.31
'Cathepsin B OS=Mus musculus GN=Ctsb PE=1 SV=2'	sp|P10605|CATB_MOUSE	G.IESEIVAGIPR.T	36.82	1182.66	-0.4	592.337	2	20.2
'Cathepsin B OS=Mus musculus GN=Ctsb PE=1 SV=2'	sp|P10605|CATB_MOUSE	N.SVKEIMAEIYKN.G	36.61	1423.74	0.3	712.876	2	22.62
'Cathepsin B OS=Mus musculus GN=Ctsb PE=1 SV=2'	sp|P10605|CATB_MOUSE	M.AEIYKNGPVEGAFT.V	35	1494.74	-0.5	748.375	2	19.6
'Cathepsin B OS=Mus musculus GN=Ctsb PE=1 SV=2'	sp|P10605|CATB_MOUSE	F.SDFLTYKSGVY.K	34.61	1278.61	-1	640.313	2	22.84
'Cathepsin B OS=Mus musculus GN=Ctsb PE=1 SV=2'	sp|P10605|CATB_MOUSE	W.NLDWGDNGF.F	31.99	1036.42	-0.3	519.22	2	29.38
'Cathepsin B OS=Mus musculus GN=Ctsb PE=1 SV=2'	sp|P10605|CATB_MOUSE	D.LPETFDAREQWS.N	30.67	1477.68	-2	739.848	2	22.1
'Cathepsin B OS=Mus musculus GN=Ctsb PE=1 SV=2'	sp|P10605|CATB_MOUSE	N.SVKEIMAEIYKNGPVEGAFT.V	29.22	2182.1	0.2	728.373	3	30.81
'Cathepsin B OS=Mus musculus GN=Ctsb PE=1 SV=2'	sp|P10605|CATB_MOUSE	R.GENHCGIESEIVAGIPRTDQ.Y	29.18	2123.99	-0.4	709.004	3	22.73
'Cathepsin B OS=Mus musculus GN=Ctsb PE=1 SV=2'	sp|P10605|CATB_MOUSE	R.GENHCGIESEIVAGIPR.T	25.7	1779.86	-1.8	594.292	3	22.84
'Cathepsin B OS=Mus musculus GN=Ctsb PE=1 SV=2'	sp|P10605|CATB_MOUSE	F.SDFLTYKSGVYK.H	24.72	1406.71	0.5	469.91	3	17.38
'Cathepsin B OS=Mus musculus GN=Ctsb PE=1 SV=2'	sp|P10605|CATB_MOUSE	W.NLDWGDNGFFK.I	23.62	1311.59	-1.5	656.801	2	28.7
'Cathepsin B OS=Mus musculus GN=Ctsb PE=1 SV=2'	sp|P10605|CATB_MOUSE	W.NLDWGDNGFFKIL.R	23.26	1537.76	0.2	769.886	2	36.18
'Cathepsin B OS=Mus musculus GN=Ctsb PE=1 SV=2'	sp|P10605|CATB_MOUSE	W.NLDWGDNGFFKILRGENHCGIESEIVAGIPRTD.Q	21.48	3671.78	-3.1	735.361	5	32.78
'Cathepsin B OS=Mus musculus GN=Ctsb PE=1 SV=2'	sp|P10605|CATB_MOUSE	N.GFFKILRGEN.H	20.21	1179.64	-0.3	590.827	2	20.99
'Cathepsin B OS=Mus musculus GN=Ctsb PE=1 SV=2'	sp|P10605|CATB_MOUSE	N.HCGIESEIVAGIPR.T	18.21	1479.75	-0.9	494.257	3	22.46
'Calcitonin gene-related peptide 1 OS=Mus musculus GN=Calca PE=2 SV=1'	sp|Q99JA0|CALCA_MOUSE	Y.MQMKARELEQEEEQEAEGSSVTAQ.K	43.22	2737.22	-1.4	913.412	3	18.12
'Calcitonin gene-related peptide 1 OS=Mus musculus GN=Calca PE=2 SV=1'	sp|Q99JA0|CALCA_MOUSE	R.SGGVVKDNFVPTNVGSEAF(-.98).G	39.53	1921.95	1.1	961.985	2	24.33	Amidation
'Calcitonin gene-related peptide 1 OS=Mus musculus GN=Calca PE=2 SV=1'	sp|Q99JA0|CALCA_MOUSE	R.ELEQEEEQEAEGSSVTA.Q	39.45	1863.79	0.2	932.9	2	17.8
'Calcitonin gene-related peptide 1 OS=Mus musculus GN=Calca PE=2 SV=1'	sp|Q99JA0|CALCA_MOUSE	K.ARELEQEEEQEAEGSSVTAQ.K	39.34	2218.98	-1.3	1110.5	2	15.11
'Calcitonin gene-related peptide 1 OS=Mus musculus GN=Calca PE=2 SV=1'	sp|Q99JA0|CALCA_MOUSE	R.ELEQEEEQEAEGSSVTAQ.K	36.9	1991.84	-0.5	664.955	3	17.01
'Calcitonin gene-related peptide 1 OS=Mus musculus GN=Calca PE=2 SV=1'	sp|Q99JA0|CALCA_MOUSE	N.FVPTNVGSEAF(-.98).G	35.74	1165.58	-0.5	583.795	2	23.81	Amidation
'Calcitonin gene-related peptide 1 OS=Mus musculus GN=Calca PE=2 SV=1'	sp|Q99JA0|CALCA_MOUSE	M.KARELEQEEEQEAEGSSVTAQ.K	33.19	2347.08	-0.3	783.366	3	13.46
'Calcitonin gene-related peptide 1 OS=Mus musculus GN=Calca PE=2 SV=1'	sp|Q99JA0|CALCA_MOUSE	S.RSGGVVKDNFVPTNVGSEAF(-.98).G	32.68	2078.05	-0.3	1040.03	2	21.07	Amidation
'Calcitonin gene-related peptide 1 OS=Mus musculus GN=Calca PE=2 SV=1'	sp|Q99JA0|CALCA_MOUSE	G.LLSRSGGVVKDNFVPTNVGSEAF(-.98).G	32.12	2391.25	-1	798.091	3	23.41	Amidation
'Calcitonin gene-related peptide 1 OS=Mus musculus GN=Calca PE=2 SV=1'	sp|Q99JA0|CALCA_MOUSE	K.ARELEQEEEQEAEGSSVTA.Q	28.16	2090.92	-0.7	1046.47	2	15.67
'Calcitonin gene-related peptide 1 OS=Mus musculus GN=Calca PE=2 SV=1'	sp|Q99JA0|CALCA_MOUSE	A.VPLRSILESSPGMATLSEEEVRLLAALVQDYMQMKARELEQEEEQEAEGSSVTAQ.K	25.65	6104.99	-4.4	1018.5	6	43.36
'Calcitonin gene-related peptide 1 OS=Mus musculus GN=Calca PE=2 SV=1'	sp|Q99JA0|CALCA_MOUSE	A.VPLRSILESSPGMATLSEEEVRL.L	24.02	2512.32	-5.3	838.443	3	29.59
'Calcitonin gene-related peptide 1 OS=Mus musculus GN=Calca PE=2 SV=1'	sp|Q99JA0|CALCA_MOUSE	R.SC(-1.01)NTATC(-1.01)VTHRLAGLLSRSGGVVKDNFVPTNVGSEAF(-.98).G	23.24	3803.88	-1.3	761.783	5	29.48	Half of a disulfide bridge; Amidation
'Calcitonin gene-related peptide 1 OS=Mus musculus GN=Calca PE=2 SV=1'	sp|Q99JA0|CALCA_MOUSE	D.NFVPTNVGSEAF(-.98).G	22.62	1279.62	0.2	640.817	2	26.49	Amidation
'Calcitonin gene-related peptide 1 OS=Mus musculus GN=Calca PE=2 SV=1'	sp|Q99JA0|CALCA_MOUSE	Q.MKARELEQEEEQEAEGSSVTAQ.K	21.6	2478.12	-1.1	827.046	3	16.13
'Calcitonin gene-related peptide 1 OS=Mus musculus GN=Calca PE=2 SV=1'	sp|Q99JA0|CALCA_MOUSE	R.SC(-1.01)NTATC(-1.01)VTHRLAGLLSRSGGVVKDNFVPTNVGSEAF.G	21.28	3804.87	4.3	761.984	5	30.71	Half of a disulfide bridge
'Calcitonin gene-related peptide 1 OS=Mus musculus GN=Calca PE=2 SV=1'	sp|Q99JA0|CALCA_MOUSE	R.SC(-1.01)NTATCVTHRLAGLLSRSGGVVKDNFVPTNVGSEAF.G	20.41	3805.88	1.4	952.477	4	29.14	Half of a disulfide bridge
'Calcitonin gene-related peptide 1 OS=Mus musculus GN=Calca PE=2 SV=1'	sp|Q99JA0|CALCA_MOUSE	Q.MKARELEQEEEQEAEGSSVTA.Q	19.65	2350.06	-0.7	784.36	3	16.6
'Calcitonin gene-related peptide 1 OS=Mus musculus GN=Calca PE=2 SV=1'	sp|Q99JA0|CALCA_MOUSE	A.VPLRSIL.E	19.44	796.517	-1.1	399.265	2	19.84
'Calcitonin gene-related peptide 1 OS=Mus musculus GN=Calca PE=2 SV=1'	sp|Q99JA0|CALCA_MOUSE	Q.MKARELEQEEEQEAEGSSVT.A	19.19	2279.02	0	760.681	3	15.9
'Calcitonin gene-related peptide 1 OS=Mus musculus GN=Calca PE=2 SV=1'	sp|Q99JA0|CALCA_MOUSE	R.ELEQEEEQEAEGSSVT.A	18.11	1792.75	-1.3	897.38	2	16.75
'ProSAAS OS=Mus musculus GN=Pcsk1n PE=1 SV=2'	sp|Q9QXV0|PCSK1_MOUSE	R.SLSAASAPLVETSTPLRL.R	42.44	1812	-0.7	605.007	3	27.8
'ProSAAS OS=Mus musculus GN=Pcsk1n PE=1 SV=2'	sp|Q9QXV0|PCSK1_MOUSE	R.SVDQDLGPEVPPENVLGALLRV.K	39.71	2316.23	-1.1	773.084	3	38.1
'ProSAAS OS=Mus musculus GN=Pcsk1n PE=1 SV=2'	sp|Q9QXV0|PCSK1_MOUSE	S.ARPVKEPRSLSAASAPLVETSTPLRL.R	39.7	2745.55	0.6	687.395	4	20.92
'ProSAAS OS=Mus musculus GN=Pcsk1n PE=1 SV=2'	sp|Q9QXV0|PCSK1_MOUSE	R.AVPRGEAAGAVQELARALAHLLEAERQE.R	39.17	2954.57	-1.7	739.648	4	34.92
'ProSAAS OS=Mus musculus GN=Pcsk1n PE=1 SV=2'	sp|Q9QXV0|PCSK1_MOUSE	R.SLSAASAPLVETSTPL.R	38.27	1542.81	-1.2	772.413	2	27.66
'ProSAAS OS=Mus musculus GN=Pcsk1n PE=1 SV=2'	sp|Q9QXV0|PCSK1_MOUSE	S.ARPVKEPRSLSAASAPLVETSTPL.R	34.96	2476.36	-0.4	620.098	4	19.57
'ProSAAS OS=Mus musculus GN=Pcsk1n PE=1 SV=2'	sp|Q9QXV0|PCSK1_MOUSE	A.ASAPLVETSTPLRL.R	34.19	1453.81	-0.8	727.914	2	24.61
'ProSAAS OS=Mus musculus GN=Pcsk1n PE=1 SV=2'	sp|Q9QXV0|PCSK1_MOUSE	R.GEAAGAVQELARALAHLLEAERQE.R	34.09	2531.31	-14.4	633.825	4	38.75
'ProSAAS OS=Mus musculus GN=Pcsk1n PE=1 SV=2'	sp|Q9QXV0|PCSK1_MOUSE	R.AVPRGEAAGAVQELA.R	34.07	1437.76	-1	719.885	2	17.1
'ProSAAS OS=Mus musculus GN=Pcsk1n PE=1 SV=2'	sp|Q9QXV0|PCSK1_MOUSE	A.ASAPLVETSTPL.R	31.48	1184.63	-0.2	593.322	2	23.37
'ProSAAS OS=Mus musculus GN=Pcsk1n PE=1 SV=2'	sp|Q9QXV0|PCSK1_MOUSE	P.LVETSTPLRL.R	30.79	1127.65	-0.5	564.835	2	21.21
'ProSAAS OS=Mus musculus GN=Pcsk1n PE=1 SV=2'	sp|Q9QXV0|PCSK1_MOUSE	R.AVPRGEAAGAVQEL.A	30.77	1366.72	-1	684.367	2	16.29
'ProSAAS OS=Mus musculus GN=Pcsk1n PE=1 SV=2'	sp|Q9QXV0|PCSK1_MOUSE	R.SVDQDLGPEVPPENVLGALL.R	26.24	2061.06	-0.6	688.028	3	41.15
'ProSAAS OS=Mus musculus GN=Pcsk1n PE=1 SV=2'	sp|Q9QXV0|PCSK1_MOUSE	R.SVDQDLGPEVPPENVLGA.L	24	1834.89	-0.3	918.454	2	29.37
'ProSAAS OS=Mus musculus GN=Pcsk1n PE=1 SV=2'	sp|Q9QXV0|PCSK1_MOUSE	R.LENPSPQAPARRLLPP	22.51	1754.98	-0.8	586	3	19.04
'Proenkephalin-A OS=Mus musculus GN=Penk PE=2 SV=2'	sp|P22005|PENK_MOUSE	R.SPQLEDEAKELQ.K	41.37	1385.67	0.3	693.841	2	18.45
'Proenkephalin-A OS=Mus musculus GN=Penk PE=2 SV=2'	sp|P22005|PENK_MOUSE	R.YGGFMRF	37.31	876.395	-0.9	439.204	2	23.82
'Proenkephalin-A OS=Mus musculus GN=Penk PE=2 SV=2'	sp|P22005|PENK_MOUSE	R.SPQLEDEAKEL.Q	35.86	1257.61	-0.5	629.811	2	18.12
'Proenkephalin-A OS=Mus musculus GN=Penk PE=2 SV=2'	sp|P22005|PENK_MOUSE	R.VGRPEWWMDYQ.K	35.33	1465.64	-1.2	733.829	2	26.88
'Proenkephalin-A OS=Mus musculus GN=Penk PE=2 SV=2'	sp|P22005|PENK_MOUSE	R.YGGFMRSL.K	33.48	929.443	-0.9	465.728	2	21.85
'Proenkephalin-A OS=Mus musculus GN=Penk PE=2 SV=2'	sp|P22005|PENK_MOUSE	P.Q(-17.03)LEDEAKELQ.K	32.55	1184.56	-0.9	593.285	2	21.94	Pyro-glu from Q
'Proenkephalin-A OS=Mus musculus GN=Penk PE=2 SV=2'	sp|P22005|PENK_MOUSE	R.YGGFMKKMDELYPMEPEEEANGGEILA.K	32.51	3047.36	-1.4	1016.79	3	30.45
'Proenkephalin-A OS=Mus musculus GN=Penk PE=2 SV=2'	sp|P22005|PENK_MOUSE	R.YGGFM(+15.99)RF	31.2	892.39	-0.5	447.202	2	18.85	Oxidation (M)
'Proenkephalin-A OS=Mus musculus GN=Penk PE=2 SV=2'	sp|P22005|PENK_MOUSE	R.VGRPEWWMDY.Q	31.18	1337.59	-0.3	669.8	2	28.63
'Proenkephalin-A OS=Mus musculus GN=Penk PE=2 SV=2'	sp|P22005|PENK_MOUSE	R.PEWWMDYQ.K	28.78	1153.45	-1.8	1154.46	1	32.74
'Proenkephalin-A OS=Mus musculus GN=Penk PE=2 SV=2'	sp|P22005|PENK_MOUSE	E.SLPSDEEGENYSKEVPEIE.K	25.9	2149.95	-0.4	1075.98	2	21.98
'Proenkephalin-A OS=Mus musculus GN=Penk PE=2 SV=2'	sp|P22005|PENK_MOUSE	K.MDELYPMEPEEEANGGEILA.K	25.19	2235.96	-1.6	1118.98	2	33
'Proenkephalin-A OS=Mus musculus GN=Penk PE=2 SV=2'	sp|P22005|PENK_MOUSE	P.Q(-17.03)LEDEAKEL.Q	25.18	1056.5	-1.2	529.255	2	23.63	Pyro-glu from Q
'Proenkephalin-A OS=Mus musculus GN=Penk PE=2 SV=2'	sp|P22005|PENK_MOUSE	K.RSPQLEDEAKELQ.K	24.6	1541.77	-0.1	514.93	3	14.59
'Proenkephalin-A OS=Mus musculus GN=Penk PE=2 SV=2'	sp|P22005|PENK_MOUSE	K.MDELYPMEPEEEANGGEIL.A	24.29	2164.92	2.3	1083.47	2	33.81
'Proenkephalin-A OS=Mus musculus GN=Penk PE=2 SV=2'	sp|P22005|PENK_MOUSE	R.YGGFMRRV(-.98).G	23.9	983.512	-1.1	492.763	2	12.96	Amidation
'Proenkephalin-A OS=Mus musculus GN=Penk PE=2 SV=2'	sp|P22005|PENK_MOUSE	Y.GGFMRF	22.9	713.332	0	357.673	2	20.09
'Proenkephalin-A OS=Mus musculus GN=Penk PE=2 SV=2'	sp|P22005|PENK_MOUSE	R.YGGFL.K	22.72	555.269	-1	556.276	1	23.82
'Proenkephalin-A OS=Mus musculus GN=Penk PE=2 SV=2'	sp|P22005|PENK_MOUSE	R.YGGFMKKMDELYPMEPEEEANGGEIL.A	22.61	2976.32	-0.7	993.114	3	31.11
'Proenkephalin-A OS=Mus musculus GN=Penk PE=2 SV=2'	sp|P22005|PENK_MOUSE	K.DADEGDTLANSSDLLKELLGTGDNRAKDSHQQESTNNDEDM(-.98).S	22.2	4446.96	-5.1	1112.74	4	31.27	Amidation
'Proenkephalin-A OS=Mus musculus GN=Penk PE=2 SV=2'	sp|P22005|PENK_MOUSE	K.YGGFM.K	22.15	573.226	-0.4	574.233	1	21.72
'Proenkephalin-A OS=Mus musculus GN=Penk PE=2 SV=2'	sp|P22005|PENK_MOUSE	K.DADEGDTLANSSDLLKELLGTGDNRAKDSHQQESTNNDEDMS.K	21.97	4534.98	-2.6	908	5	29.39
'Proenkephalin-A OS=Mus musculus GN=Penk PE=2 SV=2'	sp|P22005|PENK_MOUSE	R.VGRPEWWMDYQ(-.98).K	20.5	1464.66	-13.3	733.328	2	29.13	Amidation
'Proenkephalin-A OS=Mus musculus GN=Penk PE=2 SV=2'	sp|P22005|PENK_MOUSE	R.RVGRPEWWMDYQ.K	20.42	1621.75	-0.5	541.589	3	23.61
'Proenkephalin-A OS=Mus musculus GN=Penk PE=2 SV=2'	sp|P22005|PENK_MOUSE	R.YGGFMRRVGRPEWWMDYQ.K	19.3	2333.06	-2.5	584.271	4	25.23
'Secretogranin-1 OS=Mus musculus GN=Chgb PE=1 SV=2'	sp|P16014|SCG1_MOUSE	R.LLDEGHYPVRESPIDTA.K	44.36	1910.94	-1	956.475	2	19.18
'Secretogranin-1 OS=Mus musculus GN=Chgb PE=1 SV=2'	sp|P16014|SCG1_MOUSE	R.LGALFNPYFDPLQWKNSDFE.K	41.94	2400.14	-0.7	801.054	3	38.76
'Secretogranin-1 OS=Mus musculus GN=Chgb PE=1 SV=2'	sp|P16014|SCG1_MOUSE	K.SGKEVKGEEKGENQNSKFEVRLL.R	41.77	2604.35	-1.1	652.094	4	13.84
'Secretogranin-1 OS=Mus musculus GN=Chgb PE=1 SV=2'	sp|P16014|SCG1_MOUSE	R.Q(-17.03)YDGVAELDQLLHY.R	34.84	1645.76	-0.2	823.888	2	41.6	Pyro-glu from Q
'Secretogranin-1 OS=Mus musculus GN=Chgb PE=1 SV=2'	sp|P16014|SCG1_MOUSE	R.SFARAPQLDL.K	34.78	1116.59	-0.8	559.303	2	21.97
'Secretogranin-1 OS=Mus musculus GN=Chgb PE=1 SV=2'	sp|P16014|SCG1_MOUSE	R.LLDEGHYPV.R	34.36	1041.51	-1.1	521.763	2	19.74
'Secretogranin-1 OS=Mus musculus GN=Chgb PE=1 SV=2'	sp|P16014|SCG1_MOUSE	R.S(+79.97)HHLAHYRASEEEPEYGEESRSY.R	31.84	2842.16	-1.3	569.439	5	13.01	Phosphorylation (STY)
'Secretogranin-1 OS=Mus musculus GN=Chgb PE=1 SV=2'	sp|P16014|SCG1_MOUSE	R.SHHLAHY(+79.97)RASEEEPEYGEESRSY.R	31.52	2842.16	4.1	711.551	4	12.91	Phosphorylation (STY)
'Secretogranin-1 OS=Mus musculus GN=Chgb PE=1 SV=2'	sp|P16014|SCG1_MOUSE	R.LLDEGHYPVRESPIDT.A	27.35	1839.9	-0.2	614.307	3	18.81
'Secretogranin-1 OS=Mus musculus GN=Chgb PE=1 SV=2'	sp|P16014|SCG1_MOUSE	R.GNPDDSFLEDEGEDRNGVTLTEK.N	24.64	2536.12	-2	846.379	3	19.18
'Secretogranin-1 OS=Mus musculus GN=Chgb PE=1 SV=2'	sp|P16014|SCG1_MOUSE	R.NHPDSELESTANRHGEETEEERSYEGANGRQH.R	24.48	3664.58	-6.9	733.917	5	11.78
'Secretogranin-1 OS=Mus musculus GN=Chgb PE=1 SV=2'	sp|P16014|SCG1_MOUSE	R.GLQYRGRGS(+79.97)EEDRAPRP.R	24.35	2022.94	-0.6	506.742	4	11.86	Phosphorylation (STY)
'Secretogranin-1 OS=Mus musculus GN=Chgb PE=1 SV=2'	sp|P16014|SCG1_MOUSE	S.FARAPQLDL.K	22.94	1029.56	-0.4	515.787	2	21.34
'Secretogranin-1 OS=Mus musculus GN=Chgb PE=1 SV=2'	sp|P16014|SCG1_MOUSE	R.QYDGVAELDQLLHY.R	22.37	1662.79	0.8	832.402	2	34.32
'Secretogranin-1 OS=Mus musculus GN=Chgb PE=1 SV=2'	sp|P16014|SCG1_MOUSE	R.NHPDSELESTANRHGEETEEERSYEGANGRQHRGRGREPGAHSALDTREE.K	20.63	5639.55	-0.2	940.932	6	11.91
'Secretogranin-1 OS=Mus musculus GN=Chgb PE=1 SV=2'	sp|P16014|SCG1_MOUSE	R.RPFSEDVNWGYE.K	19.34	1497.65	-1	749.833	2	23.87
'Secretogranin-1 OS=Mus musculus GN=Chgb PE=1 SV=2'	sp|P16014|SCG1_MOUSE	R.S(+79.97)HHLAHYRAS(+79.97)EEEPEYGEESRSY.R	18.77	2922.13	-4.4	731.536	4	14.54	Phosphorylation (STY)
'Secretogranin-1 OS=Mus musculus GN=Chgb PE=1 SV=2'	sp|P16014|SCG1_MOUSE	R.SHHLAHYRAS(+79.97)EEEPEYGEESRSY(+79.97).R	17.72	2922.13	-2.5	731.538	4	13.45	Phosphorylation (STY)
'MCG18019 OS=Mus musculus GN=Vgf PE=2 SV=1'	tr|Q0VGU4|Q0VGU4_MOUSE	R.Q(-17.03)QETAAAETETRTHTLTRVNLESPGPERVW.R	41.18	3389.66	-1	848.421	4	22.69	Pyro-glu from Q
'MCG18019 OS=Mus musculus GN=Vgf PE=2 SV=1'	tr|Q0VGU4|Q0VGU4_MOUSE	R.VPERAPLPPPVPSQFQ.A	40.24	1757.95	-0.9	879.98	2	22.89
'MCG18019 OS=Mus musculus GN=Vgf PE=2 SV=1'	tr|Q0VGU4|Q0VGU4_MOUSE	R.GGGEDDVGEEDEEAAEAEAEAEEAERARQNALLFAEEEDGEAGAE.D	36.91	4692.95	-1.3	1174.24	4	31.71
'MCG18019 OS=Mus musculus GN=Vgf PE=2 SV=1'	tr|Q0VGU4|Q0VGU4_MOUSE	A.APPGRPDVFPPPLSSEHNGQVAEDAVSRPKDDGVPEVRAA.R	36.68	4160.07	12.2	833.031	5	20.15
'MCG18019 OS=Mus musculus GN=Vgf PE=2 SV=1'	tr|Q0VGU4|Q0VGU4_MOUSE	A.APPGRPDVFPPPLSSEHNGQVAEDAVSRPKDDGVPEV.R	32.88	3861.89	-0.8	966.48	4	20.04
'MCG18019 OS=Mus musculus GN=Vgf PE=2 SV=1'	tr|Q0VGU4|Q0VGU4_MOUSE	A.APPGRPDVFPPPLSSE.H	32.66	1661.84	-2.1	831.926	2	23.56
'MCG18019 OS=Mus musculus GN=Vgf PE=2 SV=1'	tr|Q0VGU4|Q0VGU4_MOUSE	K.NAPPEPVPPPRAAPAPTHV.R	29.02	1914.01	0.7	958.014	2	14.83
'MCG18019 OS=Mus musculus GN=Vgf PE=2 SV=1'	tr|Q0VGU4|Q0VGU4_MOUSE	R.NPEPQDQGELFQGVDPR.A	27.59	1924.89	0.4	963.453	2	21.5
'MCG18019 OS=Mus musculus GN=Vgf PE=2 SV=1'	tr|Q0VGU4|Q0VGU4_MOUSE	N.APPEPVPPPRAAPAPTHV.R	25.95	1799.97	-0.9	600.996	3	14.77
'MCG18019 OS=Mus musculus GN=Vgf PE=2 SV=1'	tr|Q0VGU4|Q0VGU4_MOUSE	A.APPGRPDVFPPPLSSEHNGQVAEDAVSRPKD.D	25.95	3265.61	-3	654.128	5	16.39
'MCG18019 OS=Mus musculus GN=Vgf PE=2 SV=1'	tr|Q0VGU4|Q0VGU4_MOUSE	R.DLGGRELQETQQERENEREEEAEQE.R	25.64	3030.34	-0.8	758.592	4	14.35
'MCG18019 OS=Mus musculus GN=Vgf PE=2 SV=1'	tr|Q0VGU4|Q0VGU4_MOUSE	R.SPQPPPPAPARDELPDWNEVLPPWDREEDEVFPPGPYHPFPNYIRP.R	25.03	5356.57	-0.4	1072.32	5	32.19
'MCG18019 OS=Mus musculus GN=Vgf PE=2 SV=1'	tr|Q0VGU4|Q0VGU4_MOUSE	R.AQEEADAEERRLQEQEELENYIEHVLLHRP	21.33	3672.78	-4	735.56	5	29.35
'MCG18019 OS=Mus musculus GN=Vgf PE=2 SV=1'	tr|Q0VGU4|Q0VGU4_MOUSE	A.APPGRPDVFPPPLS(+79.97)SEHNGQVAEDAVSRPKDDGVPEV.R	21.29	3941.86	1.3	986.473	4	23.23	Phosphorylation (STY)
'MCG18019 OS=Mus musculus GN=Vgf PE=2 SV=1'	tr|Q0VGU4|Q0VGU4_MOUSE	R.S(+79.97)QEEAPGHRRKDAEGAEEGGEEDDDDEEMDPQTIDSLIELSTKLHLPADDVVSIIEEVEE.K	21.07	6724.98	0.3	1121.84	6	39.86	Phosphorylation (STY)
'MCG18019 OS=Mus musculus GN=Vgf PE=2 SV=1'	tr|Q0VGU4|Q0VGU4_MOUSE	K.NAPPEPVPPPRAAPAPT.H	20.02	1677.88	-0.5	839.949	2	15.21
'Cathepsin D OS=Mus musculus GN=Ctsd PE=1 SV=1'	sp|P18242|CATD_MOUSE	L.PVFDNLMQQKLVDKNIFS.F	47.76	2135.11	-1.4	712.709	3	29.28
'Cathepsin D OS=Mus musculus GN=Ctsd PE=1 SV=1'	sp|P18242|CATD_MOUSE	Y.YTVFDRDNNRVGFANAV.V	39.55	1956.94	-0.6	653.322	3	22.12
'Cathepsin D OS=Mus musculus GN=Ctsd PE=1 SV=1'	sp|P18242|CATD_MOUSE	Y.YTVFDRDNNRVGFAN.A	31.24	1786.84	0	596.62	3	19.1
'Cathepsin D OS=Mus musculus GN=Ctsd PE=1 SV=1'	sp|P18242|CATD_MOUSE	G.MGYPHISVN.N	29.77	1016.48	-0.7	509.244	2	18.31
'Cathepsin D OS=Mus musculus GN=Ctsd PE=1 SV=1'	sp|P18242|CATD_MOUSE	L.MQQKLVDKNIFS.F	28.64	1449.77	-0.9	484.262	3	17.15
'Cathepsin D OS=Mus musculus GN=Ctsd PE=1 SV=1'	sp|P18242|CATD_MOUSE	Y.YTVFDRDNNRVGFANA.V	28.25	1857.88	-0.2	620.299	3	20.07
'Cathepsin D OS=Mus musculus GN=Ctsd PE=1 SV=1'	sp|P18242|CATD_MOUSE	Y.YTVFDRDNNRVGFANAVV.L	25.86	2056.01	-1.4	686.344	3	24.07
'Cathepsin D OS=Mus musculus GN=Ctsd PE=1 SV=1'	sp|P18242|CATD_MOUSE	F.YLNRDPEGQPGGELM(-.98).L	21.7	1673.78	-12.6	837.888	2	19.25	Amidation
'Cathepsin D OS=Mus musculus GN=Ctsd PE=1 SV=1'	sp|P18242|CATD_MOUSE	L.PVFDNLMQQKLVDKNIF.S	21.22	2048.08	-2	683.698	3	29.51
'Cathepsin D OS=Mus musculus GN=Ctsd PE=1 SV=1'	sp|P18242|CATD_MOUSE	K.TTEPVSELLK.N	19.34	1115.61	-0.5	558.811	2	19.35
'Cathepsin D OS=Mus musculus GN=Ctsd PE=1 SV=1'	sp|P18242|CATD_MOUSE	F.YLNRDPEGQPGGELM.L	18.72	1674.77	-3.2	838.388	2	19.38
'Cathepsin D OS=Mus musculus GN=Ctsd PE=1 SV=1'	sp|P18242|CATD_MOUSE	Y.YTVFDRDNNRVGFA.N	18.69	1672.8	-1.4	558.605	3	20.21
'Secretogranin-2 OS=Mus musculus GN=Scg2 PE=1 SV=1'	sp|Q03517|SCG2_MOUSE	R.VPSPVSSEDDLQEEEQLEQAIKEHLGPGSSQEMERLAKVS.K	39.89	4405.12	-0.7	882.031	5	29.01
'Secretogranin-2 OS=Mus musculus GN=Scg2 PE=1 SV=1'	sp|Q03517|SCG2_MOUSE	R.IPVGSLKNEDTPNRQYLDEDMLLKVLEYLNQEQAEQGREHL.A	38.56	4824.4	-1.7	965.886	5	33.11
'Secretogranin-2 OS=Mus musculus GN=Scg2 PE=1 SV=1'	sp|Q03517|SCG2_MOUSE	R.IPVGSLKNEDTPNRQYLDEDMLLKVLEYLNQEQAEQGREHLA.K	35.25	4895.44	-2.4	980.093	5	32.78
'Secretogranin-2 OS=Mus musculus GN=Scg2 PE=1 SV=1'	sp|Q03517|SCG2_MOUSE	R.VPSPVS(+79.97)SEDDLQEEEQLEQAIKEHLGPGSSQEMERLAKVS.K	33.69	4485.09	-1.2	1122.28	4	31.8	Phosphorylation (STY)
'Secretogranin-2 OS=Mus musculus GN=Scg2 PE=1 SV=1'	sp|Q03517|SCG2_MOUSE	R.VPSPVSSEDDLQEEEQLEQAIKEHLGPGSSQEMERLAKVS(-.98).K	31.89	4404.14	-6.4	881.83	5	28.97	Amidation
'Secretogranin-2 OS=Mus musculus GN=Scg2 PE=1 SV=1'	sp|Q03517|SCG2_MOUSE	R.ESKDQLSEDASKVITY.L	30.69	1811.88	-0.4	604.967	3	20.51
'Secretogranin-2 OS=Mus musculus GN=Scg2 PE=1 SV=1'	sp|Q03517|SCG2_MOUSE	R.TNEIVEEQYTPQS.L	28.07	1536.69	0.8	769.355	2	19.63
'Secretogranin-2 OS=Mus musculus GN=Scg2 PE=1 SV=1'	sp|Q03517|SCG2_MOUSE	R.IPVGSLKNEDTPNRQYLDEDMLLKVLEYLNQEQAEQGREHL(-.98).A	27.21	4823.42	-6.3	804.905	6	33.14	Amidation
'Secretogranin-2 OS=Mus musculus GN=Scg2 PE=1 SV=1'	sp|Q03517|SCG2_MOUSE	R.SGQLGLPDEEN.R	27.02	1157.52	-0.6	1158.53	1	19.93
'Secretogranin-2 OS=Mus musculus GN=Scg2 PE=1 SV=1'	sp|Q03517|SCG2_MOUSE	R.TNEIVEEQYTPQ.S	26.13	1449.66	-0.9	725.838	2	19.6
'Secretogranin-2 OS=Mus musculus GN=Scg2 PE=1 SV=1'	sp|Q03517|SCG2_MOUSE	R.NQLLQKEPDLRLENV.Q	25.31	1807.98	-3.2	603.665	3	21.73
'Secretogranin-2 OS=Mus musculus GN=Scg2 PE=1 SV=1'	sp|Q03517|SCG2_MOUSE	R.IPVGSLKNEDTPN.R	24.81	1382.7	-0.5	692.359	2	14.08
'Secretogranin-2 OS=Mus musculus GN=Scg2 PE=1 SV=1'	sp|Q03517|SCG2_MOUSE	R.TNEIVEEQYTPQSLATLESVFQELGKLTGPSNQ.K	24.32	3649.8	-2.2	913.455	4	43.16
'Secretogranin-2 OS=Mus musculus GN=Scg2 PE=1 SV=1'	sp|Q03517|SCG2_MOUSE	R.TNEIVEEQYTPQSLATLESVFQELGKLTGPS.N	23.27	3407.7	-0.3	1136.91	3	44.73
'Secretogranin-2 OS=Mus musculus GN=Scg2 PE=1 SV=1'	sp|Q03517|SCG2_MOUSE	R.VPSPVS(+79.97)SEDDLQEEEQLEQAIKEHLGPGS(+79.97)SQEMERLAKVS.K	22.58	4565.06	-1.8	1142.27	4	32.64	Phosphorylation (STY)
'Secretogranin-2 OS=Mus musculus GN=Scg2 PE=1 SV=1'	sp|Q03517|SCG2_MOUSE	R.ESKDQLSEDASKVITYL.R	22.3	1924.96	-1.4	642.661	3	26.54
'Secretogranin-2 OS=Mus musculus GN=Scg2 PE=1 SV=1'	sp|Q03517|SCG2_MOUSE	R.VPS(+79.97)PVSSEDDLQEEEQLEQAIKEHLGPGSS(+79.97)QEMERLAKVS.K	20.29	4565.06	-1	1142.27	4	33.75	Phosphorylation (STY)
'Secretogranin-2 OS=Mus musculus GN=Scg2 PE=1 SV=1'	sp|Q03517|SCG2_MOUSE	R.VPSPVS(+79.97)SEDDLQEEEQLEQAIKEHLGPGSS(+79.97)QEMERLAKVS.K	19.31	4565.06	-2.8	914.016	5	32.59	Phosphorylation (STY)
'Secretogranin-2 OS=Mus musculus GN=Scg2 PE=1 SV=1'	sp|Q03517|SCG2_MOUSE	R.SGQLGLPDEE.N	18.26	1043.48	-0.7	522.745	2	20.75
'Histidine triad nucleotide-binding protein 1 OS=Mus musculus GN=Hint1 PE=1 SV=3'	sp|P70349|HINT1_MOUSE	R.GYRMVVNEGADGGQSVYHI.H	44.5	2050.95	-0.6	684.658	3	20.55
'Histidine triad nucleotide-binding protein 1 OS=Mus musculus GN=Hint1 PE=1 SV=3'	sp|P70349|HINT1_MOUSE	F.HDISPQAPTHFLVIPKKHISQI.S	36.43	2505.39	-2.9	627.352	4	19.28
'Histidine triad nucleotide-binding protein 1 OS=Mus musculus GN=Hint1 PE=1 SV=3'	sp|P70349|HINT1_MOUSE	V.VNEGADGGQSVYHIHLHVL.G	36.19	2044.01	-0.7	512.01	4	20.84
'Histidine triad nucleotide-binding protein 1 OS=Mus musculus GN=Hint1 PE=1 SV=3'	sp|P70349|HINT1_MOUSE	M.A(+42.01)DEIAKAQVAQPGGDTIFGKIIRKEIPAKIIFEDDRCLAF.H	32.39	4428.35	-4	886.674	5	33.31	Acetylation (Protein N-term)
'Histidine triad nucleotide-binding protein 1 OS=Mus musculus GN=Hint1 PE=1 SV=3'	sp|P70349|HINT1_MOUSE	M.A(+42.01)DEIAKAQVAQ.P	29.47	1184.6	-0.9	593.308	2	19.56	Acetylation (Protein N-term)
'Histidine triad nucleotide-binding protein 1 OS=Mus musculus GN=Hint1 PE=1 SV=3'	sp|P70349|HINT1_MOUSE	M.A(+42.01)DEIAKAQV.A	28.43	985.508	0	493.761	2	21.57	Acetylation (Protein N-term)
'Histidine triad nucleotide-binding protein 1 OS=Mus musculus GN=Hint1 PE=1 SV=3'	sp|P70349|HINT1_MOUSE	M.A(+42.01)DEIAKAQVA.Q	27.71	1056.55	0	529.28	2	20.39	Acetylation (Protein N-term)
'Histidine triad nucleotide-binding protein 1 OS=Mus musculus GN=Hint1 PE=1 SV=3'	sp|P70349|HINT1_MOUSE	H.VLGGRQMNWPPG	21.92	1310.66	-0.5	656.335	2	21.16
'Histidine triad nucleotide-binding protein 1 OS=Mus musculus GN=Hint1 PE=1 SV=3'	sp|P70349|HINT1_MOUSE	I.SPQAPTHFLVIPKKHISQI.S	20.35	2140.22	-7.6	536.057	4	18.41
'Histidine triad nucleotide-binding protein 1 OS=Mus musculus GN=Hint1 PE=1 SV=3'	sp|P70349|HINT1_MOUSE	F.HDISPQAPTHFL.V	18.75	1361.67	-0.3	454.898	3	19.06
'Macrophage migration inhibitory factor OS=Mus musculus GN=Mif PE=1 SV=2'	sp|P34884|MIF_MOUSE	L.AQATGKPAQYIAVHVVPDQL.M	41.91	2105.13	-0.1	1053.57	2	22.79
'Macrophage migration inhibitory factor OS=Mus musculus GN=Mif PE=1 SV=2'	sp|P34884|MIF_MOUSE	M.PMFIVNTNVPRASVPEGFLSELTQQL.A	40.38	2886.49	-1	963.171	3	39.78
'Macrophage migration inhibitory factor OS=Mus musculus GN=Mif PE=1 SV=2'	sp|P34884|MIF_MOUSE	L.HISPDRVYINYYDMNAANVGWNGSTFA	37.9	3074.4	-0.3	1025.81	3	29.16
'Macrophage migration inhibitory factor OS=Mus musculus GN=Mif PE=1 SV=2'	sp|P34884|MIF_MOUSE	M.PMFIVNTNV.P	29.75	1033.53	-1	517.77	2	28.86
'Macrophage migration inhibitory factor OS=Mus musculus GN=Mif PE=1 SV=2'	sp|P34884|MIF_MOUSE	L.AQATGKPAQYIAVHVVPDQLMTF.S	27.24	2484.28	-1.3	829.101	3	27.8
'Macrophage migration inhibitory factor OS=Mus musculus GN=Mif PE=1 SV=2'	sp|P34884|MIF_MOUSE	Y.DMNAANVGWNGSTFA	27.04	1553.66	-1.2	777.835	2	28.33
'Macrophage migration inhibitory factor OS=Mus musculus GN=Mif PE=1 SV=2'	sp|P34884|MIF_MOUSE	M.PMFIVNTNVPRASVPEGFLSEL.T	24.94	2416.25	-1.6	806.421	3	36.65
'Macrophage migration inhibitory factor OS=Mus musculus GN=Mif PE=1 SV=2'	sp|P34884|MIF_MOUSE	L.HISPDRVYINYY.D	24.51	1538.75	-0.4	513.924	3	20.01
'Macrophage migration inhibitory factor OS=Mus musculus GN=Mif PE=1 SV=2'	sp|P34884|MIF_MOUSE	A.TGKPAQYIAVHVVPDQL.M	22	1834.99	-1.6	612.671	3	22.49
'Macrophage migration inhibitory factor OS=Mus musculus GN=Mif PE=1 SV=2'	sp|P34884|MIF_MOUSE	C.GLLSDRLHISPDRVYINYYDMNAANVGWNGSTFA	19.99	3828.83	-1.5	958.214	4	33.4
'Protachykinin-1 OS=Mus musculus GN=Tac1 PE=2 SV=1'	sp|P41539|TKN1_MOUSE	R.ALNSVAYERSAMQNYE.R	43.39	1844.84	-0.3	615.952	3	19.88
'Protachykinin-1 OS=Mus musculus GN=Tac1 PE=2 SV=1'	sp|P41539|TKN1_MOUSE	R.ALNSVAYERSAMQNY.E	42.58	1715.79	-0.7	572.938	3	19.74
'Protachykinin-1 OS=Mus musculus GN=Tac1 PE=2 SV=1'	sp|P41539|TKN1_MOUSE	R.DADSSVEKQVALLKALYGHGQIS.H	36.67	2428.26	-0.5	608.072	4	29.84
'Protachykinin-1 OS=Mus musculus GN=Tac1 PE=2 SV=1'	sp|P41539|TKN1_MOUSE	R.DADS(+79.97)SVEKQVALLKALYGHGQISH.K	32.96	2645.28	0.5	662.329	4	28.85	Phosphorylation (STY)
'Protachykinin-1 OS=Mus musculus GN=Tac1 PE=2 SV=1'	sp|P41539|TKN1_MOUSE	R.HKTDSFVGLM(-.98).G	32.83	1132.57	0.6	567.293	2	17.66	Amidation
'Protachykinin-1 OS=Mus musculus GN=Tac1 PE=2 SV=1'	sp|P41539|TKN1_MOUSE	R.DADSSVEKQVALLKALYGHGQISH.K	31.09	2565.32	-1	642.336	4	27.79
'Protachykinin-1 OS=Mus musculus GN=Tac1 PE=2 SV=1'	sp|P41539|TKN1_MOUSE	R.DADSS(+79.97)VEKQVALLKALYGHGQIS.H	29.21	2508.23	-1.8	837.081	3	29.97	Phosphorylation (STY)
'Protachykinin-1 OS=Mus musculus GN=Tac1 PE=2 SV=1'	sp|P41539|TKN1_MOUSE	R.PKPQQFFGLM(-.98).G	28.74	1190.63	-1.4	596.32	2	26.16	Amidation
'Protachykinin-1 OS=Mus musculus GN=Tac1 PE=2 SV=1'	sp|P41539|TKN1_MOUSE	R.RPKPQQFFGLM(-.98).G	27.8	1346.73	-0.8	674.371	2	19.69	Amidation
'Protachykinin-1 OS=Mus musculus GN=Tac1 PE=2 SV=1'	sp|P41539|TKN1_MOUSE	R.ALNSVAYERSAM(+15.99)QNYE.R	22.04	1860.83	-1.7	931.421	2	16.69	Oxidation (M)
'Protachykinin-1 OS=Mus musculus GN=Tac1 PE=2 SV=1'	sp|P41539|TKN1_MOUSE	R.DADSS(+79.97)VEKQVALLKALYGHGQISH.K	21.8	2645.28	-0.9	662.328	4	28.81	Phosphorylation (STY)
'Tubulin beta-6 chain OS=Mus musculus GN=Tubb6 PE=1 SV=1'	sp|Q922F4|TBB6_MOUSE	L.KLTTPTYGDLNHL.V	36.64	1471.77	0.3	491.596	3	19.72
'Tubulin beta-6 chain OS=Mus musculus GN=Tubb6 PE=1 SV=1'	sp|Q922F4|TBB6_MOUSE	S.LRFPGQLNADLRKL.A	33.72	1639.95	-0.7	547.658	3	23.19
'Tubulin beta-6 chain OS=Mus musculus GN=Tubb6 PE=1 SV=1'	sp|Q922F4|TBB6_MOUSE	F.SVMPSPKVSDTVVEPYNA.T	32.03	1918.93	1.8	960.476	2	21.75
'Tubulin beta-6 chain OS=Mus musculus GN=Tubb6 PE=1 SV=1'	sp|Q922F4|TBB6_MOUSE	L.KLTTPTYGDLNHLV.S	31.59	1570.84	0.2	524.619	3	22.75
'Tubulin beta-6 chain OS=Mus musculus GN=Tubb6 PE=1 SV=1'	sp|Q922F4|TBB6_MOUSE	S.LRFPGQLNA.D	29.13	1014.56	-0.5	508.288	2	21.55
'Tubulin beta-6 chain OS=Mus musculus GN=Tubb6 PE=1 SV=1'	sp|Q922F4|TBB6_MOUSE	MREIVHIQA.G	29.11	1095.59	-1.1	366.202	3	14.68
'Tubulin beta-6 chain OS=Mus musculus GN=Tubb6 PE=1 SV=1'	sp|Q922F4|TBB6_MOUSE	T.SLRFPGQLNA.D	26.96	1101.59	-1	551.803	2	20.77
'Tubulin beta-6 chain OS=Mus musculus GN=Tubb6 PE=1 SV=1'	sp|Q922F4|TBB6_MOUSE	L.AVNMVPFPRLHFF.M	22.39	1573.82	-0.8	525.614	3	31.64
'Tubulin beta-6 chain OS=Mus musculus GN=Tubb6 PE=1 SV=1'	sp|Q922F4|TBB6_MOUSE	E.YPDRIMNTF.S	21.97	1155.54	-0.3	578.776	2	22.47
'Tubulin beta-6 chain OS=Mus musculus GN=Tubb6 PE=1 SV=1'	sp|Q922F4|TBB6_MOUSE	MREIVHI.Q	21.09	896.49	-1.5	299.837	3	15.2
'Tubulin beta-6 chain OS=Mus musculus GN=Tubb6 PE=1 SV=1'	sp|Q922F4|TBB6_MOUSE	L.RFPGQLNADLRKL.A	20.4	1526.87	0.1	509.963	3	19.72
'Tubulin beta-6 chain OS=Mus musculus GN=Tubb6 PE=1 SV=1'	sp|Q922F4|TBB6_MOUSE	L.THSLGGGTGSGMGTLLISKIREEYPDRIMNTF.S	20.2	3437.71	0.1	688.549	5	30.1
'Tubulin beta-6 chain OS=Mus musculus GN=Tubb6 PE=1 SV=1'	sp|Q922F4|TBB6_MOUSE	L.TTPTYGDLNHLVSA.T	18.78	1487.73	-0.2	744.87	2	23.25
'Tubulin beta-5 chain OS=Mus musculus GN=Tubb5 PE=1 SV=1'	sp|P99024|TBB5_MOUSE	L.KLTTPTYGDLNHL.V	36.64	1471.77	0.3	491.596	3	19.72
'Tubulin beta-5 chain OS=Mus musculus GN=Tubb5 PE=1 SV=1'	sp|P99024|TBB5_MOUSE	F.SVVPSPKVSDTVVEPYNA.T	33.84	1886.96	-0.6	944.488	2	21.43
'Tubulin beta-5 chain OS=Mus musculus GN=Tubb5 PE=1 SV=1'	sp|P99024|TBB5_MOUSE	C.LRFPGQLNADLRKL.A	33.72	1639.95	-0.7	547.658	3	23.19
'Tubulin beta-5 chain OS=Mus musculus GN=Tubb5 PE=1 SV=1'	sp|P99024|TBB5_MOUSE	L.KLTTPTYGDLNHLV.S	31.59	1570.84	0.2	524.619	3	22.75
'Tubulin beta-5 chain OS=Mus musculus GN=Tubb5 PE=1 SV=1'	sp|P99024|TBB5_MOUSE	C.LRFPGQLNA.D	29.13	1014.56	-0.5	508.288	2	21.55
'Tubulin beta-5 chain OS=Mus musculus GN=Tubb5 PE=1 SV=1'	sp|P99024|TBB5_MOUSE	MREIVHIQA.G	29.11	1095.59	-1.1	366.202	3	14.68
'Tubulin beta-5 chain OS=Mus musculus GN=Tubb5 PE=1 SV=1'	sp|P99024|TBB5_MOUSE	L.AVNMVPFPRLHFF.M	22.39	1573.82	-0.8	525.614	3	31.64
'Tubulin beta-5 chain OS=Mus musculus GN=Tubb5 PE=1 SV=1'	sp|P99024|TBB5_MOUSE	E.YPDRIMNTF.S	21.97	1155.54	-0.3	578.776	2	22.47
'Tubulin beta-5 chain OS=Mus musculus GN=Tubb5 PE=1 SV=1'	sp|P99024|TBB5_MOUSE	MREIVHI.Q	21.09	896.49	-1.5	299.837	3	15.2
'Tubulin beta-5 chain OS=Mus musculus GN=Tubb5 PE=1 SV=1'	sp|P99024|TBB5_MOUSE	L.RFPGQLNADLRKL.A	20.4	1526.87	0.1	509.963	3	19.72
'Tubulin beta-5 chain OS=Mus musculus GN=Tubb5 PE=1 SV=1'	sp|P99024|TBB5_MOUSE	L.THSLGGGTGSGMGTLLISKIREEYPDRIMNTF.S	20.2	3437.71	0.1	688.549	5	30.1
'Tubulin beta-5 chain OS=Mus musculus GN=Tubb5 PE=1 SV=1'	sp|P99024|TBB5_MOUSE	L.TTPTYGDLNHLVSA.T	18.78	1487.73	-0.2	744.87	2	23.25
'Tubulin beta-4B chain OS=Mus musculus GN=Tubb4b PE=1 SV=1'	sp|P68372|TBB4B_MOUSE	L.KLTTPTYGDLNHL.V	36.64	1471.77	0.3	491.596	3	19.72
'Tubulin beta-4B chain OS=Mus musculus GN=Tubb4b PE=1 SV=1'	sp|P68372|TBB4B_MOUSE	F.SVVPSPKVSDTVVEPYNA.T	33.84	1886.96	-0.6	944.488	2	21.43
'Tubulin beta-4B chain OS=Mus musculus GN=Tubb4b PE=1 SV=1'	sp|P68372|TBB4B_MOUSE	C.LRFPGQLNADLRKL.A	33.72	1639.95	-0.7	547.658	3	23.19
'Tubulin beta-4B chain OS=Mus musculus GN=Tubb4b PE=1 SV=1'	sp|P68372|TBB4B_MOUSE	L.KLTTPTYGDLNHLV.S	31.59	1570.84	0.2	524.619	3	22.75
'Tubulin beta-4B chain OS=Mus musculus GN=Tubb4b PE=1 SV=1'	sp|P68372|TBB4B_MOUSE	C.LRFPGQLNA.D	29.13	1014.56	-0.5	508.288	2	21.55
'Tubulin beta-4B chain OS=Mus musculus GN=Tubb4b PE=1 SV=1'	sp|P68372|TBB4B_MOUSE	MREIVHLQA.G	29.11	1095.59	-1.1	366.202	3	14.68
'Tubulin beta-4B chain OS=Mus musculus GN=Tubb4b PE=1 SV=1'	sp|P68372|TBB4B_MOUSE	L.AVNMVPFPRLHFF.M	22.39	1573.82	-0.8	525.614	3	31.64
'Tubulin beta-4B chain OS=Mus musculus GN=Tubb4b PE=1 SV=1'	sp|P68372|TBB4B_MOUSE	E.YPDRIMNTF.S	21.97	1155.54	-0.3	578.776	2	22.47
'Tubulin beta-4B chain OS=Mus musculus GN=Tubb4b PE=1 SV=1'	sp|P68372|TBB4B_MOUSE	MREIVHL.Q	21.09	896.49	-1.5	299.837	3	15.2
'Tubulin beta-4B chain OS=Mus musculus GN=Tubb4b PE=1 SV=1'	sp|P68372|TBB4B_MOUSE	L.RFPGQLNADLRKL.A	20.4	1526.87	0.1	509.963	3	19.72
'Tubulin beta-4B chain OS=Mus musculus GN=Tubb4b PE=1 SV=1'	sp|P68372|TBB4B_MOUSE	L.THSLGGGTGSGMGTLLISKIREEYPDRIMNTF.S	20.2	3437.71	0.1	688.549	5	30.1
'Tubulin beta-4B chain OS=Mus musculus GN=Tubb4b PE=1 SV=1'	sp|P68372|TBB4B_MOUSE	L.TTPTYGDLNHLVSA.T	18.78	1487.73	-0.2	744.87	2	23.25
'Tubulin beta-2A chain OS=Mus musculus GN=Tubb2a PE=1 SV=1'	sp|Q7TMM9|TBB2A_MOUSE	L.KLTTPTYGDLNHL.V	36.64	1471.77	0.3	491.596	3	19.72
'Tubulin beta-2A chain OS=Mus musculus GN=Tubb2a PE=1 SV=1'	sp|Q7TMM9|TBB2A_MOUSE	C.LRFPGQLNADLRKL.A	33.72	1639.95	-0.7	547.658	3	23.19
'Tubulin beta-2A chain OS=Mus musculus GN=Tubb2a PE=1 SV=1'	sp|Q7TMM9|TBB2A_MOUSE	F.SVMPSPKVSDTVVEPYNA.T	32.03	1918.93	1.8	960.476	2	21.75
'Tubulin beta-2A chain OS=Mus musculus GN=Tubb2a PE=1 SV=1'	sp|Q7TMM9|TBB2A_MOUSE	L.KLTTPTYGDLNHLV.S	31.59	1570.84	0.2	524.619	3	22.75
'Tubulin beta-2A chain OS=Mus musculus GN=Tubb2a PE=1 SV=1'	sp|Q7TMM9|TBB2A_MOUSE	C.LRFPGQLNA.D	29.13	1014.56	-0.5	508.288	2	21.55
'Tubulin beta-2A chain OS=Mus musculus GN=Tubb2a PE=1 SV=1'	sp|Q7TMM9|TBB2A_MOUSE	MREIVHIQA.G	29.11	1095.59	-1.1	366.202	3	14.68
'Tubulin beta-2A chain OS=Mus musculus GN=Tubb2a PE=1 SV=1'	sp|Q7TMM9|TBB2A_MOUSE	L.AVNMVPFPRLHFF.M	22.39	1573.82	-0.8	525.614	3	31.64
'Tubulin beta-2A chain OS=Mus musculus GN=Tubb2a PE=1 SV=1'	sp|Q7TMM9|TBB2A_MOUSE	E.YPDRIMNTF.S	21.97	1155.54	-0.3	578.776	2	22.47
'Tubulin beta-2A chain OS=Mus musculus GN=Tubb2a PE=1 SV=1'	sp|Q7TMM9|TBB2A_MOUSE	MREIVHI.Q	21.09	896.49	-1.5	299.837	3	15.2
'Tubulin beta-2A chain OS=Mus musculus GN=Tubb2a PE=1 SV=1'	sp|Q7TMM9|TBB2A_MOUSE	L.RFPGQLNADLRKL.A	20.4	1526.87	0.1	509.963	3	19.72
'Tubulin beta-2A chain OS=Mus musculus GN=Tubb2a PE=1 SV=1'	sp|Q7TMM9|TBB2A_MOUSE	L.THSLGGGTGSGMGTLLISKIREEYPDRIMNTF.S	20.2	3437.71	0.1	688.549	5	30.1
'Tubulin beta-2A chain OS=Mus musculus GN=Tubb2a PE=1 SV=1'	sp|Q7TMM9|TBB2A_MOUSE	L.TTPTYGDLNHLVSA.T	18.78	1487.73	-0.2	744.87	2	23.25
'Tubulin beta-2B chain OS=Mus musculus GN=Tubb2b PE=1 SV=1'	sp|Q9CWF2|TBB2B_MOUSE	L.KLTTPTYGDLNHL.V	36.64	1471.77	0.3	491.596	3	19.72
'Tubulin beta-2B chain OS=Mus musculus GN=Tubb2b PE=1 SV=1'	sp|Q9CWF2|TBB2B_MOUSE	C.LRFPGQLNADLRKL.A	33.72	1639.95	-0.7	547.658	3	23.19
'Tubulin beta-2B chain OS=Mus musculus GN=Tubb2b PE=1 SV=1'	sp|Q9CWF2|TBB2B_MOUSE	F.SVMPSPKVSDTVVEPYNA.T	32.03	1918.93	1.8	960.476	2	21.75
'Tubulin beta-2B chain OS=Mus musculus GN=Tubb2b PE=1 SV=1'	sp|Q9CWF2|TBB2B_MOUSE	L.KLTTPTYGDLNHLV.S	31.59	1570.84	0.2	524.619	3	22.75
'Tubulin beta-2B chain OS=Mus musculus GN=Tubb2b PE=1 SV=1'	sp|Q9CWF2|TBB2B_MOUSE	C.LRFPGQLNA.D	29.13	1014.56	-0.5	508.288	2	21.55
'Tubulin beta-2B chain OS=Mus musculus GN=Tubb2b PE=1 SV=1'	sp|Q9CWF2|TBB2B_MOUSE	MREIVHIQA.G	29.11	1095.59	-1.1	366.202	3	14.68
'Tubulin beta-2B chain OS=Mus musculus GN=Tubb2b PE=1 SV=1'	sp|Q9CWF2|TBB2B_MOUSE	L.AVNMVPFPRLHFF.M	22.39	1573.82	-0.8	525.614	3	31.64
'Tubulin beta-2B chain OS=Mus musculus GN=Tubb2b PE=1 SV=1'	sp|Q9CWF2|TBB2B_MOUSE	E.YPDRIMNTF.S	21.97	1155.54	-0.3	578.776	2	22.47
'Tubulin beta-2B chain OS=Mus musculus GN=Tubb2b PE=1 SV=1'	sp|Q9CWF2|TBB2B_MOUSE	MREIVHI.Q	21.09	896.49	-1.5	299.837	3	15.2
'Tubulin beta-2B chain OS=Mus musculus GN=Tubb2b PE=1 SV=1'	sp|Q9CWF2|TBB2B_MOUSE	L.RFPGQLNADLRKL.A	20.4	1526.87	0.1	509.963	3	19.72
'Tubulin beta-2B chain OS=Mus musculus GN=Tubb2b PE=1 SV=1'	sp|Q9CWF2|TBB2B_MOUSE	L.THSLGGGTGSGMGTLLISKIREEYPDRIMNTF.S	20.2	3437.71	0.1	688.549	5	30.1
'Tubulin beta-2B chain OS=Mus musculus GN=Tubb2b PE=1 SV=1'	sp|Q9CWF2|TBB2B_MOUSE	L.TTPTYGDLNHLVSA.T	18.78	1487.73	-0.2	744.87	2	23.25
'Myelin basic protein (Fragment) OS=Mus musculus GN=Mbp PE=1 SV=1'	tr|F6RWW8|F6RWW8_MOUSE	T.M(+42.01)DHARHGFLPRHRDTGILD.S	38.96	2285.12	0	572.288	4	16.83	Acetylation (N-term)
'Myelin basic protein (Fragment) OS=Mus musculus GN=Mbp PE=1 SV=1'	tr|F6RWW8|F6RWW8_MOUSE	M.A(+42.01)SQKRPSQRSKYLATASTMDHARH.G	33.71	2768.39	0.3	554.685	5	11.55	Acetylation (N-term)
'Myelin basic protein (Fragment) OS=Mus musculus GN=Mbp PE=1 SV=1'	tr|F6RWW8|F6RWW8_MOUSE	M.A(+42.01)SQKRPSQRSKYLATASTMDHARHGFLPRHRDTGILD.S	30.69	4246.17	-0.6	607.602	7	16.71	Acetylation (N-term)
'Myelin basic protein (Fragment) OS=Mus musculus GN=Mbp PE=1 SV=1'	tr|F6RWW8|F6RWW8_MOUSE	D.SRSGSPMARR	28.12	1103.56	0.1	368.861	3	10.85
'Myelin basic protein (Fragment) OS=Mus musculus GN=Mbp PE=1 SV=1'	tr|F6RWW8|F6RWW8_MOUSE	M.A(+42.01)SQKRPSQRSKYLATASTMDHAR.H	26.83	2631.33	0	527.273	5	11.79	Acetylation (N-term)
'Myelin basic protein (Fragment) OS=Mus musculus GN=Mbp PE=1 SV=1'	tr|F6RWW8|F6RWW8_MOUSE	M.A(+42.01)SQKRPSQRSKYLATASTMD.H	25.8	2267.13	-0.6	756.718	3	12.36	Acetylation (N-term)
'Myelin basic protein (Fragment) OS=Mus musculus GN=Mbp PE=1 SV=1'	tr|F6RWW8|F6RWW8_MOUSE	M.A(+42.01)SQKRPSQRSKYLATASTMDHARHGFLPRHRD.T	25.2	3746.9	-0.7	625.491	6	13.23	Acetylation (N-term)
'Myelin basic protein (Fragment) OS=Mus musculus GN=Mbp PE=1 SV=1'	tr|F6RWW8|F6RWW8_MOUSE	M.A(+42.01)SQKRPSQRSKYLATA.S	23.8	1832.99	-0.7	459.253	4	11.42	Acetylation (N-term)
'Myelin basic protein (Fragment) OS=Mus musculus GN=Mbp PE=1 SV=1'	tr|F6RWW8|F6RWW8_MOUSE	M.ASQK(+42.01)RPSQRSKYLATASTMDHARHGFLPRHRDTGILD.S	21.59	4246.17	-1.4	850.24	5	16.76	Acetylation (K)
'Myelin basic protein (Fragment) OS=Mus musculus GN=Mbp PE=1 SV=1'	tr|F6RWW8|F6RWW8_MOUSE	M.ASQK(+42.01)RPSQRSKYLATA.S	20.77	1832.99	-0.5	612.002	3	11.43	Acetylation (K)
'Myelin basic protein (Fragment) OS=Mus musculus GN=Mbp PE=1 SV=1'	tr|F6RWW8|F6RWW8_MOUSE	G.LSLSRFSWGGRDSRSGSPMARR	20.07	2465.25	-2.3	494.055	5	16.67
'Myelin basic protein (Fragment) OS=Mus musculus GN=Mbp PE=1 SV=1'	tr|F6TYB7|F6TYB7_MOUSE	T.M(+42.01)DHARHGFLPRHRDTGILD.S	38.96	2285.12	0	572.288	4	16.83	Acetylation (N-term)
'Myelin basic protein (Fragment) OS=Mus musculus GN=Mbp PE=1 SV=1'	tr|F6TYB7|F6TYB7_MOUSE	M.A(+42.01)SQKRPSQRSKYLATASTMDHARH.G	33.71	2768.39	0.3	554.685	5	11.55	Acetylation (N-term)
'Myelin basic protein (Fragment) OS=Mus musculus GN=Mbp PE=1 SV=1'	tr|F6TYB7|F6TYB7_MOUSE	M.A(+42.01)SQKRPSQRSKYLATASTMDHARHGFLPRHRDTGILD.S	30.69	4246.17	-0.6	607.602	7	16.71	Acetylation (N-term)
'Myelin basic protein (Fragment) OS=Mus musculus GN=Mbp PE=1 SV=1'	tr|F6TYB7|F6TYB7_MOUSE	D.SRSGSPMARR	28.12	1103.56	0.1	368.861	3	10.85
'Myelin basic protein (Fragment) OS=Mus musculus GN=Mbp PE=1 SV=1'	tr|F6TYB7|F6TYB7_MOUSE	M.A(+42.01)SQKRPSQRSKYLATASTMDHAR.H	26.83	2631.33	0	527.273	5	11.79	Acetylation (N-term)
'Myelin basic protein (Fragment) OS=Mus musculus GN=Mbp PE=1 SV=1'	tr|F6TYB7|F6TYB7_MOUSE	M.A(+42.01)SQKRPSQRSKYLATASTMD.H	25.8	2267.13	-0.6	756.718	3	12.36	Acetylation (N-term)
'Myelin basic protein (Fragment) OS=Mus musculus GN=Mbp PE=1 SV=1'	tr|F6TYB7|F6TYB7_MOUSE	M.A(+42.01)SQKRPSQRSKYLATASTMDHARHGFLPRHRD.T	25.2	3746.9	-0.7	625.491	6	13.23	Acetylation (N-term)
'Myelin basic protein (Fragment) OS=Mus musculus GN=Mbp PE=1 SV=1'	tr|F6TYB7|F6TYB7_MOUSE	M.A(+42.01)SQKRPSQRSKYLATA.S	23.8	1832.99	-0.7	459.253	4	11.42	Acetylation (N-term)
'Myelin basic protein (Fragment) OS=Mus musculus GN=Mbp PE=1 SV=1'	tr|F6TYB7|F6TYB7_MOUSE	M.ASQK(+42.01)RPSQRSKYLATASTMDHARHGFLPRHRDTGILD.S	21.59	4246.17	-1.4	850.24	5	16.76	Acetylation (K)
'Myelin basic protein (Fragment) OS=Mus musculus GN=Mbp PE=1 SV=1'	tr|F6TYB7|F6TYB7_MOUSE	M.ASQK(+42.01)RPSQRSKYLATA.S	20.77	1832.99	-0.5	612.002	3	11.43	Acetylation (K)
'Myelin basic protein (Fragment) OS=Mus musculus GN=Mbp PE=1 SV=1'	tr|F6TYB7|F6TYB7_MOUSE	G.LSLSRFSWGGRDSRSGSPMARR	20.07	2465.25	-2.3	494.055	5	16.67
'Myelin basic protein (Fragment) OS=Mus musculus GN=Mbp PE=1 SV=1'	tr|F6ZIA4|F6ZIA4_MOUSE	T.M(+42.01)DHARHGFLPRHRDTGILD.S	38.96	2285.12	0	572.288	4	16.83	Acetylation (Protein N-term)
'Myelin basic protein (Fragment) OS=Mus musculus GN=Mbp PE=1 SV=1'	tr|F6ZIA4|F6ZIA4_MOUSE	A(+42.01)SQKRPSQRSKYLATASTMDHARH.G	33.71	2768.39	0.3	554.685	5	11.55	Acetylation (Protein N-term)
'Myelin basic protein (Fragment) OS=Mus musculus GN=Mbp PE=1 SV=1'	tr|F6ZIA4|F6ZIA4_MOUSE	A(+42.01)SQKRPSQRSKYLATASTMDHARHGFLPRHRDTGILD.S	30.69	4246.17	-0.6	607.602	7	16.71	Acetylation (Protein N-term)
'Myelin basic protein (Fragment) OS=Mus musculus GN=Mbp PE=1 SV=1'	tr|F6ZIA4|F6ZIA4_MOUSE	D.SRSGSPMARR	28.12	1103.56	0.1	368.861	3	10.85
'Myelin basic protein (Fragment) OS=Mus musculus GN=Mbp PE=1 SV=1'	tr|F6ZIA4|F6ZIA4_MOUSE	A(+42.01)SQKRPSQRSKYLATASTMDHAR.H	26.83	2631.33	0	527.273	5	11.79	Acetylation (Protein N-term)
'Myelin basic protein (Fragment) OS=Mus musculus GN=Mbp PE=1 SV=1'	tr|F6ZIA4|F6ZIA4_MOUSE	A(+42.01)SQKRPSQRSKYLATASTMD.H	25.8	2267.13	-0.6	756.718	3	12.36	Acetylation (Protein N-term)
'Myelin basic protein (Fragment) OS=Mus musculus GN=Mbp PE=1 SV=1'	tr|F6ZIA4|F6ZIA4_MOUSE	A(+42.01)SQKRPSQRSKYLATASTMDHARHGFLPRHRD.T	25.2	3746.9	-0.7	625.491	6	13.23	Acetylation (Protein N-term)
'Myelin basic protein (Fragment) OS=Mus musculus GN=Mbp PE=1 SV=1'	tr|F6ZIA4|F6ZIA4_MOUSE	A(+42.01)SQKRPSQRSKYLATA.S	23.8	1832.99	-0.7	459.253	4	11.42	Acetylation (Protein N-term)
'Myelin basic protein (Fragment) OS=Mus musculus GN=Mbp PE=1 SV=1'	tr|F6ZIA4|F6ZIA4_MOUSE	D.AQGTLSKIFKLGGRDSRSGSPMARR	23.5	2675.44	0.7	669.868	4	15.76
'Myelin basic protein (Fragment) OS=Mus musculus GN=Mbp PE=1 SV=1'	tr|F6ZIA4|F6ZIA4_MOUSE	ASQK(+42.01)RPSQRSKYLATASTMDHARHGFLPRHRDTGILD.S	21.59	4246.17	-1.4	850.24	5	16.76	Acetylation (K)
'Myelin basic protein (Fragment) OS=Mus musculus GN=Mbp PE=1 SV=1'	tr|F6ZIA4|F6ZIA4_MOUSE	ASQK(+42.01)RPSQRSKYLATA.S	20.77	1832.99	-0.5	612.002	3	11.43	Acetylation (K)
'Myelin basic protein (Fragment) OS=Mus musculus GN=Mbp PE=1 SV=1'	tr|F6VME3|F6VME3_MOUSE	T.M(+42.01)DHARHGFLPRHRDTGILD.S	38.96	2285.12	0	572.288	4	16.83	Acetylation (N-term)
'Myelin basic protein (Fragment) OS=Mus musculus GN=Mbp PE=1 SV=1'	tr|F6VME3|F6VME3_MOUSE	M.A(+42.01)SQKRPSQRSKYLATASTMDHARH.G	33.71	2768.39	0.3	554.685	5	11.55	Acetylation (N-term)
'Myelin basic protein (Fragment) OS=Mus musculus GN=Mbp PE=1 SV=1'	tr|F6VME3|F6VME3_MOUSE	M.A(+42.01)SQKRPSQRSKYLATASTMDHARHGFLPRHRDTGILD.S	30.69	4246.17	-0.6	607.602	7	16.71	Acetylation (N-term)
'Myelin basic protein (Fragment) OS=Mus musculus GN=Mbp PE=1 SV=1'	tr|F6VME3|F6VME3_MOUSE	D.SRSGSPMARR	28.12	1103.56	0.1	368.861	3	10.85
'Myelin basic protein (Fragment) OS=Mus musculus GN=Mbp PE=1 SV=1'	tr|F6VME3|F6VME3_MOUSE	M.A(+42.01)SQKRPSQRSKYLATASTMDHAR.H	26.83	2631.33	0	527.273	5	11.79	Acetylation (N-term)
'Myelin basic protein (Fragment) OS=Mus musculus GN=Mbp PE=1 SV=1'	tr|F6VME3|F6VME3_MOUSE	M.A(+42.01)SQKRPSQRSKYLATASTMD.H	25.8	2267.13	-0.6	756.718	3	12.36	Acetylation (N-term)
'Myelin basic protein (Fragment) OS=Mus musculus GN=Mbp PE=1 SV=1'	tr|F6VME3|F6VME3_MOUSE	M.A(+42.01)SQKRPSQRSKYLATASTMDHARHGFLPRHRD.T	25.2	3746.9	-0.7	625.491	6	13.23	Acetylation (N-term)
'Myelin basic protein (Fragment) OS=Mus musculus GN=Mbp PE=1 SV=1'	tr|F6VME3|F6VME3_MOUSE	M.A(+42.01)SQKRPSQRSKYLATA.S	23.8	1832.99	-0.7	459.253	4	11.42	Acetylation (N-term)
'Myelin basic protein (Fragment) OS=Mus musculus GN=Mbp PE=1 SV=1'	tr|F6VME3|F6VME3_MOUSE	D.AQGTLSKIFKLGGRDSRSGSPMARR	23.5	2675.44	0.7	669.868	4	15.76
'Myelin basic protein (Fragment) OS=Mus musculus GN=Mbp PE=1 SV=1'	tr|F6VME3|F6VME3_MOUSE	M.ASQK(+42.01)RPSQRSKYLATASTMDHARHGFLPRHRDTGILD.S	21.59	4246.17	-1.4	850.24	5	16.76	Acetylation (K)
'Myelin basic protein (Fragment) OS=Mus musculus GN=Mbp PE=1 SV=1'	tr|F6VME3|F6VME3_MOUSE	M.ASQK(+42.01)RPSQRSKYLATA.S	20.77	1832.99	-0.5	612.002	3	11.43	Acetylation (K)
'Myelin basic protein (Fragment) OS=Mus musculus GN=Mbp PE=1 SV=1'	tr|F7A0B0|F7A0B0_MOUSE	T.M(+42.01)DHARHGFLPRHRDTGILD.S	38.96	2285.12	0	572.288	4	16.83	Acetylation (N-term)
'Myelin basic protein (Fragment) OS=Mus musculus GN=Mbp PE=1 SV=1'	tr|F7A0B0|F7A0B0_MOUSE	M.A(+42.01)SQKRPSQRSKYLATASTMDHARH.G	33.71	2768.39	0.3	554.685	5	11.55	Acetylation (Protein N-term)
'Myelin basic protein (Fragment) OS=Mus musculus GN=Mbp PE=1 SV=1'	tr|F7A0B0|F7A0B0_MOUSE	M.A(+42.01)SQKRPSQRSKYLATASTMDHARHGFLPRHRDTGILD.S	30.69	4246.17	-0.6	607.602	7	16.71	Acetylation (Protein N-term)
'Myelin basic protein (Fragment) OS=Mus musculus GN=Mbp PE=1 SV=1'	tr|F7A0B0|F7A0B0_MOUSE	D.SRSGSPMARR	28.12	1103.56	0.1	368.861	3	10.85
'Myelin basic protein (Fragment) OS=Mus musculus GN=Mbp PE=1 SV=1'	tr|F7A0B0|F7A0B0_MOUSE	M.A(+42.01)SQKRPSQRSKYLATASTMDHAR.H	26.83	2631.33	0	527.273	5	11.79	Acetylation (Protein N-term)
'Myelin basic protein (Fragment) OS=Mus musculus GN=Mbp PE=1 SV=1'	tr|F7A0B0|F7A0B0_MOUSE	M.A(+42.01)SQKRPSQRSKYLATASTMD.H	25.8	2267.13	-0.6	756.718	3	12.36	Acetylation (Protein N-term)
'Myelin basic protein (Fragment) OS=Mus musculus GN=Mbp PE=1 SV=1'	tr|F7A0B0|F7A0B0_MOUSE	M.A(+42.01)SQKRPSQRSKYLATASTMDHARHGFLPRHRD.T	25.2	3746.9	-0.7	625.491	6	13.23	Acetylation (Protein N-term)
'Myelin basic protein (Fragment) OS=Mus musculus GN=Mbp PE=1 SV=1'	tr|F7A0B0|F7A0B0_MOUSE	M.A(+42.01)SQKRPSQRSKYLATA.S	23.8	1832.99	-0.7	459.253	4	11.42	Acetylation (Protein N-term)
'Myelin basic protein (Fragment) OS=Mus musculus GN=Mbp PE=1 SV=1'	tr|F7A0B0|F7A0B0_MOUSE	D.AQGTLSKIFKLGGRDSRSGSPMARR	23.5	2675.44	0.7	669.868	4	15.76
'Myelin basic protein (Fragment) OS=Mus musculus GN=Mbp PE=1 SV=1'	tr|F7A0B0|F7A0B0_MOUSE	M.ASQK(+42.01)RPSQRSKYLATASTMDHARHGFLPRHRDTGILD.S	21.59	4246.17	-1.4	850.24	5	16.76	Acetylation (K)
'Myelin basic protein (Fragment) OS=Mus musculus GN=Mbp PE=1 SV=1'	tr|F7A0B0|F7A0B0_MOUSE	M.ASQK(+42.01)RPSQRSKYLATA.S	20.77	1832.99	-0.5	612.002	3	11.43	Acetylation (K)
'Myelin basic protein (Fragment) OS=Mus musculus GN=Mbp PE=1 SV=1'	tr|F6RT34|F6RT34_MOUSE	T.M(+42.01)DHARHGFLPRHRDTGILD.S	38.96	2285.12	0	572.288	4	16.83	Acetylation (N-term)
'Myelin basic protein (Fragment) OS=Mus musculus GN=Mbp PE=1 SV=1'	tr|F6RT34|F6RT34_MOUSE	M.A(+42.01)SQKRPSQRSKYLATASTMDHARH.G	33.71	2768.39	0.3	554.685	5	11.55	Acetylation (Protein N-term)
'Myelin basic protein (Fragment) OS=Mus musculus GN=Mbp PE=1 SV=1'	tr|F6RT34|F6RT34_MOUSE	M.A(+42.01)SQKRPSQRSKYLATASTMDHARHGFLPRHRDTGILD.S	30.69	4246.17	-0.6	607.602	7	16.71	Acetylation (Protein N-term)
'Myelin basic protein (Fragment) OS=Mus musculus GN=Mbp PE=1 SV=1'	tr|F6RT34|F6RT34_MOUSE	D.SRSGSPMARR	28.12	1103.56	0.1	368.861	3	10.85
'Myelin basic protein (Fragment) OS=Mus musculus GN=Mbp PE=1 SV=1'	tr|F6RT34|F6RT34_MOUSE	M.A(+42.01)SQKRPSQRSKYLATASTMDHAR.H	26.83	2631.33	0	527.273	5	11.79	Acetylation (Protein N-term)
'Myelin basic protein (Fragment) OS=Mus musculus GN=Mbp PE=1 SV=1'	tr|F6RT34|F6RT34_MOUSE	M.A(+42.01)SQKRPSQRSKYLATASTMD.H	25.8	2267.13	-0.6	756.718	3	12.36	Acetylation (Protein N-term)
'Myelin basic protein (Fragment) OS=Mus musculus GN=Mbp PE=1 SV=1'	tr|F6RT34|F6RT34_MOUSE	M.A(+42.01)SQKRPSQRSKYLATASTMDHARHGFLPRHRD.T	25.2	3746.9	-0.7	625.491	6	13.23	Acetylation (Protein N-term)
'Myelin basic protein (Fragment) OS=Mus musculus GN=Mbp PE=1 SV=1'	tr|F6RT34|F6RT34_MOUSE	M.A(+42.01)SQKRPSQRSKYLATA.S	23.8	1832.99	-0.7	459.253	4	11.42	Acetylation (Protein N-term)
'Myelin basic protein (Fragment) OS=Mus musculus GN=Mbp PE=1 SV=1'	tr|F6RT34|F6RT34_MOUSE	D.AQGTLSKIFKLGGRDSRSGSPMARR	23.5	2675.44	0.7	669.868	4	15.76
'Myelin basic protein (Fragment) OS=Mus musculus GN=Mbp PE=1 SV=1'	tr|F6RT34|F6RT34_MOUSE	M.ASQK(+42.01)RPSQRSKYLATASTMDHARHGFLPRHRDTGILD.S	21.59	4246.17	-1.4	850.24	5	16.76	Acetylation (K)
'Myelin basic protein (Fragment) OS=Mus musculus GN=Mbp PE=1 SV=1'	tr|F6RT34|F6RT34_MOUSE	M.ASQK(+42.01)RPSQRSKYLATA.S	20.77	1832.99	-0.5	612.002	3	11.43	Acetylation (K)
'Chromogranin-A OS=Mus musculus GN=Chga PE=1 SV=1'	sp|P26339|CMGA_MOUSE	R.LEGEDDPDRSMKLSFRT.R	40.5	1994.94	0.4	665.986	3	17.8
'Chromogranin-A OS=Mus musculus GN=Chga PE=1 SV=1'	sp|P26339|CMGA_MOUSE	R.AYGFRDPGPQL.R	38.4	1219.6	-0.4	610.806	2	20.87
'Chromogranin-A OS=Mus musculus GN=Chga PE=1 SV=1'	sp|P26339|CMGA_MOUSE	R.WSRMDQLAKELTAE.K	28.93	1676.82	-1.4	559.946	3	25.84
'Chromogranin-A OS=Mus musculus GN=Chga PE=1 SV=1'	sp|P26339|CMGA_MOUSE	R.MDQLAKELTAE.K	28.03	1247.61	-0.5	624.81	2	20.44
'Chromogranin-A OS=Mus musculus GN=Chga PE=1 SV=1'	sp|P26339|CMGA_MOUSE	R.LEGEDDPDRSMKLSF.R	27.56	1737.79	-0.2	580.27	3	21.52
'Chromogranin-A OS=Mus musculus GN=Chga PE=1 SV=1'	sp|P26339|CMGA_MOUSE	A.YGFRDPGPQL.R	26.83	1148.56	0.7	575.288	2	20.27
'Chromogranin-A OS=Mus musculus GN=Chga PE=1 SV=1'	sp|P26339|CMGA_MOUSE	R.WSRMDQLAKELT.A	25.16	1476.74	0.1	739.377	2	23.74
'Chromogranin-A OS=Mus musculus GN=Chga PE=1 SV=1'	sp|P26339|CMGA_MOUSE	R.LEGEDDPDRSMKLSFRTRAYGFRDPGPQL.R	22.95	3352.63	-1.8	839.162	4	19.99
'Cytochrome c oxidase subunit 6B1 OS=Mus musculus GN=Cox6b1 PE=1 SV=2'	sp|P56391|CX6B1_MOUSE	S.AWDDRIAEGTFPGKI	41.18	1674.84	-0.6	559.286	3	24.81
'Cytochrome c oxidase subunit 6B1 OS=Mus musculus GN=Cox6b1 PE=1 SV=2'	sp|P56391|CX6B1_MOUSE	M.A(+42.01)EDIKTKIKNY.K	34.2	1363.73	-1	455.585	3	15.85	Acetylation (Protein N-term)
'Cytochrome c oxidase subunit 6B1 OS=Mus musculus GN=Cox6b1 PE=1 SV=2'	sp|P56391|CX6B1_MOUSE	W.VSAWDDRIAEGTFPGKI	33.06	1860.94	-2.7	621.318	3	25.36
'Cytochrome c oxidase subunit 6B1 OS=Mus musculus GN=Cox6b1 PE=1 SV=2'	sp|P56391|CX6B1_MOUSE	W.DDRIAEGTFPGKI	32.21	1417.72	0	473.581	3	20.12
'Cytochrome c oxidase subunit 6B1 OS=Mus musculus GN=Cox6b1 PE=1 SV=2'	sp|P56391|CX6B1_MOUSE	M.A(+42.01)EDIKTKIKNYKT.A	29.74	1592.88	0	531.966	3	14.31	Acetylation (Protein N-term)
'Cytochrome c oxidase subunit 6B1 OS=Mus musculus GN=Cox6b1 PE=1 SV=2'	sp|P56391|CX6B1_MOUSE	M.A(+42.01)EDIKTKIKNYKTA.P	29.3	1663.91	-0.4	555.645	3	14.69	Acetylation (Protein N-term)
'Cytochrome c oxidase subunit 6B1 OS=Mus musculus GN=Cox6b1 PE=1 SV=2'	sp|P56391|CX6B1_MOUSE	M.A(+42.01)EDIKTKIKNYKTAPFD.S	24.46	2023.06	1.3	506.774	4	19.96	Acetylation (Protein N-term)
'Somatostatin OS=Mus musculus GN=Sst PE=2 SV=1'	sp|P60041|SMS_MOUSE	D.LPQAAEQDEMRLELQ.R	36.57	1769.86	-0.6	885.938	2	23.02
'Somatostatin OS=Mus musculus GN=Sst PE=2 SV=1'	sp|P60041|SMS_MOUSE	G.APSDPRLRQFLQKSLAAATGKQELAKYFLAELLSEPNQTENDALEPEDLPQAAEQDEMRLELQ.R	35.88	7093.56	1.8	1183.27	6	37.09
'Somatostatin OS=Mus musculus GN=Sst PE=2 SV=1'	sp|P60041|SMS_MOUSE	A.AEQDEMRLELQ.R	35.81	1360.63	0	681.322	2	20.35
'Somatostatin OS=Mus musculus GN=Sst PE=2 SV=1'	sp|P60041|SMS_MOUSE	K.AGCKNFFWKTFTSC	30.18	1638.73	-2.7	547.25	3	28.92
'Somatostatin OS=Mus musculus GN=Sst PE=2 SV=1'	sp|P60041|SMS_MOUSE	G.APSDPRLRQFLQKSLAAATGKQELAKYFLAELLSEPNQTENDALEPEDLPQAAEQDEMRLE.L	26.7	6852.42	-3.6	1143.07	6	36.44
'Somatostatin OS=Mus musculus GN=Sst PE=2 SV=1'	sp|P60041|SMS_MOUSE	G.APSDPRLRQFLQKSLAAATGKQELAKYFLAELLSEPNQTENDALEPEDLPQAAEQDEMRLEL.Q	26.16	6965.5	-2.4	1161.92	6	37.81
'Somatostatin OS=Mus musculus GN=Sst PE=2 SV=1'	sp|P60041|SMS_MOUSE	G.APSDPRLRQFLQ.K	21.09	1426.77	-0.5	476.596	3	19.66
'Somatostatin OS=Mus musculus GN=Sst PE=2 SV=1'	sp|P60041|SMS_MOUSE	K.AGCKNFFWKTFTSC(-1.01)	20.45	1637.72	-3.3	546.914	3	27.75	Half of a disulfide bridge
'Somatostatin OS=Mus musculus GN=Sst PE=2 SV=1'	sp|P60041|SMS_MOUSE	G.APSDPRLRQFLQKSLAAATGKQELAKYFLAELLSEPNQTENDALEPEDLPQAAEQDEMRLE(-.98).L	19.3	6851.44	-9.1	979.775	7	36.52	Amidation
'Somatostatin OS=Mus musculus GN=Sst PE=2 SV=1'	sp|P60041|SMS_MOUSE	G.APSDPRLRQFLQKSLAA.A	19.11	1897.05	-0.6	633.358	3	22.51
'Somatostatin OS=Mus musculus GN=Sst PE=2 SV=1'	sp|P60041|SMS_MOUSE	G.APSDPRLRQFLQKSLAAATGKQELAKYFLAELLSEPNQTENDALEPEDLPQAAEQDE.M	18.95	6323.15	-3.5	1054.86	6	37.01
'Proteasome subunit beta type-6 OS=Mus musculus GN=Psmb6 PE=1 SV=3'	sp|Q60692|PSB6_MOUSE	L.ALAMERDGSSGGVIRL.A	40.05	1630.85	0.2	544.623	3	19.86
'Proteasome subunit beta type-6 OS=Mus musculus GN=Psmb6 PE=1 SV=3'	sp|Q60692|PSB6_MOUSE	C.RSGSAADTQAVADAVTY.Q	28.78	1681.79	-1.9	841.901	2	18.76
'Proteasome subunit beta type-6 OS=Mus musculus GN=Psmb6 PE=1 SV=3'	sp|Q60692|PSB6_MOUSE	G.TTIMAVQF.N	26.64	909.463	-0.3	910.47	1	29.18
'Proteasome subunit beta type-6 OS=Mus musculus GN=Psmb6 PE=1 SV=3'	sp|Q60692|PSB6_MOUSE	L.GFHSIELNEPPLVHT.A	24.05	1688.85	-1	563.957	3	22.8
'Proteasome subunit beta type-6 OS=Mus musculus GN=Psmb6 PE=1 SV=3'	sp|Q60692|PSB6_MOUSE	R.SGSAADTQAVADAVTY.Q	24	1525.69	0.9	763.853	2	22.08
'Proteasome subunit beta type-6 OS=Mus musculus GN=Psmb6 PE=1 SV=3'	sp|Q60692|PSB6_MOUSE	L.GFHSIELNEPPLVHTA.A	23.27	1759.89	-1.4	587.636	3	22.27
'Proteasome subunit beta type-6 OS=Mus musculus GN=Psmb6 PE=1 SV=3'	sp|Q60692|PSB6_MOUSE	F.HSIELNEPPLVHT.A	22.36	1484.76	-0.5	495.928	3	19.01
'Proteasome subunit beta type-6 OS=Mus musculus GN=Psmb6 PE=1 SV=3'	sp|Q60692|PSB6_MOUSE	V.PMGGMMVRQSF.A	21.09	1239.56	-1.8	620.784	2	20.95
'Proteasome subunit beta type-6 OS=Mus musculus GN=Psmb6 PE=1 SV=3'	sp|Q60692|PSB6_MOUSE	F.HSIELNEPPLVHTA.A	20.39	1555.8	-0.8	519.607	3	18.51
'Gamma-enolase OS=Mus musculus GN=Eno2 PE=1 SV=2'	sp|P17183|ENOG_MOUSE	F.MILPVGAESF.R	33.48	1062.54	-2	532.277	2	31.86
'Gamma-enolase OS=Mus musculus GN=Eno2 PE=1 SV=2'	sp|P17183|ENOG_MOUSE	L.AGNSDLILPVPAFNVINGGSHAGNKLAMQEF.M	33.09	3180.6	-1.9	796.156	4	33.6
'Gamma-enolase OS=Mus musculus GN=Eno2 PE=1 SV=2'	sp|P17183|ENOG_MOUSE	L.KVNQIGSVTEAIQAC.K	32.55	1559.8	1.4	780.907	2	22.84
'Gamma-enolase OS=Mus musculus GN=Eno2 PE=1 SV=2'	sp|P17183|ENOG_MOUSE	K.AGAAERDLPLYRHIAQL.A	29.06	1893.02	0	474.263	4	21.25
'Gamma-enolase OS=Mus musculus GN=Eno2 PE=1 SV=2'	sp|P17183|ENOG_MOUSE	M.S(+42.01)IEKIWAR.E	25	1043.58	-0.5	522.795	2	23.33	Acetylation (Protein N-term)
'Gamma-enolase OS=Mus musculus GN=Eno2 PE=1 SV=2'	sp|P17183|ENOG_MOUSE	A.ASEFYRDGKYDL.D	21.86	1462.67	0.2	488.565	3	17.74
'Gamma-enolase OS=Mus musculus GN=Eno2 PE=1 SV=2'	sp|P17183|ENOG_MOUSE	M.SIEK(+42.01)IWAREILDSRGNPTVEVDLYTAKGLFRAAVPSGASTGIYEALEL.R	20.02	5247.75	-1	1050.56	5	38.85	Acetylation (K)
'Gamma-enolase OS=Mus musculus GN=Eno2 PE=1 SV=2'	sp|P17183|ENOG_MOUSE	C.KAGAAERDLPLYRHIAQL.A	18.93	2021.12	-0.9	506.286	4	19
'Gamma-enolase OS=Mus musculus GN=Eno2 PE=1 SV=2'	sp|P17183|ENOG_MOUSE	I.VGDDLTVTNPKRIERAVEE.K	17.78	2140.11	-2	536.034	4	18.22
'Tubulin beta-3 chain OS=Mus musculus GN=Tubb3 PE=1 SV=1'	sp|Q9ERD7|TBB3_MOUSE	F.SVVPSPKVSDTVVEPYNA.T	33.84	1886.96	-0.6	944.488	2	21.43
'Tubulin beta-3 chain OS=Mus musculus GN=Tubb3 PE=1 SV=1'	sp|Q9ERD7|TBB3_MOUSE	S.LRFPGQLNADLRKL.A	33.72	1639.95	-0.7	547.658	3	23.19
'Tubulin beta-3 chain OS=Mus musculus GN=Tubb3 PE=1 SV=1'	sp|Q9ERD7|TBB3_MOUSE	S.LRFPGQLNA.D	29.13	1014.56	-0.5	508.288	2	21.55
'Tubulin beta-3 chain OS=Mus musculus GN=Tubb3 PE=1 SV=1'	sp|Q9ERD7|TBB3_MOUSE	MREIVHIQA.G	29.11	1095.59	-1.1	366.202	3	14.68
'Tubulin beta-3 chain OS=Mus musculus GN=Tubb3 PE=1 SV=1'	sp|Q9ERD7|TBB3_MOUSE	T.SLRFPGQLNA.D	26.96	1101.59	-1	551.803	2	20.77
'Tubulin beta-3 chain OS=Mus musculus GN=Tubb3 PE=1 SV=1'	sp|Q9ERD7|TBB3_MOUSE	L.AVNMVPFPRLHFF.M	22.39	1573.82	-0.8	525.614	3	31.64
'Tubulin beta-3 chain OS=Mus musculus GN=Tubb3 PE=1 SV=1'	sp|Q9ERD7|TBB3_MOUSE	E.YPDRIMNTF.S	21.97	1155.54	-0.3	578.776	2	22.47
'Tubulin beta-3 chain OS=Mus musculus GN=Tubb3 PE=1 SV=1'	sp|Q9ERD7|TBB3_MOUSE	MREIVHI.Q	21.09	896.49	-1.5	299.837	3	15.2
'Tubulin beta-3 chain OS=Mus musculus GN=Tubb3 PE=1 SV=1'	sp|Q9ERD7|TBB3_MOUSE	L.RFPGQLNADLRKL.A	20.4	1526.87	0.1	509.963	3	19.72
'Thymosin beta-4 OS=Mus musculus GN=Tmsb4x PE=1 SV=1'	sp|P20065|TYB4_MOUSE	M.S(+42.01)DKPDMAEIEKFDKSKLKKTETQEKNPLPSKETIEQEKQAGES	45.83	4960.49	-0.1	993.104	5	16.92	Acetylation (Protein N-term)
'Thymosin beta-4 OS=Mus musculus GN=Tmsb4x PE=1 SV=1'	sp|P20065|TYB4_MOUSE	M.S(+42.01)DKPDM(+15.99)AEIEKFDKSKLKKTETQEKNPLPSKETIEQEKQAGES	37.85	4976.48	-0.9	996.303	5	15.54	Acetylation (Protein N-term); Oxidation (M)
'Thymosin beta-4 OS=Mus musculus GN=Tmsb4x PE=1 SV=1'	sp|P20065|TYB4_MOUSE	M.SDK(+42.01)PDMAEIEKFDKSKLKKT(+79.97)ETQEKNPLPSKETIEQEKQAGES	31.9	5040.45	-1.1	841.082	6	15.84	Acetylation (K); Phosphorylation (STY)
'Thymosin beta-4 OS=Mus musculus GN=Tmsb4x PE=1 SV=1'	sp|P20065|TYB4_MOUSE	M.S(+42.01)DKPDMAEIEKF.D	31.03	1450.66	-0.1	726.34	2	23.77	Acetylation (Protein N-term)
'Thymosin beta-4 OS=Mus musculus GN=Tmsb4x PE=1 SV=1'	sp|P20065|TYB4_MOUSE	M.S(+42.01)DKPDMAEIEKFDKSKLKKTET(+79.97)QEKNPLPSKETIEQEKQAGES	29.93	5040.45	-1.2	841.082	6	17.9	Acetylation (Protein N-term); Phosphorylation (STY)
'Thymosin beta-4 OS=Mus musculus GN=Tmsb4x PE=1 SV=1'	sp|P20065|TYB4_MOUSE	M.SDK(+42.01)PDMAEIEKFDKSKLK.K	26.71	2150.09	-0.6	538.53	4	17.88	Acetylation (K)
'Thymosin beta-4 OS=Mus musculus GN=Tmsb4x PE=1 SV=1'	sp|P20065|TYB4_MOUSE	M.SDK(+42.01)PDMAEIEKFDKSKLKKTET(+79.97)QEKNPLPSKETIEQEKQAGES	26.13	5040.45	-14.1	1009.08	5	15.85	Acetylation (K); Phosphorylation (STY)
'Thymosin beta-4 OS=Mus musculus GN=Tmsb4x PE=1 SV=1'	sp|P20065|TYB4_MOUSE	M.SDK(+42.01)PDMAEIEKFDKSKLKKTETQEKNPLPSKETIEQEKQAGES	25.31	4960.49	-6.2	827.75	6	15.05	Acetylation (K)
'Thymosin beta-4 OS=Mus musculus GN=Tmsb4x PE=1 SV=1'	sp|P20065|TYB4_MOUSE	M.S(+42.01)DKPDMAEIEKFDKSKLKKTETQEKNPLPSKETIEQEKQAGES(-.98)	21.97	4959.5	-6.3	709.503	7	19.39	Acetylation (Protein N-term); Amidation
'Thymosin beta-4 OS=Mus musculus GN=Tmsb4x PE=1 SV=1'	sp|P20065|TYB4_MOUSE	M.S(+42.01)DKPDMAEIEKFDKSKLKKTETQEKNPLPSKETIEQEKQAGE.S	21.43	4873.45	-2.1	975.696	5	17.53	Acetylation (Protein N-term)
'Thymosin beta-4 OS=Mus musculus GN=Tmsb4x PE=1 SV=1'	sp|P20065|TYB4_MOUSE	M.S(+42.01)DKPDMAEIEKFDKS(+79.97)KLKKTETQEKNPLPSKETIEQEKQAGES	21.33	5040.45	-0.1	721.072	7	17.83	Acetylation (Protein N-term); Phosphorylation (STY)
'Thymosin beta-4 OS=Mus musculus GN=Tmsb4x PE=1 SV=1'	sp|P20065|TYB4_MOUSE	M.SDKPDMAEIEKFDKSKLKKTETQEKNPLPSKETIEQEKQAGES	21.06	4918.48	-1.4	820.752	6	16.46
'Thymosin beta-4 OS=Mus musculus GN=Tmsb4x PE=1 SV=1'	sp|P20065|TYB4_MOUSE	M.SDK(+42.01)PDMAEIEKFDKSKLKKTETQEKNP.L	20.14	3205.62	-2.3	642.129	5	15.21	Acetylation (K)
'Thymosin beta-4 OS=Mus musculus GN=Tmsb4x PE=1 SV=1'	sp|P20065|TYB4_MOUSE	M.SDK(+42.01)PDMAEIEKFDKS(+79.97)KLKKTETQEKNPLPSKETIEQEKQAGES	20.1	5040.45	-1.5	721.071	7	15.85	Acetylation (K); Phosphorylation (STY)
'Thymosin beta-4 OS=Mus musculus GN=Tmsb4x PE=1 SV=1'	sp|P20065|TYB4_MOUSE	M.SDK(+42.01)PDMAEIEKFDKSKLKKT(+79.97)ETQEKNPLPSKETIEQEKQAGES(-.98)	19.54	5039.47	-17.2	840.904	6	17.83	Acetylation (K); Phosphorylation (STY); Amidation
'Thymosin beta-4 OS=Mus musculus GN=Tmsb4x PE=1 SV=1'	sp|P20065|TYB4_MOUSE	M.S(+42.01)DKPDMAEIEKFDKSKLKKTETQEKNPLPSK(+42.01)ETIEQEKQAGES	18.01	5002.5	-11.8	834.747	6	18.11	Acetylation (Protein N-term); Acetylation (K)
'Thymosin beta-4 OS=Mus musculus GN=Tmsb4x PE=1 SV=1'	sp|P20065|TYB4_MOUSE	M.SDKPDMAEIEK(+42.01)FDKSKLKKTETQEKNPLPSKETIEQEKQAGES(-.98)	17.73	4959.5	-6.1	709.503	7	22.04	Acetylation (K); Amidation
'Triosephosphate isomerase OS=Mus musculus GN=Tpi1 PE=1 SV=4'	sp|P17751|TPIS_MOUSE	T.KVIADNVKDWSKVVL.A	41.06	1712.98	-0.2	572.001	3	23.33
'Triosephosphate isomerase OS=Mus musculus GN=Tpi1 PE=1 SV=4'	sp|P17751|TPIS_MOUSE	L.ASQPDVDGFLVGGASLKPEFVDIINAKQ	40.63	2914.51	-0.2	972.51	3	33.29
'Triosephosphate isomerase OS=Mus musculus GN=Tpi1 PE=1 SV=4'	sp|P17751|TPIS_MOUSE	K.LDPKIAVAAQNCYKV.T	35.73	1631.87	0.2	544.964	3	21.03
'Triosephosphate isomerase OS=Mus musculus GN=Tpi1 PE=1 SV=4'	sp|P17751|TPIS_MOUSE	K.LDPKIAVAAQNCY.K	34.88	1404.71	-0.8	703.36	2	21.49
'Elongation factor 1-beta OS=Mus musculus GN=Eef1b PE=1 SV=5'	sp|O70251|EF1B_MOUSE	M.GFGDLKTPAGLQVL.N	35.56	1414.78	-1.1	708.398	2	29.6
'Elongation factor 1-beta OS=Mus musculus GN=Eef1b PE=1 SV=5'	sp|O70251|EF1B_MOUSE	M.GFGDLKTPAGLQV.L	31.92	1301.7	-0.9	651.856	2	26.17
'Elongation factor 1-beta OS=Mus musculus GN=Eef1b PE=1 SV=5'	sp|O70251|EF1B_MOUSE	M.GFGDLKTPAGL.Q	29.5	1074.57	-0.8	538.292	2	23.73
'Elongation factor 1-beta OS=Mus musculus GN=Eef1b PE=1 SV=5'	sp|O70251|EF1B_MOUSE	S.MDVAAFNKI	29.35	1007.51	0.8	504.763	2	22.37
'Elongation factor 1-beta OS=Mus musculus GN=Eef1b PE=1 SV=5'	sp|O70251|EF1B_MOUSE	Y.VQSMDVAAFNKI	27.74	1321.67	0.2	661.842	2	23.48
'Elongation factor 1-beta OS=Mus musculus GN=Eef1b PE=1 SV=5'	sp|O70251|EF1B_MOUSE	A.VSGPPPADLCHAL.R	27.09	1275.63	-2.4	638.82	2	22.23
'Elongation factor 1-beta OS=Mus musculus GN=Eef1b PE=1 SV=5'	sp|O70251|EF1B_MOUSE	D.MLEEQI(-.98).T	17.71	760.379	-5.3	761.382	1	19.38	Amidation
'Cholecystokinin OS=Mus musculus GN=Cck PE=1 SV=3'	sp|P09240|CCKN_MOUSE	K.APSGRMSVLKNLQSLDPSHRISD.R	36.08	2507.29	0.1	627.83	4	21.44
'Cholecystokinin OS=Mus musculus GN=Cck PE=1 SV=3'	sp|P09240|CCKN_MOUSE	R.AVLRTDGEPRARLGALLA.R	31.42	1878.08	-0.4	470.527	4	20.07
'Cholecystokinin OS=Mus musculus GN=Cck PE=1 SV=3'	sp|P09240|CCKN_MOUSE	R.AVLRTDGEPRARLGALL.A	29.97	1807.04	-1	452.767	4	19.99
'Cholecystokinin OS=Mus musculus GN=Cck PE=1 SV=3'	sp|P09240|CCKN_MOUSE	A.Q(-17.03)PVVPAEATDPVEQRAQEAPRRQL.R	26.88	2667.37	-0.8	890.131	3	20.5	Pyro-glu from Q
'Cholecystokinin OS=Mus musculus GN=Cck PE=1 SV=3'	sp|P09240|CCKN_MOUSE	R.YIQQVRKAPSGRMSVLKNLQSLDPSHRISD.R	25.99	3422.82	-2.6	685.57	5	17.88
'Cholecystokinin OS=Mus musculus GN=Cck PE=1 SV=3'	sp|P09240|CCKN_MOUSE	R.TDGEPRARLGALLA.R	23.69	1438.79	-0.2	480.604	3	19.54
'Cholecystokinin OS=Mus musculus GN=Cck PE=1 SV=3'	sp|P09240|CCKN_MOUSE	A.Q(-17.03)PVVPAEATDPVEQRAQEAPR.R	22.76	2270.13	-0.7	757.716	3	19.18	Pyro-glu from Q
'Preprodynorphin (Fragment) OS=Mus musculus GN=Pdyn PE=2 SV=1'	tr|O35852|O35852_MOUSE	R.SQENPNTYSEDLDV	36.53	1609.67	-2.4	805.842	2	21.94
'Preprodynorphin (Fragment) OS=Mus musculus GN=Pdyn PE=2 SV=1'	tr|O35852|O35852_MOUSE	R.SSEMARDEDGGQDGDQVGHEDLY.K	36.14	2508.99	-1.1	837.337	3	15.89
'Preprodynorphin (Fragment) OS=Mus musculus GN=Pdyn PE=2 SV=1'	tr|O35852|O35852_MOUSE	R.DEDGGQDGDQVGHEDLY.K	33.23	1847.71	0.4	924.862	2	18.35
'Preprodynorphin (Fragment) OS=Mus musculus GN=Pdyn PE=2 SV=1'	tr|O35852|O35852_MOUSE	R.YGGFLRKYP.K	25.46	1099.58	0.4	367.534	3	17.1
'Preprodynorphin (Fragment) OS=Mus musculus GN=Pdyn PE=2 SV=1'	tr|O35852|O35852_MOUSE	R.YGGFLRRQFKVVT.R	24.06	1569.88	-0.6	393.476	4	19.52
'Preprodynorphin (Fragment) OS=Mus musculus GN=Pdyn PE=2 SV=1'	tr|O35852|O35852_MOUSE	R.YGGFL.R	22.72	555.269	-1	556.276	1	23.82
'Proenkephalin-B OS=Mus musculus GN=Pdyn PE=2 SV=1'	sp|O35417|PDYN_MOUSE	R.SQENPNTYSEDLDV	36.53	1609.67	-2.4	805.842	2	21.94
'Proenkephalin-B OS=Mus musculus GN=Pdyn PE=2 SV=1'	sp|O35417|PDYN_MOUSE	R.SSEMARDEDGGQDGDQVGHEDLY.K	36.14	2508.99	-1.1	837.337	3	15.89
'Proenkephalin-B OS=Mus musculus GN=Pdyn PE=2 SV=1'	sp|O35417|PDYN_MOUSE	R.DEDGGQDGDQVGHEDLY.K	33.23	1847.71	0.4	924.862	2	18.35
'Proenkephalin-B OS=Mus musculus GN=Pdyn PE=2 SV=1'	sp|O35417|PDYN_MOUSE	R.YGGFLRKYP.K	25.46	1099.58	0.4	367.534	3	17.1
'Proenkephalin-B OS=Mus musculus GN=Pdyn PE=2 SV=1'	sp|O35417|PDYN_MOUSE	R.YGGFLRRQFKVVT.R	24.06	1569.88	-0.6	393.476	4	19.52
'Proenkephalin-B OS=Mus musculus GN=Pdyn PE=2 SV=1'	sp|O35417|PDYN_MOUSE	R.YGGFL.R	22.72	555.269	-1	556.276	1	23.82
'Calmodulin OS=Mus musculus GN=Calm1 PE=1 SV=1'	tr|Q3UKW2|Q3UKW2_MOUSE	G.A(+42.01)DQLTEEQIAEFKEAFSLFD.K	37.55	2372.11	-0.9	791.709	3	49.22	Acetylation (N-term)
'Calmodulin OS=Mus musculus GN=Calm1 PE=1 SV=1'	tr|Q3UKW2|Q3UKW2_MOUSE	D.K(+42.01)DGNGYISAAELRHVMTNLGEKLTDEEVDEMIREADIDGDGQVNYEEFVQMMTAK	37.4	6245.88	2.2	1041.99	6	37.6	Acetylation (N-term)
'Calmodulin OS=Mus musculus GN=Calm1 PE=1 SV=1'	tr|Q3UKW2|Q3UKW2_MOUSE	G.A(+42.01)DQLTEEQIAEFKEAFSLFDKDGDGTITTKELGTVMR.S	31.23	4175.03	-1.4	1044.76	4	37.42	Acetylation (N-term)
'Calmodulin OS=Mus musculus GN=Calm1 PE=1 SV=1'	tr|Q3UKW2|Q3UKW2_MOUSE	D.GQVNYEEFVQMMTAK	30.37	1773.81	-1	887.91	2	31.91
'Calmodulin OS=Mus musculus GN=Calm1 PE=1 SV=1'	tr|Q3UKW2|Q3UKW2_MOUSE	D.IDGDGQVNYEEFVQMMTAK	29.76	2173.97	-0.9	1087.99	2	34.17
'Calmodulin OS=Mus musculus GN=Calm1 PE=1 SV=1'	tr|Q3UKW2|Q3UKW2_MOUSE	G.A(+42.01)DQLTEEQIAEFKEAFSLFD(-.98).K	19.66	2371.12	-10.5	791.373	3	49.23	Acetylation (N-term); Amidation
'Calmodulin OS=Mus musculus GN=Calm1 PE=1 SV=2'	sp|P62204|CALM_MOUSE	M.A(+42.01)DQLTEEQIAEFKEAFSLFD.K	37.55	2372.11	-0.9	791.709	3	49.22	Acetylation (Protein N-term)
'Calmodulin OS=Mus musculus GN=Calm1 PE=1 SV=2'	sp|P62204|CALM_MOUSE	D.K(+42.01)DGNGYISAAELRHVMTNLGEKLTDEEVDEMIREADIDGDGQVNYEEFVQMMTAK	37.4	6245.88	2.2	1041.99	6	37.6	Acetylation (N-term)
'Calmodulin OS=Mus musculus GN=Calm1 PE=1 SV=2'	sp|P62204|CALM_MOUSE	M.A(+42.01)DQLTEEQIAEFKEAFSLFDKDGDGTITTKELGTVMR.S	31.23	4175.03	-1.4	1044.76	4	37.42	Acetylation (Protein N-term)
'Calmodulin OS=Mus musculus GN=Calm1 PE=1 SV=2'	sp|P62204|CALM_MOUSE	D.GQVNYEEFVQMMTAK	30.37	1773.81	-1	887.91	2	31.91
'Calmodulin OS=Mus musculus GN=Calm1 PE=1 SV=2'	sp|P62204|CALM_MOUSE	D.IDGDGQVNYEEFVQMMTAK	29.76	2173.97	-0.9	1087.99	2	34.17
'Calmodulin OS=Mus musculus GN=Calm1 PE=1 SV=2'	sp|P62204|CALM_MOUSE	M.A(+42.01)DQLTEEQIAEFKEAFSLFD(-.98).K	19.66	2371.12	-10.5	791.373	3	49.23	Acetylation (Protein N-term); Amidation
'Cerebellin-1 OS=Mus musculus GN=Cbln1 PE=1 SV=1'	sp|Q9R171|CBLN1_MOUSE	R.SGSAKVAFSAIRSTNH.E	42.64	1631.84	0	544.953	3	12.43
'Cerebellin-1 OS=Mus musculus GN=Cbln1 PE=1 SV=1'	sp|Q9R171|CBLN1_MOUSE	R.SGSAKVAFSAIRSTN.H	35.27	1494.78	-1.2	499.266	3	13.64
'Cerebellin-1 OS=Mus musculus GN=Cbln1 PE=1 SV=1'	sp|Q9R171|CBLN1_MOUSE	S.GSAKVAFSAIRSTN.H	30.24	1407.75	-0.8	470.256	3	13.58
'Cerebellin-1 OS=Mus musculus GN=Cbln1 PE=1 SV=1'	sp|Q9R171|CBLN1_MOUSE	S.GSAKVAFSAIRSTNH.E	26.38	1544.81	0.3	515.943	3	12.37
'Protein piccolo OS=Mus musculus GN=Pclo PE=1 SV=4'	sp|Q9QYX7|PCLO_MOUSE	Q.PPPPPPPPPPPPPPPPPPPPPPLPPAT.S	46.1	2632.45	-0.4	659.118	4	30.18
'Protein piccolo OS=Mus musculus GN=Pclo PE=1 SV=4'	sp|Q9QYX7|PCLO_MOUSE	P.PPPPPPPPPPPPPPPPPPPPPLPPAT.S	35.99	2535.39	-2.5	634.854	4	29.93
'Protein piccolo OS=Mus musculus GN=Pclo PE=1 SV=4'	sp|Q9QYX7|PCLO_MOUSE	Q.PK(+42.01)KRSS.G	18.16	743.429	16.5	744.448	1	52	Acetylation (K)
'Neuroendocrine convertase 1 OS=Mus musculus GN=Pcsk1 PE=1 SV=1'	sp|P63239|NEC1_MOUSE	R.LSDDDRVTWAEQQYE.K	38.53	1853.81	-1.5	927.909	2	21.71
'Neuroendocrine convertase 1 OS=Mus musculus GN=Pcsk1 PE=1 SV=1'	sp|P63239|NEC1_MOUSE	R.LSDDDRVTWAEQQYEKERS.K	35.58	2354.08	-0.7	589.526	4	19.13
'Neuroendocrine convertase 1 OS=Mus musculus GN=Pcsk1 PE=1 SV=1'	sp|P63239|NEC1_MOUSE	R.LSDDDRVTWAEQQY.E	34.45	1724.76	-0.7	863.389	2	21.98
'Neuroendocrine convertase 1 OS=Mus musculus GN=Pcsk1 PE=1 SV=1'	sp|P63239|NEC1_MOUSE	L.PKLDLHVI(-.98).P	20.27	932.581	6.4	933.594	1	77.67	Amidation
'40S ribosomal protein S21 OS=Mus musculus GN=Rps21 PE=2 SV=1'	sp|Q9CQR2|RS21_MOUSE	M(+42.01)QNDAGEFVDLYVPRKC.S	41.73	2025.93	-0.4	1013.97	2	31.36	Acetylation (Protein N-term)
'40S ribosomal protein S21 OS=Mus musculus GN=Rps21 PE=2 SV=1'	sp|Q9CQR2|RS21_MOUSE	M(+42.01)QNDAGEFVDLYVPRKCSASNRIIAA.K	34.32	2909.42	-0.5	970.812	3	29.52	Acetylation (Protein N-term)
'40S ribosomal protein S21 OS=Mus musculus GN=Rps21 PE=2 SV=1'	sp|Q9CQR2|RS21_MOUSE	C.SASNRIIAAKDHASIQMNV.A	27.25	2025.04	-2.2	676.02	3	16.13
'Fatty acid-binding protein epidermal OS=Mus musculus GN=Fabp5 PE=1 SV=3'	sp|Q05816|FABP5_MOUSE	M.A(+42.01)SLKDLEGKWRL.M	33.93	1456.8	-0.9	486.608	3	27.72	Acetylation (Protein N-term)
'Fatty acid-binding protein epidermal OS=Mus musculus GN=Fabp5 PE=1 SV=3'	sp|Q05816|FABP5_MOUSE	C.VMNNATCTRVYEKVQ	32.48	1754.84	-0.6	585.955	3	14.07
'Fatty acid-binding protein epidermal OS=Mus musculus GN=Fabp5 PE=1 SV=3'	sp|Q05816|FABP5_MOUSE	M.A(+42.01)SLKDLEGKWRLMES.H	30.66	1803.92	-0.6	602.313	3	29.19	Acetylation (Protein N-term)
'Fatty acid-binding protein epidermal OS=Mus musculus GN=Fabp5 PE=1 SV=3'	sp|Q05816|FABP5_MOUSE	M.A(+42.01)SLKDLEGKWRLMESHGFEEY.M	29.37	2566.22	-1.1	642.561	4	30.88	Acetylation (Protein N-term)
'Pro-MCH OS=Mus musculus GN=Pmch PE=1 SV=2'	sp|P56942|MCH_MOUSE	L.AVKPYLALKGSVAFPAENGVQNAESTQE.K	37.66	2917.48	-2.9	973.499	3	23.72
'Pro-MCH OS=Mus musculus GN=Pmch PE=1 SV=2'	sp|P56942|MCH_MOUSE	L.KGSVAFPAENGVQNAESTQE.K	37.6	2061.96	-0.4	688.327	3	17.04
'Pro-MCH OS=Mus musculus GN=Pmch PE=1 SV=2'	sp|P56942|MCH_MOUSE	R.EIGDEENSAKFPI(-.98).G	27.02	1446.7	-0.5	724.356	2	20.14	Amidation
'Pro-MCH OS=Mus musculus GN=Pmch PE=1 SV=2'	sp|P56942|MCH_MOUSE	R.DFDMLRCMLGRVYRPCWQV	20.13	2387.12	-0.5	597.786	4	37.2
'Gastrin-releasing peptide OS=Mus musculus GN=Grp PE=1 SV=1'	sp|Q8R1I2|GRP_MOUSE	A.APVSTGAGGGTVLAKMYP.R	40.3	1675.86	-1.3	838.936	2	23.08
'Gastrin-releasing peptide OS=Mus musculus GN=Grp PE=1 SV=1'	sp|Q8R1I2|GRP_MOUSE	A.APVSTGAGGGTVLAKMYPR.G	40.29	1831.96	-1	611.66	3	18.97
'Gastrin-releasing peptide OS=Mus musculus GN=Grp PE=1 SV=1'	sp|Q8R1I2|GRP_MOUSE	R.GSHWAVGHLM(-.98).G	29.76	1092.53	0.9	547.272	2	16.44	Amidation
'Gastrin-releasing peptide OS=Mus musculus GN=Grp PE=4 SV=1'	tr|V9GX72|V9GX72_MOUSE	A.APVSTGAGGGTVLAKMYP.R	40.3	1675.86	-1.3	838.936	2	23.08
'Gastrin-releasing peptide OS=Mus musculus GN=Grp PE=4 SV=1'	tr|V9GX72|V9GX72_MOUSE	A.APVSTGAGGGTVLAKMYPR.G	40.29	1831.96	-1	611.66	3	18.97
'Gastrin-releasing peptide OS=Mus musculus GN=Grp PE=4 SV=1'	tr|V9GX72|V9GX72_MOUSE	R.GSHWAVGHLM(-.98).G	29.76	1092.53	0.9	547.272	2	16.44	Amidation
'Cocaine- and amphetamine-regulated transcript protein OS=Mus musculus GN=Cartpt PE=2 SV=2'	sp|P56388|CART_MOUSE	R.APGAMLQIEALQEVLKKL.K	43.35	1951.12	-0.1	651.38	3	37.48
'Cocaine- and amphetamine-regulated transcript protein OS=Mus musculus GN=Cartpt PE=2 SV=2'	sp|P56388|CART_MOUSE	R.ALDIYSAVDDAS(+79.97)HEKELPR.R	27.67	2208.01	-0.5	553.01	4	21.94	Phosphorylation (STY)
'Cocaine- and amphetamine-regulated transcript protein OS=Mus musculus GN=Cartpt PE=2 SV=2'	sp|P56388|CART_MOUSE	A.Q(-17.03)EDAELQP.R	25.5	911.387	-0.4	456.701	2	23.48	Pyro-glu from Q
'Thioredoxin OS=Mus musculus GN=Txn PE=1 SV=3'	sp|P10639|THIO_MOUSE	M.VKLIESKEAFQEAL.A	38.58	1603.88	-0.1	802.948	2	21.15
'Thioredoxin OS=Mus musculus GN=Txn PE=1 SV=3'	sp|P10639|THIO_MOUSE	M.VKLIESKEAFQEALAAAGDKLVVVDF.S	32.39	2789.52	-0.1	698.388	4	32.45
'Thioredoxin OS=Mus musculus GN=Txn PE=1 SV=3'	sp|P10639|THIO_MOUSE	M.VKLIESKEAFQEALAA.A	26.5	1745.96	-0.3	873.985	2	22.71
'Thioredoxin OS=Mus musculus GN=Txn PE=1 SV=3'	sp|P10639|THIO_MOUSE	L.AAAGDKLVVVDF.S	24.09	1203.65	0.3	602.832	2	25.21
'Acyl-CoA-binding protein OS=Mus musculus GN=Dbi PE=1 SV=2'	sp|P31786|ACBP_MOUSE	F.KQATVGDVNTDRPGLLDL.K	33.23	1911.01	-0.5	638.009	3	22.54
'Acyl-CoA-binding protein OS=Mus musculus GN=Dbi PE=1 SV=2'	sp|P31786|ACBP_MOUSE	M.S(+42.01)QAEFDKAAEEVKRLKTQPTDEEMLFIYSHFKQA.T	31.65	4055.99	-0.6	812.206	5	29.68	Acetylation (Protein N-term)
'Acyl-CoA-binding protein OS=Mus musculus GN=Dbi PE=1 SV=2'	sp|P31786|ACBP_MOUSE	Y.VEKVDELKKKYGI	29.72	1547.89	-0.4	516.971	3	14.87
'Acyl-CoA-binding protein OS=Mus musculus GN=Dbi PE=1 SV=2'	sp|P31786|ACBP_MOUSE	M.SQAEFDK(+42.01)AAEEVKRLKTQPTDEEMLFIYSHFKQATVGDVNTDRPGLLDL.K	23.12	5621.8	-12.5	937.962	6	33.52	Acetylation (K)
'Acyl-CoA-binding protein OS=Mus musculus GN=Dbi PE=1 SV=2'	sp|P31786|ACBP_MOUSE	M.S(+42.01)QAEFDKAAEEVKRLKTQPTDEEMLFIYSHF.K	21.94	3728.8	-3.4	933.205	4	33.65	Acetylation (Protein N-term)
'Clathrin light chain A OS=Mus musculus GN=Clta PE=1 SV=1'	tr|B1AWD9|B1AWD9_MOUSE	R.SVLISLKQAPLVH	33.7	1403.85	-0.6	468.957	3	21.67
'Clathrin light chain A OS=Mus musculus GN=Clta PE=1 SV=1'	tr|B1AWD9|B1AWD9_MOUSE	A.AEEAFVNDIDESSPGTEWERVARL.C	30.92	2719.27	-2.3	907.429	3	30
'Clathrin light chain A OS=Mus musculus GN=Clta PE=1 SV=1'	tr|B1AWD9|B1AWD9_MOUSE	C.DFNPKSSKQAKDVSRMRSVLI.S	28.67	2405.28	-0.3	602.328	4	16.79
'Clathrin light chain A OS=Mus musculus GN=Clta PE=1 SV=1'	tr|B1AWD9|B1AWD9_MOUSE	V.LISLKQAPLVH	23.47	1217.75	-1.5	406.923	3	18.32
'Clathrin light chain A OS=Mus musculus GN=Clta PE=1 SV=1'	tr|B1AWD9|B1AWD9_MOUSE	Y.VTNINHPCYSLEQA.A	18.62	1587.74	-2.8	794.873	2	18.64
'Thymosin beta-10 OS=Mus musculus GN=Tmsb10 PE=2 SV=3'	sp|Q6ZWY8|TYB10_MOUSE	M.A(+42.01)DKPDMGEIASFDKAKLKKTETQEKNTLPTKETIEQEKRSEIS	44.49	4933.52	-3.3	987.709	5	16.29	Acetylation (Protein N-term)
'Thymosin beta-10 OS=Mus musculus GN=Tmsb10 PE=2 SV=3'	sp|Q6ZWY8|TYB10_MOUSE	M.ADK(+42.01)PDMGEIASFDKAKLKKTETQEKNTLPTKETIEQEKRSEIS	33.25	4933.52	0.8	705.797	7	18.42	Acetylation (K)
'Thymosin beta-10 OS=Mus musculus GN=Tmsb10 PE=2 SV=3'	sp|Q6ZWY8|TYB10_MOUSE	M.ADK(+42.01)PDM(+15.99)GEIASFDKAKLKKTETQEKNTLPTKETIEQEKRSEIS	30.65	4949.52	1	825.928	6	16.74	Acetylation (K); Oxidation (M)
'Thymosin beta-10 OS=Mus musculus GN=Tmsb10 PE=2 SV=3'	sp|Q6ZWY8|TYB10_MOUSE	M.A(+42.01)DKPDM(+15.99)GEIASFDKAKLKKTETQEKNTLPTKETIEQEKRSEIS	29.86	4949.52	-1.2	825.926	6	14.81	Acetylation (Protein N-term); Oxidation (M)
'Thymosin beta-10 OS=Mus musculus GN=Tmsb10 PE=2 SV=3'	sp|Q6ZWY8|TYB10_MOUSE	M.ADK(+42.01)PDMGEIASFDKAKLKKTETQEKN.T	28.3	2963.49	-1.3	593.705	5	16.1	Acetylation (K)
'Thymosin beta-10 OS=Mus musculus GN=Tmsb10 PE=2 SV=3'	sp|Q6ZWY8|TYB10_MOUSE	M.A(+42.01)DKPDMGEIASFDKAKLKKT(+79.97)ETQEKNTLPTKETIEQEKRSEIS	28.07	5013.49	-5.3	836.584	6	16.96	Acetylation (Protein N-term); Phosphorylation (STY)
'Thymosin beta-10 OS=Mus musculus GN=Tmsb10 PE=2 SV=3'	sp|Q6ZWY8|TYB10_MOUSE	M.ADK(+42.01)PDMGEIASFDKAKLKKTETQEKNTLPTKETIEQEK.R	27.57	4361.23	-5.1	727.875	6	18.38	Acetylation (K)
'Thymosin beta-10 OS=Mus musculus GN=Tmsb10 PE=2 SV=3'	sp|Q6ZWY8|TYB10_MOUSE	M.A(+42.01)DKPDMGEIASFDKAKLKKTETQEKN.T	27.33	2963.49	-0.4	593.705	5	16.07	Acetylation (Protein N-term)
'Thymosin beta-10 OS=Mus musculus GN=Tmsb10 PE=2 SV=3'	sp|Q6ZWY8|TYB10_MOUSE	M.A(+42.01)DKPDMGEIASFDKAKLKKTETQEKNTLPTKETIEQEK.R	27.15	4361.23	-3.8	727.876	6	16.18	Acetylation (Protein N-term)
'Thymosin beta-10 OS=Mus musculus GN=Tmsb10 PE=2 SV=3'	sp|Q6ZWY8|TYB10_MOUSE	M.ADK(+42.01)PDMGEIASFDKAKLKKTET(+79.97)QEKNTLPTKETIEQEKRSEIS	26.27	5013.49	-1	836.588	6	19.02	Acetylation (K); Phosphorylation (STY)
'Cofilin-1 OS=Mus musculus GN=Cfl1 PE=1 SV=3'	sp|P18760|COF1_MOUSE	M.A(+42.01)SGVAVSDGVIKV.F	30.94	1242.68	-0.9	622.348	2	26.72	Acetylation (Protein N-term)
'Cofilin-1 OS=Mus musculus GN=Cfl1 PE=1 SV=3'	sp|P18760|COF1_MOUSE	L.AEKLGGSAVISL.E	27.03	1143.65	4.4	572.835	2	21.77
'Cofilin-1 OS=Mus musculus GN=Cfl1 PE=1 SV=3'	sp|P18760|COF1_MOUSE	L.AEKLGGSAVISLEGKPL	24.57	1667.95	-1.2	556.989	3	19.5
'Cofilin-1 OS=Mus musculus GN=Cfl1 PE=1 SV=3'	sp|P18760|COF1_MOUSE	M.A(+42.01)SGVAVSDGVIKVF.N	22.56	1389.75	-2	695.881	2	31.77	Acetylation (Protein N-term)
'Cofilin-1 OS=Mus musculus GN=Cfl1 PE=1 SV=3'	sp|P18760|COF1_MOUSE	M.A(+42.01)SGVAVSDGVIKVFNDMKV.R	22.03	1977.02	1	660.016	3	35.41	Acetylation (Protein N-term)
'Cofilin-1 OS=Mus musculus GN=Cfl1 PE=1 SV=3'	sp|P18760|COF1_MOUSE	L.GGSAVISLEGKPL	20.41	1226.69	-0.2	614.351	2	21.77
'Cofilin-1 OS=Mus musculus GN=Cfl1 PE=1 SV=1'	tr|F8WGL3|F8WGL3_MOUSE	M.A(+42.01)SGVAVSDGVIKV.F	30.94	1242.68	-0.9	622.348	2	26.72	Acetylation (Protein N-term)
'Cofilin-1 OS=Mus musculus GN=Cfl1 PE=1 SV=1'	tr|F8WGL3|F8WGL3_MOUSE	L.AEKLGGSAVISL.E	27.03	1143.65	4.4	572.835	2	21.77
'Cofilin-1 OS=Mus musculus GN=Cfl1 PE=1 SV=1'	tr|F8WGL3|F8WGL3_MOUSE	L.AEKLGGSAVISLEGKPL.S	24.57	1667.95	-1.2	556.989	3	19.5
'Cofilin-1 OS=Mus musculus GN=Cfl1 PE=1 SV=1'	tr|F8WGL3|F8WGL3_MOUSE	M.A(+42.01)SGVAVSDGVIKVF.N	22.56	1389.75	-2	695.881	2	31.77	Acetylation (Protein N-term)
'Cofilin-1 OS=Mus musculus GN=Cfl1 PE=1 SV=1'	tr|F8WGL3|F8WGL3_MOUSE	M.A(+42.01)SGVAVSDGVIKVFNDMKV.R	22.03	1977.02	1	660.016	3	35.41	Acetylation (Protein N-term)
'Cofilin-1 OS=Mus musculus GN=Cfl1 PE=1 SV=1'	tr|F8WGL3|F8WGL3_MOUSE	L.GGSAVISLEGKPL.S	20.41	1226.69	-0.2	614.351	2	21.77
'Eukaryotic translation initiation factor 4H OS=Mus musculus GN=Eif4h PE=1 SV=3'	sp|Q9WUK2|IF4H_MOUSE	T.PLNQVANPNSAIFGGARPREEVVQKEQE	37.08	3076.57	-1.6	770.148	4	19.02
'Eukaryotic translation initiation factor 4H OS=Mus musculus GN=Eif4h PE=1 SV=3'	sp|Q9WUK2|IF4H_MOUSE	V.ATPLNQVANPNSAIFGGARPREEVVQKEQE	27.79	3248.65	-0.8	1083.89	3	20.34
'Eukaryotic translation initiation factor 4H OS=Mus musculus GN=Eif4h PE=1 SV=3'	sp|Q9WUK2|IF4H_MOUSE	Y.VGNLPFNTV.Q	20.39	959.508	-0.5	480.761	2	26.58
'Eukaryotic translation initiation factor 4H OS=Mus musculus GN=Eif4h PE=1 SV=3'	sp|Q9WUK2|IF4H_MOUSE	V.ANPNSAIFGGARPREEVVQKEQE	19.68	2525.26	-0.7	632.322	4	14.95
'Heat shock protein beta-1 OS=Mus musculus GN=Hspb1 PE=1 SV=1'	tr|D3YZ06|D3YZ06_MOUSE	M.T(+42.01)ERRVPFSLLR.S	33.46	1414.8	-0.1	472.609	3	21.39	Acetylation (Protein N-term)
'Heat shock protein beta-1 OS=Mus musculus GN=Hspb1 PE=1 SV=1'	tr|D3YZ06|D3YZ06_MOUSE	M.T(+42.01)ERRVPFSLLRS.P	31.73	1501.84	-0.3	501.619	3	21.47	Acetylation (Protein N-term)
'Heat shock protein beta-1 OS=Mus musculus GN=Hspb1 PE=1 SV=1'	tr|D3YZ06|D3YZ06_MOUSE	A.AGWPGYVRPLPAATAEGPAAVTL.A	25.11	2264.2	1.4	1133.11	2	30.68
'Heat shock protein beta-1 OS=Mus musculus GN=Hspb1 PE=1 SV=1'	tr|D3YZ06|D3YZ06_MOUSE	M.T(+42.01)ERRVPFSL.L	19.45	1145.62	-0.2	573.817	2	22.39	Acetylation (Protein N-term)
'Heat shock protein beta-1 OS=Mus musculus GN=Hspb1 PE=1 SV=3'	sp|P14602|HSPB1_MOUSE	M.T(+42.01)ERRVPFSLLR.S	33.46	1414.8	-0.1	472.609	3	21.39	Acetylation (Protein N-term)
'Heat shock protein beta-1 OS=Mus musculus GN=Hspb1 PE=1 SV=3'	sp|P14602|HSPB1_MOUSE	M.T(+42.01)ERRVPFSLLRS.P	31.73	1501.84	-0.3	501.619	3	21.47	Acetylation (Protein N-term)
'Heat shock protein beta-1 OS=Mus musculus GN=Hspb1 PE=1 SV=3'	sp|P14602|HSPB1_MOUSE	A.AGWPGYVRPLPAATAEGPAAVTL.A	25.11	2264.2	1.4	1133.11	2	30.68
'Heat shock protein beta-1 OS=Mus musculus GN=Hspb1 PE=1 SV=3'	sp|P14602|HSPB1_MOUSE	M.T(+42.01)ERRVPFSL.L	19.45	1145.62	-0.2	573.817	2	22.39	Acetylation (Protein N-term)
'LIM zinc-binding domain-containing Nebulette OS=Mus musculus GN=Nebl PE=2 SV=1'	sp|Q9DC07|LNEBL_MOUSE	S.TQVVSDAAYKGVQPHVV.E	34.1	1796.94	-0.1	599.988	3	16.87
'LIM zinc-binding domain-containing Nebulette OS=Mus musculus GN=Nebl PE=2 SV=1'	sp|Q9DC07|LNEBL_MOUSE	S.TQVVSDAAYKGVQPHVVEM.D	33.43	2057.03	0.2	686.682	3	19.68
'LIM zinc-binding domain-containing Nebulette OS=Mus musculus GN=Nebl PE=2 SV=1'	sp|Q9DC07|LNEBL_MOUSE	A.PVLPGAYQQSHSQGYGYMHQT.S	29.25	2348.06	-0.3	783.695	3	17.95
'LIM zinc-binding domain-containing Nebulette OS=Mus musculus GN=Nebl PE=2 SV=1'	sp|Q9DC07|LNEBL_MOUSE	M(+42.01)NPQC(-1.01)ARC(-1.01)GKVVYPTEKV.N	18.81	2061.98	1.4	688.335	3	18.3	Acetylation (Protein N-term); Half of a disulfide bridge
'MAPK-interacting and spindle-stabilizing protein-like OS=Mus musculus GN=Mapk1ip1l PE=2 SV=3'	sp|Q8BH93|MISSL_MOUSE	V.PSGPAGAPPMPGGPHSYH	38.42	1712.77	-1.4	571.931	3	13.98
'MAPK-interacting and spindle-stabilizing protein-like OS=Mus musculus GN=Mapk1ip1l PE=2 SV=3'	sp|Q8BH93|MISSL_MOUSE	N.PYQVPSGPAGAPPMPGGPHSYH	31.67	2200.02	-3	734.344	3	19.11
'MAPK-interacting and spindle-stabilizing protein-like OS=Mus musculus GN=Mapk1ip1l PE=2 SV=3'	sp|Q8BH93|MISSL_MOUSE	V.PSGPAGAPPMPGGPHSY.H	28.2	1575.71	-0.8	788.864	2	17.14
'Prothymosin alpha OS=Mus musculus GN=Ptma PE=1 SV=2'	sp|P26350|PTMA_MOUSE	M.S(+42.01)DAAVDTSSEITTKDLK.E	37.15	1821.88	0.3	911.95	2	19.21	Acetylation (Protein N-term)
'Prothymosin alpha OS=Mus musculus GN=Ptma PE=1 SV=2'	sp|P26350|PTMA_MOUSE	E.GDGEEEDGDEDEEAEAPTGKRVAEDDEDDDVDTKKQKTEEDD	36.61	4653.87	-0.8	931.781	5	12.38
'Prothymosin alpha OS=Mus musculus GN=Ptma PE=1 SV=2'	sp|P26350|PTMA_MOUSE	M.S(+42.01)DAAVDTSSEITTKDLKEK.K	19.57	2079.02	-1.2	694.014	3	16.66	Acetylation (Protein N-term)
'Beta-2-microglobulin OS=Mus musculus GN=B2m PE=1 SV=2'	sp|P01887|B2MG_MOUSE	H.ASMAEPKTVYWDRDM	38.6	1798.8	0.4	600.608	3	19.7
'Beta-2-microglobulin OS=Mus musculus GN=B2m PE=1 SV=2'	sp|P01887|B2MG_MOUSE	A.IQKTPQIQVYS.R	28.35	1303.71	-2	652.863	2	16.38
'Beta-2-microglobulin OS=Mus musculus GN=B2m PE=1 SV=2'	sp|P01887|B2MG_MOUSE	A.SMAEPKTVYWDRDM	25.23	1727.76	-3.3	576.927	3	19.75
'Beta-synuclein OS=Mus musculus GN=Sncb PE=1 SV=1'	sp|Q91ZZ3|SYUB_MOUSE	M(+42.01)DVFMKGLSM.A	32.32	1199.54	-0.8	600.776	2	40.75	Acetylation (Protein N-term)
'Beta-synuclein OS=Mus musculus GN=Sncb PE=1 SV=1'	sp|Q91ZZ3|SYUB_MOUSE	D.SPQEEYQEYEPEA	26.82	1597.64	0.6	799.829	2	20.15
'Beta-synuclein OS=Mus musculus GN=Sncb PE=1 SV=1'	sp|Q91ZZ3|SYUB_MOUSE	K.EEFPTDLKPEE.V	23.03	1332.61	-0.1	667.312	2	19.76
'Beta-synuclein OS=Mus musculus GN=Sncb PE=1 SV=1'	sp|Q91ZZ3|SYUB_MOUSE	K.EEFPTDLKPEEV.A	22.42	1431.68	0.2	716.846	2	22.71
'Pro-thyrotropin-releasing hormone OS=Mus musculus GN=Trh PE=2 SV=2'	sp|Q62361|TRH_MOUSE	A.LLEAAQEEGAVTPDLPGLEKVQVRPE.R	34.21	2787.47	-1.3	930.161	3	25.19
'Pro-thyrotropin-releasing hormone OS=Mus musculus GN=Trh PE=2 SV=2'	sp|Q62361|TRH_MOUSE	R.EEKEEDVEAEERGDLGEVGAWRPH.K	31.82	2765.25	-0.1	554.058	5	19.74
'Pro-thyrotropin-releasing hormone OS=Mus musculus GN=Trh PE=2 SV=2'	sp|Q62361|TRH_MOUSE	R.SFPWMESDVT.K	24.44	1197.5	-0.7	599.757	2	31.55
'Secretogranin-3 OS=Mus musculus GN=Scg3 PE=1 SV=1'	sp|P47867|SCG3_MOUSE	R.ELSAERPLNEQIAEAEAD.K	29.51	1983.94	-1.3	992.975	2	22.21
'Secretogranin-3 OS=Mus musculus GN=Scg3 PE=1 SV=1'	sp|P47867|SCG3_MOUSE	R.ELSAERPLNEQIAEAEADKI.K	28.94	2225.12	-0.6	742.713	3	23.77
'Secretogranin-3 OS=Mus musculus GN=Scg3 PE=1 SV=1'	sp|P47867|SCG3_MOUSE	R.ELSAERPLNEQIAEAE.A	25.47	1797.87	-3.2	899.942	2	19.07
'Ubiquitin carboxyl-terminal hydrolase isozyme L1 OS=Mus musculus GN=Uchl1 PE=1 SV=1'	sp|Q9R0P9|UCHL1_MOUSE	MQLKPMEINPEMLNKVLAKLGVAGQWRF.A	35.14	3240.73	-2.5	649.152	5	35.72
'Ubiquitin carboxyl-terminal hydrolase isozyme L1 OS=Mus musculus GN=Uchl1 PE=1 SV=1'	sp|Q9R0P9|UCHL1_MOUSE	MQLKPMEINPEMLNKVLAKL.G	26.29	2339.28	-1.6	585.826	4	32.82
'Ubiquitin carboxyl-terminal hydrolase isozyme L1 OS=Mus musculus GN=Uchl1 PE=1 SV=1'	sp|Q9R0P9|UCHL1_MOUSE	MQLKPMEINPEMLNKVLAKLGVAGQWRFADVL.G	22.95	3638.95	0.2	728.797	5	38.77
'Actin cytoplasmic 1 OS=Mus musculus GN=Actb PE=1 SV=1'	sp|P60710|ACTB_MOUSE	C.GIHETTFNSIMKC.D	32.71	1479.69	0.1	494.236	3	20.03
'Actin cytoplasmic 1 OS=Mus musculus GN=Actb PE=1 SV=1'	sp|P60710|ACTB_MOUSE	Y.ALPHAILRL.D	30.41	1002.63	0.2	502.324	2	20.17
'Actin cytoplasmic 1 OS=Mus musculus GN=Actb PE=1 SV=1'	sp|P60710|ACTB_MOUSE	A.PLNPKANREKMTQIMF.E	22.15	1917	-0.2	640.006	3	18.01
'Actin cytoplasmic 2 OS=Mus musculus GN=Actg1 PE=1 SV=1'	sp|P63260|ACTG_MOUSE	C.GIHETTFNSIMKC.D	32.71	1479.69	0.1	494.236	3	20.03
'Actin cytoplasmic 2 OS=Mus musculus GN=Actg1 PE=1 SV=1'	sp|P63260|ACTG_MOUSE	Y.ALPHAILRL.D	30.41	1002.63	0.2	502.324	2	20.17
'Actin cytoplasmic 2 OS=Mus musculus GN=Actg1 PE=1 SV=1'	sp|P63260|ACTG_MOUSE	A.PLNPKANREKMTQIMF.E	22.15	1917	-0.2	640.006	3	18.01
'Sodium/potassium-transporting ATPase subunit alpha-3 OS=Mus musculus GN=Atp1a3 PE=1 SV=1'	sp|Q6PIC6|AT1A3_MOUSE	N.PGGWVEKETYY	35.15	1327.61	-0.4	664.811	2	19.77
'Sodium/potassium-transporting ATPase subunit alpha-3 OS=Mus musculus GN=Atp1a3 PE=1 SV=1'	sp|Q6PIC6|AT1A3_MOUSE	D.SPALKK.A	19.2	642.406	-13.3	643.405	1	35.92
'Protein Tmsb15b2 OS=Mus musculus GN=Tmsb15b2 PE=4 SV=1'	tr|A2AF31|A2AF31_MOUSE	M.S(+42.01)DKPDLSEVETFDKAKLKKTNTEVKNTLPSKETIQQEKEHNERT	45.5	5154.63	-0.2	860.112	6	17.12	Acetylation (Protein N-term)
'Protein Tmsb15b2 OS=Mus musculus GN=Tmsb15b2 PE=4 SV=1'	tr|A2AF31|A2AF31_MOUSE	M.SDK(+42.01)PDLSEVETFDKAKLKKTNTEVKNTLPSKETIQQEKEHNERT	32.58	5154.63	4.5	737.386	7	17.15	Acetylation (K)
'Protein Tmsb15b2 OS=Mus musculus GN=Tmsb15b2 PE=4 SV=1'	tr|Q8C0W0|Q8C0W0_MOUSE	M.S(+42.01)DKPDLSEVETFDKAKLKKTNTEVKNTLPSKETIQQEKEHNERT	45.5	5154.63	-0.2	860.112	6	17.12	Acetylation (N-term)
'Protein Tmsb15b2 OS=Mus musculus GN=Tmsb15b2 PE=4 SV=1'	tr|Q8C0W0|Q8C0W0_MOUSE	M.SDK(+42.01)PDLSEVETFDKAKLKKTNTEVKNTLPSKETIQQEKEHNERT	32.58	5154.63	4.5	737.386	7	17.15	Acetylation (K)
'Complexin-2 OS=Mus musculus GN=Cplx2 PE=1 SV=1'	sp|P84086|CPLX2_MOUSE	M(+42.01)DFVMKQALGGATKDMGKMLGGEEEKD.P	39.5	2957.36	-1.7	740.347	4	33.34	Acetylation (Protein N-term)
'Complexin-2 OS=Mus musculus GN=Cplx2 PE=1 SV=1'	sp|P84086|CPLX2_MOUSE	Y.LPGPLQDMFKK	29.04	1272.69	-0.7	425.237	3	22.8
'Beta-actin-like protein 2 OS=Mus musculus GN=Actbl2 PE=1 SV=1'	sp|Q8BFZ3|ACTBL_MOUSE	R.GIHETTFNSIMKC.D	32.71	1479.69	0.1	494.236	3	20.03
'Beta-actin-like protein 2 OS=Mus musculus GN=Actbl2 PE=1 SV=1'	sp|Q8BFZ3|ACTBL_MOUSE	Y.ALPHAILRL.D	30.41	1002.63	0.2	502.324	2	20.17
'Beta-actin-like protein 2 OS=Mus musculus GN=Actbl2 PE=1 SV=1'	sp|Q8BFZ3|ACTBL_MOUSE	L.RVAPDEHPILLTEA.P	18.01	1559.83	-1.6	520.95	3	16.66
'Zinc finger homeobox protein 4 OS=Mus musculus GN=Zfhx4 PE=3 SV=1'	tr|E9Q5A7|E9Q5A7_MOUSE	A.PPPTPPPPPPPPPPPPPPPPPPPPPSA.P	31.86	2606.39	-1.2	652.605	4	27.65
'Zinc finger homeobox protein 4 OS=Mus musculus GN=Zfhx4 PE=3 SV=1'	tr|E9Q5A7|E9Q5A7_MOUSE	S.SPLQISM.T	22.6	774.395	0.7	775.402	1	26.14
'Zinc finger homeobox protein 4 OS=Mus musculus GN=Zfhx4 PE=3 SV=1'	tr|E9Q5A7|E9Q5A7_MOUSE	S.DSSSIPDD(-.98).L	18.03	833.34	-10.8	834.339	1	33.5	Amidation
'Zinc finger homeobox protein 4 OS=Mus musculus GN=Zfhx4 PE=2 SV=1'	tr|H3BLK8|H3BLK8_MOUSE	A.PPPTPPPPPPPPPPPPPPPPPPPPPSA.P	31.86	2606.39	-1.2	652.605	4	27.65
'Zinc finger homeobox protein 4 OS=Mus musculus GN=Zfhx4 PE=2 SV=1'	tr|H3BLK8|H3BLK8_MOUSE	S.SPLQISM.T	22.6	774.395	0.7	775.402	1	26.14
'Zinc finger homeobox protein 4 OS=Mus musculus GN=Zfhx4 PE=2 SV=1'	tr|H3BLK8|H3BLK8_MOUSE	S.DSSSIPDD(-.98).L	18.03	833.34	-10.8	834.339	1	33.5	Amidation
'Neuroendocrine convertase 2 OS=Mus musculus GN=Pcsk2 PE=1 SV=1'	sp|P21661|NEC2_MOUSE	R.IKMALQQEGFD.R	35.45	1278.63	-0.4	640.321	2	21.57
'Neuroendocrine convertase 2 OS=Mus musculus GN=Pcsk2 PE=1 SV=1'	sp|P21661|NEC2_MOUSE	R.IKMALQQEGF.D	33.33	1163.6	0.1	582.808	2	21.65
'N-acylethanolamine-hydrolyzing acid amidase OS=Mus musculus GN=Naaa PE=2 SV=2'	sp|Q9D7V9|NAAA_MOUSE	M.SAAEPDKYLTMIRNPS	36.92	1791.88	0.1	598.302	3	21.22
'N-acylethanolamine-hydrolyzing acid amidase OS=Mus musculus GN=Naaa PE=2 SV=2'	sp|Q9D7V9|NAAA_MOUSE	L.AKTPLIADVY.Y	28.82	1089.61	-1.6	545.81	2	21.29
'N-acylethanolamine-hydrolyzing acid amidase OS=Mus musculus GN=Naaa PE=4 SV=1'	tr|G3XA18|G3XA18_MOUSE	M.SAAEPDKYLTMIRNPS	36.92	1791.88	0.1	598.302	3	21.22
'N-acylethanolamine-hydrolyzing acid amidase OS=Mus musculus GN=Naaa PE=4 SV=1'	tr|G3XA18|G3XA18_MOUSE	L.AKTPLIADVY.Y	28.82	1089.61	-1.6	545.81	2	21.29
'Clathrin coat assembly protein AP180 OS=Mus musculus GN=Snap91 PE=1 SV=2'	tr|E9Q9A3|E9Q9A3_MOUSE	D.PLADLNIKDFL	34.7	1257.7	-1	629.855	2	34.43
'Clathrin coat assembly protein AP180 OS=Mus musculus GN=Snap91 PE=1 SV=2'	tr|E9Q9A3|E9Q9A3_MOUSE	L.TGGANWQPKVTPATW.S	21.09	1612.8	-3	807.405	2	23.59
'Clathrin coat assembly protein AP180 OS=Mus musculus GN=Snap91 PE=1 SV=2'	tr|E9QQ05|E9QQ05_MOUSE	D.PLADLNIKDFL	34.7	1257.7	-1	629.855	2	34.43
'Clathrin coat assembly protein AP180 OS=Mus musculus GN=Snap91 PE=1 SV=2'	tr|E9QQ05|E9QQ05_MOUSE	L.TGGANWQPKVTPATW.S	21.09	1612.8	-3	807.405	2	23.59
'Clathrin coat assembly protein AP180 OS=Mus musculus GN=Snap91 PE=1 SV=1'	sp|Q61548|AP180_MOUSE	D.PLADLNIKDFL	34.7	1257.7	-1	629.855	2	34.43
'Clathrin coat assembly protein AP180 OS=Mus musculus GN=Snap91 PE=1 SV=1'	sp|Q61548|AP180_MOUSE	L.TGGANWQPKVTPATW.S	21.09	1612.8	-3	807.405	2	23.59
'Clathrin coat assembly protein AP180 OS=Mus musculus GN=Snap91 PE=1 SV=2'	tr|E9QLK9|E9QLK9_MOUSE	D.PLADLNIKDFL	34.7	1257.7	-1	629.855	2	34.43
'Clathrin coat assembly protein AP180 OS=Mus musculus GN=Snap91 PE=1 SV=2'	tr|E9QLK9|E9QLK9_MOUSE	L.TGGANWQPKVTPATW.S	21.09	1612.8	-3	807.405	2	23.59
'Peroxiredoxin-5 mitochondrial OS=Mus musculus GN=Prdx5 PE=1 SV=1'	tr|G3UZJ4|G3UZJ4_MOUSE	M.APIKVGDAIPSVEVF.E	34.88	1540.85	-1.8	771.431	2	27.55
'Peroxiredoxin-5 mitochondrial OS=Mus musculus GN=Prdx5 PE=1 SV=1'	tr|G3UZJ4|G3UZJ4_MOUSE	C.SLAPNILSQL	29.96	1054.6	-2.1	528.307	2	32.8
'Peroxiredoxin-5 mitochondrial OS=Mus musculus GN=Prdx5 PE=1 SV=2'	sp|P99029|PRDX5_MOUSE	M.APIKVGDAIPSVEVF.E	34.88	1540.85	-1.8	771.431	2	27.55
'Peroxiredoxin-5 mitochondrial OS=Mus musculus GN=Prdx5 PE=1 SV=2'	sp|P99029|PRDX5_MOUSE	C.SLAPNILSQL	29.96	1054.6	-2.1	528.307	2	32.8
'Pro-neuropeptide Y OS=Mus musculus GN=Npy PE=1 SV=2'	sp|P57774|NPY_MOUSE	R.SSPETLISDLLMKESTENAPRTRLEDPSMW	36.92	3432.65	-0.5	859.17	4	34.56
'Pro-neuropeptide Y OS=Mus musculus GN=Npy PE=1 SV=2'	sp|P57774|NPY_MOUSE	G.YPSKPDNPGEDAPAEDMA.R	25.64	1902.79	-1.7	952.403	2	15.97
'Superoxide dismutase [Cu-Zn] OS=Mus musculus GN=Sod1 PE=1 SV=2'	sp|P08228|SODC_MOUSE	M.A(+42.01)MKAVCVLKGD.G	33.98	1175.6	-0.5	588.809	2	22.49	Acetylation (Protein N-term)
'Superoxide dismutase [Cu-Zn] OS=Mus musculus GN=Sod1 PE=1 SV=2'	sp|P08228|SODC_MOUSE	M.A(+42.01)MKAVCVLKGDG.P	30.42	1232.63	-1.3	617.319	2	22.31	Acetylation (Protein N-term)
'Cytochrome b-c1 complex subunit Rieske mitochondrial OS=Mus musculus GN=Uqcrfs1 PE=1 SV=1'	sp|Q9CR68|UCRI_MOUSE	V.GLNVPASVRF.S	33.04	1058.59	-0.6	530.301	2	22.71
'Cytochrome b-c1 complex subunit Rieske mitochondrial OS=Mus musculus GN=Uqcrfs1 PE=1 SV=1'	sp|Q9CR68|UCRI_MOUSE	R.PLVATVGLNVPASVRF.S	32.28	1638.95	-1.9	547.322	3	30.71
'Serine/arginine-rich splicing factor 2 OS=Mus musculus GN=Srsf2 PE=1 SV=4'	sp|Q62093|SRSF2_MOUSE	M.S(+42.01)YGRPPPDVEGMTSLKVDNL.T	35.99	2216.08	0.3	1109.05	2	28.4	Acetylation (Protein N-term)
'Serine/arginine-rich splicing factor 2 OS=Mus musculus GN=Srsf2 PE=1 SV=4'	sp|Q62093|SRSF2_MOUSE	M.S(+42.01)YGRPPPDVEGMTSL.K	24.34	1646.76	0.1	824.388	2	27.82	Acetylation (Protein N-term)
'Pituitary adenylate cyclase-activating polypeptide OS=Mus musculus GN=Adcyap1 PE=2 SV=1'	sp|O70176|PACA_MOUSE	R.GAGENLGGSAVDDPAPLT.K	32.57	1639.77	-0.2	820.891	2	22.98
'Pituitary adenylate cyclase-activating polypeptide OS=Mus musculus GN=Adcyap1 PE=2 SV=1'	sp|O70176|PACA_MOUSE	R.HSDGIFTDSYSRY.R	30.45	1546.67	-0.4	516.563	3	18.99
'E3 SUMO-protein ligase RanBP2 OS=Mus musculus GN=Ranbp2 PE=1 SV=2'	sp|Q9ERU9|RBP2_MOUSE	L.KHTGPGLLSM.A	29.23	1039.55	-0.8	520.781	2	15.02
'E3 SUMO-protein ligase RanBP2 OS=Mus musculus GN=Ranbp2 PE=1 SV=2'	sp|Q9ERU9|RBP2_MOUSE	H.TGPGLLSM.A	24.69	774.395	-1	775.401	1	24.97
'Cytochrome c oxidase subunit 5A mitochondrial OS=Mus musculus GN=Cox5a PE=1 SV=2'	sp|P12787|COX5A_MOUSE	L.GISTPEELGLDKV	36.35	1356.71	0.3	679.364	2	23.35
'Cytochrome c oxidase subunit 5A mitochondrial OS=Mus musculus GN=Cox5a PE=1 SV=2'	sp|P12787|COX5A_MOUSE	L.RPTLNELGISTPEELGLDKV	20.07	2180.17	0.5	727.731	3	28.16
'Pro-opiomelanocortin OS=Mus musculus GN=Pomc PE=2 SV=1'	sp|P01193|COLI_MOUSE	R.AEEEAVWGDGSPEPSPRE(-.98).G	35.28	1939.85	2.7	647.627	3	17.6	Amidation
'Pro-opiomelanocortin OS=Mus musculus GN=Pomc PE=2 SV=1'	sp|P01193|COLI_MOUSE	R.YGGFM.T	22.15	573.226	-0.4	574.233	1	21.72
'Potassium voltage-gated channel subfamily C member 3 OS=Mus musculus GN=Kcnc3 PE=1 SV=2'	sp|Q63959|KCNC3_MOUSE	L.RLAPLATPPGSPRATRRAPPTLPSIL	32.39	2705.58	-0.6	677.402	4	21.58
'Potassium voltage-gated channel subfamily C member 3 OS=Mus musculus GN=Kcnc3 PE=1 SV=2'	sp|Q63959|KCNC3_MOUSE	A.PLATPPGSPRATRRAPPTLPSIL	27.87	2365.36	0.1	592.347	4	21.2
'Potassium voltage-gated channel subfamily C member 3 OS=Mus musculus GN=Kcnc3 PE=1 SV=1'	tr|E9QKI2|E9QKI2_MOUSE	L.RLAPLATPPGSPRATRRAPPTLPSIL	32.39	2705.58	-0.6	677.402	4	21.58
'Potassium voltage-gated channel subfamily C member 3 OS=Mus musculus GN=Kcnc3 PE=1 SV=1'	tr|E9QKI2|E9QKI2_MOUSE	A.PLATPPGSPRATRRAPPTLPSIL	27.87	2365.36	0.1	592.347	4	21.2
'Potassium voltage-gated channel subfamily C member 3 OS=Mus musculus GN=Kcnc3 PE=1 SV=1'	tr|D3YZV2|D3YZV2_MOUSE	L.RLAPLATPPGSPRATRRAPPTLPSIL	32.39	2705.58	-0.6	677.402	4	21.58
'Potassium voltage-gated channel subfamily C member 3 OS=Mus musculus GN=Kcnc3 PE=1 SV=1'	tr|D3YZV2|D3YZV2_MOUSE	A.PLATPPGSPRATRRAPPTLPSIL	27.87	2365.36	0.1	592.347	4	21.2
'Pro-FMRFamide-related neuropeptide FF OS=Mus musculus GN=Npff PE=2 SV=1'	sp|Q9WVA8|NPFF_MOUSE	R.SPAFLFQPQRF(-.98).G	33.11	1335.71	-1.5	668.861	2	26.77	Amidation
'Pro-FMRFamide-related neuropeptide FF OS=Mus musculus GN=Npff PE=2 SV=1'	sp|Q9WVA8|NPFF_MOUSE	R.SAWGSWSKEQLNPQARQFWSLAAPQRF.G	24.83	3175.57	5.7	794.905	4	29.61
'Pro-FMRFamide-related neuropeptide FF OS=Mus musculus GN=Npff PE=2 SV=1'	sp|Q9WVA8|NPFF_MOUSE	R.SAWGSWSKEQLNPQARQFWSLAAPQRF(-.98).G	21.62	3174.59	-3.5	794.652	4	27.96	Amidation
'Tubulin polymerization-promoting protein family member 3 OS=Mus musculus GN=Tppp3 PE=1 SV=1'	sp|Q9CRB6|TPPP3_MOUSE	M.A(+42.01)ASTDIAGLEESFRKF.A	31.4	1782.88	-0.1	892.447	2	33.23	Acetylation (Protein N-term)
'Tubulin polymerization-promoting protein family member 3 OS=Mus musculus GN=Tppp3 PE=1 SV=1'	sp|Q9CRB6|TPPP3_MOUSE	M.A(+42.01)ASTDIAGLEESFRKFAIHGD.P	27.79	2276.11	-3.3	759.707	3	33.47	Acetylation (Protein N-term)
'Peroxiredoxin-2 (Fragment) OS=Mus musculus GN=Prdx2 PE=2 SV=2'	tr|D3Z4A4|D3Z4A4_MOUSE	L.GVSVDSQFTHL.A	34.93	1188.58	0.1	595.296	2	21.48
'Peroxiredoxin-2 (Fragment) OS=Mus musculus GN=Prdx2 PE=2 SV=2'	tr|D3Z4A4|D3Z4A4_MOUSE	M.A(+42.01)SGNAQIGKSAPDFTAT.A	19.53	1676.8	1.3	839.409	2	21.63	Acetylation (Protein N-term)
'Peroxiredoxin-2 OS=Mus musculus GN=Prdx2 PE=1 SV=3'	sp|Q61171|PRDX2_MOUSE	L.GVSVDSQFTHL.A	34.93	1188.58	0.1	595.296	2	21.48
'Peroxiredoxin-2 OS=Mus musculus GN=Prdx2 PE=1 SV=3'	sp|Q61171|PRDX2_MOUSE	M.A(+42.01)SGNAQIGKSAPDFTAT.A	19.53	1676.8	1.3	839.409	2	21.63	Acetylation (Protein N-term)
'Brevican core protein OS=Mus musculus GN=Bcan PE=1 SV=2'	sp|Q61361|PGCB_MOUSE	L.NDRTIEGDFLWSDGAPLLYENW.N	27.05	2610.2	-0.1	871.075	3	40.24
'Brevican core protein OS=Mus musculus GN=Bcan PE=1 SV=2'	sp|Q61361|PGCB_MOUSE	C.QENGLWEAPQISCVPRRPG.R	22.27	2136.05	-1	713.024	3	23.27
'Brevican core protein OS=Mus musculus GN=Bcan PE=1 SV=2'	sp|Q61361|PGCB_MOUSE	W.NPGQPDSYFL.S	19.45	1136.51	-1.3	569.263	2	27.68
'Phospholipase D3 OS=Mus musculus GN=Pld3 PE=2 SV=1'	sp|O35405|PLD3_MOUSE	F.WVVDQTHF.Y	24.89	1030.49	-1.1	516.25	2	22.36
'Phospholipase D3 OS=Mus musculus GN=Pld3 PE=2 SV=1'	sp|O35405|PLD3_MOUSE	F.LRDWESPYSHDLDTS.A	24.58	1819.8	-0.1	607.608	3	19.85
'Phospholipase D3 OS=Mus musculus GN=Pld3 PE=2 SV=1'	sp|O35405|PLD3_MOUSE	F.LRDWESPYSHDLD.T	21.55	1631.72	-0.8	544.914	3	19.67
'Legumain OS=Mus musculus GN=Lgmn PE=1 SV=1'	sp|O89017|LGMN_MOUSE	K.GVLKDYTGEDVTPEN.F	33.83	1635.76	2.6	818.891	2	19.16
'Legumain OS=Mus musculus GN=Lgmn PE=1 SV=1'	sp|O89017|LGMN_MOUSE	K.GVLKDYTGEDVTPE.N	19.49	1521.72	-1	761.866	2	19.85
'Hepatoma-derived growth factor-related protein 3 OS=Mus musculus GN=Hdgfrp3 PE=1 SV=2'	sp|Q9JMG7|HDGR3_MOUSE	M.A(+42.01)RPRPREYKAGDLVFAKM.K	34.41	2146.15	0.2	537.544	4	17.65	Acetylation (Protein N-term)
'Hepatoma-derived growth factor-related protein 3 OS=Mus musculus GN=Hdgfrp3 PE=1 SV=2'	sp|Q9JMG7|HDGR3_MOUSE	M.A(+42.01)RPRPREYKAGDLVFA.K	18.11	1887.01	-2.1	630.01	3	17.41	Acetylation (Protein N-term)
'Galectin-1 OS=Mus musculus GN=Lgals1 PE=1 SV=3'	sp|P16045|LEG1_MOUSE	M.AADGDFKIKCVAFE	30.26	1512.73	-1	505.25	3	23.15
'Galectin-1 OS=Mus musculus GN=Lgals1 PE=1 SV=3'	sp|P16045|LEG1_MOUSE	A.ADGDFKIKCVAFE	24.47	1441.69	-0.6	481.571	3	23.18
'Breast carcinoma-amplified sequence 1 homolog (Fragment) OS=Mus musculus GN=Bcas1 PE=4 SV=1'	tr|F7BNZ5|F7BNZ5_MOUSE	M.S(+42.01)FFKTLVSPNKTETKKD.P	34.69	2011.06	-1	503.772	4	20.46	Acetylation (N-term)
'Breast carcinoma-amplified sequence 1 homolog OS=Mus musculus GN=Bcas1 PE=2 SV=3'	sp|Q80YN3|BCAS1_MOUSE	M.S(+42.01)FFKTLVSPNKTETKKD.P	34.69	2011.06	-1	503.772	4	20.46	Acetylation (N-term)
'Breast carcinoma-amplified sequence 1 homolog OS=Mus musculus GN=Bcas1 PE=4 SV=1'	tr|A2AVX1|A2AVX1_MOUSE	M.S(+42.01)FFKTLVSPNKTETKKD.P	34.69	2011.06	-1	503.772	4	20.46	Acetylation (N-term)
'Breast carcinoma-amplified sequence 1 homolog OS=Mus musculus GN=Bcas1 PE=4 SV=1'	tr|E9Q8Q5|E9Q8Q5_MOUSE	M.S(+42.01)FFKTLVSPNKTETKKD.P	34.69	2011.06	-1	503.772	4	20.46	Acetylation (N-term)
'Galanin peptides OS=Mus musculus GN=Gal PE=2 SV=1'	sp|P47212|GALA_MOUSE	R.GWTLNSAGYLLGPHAIDNHRSFSDKHGLT(-.98).G	31.39	3162.57	-2.1	791.649	4	23.26	Amidation
'Galanin peptides OS=Mus musculus GN=Gal PE=2 SV=1'	sp|P47212|GALA_MOUSE	R.ELQLEVEE.R	21.57	987.476	-1.4	494.745	2	22.9
'Carboxypeptidase E OS=Mus musculus GN=Cpe PE=1 SV=2'	sp|Q00493|CBPE_MOUSE	A.Q(-17.03)EPGAPAAGM.R	33.6	910.385	0.2	456.2	2	22.4	Pyro-glu from Q
'Glutaminase kidney isoform mitochondrial OS=Mus musculus GN=Gls PE=1 SV=1'	sp|D3Z7P3|GLSK_MOUSE	Q.Q(-17.03)QPGASPPAAPGPKDSPGETDA.F	33.7	2056.93	0.3	686.652	3	16.57	Pyro-glu from Q
'Cytochrome c oxidase subunit 7A2 mitochondrial OS=Mus musculus GN=Cox7a2 PE=1 SV=2'	sp|P48771|CX7A2_MOUSE	H.FENKVPEKQKLFQEDNGMPVHLKGGASDALLYRATMALTLGGTAYAIYLLAMAAFPKKQN	41.92	6568.41	-1.8	1095.74	6	39.71
'Cytochrome c oxidase subunit 7A2 mitochondrial OS=Mus musculus GN=Cox7a2 PE=1 SV=2'	sp|P48771|CX7A2_MOUSE	H.FENKVPEKQKLFQEDNGMPVHLKGGASDALLYRATMALTLGGTAYAIYLLAMAAFPKKQN(-.98)	19.56	6567.43	-5.2	1095.57	6	38.48	Amidation
'Glutamine synthetase (Fragment) OS=Mus musculus GN=Glul PE=1 SV=1'	tr|D3Z121|D3Z121_MOUSE	M.A(+42.01)TSASSHLNKGIKQMYM.S	40.52	1907.92	0.1	636.982	3	18.08	Acetylation (Protein N-term)
'Glutamine synthetase (Fragment) OS=Mus musculus GN=Glul PE=1 SV=2'	tr|D3YVK1|D3YVK1_MOUSE	M.A(+42.01)TSASSHLNKGIKQMYM.S	40.52	1907.92	0.1	636.982	3	18.08	Acetylation (Protein N-term)
'Glutamine synthetase OS=Mus musculus GN=Glul PE=1 SV=6'	sp|P15105|GLNA_MOUSE	M.A(+42.01)TSASSHLNKGIKQMYM.S	40.52	1907.92	0.1	636.982	3	18.08	Acetylation (Protein N-term)
'Pre-rRNA-processing protein TSR2 homolog OS=Mus musculus GN=Tsr2 PE=2 SV=1'	sp|Q8C8T8|TSR2_MOUSE	M.A(+42.01)GAAEDVRVLFGAAVRA.A	40.09	1713.92	0	572.313	3	34.33	Acetylation (Protein N-term)
'Pre-rRNA-processing protein TSR2 homolog OS=Mus musculus GN=Tsr2 PE=4 SV=1'	tr|Z4YL87|Z4YL87_MOUSE	M.A(+42.01)GAAEDVRVLFGAAVRA.A	40.09	1713.92	0	572.313	3	34.33	Acetylation (Protein N-term)
'Pre-rRNA-processing protein TSR2 homolog OS=Mus musculus GN=Tsr2 PE=2 SV=1'	tr|H7BWY8|H7BWY8_MOUSE	M.A(+42.01)GAAEDVRVLFGAAVRA.A	40.09	1713.92	0	572.313	3	34.33	Acetylation (Protein N-term)
'Pre-rRNA-processing protein TSR2 homolog OS=Mus musculus GN=Tsr2 PE=4 SV=1'	tr|G3UWF3|G3UWF3_MOUSE	M.A(+42.01)GAAEDVRVLFGAAVRA.A	40.09	1713.92	0	572.313	3	34.33	Acetylation (Protein N-term)
'Polyadenylate-binding protein-interacting protein 2 OS=Mus musculus GN=Paip2 PE=2 SV=1'	sp|Q9D6V8|PAIP2_MOUSE	S.NLNPNAKEFVPGVKY	39.87	1688.89	-0.3	563.97	3	19.65
'Acidic leucine-rich nuclear phosphoprotein 32 family member A OS=Mus musculus GN=Anp32a PE=1 SV=1'	sp|O35381|AN32A_MOUSE	M(+42.01)EMDKRIYLEL.R	30.34	1481.73	-3.1	741.868	2	29.99	Acetylation (Protein N-term)
'Cytochrome c oxidase subunit 5B mitochondrial OS=Mus musculus GN=Cox5b PE=1 SV=1'	sp|P19536|COX5B_MOUSE	G.GGVPTDEEQATGLE.R	37.67	1401.63	-1.3	701.819	2	18.89
'Cytochrome c oxidase subunit 5B mitochondrial OS=Mus musculus GN=Cox5b PE=1 SV=1'	tr|Q9D881|Q9D881_MOUSE	G.GGVPTDEEQATGLE.R	37.67	1401.63	-1.3	701.819	2	18.89
'Protein-L-isoaspartate(D-aspartate) O-methyltransferase OS=Mus musculus GN=Pcmt1 PE=1 SV=3'	sp|P23506|PIMT_MOUSE	M.A(+42.01)WKSGGASHSELIHNL.R	36.83	1747.86	0.1	583.629	3	20.25	Acetylation (Protein N-term)
'Protein-L-isoaspartate(D-aspartate) O-methyltransferase (Fragment) OS=Mus musculus GN=Pcmt1 PE=2 SV=1'	tr|F7D432|F7D432_MOUSE	M.A(+42.01)WKSGGASHSELIHNL.R	36.83	1747.86	0.1	583.629	3	20.25	Acetylation (N-term)
'Protein-L-isoaspartate(D-aspartate) O-methyltransferase OS=Mus musculus GN=Pcmt1 PE=2 SV=1'	tr|E9PWE0|E9PWE0_MOUSE	M.A(+42.01)WKSGGASHSELIHNL.R	36.83	1747.86	0.1	583.629	3	20.25	Acetylation (N-term)
'Protein-L-isoaspartate(D-aspartate) O-methyltransferase OS=Mus musculus GN=Pcmt1 PE=2 SV=1'	tr|E0CYV0|E0CYV0_MOUSE	M.A(+42.01)WKSGGASHSELIHNL.R	36.83	1747.86	0.1	583.629	3	20.25	Acetylation (N-term)
'Protein-L-isoaspartate(D-aspartate) O-methyltransferase (Fragment) OS=Mus musculus GN=Pcmt1 PE=2 SV=1'	tr|F6TXE3|F6TXE3_MOUSE	M.A(+42.01)WKSGGASHSELIHNL.R	36.83	1747.86	0.1	583.629	3	20.25	Acetylation (N-term)
'Eukaryotic translation initiation factor 5A-1 OS=Mus musculus GN=Eif5a PE=1 SV=1'	tr|J3QPS8|J3QPS8_MOUSE	L.SAMTEEAAVAIKAMAK	26.26	1620.82	-0.6	541.281	3	23.91
'Eukaryotic translation initiation factor 5A-1 OS=Mus musculus GN=Eif5a PE=1 SV=1'	tr|J3QPS8|J3QPS8_MOUSE	A.MTEEAAVAIKAMAK	20.69	1462.75	-0.1	488.591	3	18.2
'Eukaryotic translation initiation factor 5A-1 OS=Mus musculus GN=Eif5a PE=1 SV=2'	sp|P63242|IF5A1_MOUSE	L.SAMTEEAAVAIKAMAK	26.26	1620.82	-0.6	541.281	3	23.91
'Eukaryotic translation initiation factor 5A-1 OS=Mus musculus GN=Eif5a PE=1 SV=2'	sp|P63242|IF5A1_MOUSE	A.MTEEAAVAIKAMAK	20.69	1462.75	-0.1	488.591	3	18.2
'Neurotensin/neuromedin N OS=Mus musculus GN=Nts PE=2 SV=1'	sp|Q9D3P9|NEUT_MOUSE	R.Q(-17.03)LYENKPRRPYIL.K	26.83	1671.91	-0.9	558.31	3	20.33	Pyro-glu from Q
'Neurotensin/neuromedin N OS=Mus musculus GN=Nts PE=2 SV=1'	sp|Q9D3P9|NEUT_MOUSE	R.KIPYIL.K	17.83	745.474	-0.2	373.744	2	22.6
'ATP synthase-coupling factor 6 mitochondrial OS=Mus musculus GN=Atp5j PE=1 SV=1'	sp|P97450|ATP5J_MOUSE	D.PKFEVIDKPQS	35.7	1286.69	-2.2	644.349	2	13.66
'Vesicle-associated membrane protein associated protein B and C OS=Mus musculus GN=Vapb PE=2 SV=1'	tr|Q8BH80|Q8BH80_MOUSE	M.A(+42.01)KVEQVLSLEPQHELKFRGPFTDVVTT.N	26	3109.64	-3.5	778.416	4	28.6	Acetylation (Protein N-term)
'Vesicle-associated membrane protein associated protein B and C OS=Mus musculus GN=Vapb PE=2 SV=1'	tr|Q8BH80|Q8BH80_MOUSE	M.AK(+42.01)VEQVLSLEPQHEL.K	19.18	1760.93	0.1	881.473	2	28.12	Acetylation (K)
'Vesicle-associated membrane protein-associated protein B OS=Mus musculus GN=Vapb PE=2 SV=3'	sp|Q9QY76|VAPB_MOUSE	M.A(+42.01)KVEQVLSLEPQHELKFRGPFTDVVTT.N	26	3109.64	-3.5	778.416	4	28.6	Acetylation (Protein N-term)
'Vesicle-associated membrane protein-associated protein B OS=Mus musculus GN=Vapb PE=2 SV=3'	sp|Q9QY76|VAPB_MOUSE	M.AK(+42.01)VEQVLSLEPQHEL.K	19.18	1760.93	0.1	881.473	2	28.12	Acetylation (K)
'SH3 domain-binding glutamic acid-rich-like protein 3 OS=Mus musculus GN=Sh3bgrl3 PE=1 SV=1'	sp|Q91VW3|SH3L3_MOUSE	M.S(+42.01)GLRVYSTSVTGSREI.K	35	1752.9	-1.8	877.456	2	22.12	Acetylation (Protein N-term)
'NADH dehydrogenase [ubiquinone] 1 beta subcomplex subunit 8 mitochondrial OS=Mus musculus GN=Ndufb8 PE=1 SV=1'	sp|Q9D6J5|NDUB8_MOUSE	D.PTKEPEPVVHYDI	34.62	1522.77	-0.1	508.596	3	16.86
'Chloride channel nucleotide-sensitive 1A OS=Mus musculus GN=Clns1a PE=1 SV=1'	tr|Q923F1|Q923F1_MOUSE	M(+42.01)LSPAMSFL.K	26.94	1037.49	-0.7	519.753	2	50.6	Acetylation (Protein N-term)
'Amphiphysin OS=Mus musculus GN=Amph PE=1 SV=1'	sp|Q7TQF7|AMPH_MOUSE	S.RVGFYVNTF.K	26.21	1101.56	-0.2	551.788	2	23.91
'Ubiquinone biosynthesis protein COQ9 mitochondrial OS=Mus musculus GN=Coq9 PE=1 SV=1'	sp|Q8K1Z0|COQ9_MOUSE	Y.TDQSGEEEEDYESEEQLQ.H	33.85	2143.82	-1.9	1072.91	2	19.28
'Ubiquinone biosynthesis protein COQ9 mitochondrial (Fragment) OS=Mus musculus GN=Coq9 PE=1 SV=1'	tr|F6SFF5|F6SFF5_MOUSE	Y.TDQSGEEEEDYESEEQLQ.H	33.85	2143.82	-1.9	1072.91	2	19.28
'Protein AF1q OS=Mus musculus GN=Mllt11 PE=2 SV=1'	sp|P97783|AF1Q_MOUSE	A.PIASIHSVDLDLL	33.03	1391.77	-1.5	696.889	2	30.35
'Gamma-soluble NSF attachment protein OS=Mus musculus GN=Napg PE=1 SV=1'	sp|Q9CWZ7|SNAG_MOUSE	M.A(+42.01)AQKINEGLEHL.A	32.85	1363.71	-1.4	682.861	2	23.31	Acetylation (Protein N-term)
'Gamma-soluble NSF attachment protein (Fragment) OS=Mus musculus GN=Napg PE=2 SV=1'	tr|D3Z4B2|D3Z4B2_MOUSE	M.A(+42.01)AQKINEGLEHL.A	32.85	1363.71	-1.4	682.861	2	23.31	Acetylation (Protein N-term)
'Tripeptidyl-peptidase 1 OS=Mus musculus GN=Tpp1 PE=1 SV=2'	sp|O89023|TPP1_MOUSE	G.RPPLGFLNPRL.Y	31.89	1278.76	-1	427.259	3	23
'Cytochrome c oxidase subunit 7B mitochondrial OS=Mus musculus GN=Cox7b PE=2 SV=1'	sp|P56393|COX7B_MOUSE	Q.SHQKRAPSFHDKYGNAILA.G	31.84	2139.1	-0.4	714.039	3	12.98
'Proteasome subunit alpha type-5 OS=Mus musculus GN=Psma5 PE=1 SV=1'	sp|Q9Z2U1|PSA5_MOUSE	M(+42.01)FLTRSEYDRGVNTFSPEGRLFQVEY.A	31.82	3182.51	-1.2	1061.84	3	34.69	Acetylation (Protein N-term)
'Microtubule-associated protein 1A OS=Mus musculus GN=Map1a PE=1 SV=1'	tr|A2ARP8|A2ARP8_MOUSE	H.DPPPAPLPDPRPPPPRPDV.C	22.52	2026.06	0.8	676.362	3	19.95
'Microtubule-associated protein 1A OS=Mus musculus GN=Map1a PE=1 SV=1'	tr|A2ARP8|A2ARP8_MOUSE	S.EVEAG.P	18.57	503.223	13.7	504.237	1	44.73
'Microtubule-associated protein 1A OS=Mus musculus GN=Map1a PE=1 SV=2'	sp|Q9QYR6|MAP1A_MOUSE	H.DPPPAPLPDPRPPPPRPDV.C	22.52	2026.06	0.8	676.362	3	19.95
'Microtubule-associated protein 1A OS=Mus musculus GN=Map1a PE=1 SV=2'	sp|Q9QYR6|MAP1A_MOUSE	S.EVEAG.P	18.57	503.223	13.7	504.237	1	44.73
'Peptidyl-prolyl cis-trans isomerase FKBP1A OS=Mus musculus GN=Fkbp1a PE=1 SV=2'	sp|P26883|FKB1A_MOUSE	L.VFDVELLKLE	31.42	1203.67	-1.1	602.844	2	31.23
'Peptidyl-prolyl cis-trans isomerase (Fragment) OS=Mus musculus GN=Fkbp1a PE=1 SV=1'	tr|F6X9I3|F6X9I3_MOUSE	L.VFDVELLKLE	31.42	1203.67	-1.1	602.844	2	31.23
'Lysosomal protective protein OS=Mus musculus GN=Ctsa PE=1 SV=1'	sp|P16675|PPGB_MOUSE	F.LTIKGAGHMVPTDKPRAAFT.M	30.82	2110.14	-1.3	528.54	4	15.92
'Lysosomal protective protein OS=Mus musculus GN=Ctsa PE=4 SV=1'	tr|G3X8T3|G3X8T3_MOUSE	F.LTIKGAGHMVPTDKPRAAFT.M	30.82	2110.14	-1.3	528.54	4	15.92
'ATP synthase subunit e mitochondrial OS=Mus musculus GN=Atp5k PE=4 SV=1'	tr|Q8BTB6|Q8BTB6_MOUSE	M.VPPVQVSPLIKFGRYS.A	30.73	1786.01	-4.9	894.01	2	24.89
'ATP synthase subunit e mitochondrial OS=Mus musculus GN=Atp5i PE=1 SV=2'	sp|Q06185|ATP5I_MOUSE	M.VPPVQVSPLIKFGRYS.A	30.73	1786.01	-4.9	894.01	2	24.89
'Voltage-dependent anion-selective channel protein 1 OS=Mus musculus GN=Vdac1 PE=1 SV=3'	sp|Q60932|VDAC1_MOUSE	N.AGGHKLGLGLEFQA	30.66	1396.75	-0.5	699.38	2	19.17
'Lysosome-associated membrane glycoprotein 1 OS=Mus musculus GN=Lamp1 PE=1 SV=2'	sp|P11438|LAMP1_MOUSE	N.AISKEIYTMDSTTDIK.A	30.26	1814.9	-0.8	605.972	3	18.28
'Retrotransposon-derived protein PEG10 (Fragment) OS=Mus musculus GN=Peg10 PE=2 SV=1'	tr|H3BJQ1|H3BJQ1_MOUSE	Y.PPPQPPPPPPPPPPPPPPPPAS.S	30.03	2148.14	-6.5	538.039	4	23.71
'Retrotransposon-derived protein PEG10 OS=Mus musculus GN=Peg10 PE=1 SV=2'	sp|Q7TN75|PEG10_MOUSE	Y.PPPQPPPPPPPPPPPPPPPPAS.S	30.03	2148.14	-6.5	538.039	4	23.71
'Retrotransposon-derived protein PEG10 OS=Mus musculus GN=Peg10 PE=2 SV=1'	tr|E9Q3F7|E9Q3F7_MOUSE	Y.PPPQPPPPPPPPPPPPPPPPAS.S	30.03	2148.14	-6.5	538.039	4	23.71
'Drebrin OS=Mus musculus GN=Dbn1 PE=1 SV=4'	sp|Q9QXS6|DREB_MOUSE	M.A(+42.01)GVSFSGHRL.E	29.9	1071.55	-0.7	536.78	2	19.18	Acetylation (Protein N-term)
'Phosphoglycerate mutase 1 OS=Mus musculus GN=Pgam1 PE=1 SV=3'	sp|Q9DBJ1|PGAM1_MOUSE	M.A(+42.01)AYKLVLIRHGESAWNL.E	29.34	1982.07	-0.6	661.698	3	29.13	Acetylation (Protein N-term)
'Vesicle-fusing ATPase OS=Mus musculus GN=Nsf PE=1 SV=2'	sp|P46460|NSF_MOUSE	L.LVKDIEAMDPS.I	29.3	1216.6	-2.5	609.306	2	18.08
'Vesicle-fusing ATPase (Fragment) OS=Mus musculus GN=Nsf PE=1 SV=1'	tr|G3UX86|G3UX86_MOUSE	L.LVKDIEAMDPS.I	29.3	1216.6	-2.5	609.306	2	18.08
'Thioredoxin domain-containing protein 17 OS=Mus musculus GN=Txndc17 PE=1 SV=1'	sp|Q9CQM5|TXD17_MOUSE	M.A(+42.01)TFEEVSVLGF.E	28.55	1239.6	-0.4	620.808	2	48.86	Acetylation (Protein N-term)
'Voltage-dependent anion-selective channel protein 2 OS=Mus musculus GN=Vdac2 PE=1 SV=2'	sp|Q60930|VDAC2_MOUSE	N.AGGHKLGLALELEA	28.48	1377.76	-1.9	689.887	2	21.63
'Voltage-dependent anion-selective channel protein 2 (Fragment) OS=Mus musculus GN=Vdac2 PE=1 SV=1'	tr|G3UX26|G3UX26_MOUSE	N.AGGHKLGLALELEA	28.48	1377.76	-1.9	689.887	2	21.63
'Microtubule-associated protein tau OS=Mus musculus GN=Mapt PE=1 SV=3'	sp|P10637|TAU_MOUSE	L.ADEVSASLAKQGL	28.36	1287.67	1	644.841	2	19.79
'Transgelin-3 OS=Mus musculus GN=Tagln3 PE=1 SV=1'	sp|Q9R1Q8|TAGL3_MOUSE	L.Q(+42.01)MGSNKGAS.Q	19.5	920.402	14.6	921.423	1	50.84	Acetylation (N-term)
'Glyceraldehyde-3-phosphate dehydrogenase testis-specific OS=Mus musculus GN=Gapdhs PE=2 SV=1'	sp|Q64467|G3PT_MOUSE	T.VEEQPPPPPPPPPPPPP.P	19.15	1764.91	0.1	589.31	3	23.68
'Glyceraldehyde-3-phosphate dehydrogenase testis-specific OS=Mus musculus GN=Gapdhs PE=3 SV=1'	tr|S4R2G5|S4R2G5_MOUSE	T.VEEQPPPPPPPPPPPPP.P	19.15	1764.91	0.1	589.31	3	23.68
'Sine oculis-binding protein homolog OS=Mus musculus GN=Sobp PE=2 SV=1'	sp|Q0P5V2|SOBP_MOUSE	P.VIVPLPVPIP.I	27.86	1042.68	16	1043.7	1	82.31
'WAS protein family homolog 1 OS=Mus musculus GN=Wash1 PE=2 SV=1'	sp|Q8VDD8|WASH1_MOUSE	Q.PAGDE.D	20.07	487.191	5.4	488.201	1	47.79
'Ryanodine receptor 2 OS=Mus musculus GN=Ryr2 PE=1 SV=1'	sp|E9Q401|RYR2_MOUSE	D.PAGDE.Y	20.07	487.191	5.4	488.201	1	47.79
'Ryanodine receptor 2 OS=Mus musculus GN=Ryr2 PE=2 SV=1'	tr|F6U7V1|F6U7V1_MOUSE	D.PAGDE.Y	20.07	487.191	5.4	488.201	1	47.79
'Creatine kinase B-type OS=Mus musculus GN=Ckb PE=1 SV=1'	sp|Q04447|KCRB_MOUSE	G.GVFDVSNADRLG.F	26.98	1248.61	-0.9	625.312	2	22.31
'MCG1271 OS=Mus musculus GN=Secisbp2 PE=2 SV=1'	tr|Q3U1C4|Q3U1C4_MOUSE	P.APKAKAS.Q	19.41	671.397	8.9	672.41	1	76.79
'DmX-like protein 1 OS=Mus musculus GN=Dmxl1 PE=1 SV=1'	tr|F8WGX5|F8WGX5_MOUSE	L.SPTLP.Q	18.63	513.28	-0.1	514.287	1	23.51
'DmX-like protein 1 OS=Mus musculus GN=Dmxl1 PE=1 SV=1'	sp|Q6PNC0|DMXL1_MOUSE	L.SPTLP.Q	18.63	513.28	-0.1	514.287	1	23.51
'Putative phospholipase B-like 2 OS=Mus musculus GN=Plbd2 PE=1 SV=2'	sp|Q3TCN2|PLBL2_MOUSE	W.MIVDYKAF.L	26.35	985.494	-0.6	493.754	2	23.14
'LIM/homeobox protein Lhx2 OS=Mus musculus GN=Lhx2 PE=2 SV=2'	tr|F6Z9H5|F6Z9H5_MOUSE	T.SPTLP.T	18.63	513.28	-0.1	514.287	1	23.51
'LIM/homeobox protein Lhx2 OS=Mus musculus GN=Lhx2 PE=1 SV=1'	sp|Q9Z0S2|LHX2_MOUSE	T.SPTLP.T	18.63	513.28	-0.1	514.287	1	23.51
'40S ribosomal protein S19 OS=Mus musculus GN=Rps19 PE=4 SV=1'	tr|S4R223|S4R223_MOUSE	M.PGVTVKDVNQQEFVRAL.A	26.31	1899.02	0.9	634.015	3	22.28
'40S ribosomal protein S19 (Fragment) OS=Mus musculus GN=Rps19 PE=1 SV=2'	tr|D3YUT3|D3YUT3_MOUSE	M.PGVTVKDVNQQEFVRAL.A	26.31	1899.02	0.9	634.015	3	22.28
'40S ribosomal protein S19 (Fragment) OS=Mus musculus GN=Rps19 PE=1 SV=2'	tr|D3YUG3|D3YUG3_MOUSE	M.PGVTVKDVNQQEFVRAL.A	26.31	1899.02	0.9	634.015	3	22.28
'40S ribosomal protein S19 OS=Mus musculus GN=Rps19 PE=1 SV=3'	sp|Q9CZX8|RS19_MOUSE	M.PGVTVKDVNQQEFVRAL.A	26.31	1899.02	0.9	634.015	3	22.28
'40S ribosomal protein S19 (Fragment) OS=Mus musculus GN=Rps19 PE=1 SV=2'	tr|D3Z5R8|D3Z5R8_MOUSE	M.PGVTVKDVNQQEFVRAL.A	26.31	1899.02	0.9	634.015	3	22.28
'40S ribosomal protein S19 OS=Mus musculus GN=Rps19 PE=1 SV=1'	tr|D3Z722|D3Z722_MOUSE	M.PGVTVKDVNQQEFVRAL.A	26.31	1899.02	0.9	634.015	3	22.28
'Inositol 1 4 5-trisphosphate receptor type 3 OS=Mus musculus GN=Itpr3 PE=1 SV=3'	sp|P70227|ITPR3_MOUSE	E.EVEAG.A	18.57	503.223	13.7	504.237	1	44.73
'Fibroblast growth factor 1 (Fragment) OS=Mus musculus GN=Fgf1 PE=2 SV=1'	tr|D3Z192|D3Z192_MOUSE	F.AALTERFNL.P	25.78	1033.56	-0.7	517.785	2	21.72
'Fibroblast growth factor 1 OS=Mus musculus GN=Fgf1 PE=2 SV=1'	tr|D3Z6H1|D3Z6H1_MOUSE	F.AALTERFNL.P	25.78	1033.56	-0.7	517.785	2	21.72
'Fibroblast growth factor 1 OS=Mus musculus GN=Fgf1 PE=4 SV=1'	tr|D6RCX9|D6RCX9_MOUSE	F.AALTERFNL.P	25.78	1033.56	-0.7	517.785	2	21.72
'Fibroblast growth factor (Fragment) OS=Mus musculus GN=Fgf1 PE=2 SV=1'	tr|D3Z6E2|D3Z6E2_MOUSE	F.AALTERFNL.P	25.78	1033.56	-0.7	517.785	2	21.72
'Fibroblast growth factor 1 OS=Mus musculus GN=Fgf1 PE=2 SV=1'	sp|P61148|FGF1_MOUSE	F.AALTERFNL.P	25.78	1033.56	-0.7	517.785	2	21.72
'Histone H2B type 1-B OS=Mus musculus GN=Hist1h2bb PE=1 SV=3'	sp|Q64475|H2B1B_MOUSE	F.VNDIFERI.A	25.7	1004.53	-0.5	503.272	2	23.56
'Histone H2B type 2-B OS=Mus musculus GN=Hist2h2bb PE=1 SV=1'	tr|G3X9D5|G3X9D5_MOUSE	F.VNDIFERI.A	25.7	1004.53	-0.5	503.272	2	23.56
'Histone H2B type 3-B OS=Mus musculus GN=Hist3h2bb PE=1 SV=3'	sp|Q8CGP0|H2B3B_MOUSE	F.VNDIFERI.A	25.7	1004.53	-0.5	503.272	2	23.56
'Histone H2B type 3-A OS=Mus musculus GN=Hist3h2ba PE=1 SV=3'	sp|Q9D2U9|H2B3A_MOUSE	F.VNDIFERI.A	25.7	1004.53	-0.5	503.272	2	23.56
'Histone H2B type 2-E OS=Mus musculus GN=Hist2h2be PE=1 SV=3'	sp|Q64524|H2B2E_MOUSE	F.VNDIFERI.A	25.7	1004.53	-0.5	503.272	2	23.56
'Histone H2B type 1-H OS=Mus musculus GN=Hist1h2bh PE=1 SV=3'	sp|Q64478|H2B1H_MOUSE	F.VNDIFERI.A	25.7	1004.53	-0.5	503.272	2	23.56
'Histone H2B type 1-K OS=Mus musculus GN=Hist1h2bk PE=1 SV=3'	sp|Q8CGP1|H2B1K_MOUSE	F.VNDIFERI.A	25.7	1004.53	-0.5	503.272	2	23.56
'Histone H2B type 1-P OS=Mus musculus GN=Hist1h2bp PE=1 SV=3'	sp|Q8CGP2|H2B1P_MOUSE	F.VNDIFERI.A	25.7	1004.53	-0.5	503.272	2	23.56
'Histone H2B type 1-F/J/L OS=Mus musculus GN=Hist1h2bf PE=1 SV=2'	sp|P10853|H2B1F_MOUSE	F.VNDIFERI.A	25.7	1004.53	-0.5	503.272	2	23.56
'Histone H2B type 1-M OS=Mus musculus GN=Hist1h2bm PE=1 SV=2'	sp|P10854|H2B1M_MOUSE	F.VNDIFERI.A	25.7	1004.53	-0.5	503.272	2	23.56
'Histone H2B type 2-B OS=Mus musculus GN=Hist2h2bb PE=1 SV=3'	sp|Q64525|H2B2B_MOUSE	F.VNDIFERI.A	25.7	1004.53	-0.5	503.272	2	23.56
'Histone H2B type 1-C/E/G OS=Mus musculus GN=Hist1h2bc PE=1 SV=3'	sp|Q6ZWY9|H2B1C_MOUSE	F.VNDIFERI.A	25.7	1004.53	-0.5	503.272	2	23.56
'Histone H2B OS=Mus musculus GN=Hist1h2br PE=2 SV=1'	tr|Q8CBB6|Q8CBB6_MOUSE	F.VNDIFERI.A	25.7	1004.53	-0.5	503.272	2	23.56
'Pyruvate dehydrogenase E1 component subunit alpha somatic form mitochondrial OS=Mus musculus GN=Pdha1 PE=1 SV=1'	sp|P35486|ODPA_MOUSE	D.PPFEVRGANQWIKFKSVS	25.4	2089.11	0	523.285	4	23.06
'Myotrophin OS=Mus musculus GN=Mtpn PE=1 SV=2'	sp|P62774|MTPN_MOUSE	A.TDNQAIKALLQ	25.05	1213.67	-0.7	607.84	2	22.19
'Peptidyl-prolyl cis-trans isomerase NIMA-interacting 1 OS=Mus musculus GN=Pin1 PE=1 SV=1'	sp|Q9QUR7|PIN1_MOUSE	M.A(+42.01)DEEKLPPGWEKRMSR.S	25.04	1969.97	-0.6	493.499	4	16.36	Acetylation (Protein N-term)
'Melanocyte protein PMEL OS=Mus musculus GN=Pmel PE=1 SV=1'	sp|Q60696|PMEL_MOUSE	S.CGSSPVPG.T	24.29	702.301	-11.2	703.3	1	26.9
'Melanocyte protein PMEL OS=Mus musculus GN=Pmel PE=2 SV=1'	tr|Q9CZB2|Q9CZB2_MOUSE	S.CGSSPVPG.T	24.29	702.301	-11.2	703.3	1	26.9
'Protein Setd1a OS=Mus musculus GN=Setd1a PE=4 SV=1'	tr|E9PYH6|E9PYH6_MOUSE	Q.QPPPPPPPPPPPPPPYLASLP(-.98).L	24.03	2148.18	10.2	538.057	4	23.47	Amidation
'Proteasome subunit beta type-4 OS=Mus musculus GN=Psmb4 PE=1 SV=1'	sp|P99026|PSB4_MOUSE	R.TQNPMVTGTSVLGVKF.D	23.8	1677.88	-2.8	839.943	2	27.63
'ATP synthase subunit d mitochondrial (Fragment) OS=Mus musculus GN=Atp5h PE=4 SV=1'	tr|B1ASE2|B1ASE2_MOUSE	M.A(+42.01)GRKLALKTIDW.V	23.47	1412.81	-1.1	471.945	3	22.28	Acetylation (Protein N-term)
'MCG55033 OS=Mus musculus GN=Gm10250 PE=4 SV=1'	tr|G3X9L6|G3X9L6_MOUSE	M.A(+42.01)GRKLALKTIDW.V	23.47	1412.81	-1.1	471.945	3	22.28	Acetylation (Protein N-term)
'ATP synthase subunit d mitochondrial OS=Mus musculus GN=Atp5h PE=1 SV=3'	sp|Q9DCX2|ATP5H_MOUSE	M.A(+42.01)GRKLALKTIDW.V	23.47	1412.81	-1.1	471.945	3	22.28	Acetylation (Protein N-term)
'Monocarboxylate transporter 8 OS=Mus musculus GN=Slc16a2 PE=2 SV=2'	sp|O70324|MOT8_MOUSE	E.PVC(-1.01)SPVPEPEPEPEPEPEPDPE.P	23.31	2394.03	-18.7	799.004	3	20.06	Half of a disulfide bridge
'Receptor-type tyrosine-protein phosphatase O OS=Mus musculus GN=Ptpro PE=1 SV=1'	tr|E9Q4I1|E9Q4I1_MOUSE	L.V(+42.01)ILRKKHL(-.98).Q	21.51	1046.71	17.1	1047.73	1	88.52	Acetylation (N-term); Amidation
'Receptor-type tyrosine-protein phosphatase O OS=Mus musculus GN=Ptpro PE=1 SV=1'	sp|E9Q612|PTPRO_MOUSE	L.V(+42.01)ILRKKHL(-.98).Q	21.51	1046.71	17.1	1047.73	1	88.52	Acetylation (N-term); Amidation
'Phosphoglycolate phosphatase OS=Mus musculus GN=Pgp PE=1 SV=1'	sp|Q8CHP8|PGP_MOUSE	M.A(+42.01)EAEAGGDEARCVRL.S	20.45	1587.73	-0.2	794.873	2	19.74	Acetylation (Protein N-term)
'V-type proton ATPase subunit E 1 OS=Mus musculus GN=Atp6v1e1 PE=1 SV=2'	sp|P50518|VATE1_MOUSE	M.A(+42.01)LSDADVQKQIKHM.M	20.24	1624.82	-0.8	542.615	3	19.3	Acetylation (Protein N-term)
Nucleus Accumbens
protein name	Protein Accession	Peptide	-10lgP (the 10log of p value)	Mass	mass difference between detected and theoretical value (in ppm)	m/z (detected mass to charge ratio)	z (detected charge state)	RT (retention time)	PTM
'ProSAAS OS=Mus musculus GN=Pcsk1n PE=1 SV=2'	sp|Q9QXV0|PCSK1_MOUSE	R.GEAAGAVQELARALAHLLEAERQE.R	49.57	2531.31	0.2	633.835	4	38.16
'ProSAAS OS=Mus musculus GN=Pcsk1n PE=1 SV=2'	sp|Q9QXV0|PCSK1_MOUSE	R.AVPRGEAAGAVQELARALAHLLEAERQE.R	43.68	2954.57	-1.4	739.648	4	34.67
'ProSAAS OS=Mus musculus GN=Pcsk1n PE=1 SV=2'	sp|Q9QXV0|PCSK1_MOUSE	R.SLSAASAPLVETSTPLRL.R	43.6	1812	-0.4	605.007	3	27.43
'ProSAAS OS=Mus musculus GN=Pcsk1n PE=1 SV=2'	sp|Q9QXV0|PCSK1_MOUSE	R.AVPRGEAAGAVQELARALAHLLEAERQ.E	43.44	2825.53	-0.3	707.389	4	35.96
'ProSAAS OS=Mus musculus GN=Pcsk1n PE=1 SV=2'	sp|Q9QXV0|PCSK1_MOUSE	R.SVDQDLGPEVPPENVLGALLRV.K	41.67	2316.23	0.3	773.085	3	40.11
'ProSAAS OS=Mus musculus GN=Pcsk1n PE=1 SV=2'	sp|Q9QXV0|PCSK1_MOUSE	R.SLSAASAPLVETSTPL.R	38.91	1542.81	0.8	772.415	2	30.23
'ProSAAS OS=Mus musculus GN=Pcsk1n PE=1 SV=2'	sp|Q9QXV0|PCSK1_MOUSE	R.AVPRGEAAGAVQELARALAHLLEAERQERA.R	38.3	3181.71	-2.4	637.347	5	32.49
'ProSAAS OS=Mus musculus GN=Pcsk1n PE=1 SV=2'	sp|Q9QXV0|PCSK1_MOUSE	S.APLVETSTPLRL.R	38.18	1295.74	-0.5	648.879	2	23.67
'ProSAAS OS=Mus musculus GN=Pcsk1n PE=1 SV=2'	sp|Q9QXV0|PCSK1_MOUSE	D.VDPELLRYLLGRILTGSSEPEAAPAPRRL.R	36.93	3188.77	0.2	638.761	5	34.78
'ProSAAS OS=Mus musculus GN=Pcsk1n PE=1 SV=2'	sp|Q9QXV0|PCSK1_MOUSE	S.ARPVKEPRSLSAASAPLVETSTPLRL.R	36.64	2745.55	-1.7	550.116	5	18.69
'ProSAAS OS=Mus musculus GN=Pcsk1n PE=1 SV=2'	sp|Q9QXV0|PCSK1_MOUSE	A.ASAPLVETSTPLRL.R	36.52	1453.81	0	727.914	2	24.25
'ProSAAS OS=Mus musculus GN=Pcsk1n PE=1 SV=2'	sp|Q9QXV0|PCSK1_MOUSE	D.GPTGPDVEDAGDETPDVDPELLRYLLGRILTGSSEPEAAPAPRRL.R	36.09	4741.38	-1.7	949.282	5	36.01
'ProSAAS OS=Mus musculus GN=Pcsk1n PE=1 SV=2'	sp|Q9QXV0|PCSK1_MOUSE	A.RPVKEPRSLSAASAPLVETSTPLRL.R	31.76	2674.51	-1.2	669.635	4	18.82
'ProSAAS OS=Mus musculus GN=Pcsk1n PE=1 SV=2'	sp|Q9QXV0|PCSK1_MOUSE	R.SVDQDLGPEVPPENVLGALL.R	30.52	2061.06	-0.6	688.028	3	41.99
'ProSAAS OS=Mus musculus GN=Pcsk1n PE=1 SV=2'	sp|Q9QXV0|PCSK1_MOUSE	A.ASAPLVETSTPL.R	30.02	1184.63	-1.1	593.321	2	23.35
'ProSAAS OS=Mus musculus GN=Pcsk1n PE=1 SV=2'	sp|Q9QXV0|PCSK1_MOUSE	D.ETPDVDPELLRYLLGRILTGSSEPEAAPAPRRL.R	28.47	3630.94	-0.7	727.194	5	35.08
'ProSAAS OS=Mus musculus GN=Pcsk1n PE=1 SV=2'	sp|Q9QXV0|PCSK1_MOUSE	S.AASAPLVETSTPL.R	27.75	1255.67	-0.2	628.84	2	23.93
'ProSAAS OS=Mus musculus GN=Pcsk1n PE=1 SV=2'	sp|Q9QXV0|PCSK1_MOUSE	R.AVPRGEAAGAVQELARALAHLLEAERQ(-.98).E	27.21	2824.54	-8.2	707.137	4	34.9	Amidation
'ProSAAS OS=Mus musculus GN=Pcsk1n PE=1 SV=2'	sp|Q9QXV0|PCSK1_MOUSE	D.VEDAGDETPDVDPELLRYLLGRILTGSSEPEAAPAPRRL.R	26.87	4217.16	-4	844.436	5	35.81
'ProSAAS OS=Mus musculus GN=Pcsk1n PE=1 SV=2'	sp|Q9QXV0|PCSK1_MOUSE	V.PRGEAAGAVQELARALAHLLEAERQE.R	25.83	2784.46	1.4	697.124	4	34.8
'ProSAAS OS=Mus musculus GN=Pcsk1n PE=1 SV=2'	sp|Q9QXV0|PCSK1_MOUSE	D.AGDETPDVDPELLRYLLGRILTGSSEPEAAPAPRRL.R	25.55	3874.02	-0.9	775.811	5	35.12
'ProSAAS OS=Mus musculus GN=Pcsk1n PE=1 SV=2'	sp|Q9QXV0|PCSK1_MOUSE	R.LENPSPQAPA.R	25.41	1022.5	-0.1	512.259	2	13.48
'ProSAAS OS=Mus musculus GN=Pcsk1n PE=1 SV=2'	sp|Q9QXV0|PCSK1_MOUSE	R.SVDQDLGPEVPPENVLGAL.L	25.18	1947.98	-1.3	974.995	2	35.47
'ProSAAS OS=Mus musculus GN=Pcsk1n PE=1 SV=2'	sp|Q9QXV0|PCSK1_MOUSE	R.LENPSPQAPARRLLPP	22.62	1754.98	0.3	586	3	16.57
'ProSAAS OS=Mus musculus GN=Pcsk1n PE=1 SV=2'	sp|Q9QXV0|PCSK1_MOUSE	R.AVPRGEAAGAVQELARALAHLLEAE.R	20.56	2541.37	-0.2	636.349	4	39.49
'ProSAAS OS=Mus musculus GN=Pcsk1n PE=1 SV=2'	sp|Q9QXV0|PCSK1_MOUSE	R.AVPRGEAAGAVQELARALAHLL.E	20.23	2212.24	-1.9	554.067	4	35.81
'ProSAAS OS=Mus musculus GN=Pcsk1n PE=1 SV=2'	sp|Q9QXV0|PCSK1_MOUSE	R.SVDQDLGPEVPPENVLGA.L	19.88	1834.89	-0.5	918.454	2	29.14
'Proenkephalin-A OS=Mus musculus GN=Penk PE=2 SV=2'	sp|P22005|PENK_MOUSE	K.DADEGDTLANSSDLLKELLGTGDNRAKDSHQQESTNNDEDMS.K	44.16	4534.98	0.2	1134.75	4	30.76
'Proenkephalin-A OS=Mus musculus GN=Penk PE=2 SV=2'	sp|P22005|PENK_MOUSE	R.SPQLEDEAKELQ.K	38.36	1385.67	1	693.842	2	16.92
'Proenkephalin-A OS=Mus musculus GN=Penk PE=2 SV=2'	sp|P22005|PENK_MOUSE	K.MDELYPMEPEEEANGGEILA.K	36.43	2235.96	-0.7	1118.98	2	33.94
'Proenkephalin-A OS=Mus musculus GN=Penk PE=2 SV=2'	sp|P22005|PENK_MOUSE	R.YGGFMRF	35.82	876.395	-0.6	439.205	2	25.4
'Proenkephalin-A OS=Mus musculus GN=Penk PE=2 SV=2'	sp|P22005|PENK_MOUSE	R.YGGFMRSL.K	34.74	929.443	-1.8	465.728	2	18.35
'Proenkephalin-A OS=Mus musculus GN=Penk PE=2 SV=2'	sp|P22005|PENK_MOUSE	R.FAESLPSDEEGENYSKEVPE.I	34.16	2254.98	-1.8	1128.49	2	19.33
'Proenkephalin-A OS=Mus musculus GN=Penk PE=2 SV=2'	sp|P22005|PENK_MOUSE	E.LYPMEPEEEANGGEILA.K	33.97	1860.85	-1.3	931.429	2	29.19
'Proenkephalin-A OS=Mus musculus GN=Penk PE=2 SV=2'	sp|P22005|PENK_MOUSE	R.VGRPEWWMDYQ.K	33.74	1465.64	-1.6	733.829	2	26.03
'Proenkephalin-A OS=Mus musculus GN=Penk PE=2 SV=2'	sp|P22005|PENK_MOUSE	K.DADEGDTLANSSDLLKELLGTGDNRAKDSHQQESTNNDEDM.S	33.7	4447.94	-0.3	1112.99	4	31.31
'Proenkephalin-A OS=Mus musculus GN=Penk PE=2 SV=2'	sp|P22005|PENK_MOUSE	R.VGRPEWWM(+15.99)DYQ.K	33.3	1481.64	0.1	741.827	2	22.24	Oxidation (M)
'Proenkephalin-A OS=Mus musculus GN=Penk PE=2 SV=2'	sp|P22005|PENK_MOUSE	V.GRPEWWMDYQ.K	33.25	1366.58	-1.5	684.294	2	24.6
'Proenkephalin-A OS=Mus musculus GN=Penk PE=2 SV=2'	sp|P22005|PENK_MOUSE	R.SPQLEDEAKEL.Q	33.23	1257.61	-0.2	629.812	2	17.75
'Proenkephalin-A OS=Mus musculus GN=Penk PE=2 SV=2'	sp|P22005|PENK_MOUSE	G.RPEWWMDYQ.K	32.94	1309.55	-0.6	655.784	2	24.53
'Proenkephalin-A OS=Mus musculus GN=Penk PE=2 SV=2'	sp|P22005|PENK_MOUSE	E.SLPSDEEGENYSKEVPEIE.K	32.7	2149.95	-1.1	1075.98	2	20.01
'Proenkephalin-A OS=Mus musculus GN=Penk PE=2 SV=2'	sp|P22005|PENK_MOUSE	K.RSPQLEDEAKELQ.K	32.69	1541.77	-0.1	514.93	3	14.39
'Proenkephalin-A OS=Mus musculus GN=Penk PE=2 SV=2'	sp|P22005|PENK_MOUSE	R.YGGFMKKMDELYPMEPEEEANGGEILA.K	32.38	3047.36	-0.5	1016.79	3	28.78
'Proenkephalin-A OS=Mus musculus GN=Penk PE=2 SV=2'	sp|P22005|PENK_MOUSE	D.ELYPMEPEEEANGGEILA.K	31.78	1989.89	1.5	995.953	2	29.14
'Proenkephalin-A OS=Mus musculus GN=Penk PE=2 SV=2'	sp|P22005|PENK_MOUSE	M.DELYPMEPEEEANGGEILA.K	31.24	2104.91	-0.5	1053.46	2	32.89
'Proenkephalin-A OS=Mus musculus GN=Penk PE=2 SV=2'	sp|P22005|PENK_MOUSE	R.YGGFM(+15.99)RSL.K	31.03	945.438	-0.5	473.726	2	13.87	Oxidation (M)
'Proenkephalin-A OS=Mus musculus GN=Penk PE=2 SV=2'	sp|P22005|PENK_MOUSE	R.PEWWMDYQ.K	30.95	1153.45	-2	1154.46	1	30.93
'Proenkephalin-A OS=Mus musculus GN=Penk PE=2 SV=2'	sp|P22005|PENK_MOUSE	K.DADEGDTLANSSDLLKELLGTGDNRAKD.S	30.63	2932.39	0.6	978.471	3	33.33
'Proenkephalin-A OS=Mus musculus GN=Penk PE=2 SV=2'	sp|P22005|PENK_MOUSE	R.VGRPEWWMDY.Q	30.6	1337.59	-1.5	669.799	2	26.82
'Proenkephalin-A OS=Mus musculus GN=Penk PE=2 SV=2'	sp|P22005|PENK_MOUSE	R.YGGFM(+15.99)RF	30.39	892.39	-1.1	447.202	2	20.42	Oxidation (M)
'Proenkephalin-A OS=Mus musculus GN=Penk PE=2 SV=2'	sp|P22005|PENK_MOUSE	P.Q(-17.03)LEDEAKELQ.K	29.67	1184.56	-0.3	1185.56	1	20.89	Pyro-glu from Q
'Proenkephalin-A OS=Mus musculus GN=Penk PE=2 SV=2'	sp|P22005|PENK_MOUSE	G.RPEWWMD.Y	29.1	1018.43	-0.4	510.224	2	23.61
'Proenkephalin-A OS=Mus musculus GN=Penk PE=2 SV=2'	sp|P22005|PENK_MOUSE	A.ESLPSDEEGENYSKEVPEIE.K	28.23	2279	-4.7	1140.5	2	20.86
'Proenkephalin-A OS=Mus musculus GN=Penk PE=2 SV=2'	sp|P22005|PENK_MOUSE	E.LYPMEPEEEANGGE.I	27.81	1563.64	-0.6	782.827	2	21.86
'Proenkephalin-A OS=Mus musculus GN=Penk PE=2 SV=2'	sp|P22005|PENK_MOUSE	K.DADEGDTLANSSDLLKELLGTGDNRAKDSHQQESTNNDEDM(-.98).S	27.35	4446.96	-5.7	1112.74	4	31.24	Amidation
'Proenkephalin-A OS=Mus musculus GN=Penk PE=2 SV=2'	sp|P22005|PENK_MOUSE	S.LPSDEEGENYSKEVPEIE.K	27.16	2062.92	-3.1	1032.46	2	19.79
'Proenkephalin-A OS=Mus musculus GN=Penk PE=2 SV=2'	sp|P22005|PENK_MOUSE	K.DADEGDTLANSSDLLKELLGTGDNRA.K	27.16	2689.27	-2.7	897.428	3	35.12
'Proenkephalin-A OS=Mus musculus GN=Penk PE=2 SV=2'	sp|P22005|PENK_MOUSE	R.YGGFMRRVGRPEWWMDYQ.K	26.16	2333.06	-2.7	778.693	3	25.65
'Proenkephalin-A OS=Mus musculus GN=Penk PE=2 SV=2'	sp|P22005|PENK_MOUSE	K.DADEGDTLANSSDLLKELLGTGDNRAKDS.H	25.84	3019.42	1.7	755.864	4	33.4
'Proenkephalin-A OS=Mus musculus GN=Penk PE=2 SV=2'	sp|P22005|PENK_MOUSE	K.DADEGDTLANSSDLLKELLGTGDNRAKDSHQQESTNNDEDMSKRYGGFMRSL.K	25.52	5730.6	-1.9	956.106	6	29.14
'Proenkephalin-A OS=Mus musculus GN=Penk PE=2 SV=2'	sp|P22005|PENK_MOUSE	R.YGGFMRRVGRPEWWMDYQKRYGGFL.K	25.15	3154.52	-1.1	631.91	5	27.28
'Proenkephalin-A OS=Mus musculus GN=Penk PE=2 SV=2'	sp|P22005|PENK_MOUSE	K.YGGFM.K	24.86	573.226	-1	574.232	1	19.46
'Proenkephalin-A OS=Mus musculus GN=Penk PE=2 SV=2'	sp|P22005|PENK_MOUSE	R.YGGFL.K	24.64	555.269	-0.2	556.276	1	21.51
'Proenkephalin-A OS=Mus musculus GN=Penk PE=2 SV=2'	sp|P22005|PENK_MOUSE	K.MDELYPMEPEEEANGGEIL.A	23.7	2164.92	0	1083.47	2	33.89
'Proenkephalin-A OS=Mus musculus GN=Penk PE=2 SV=2'	sp|P22005|PENK_MOUSE	R.SPQLEDEAKELQKRYGGFMRRVGRPEWWMDYQ.K	22.55	3984.91	-0.1	665.16	6	29.36
'Proenkephalin-A OS=Mus musculus GN=Penk PE=2 SV=2'	sp|P22005|PENK_MOUSE	Y.GGFMRF	22.3	713.332	-1.7	357.673	2	17.75
'Proenkephalin-A OS=Mus musculus GN=Penk PE=2 SV=2'	sp|P22005|PENK_MOUSE	R.YGGFMRRV(-.98).G	21.84	983.512	-0.1	492.763	2	12.93	Amidation
'Proenkephalin-A OS=Mus musculus GN=Penk PE=2 SV=2'	sp|P22005|PENK_MOUSE	R.VGRPEWWMDYQ(-.98).K	21.83	1464.66	-4.1	733.335	2	43.75	Amidation
'Proenkephalin-A OS=Mus musculus GN=Penk PE=2 SV=2'	sp|P22005|PENK_MOUSE	K.DADEGDTLANSSDLLKELLGTGDNRAKD(-.98).S	20.36	2931.41	-7.1	978.136	3	33.42	Amidation
'Proenkephalin-A OS=Mus musculus GN=Penk PE=2 SV=2'	sp|P22005|PENK_MOUSE	R.FAESLPSDEEGENYS(+79.97)KEVPEIEKRYGGFMRF	19.91	3719.65	-4.3	930.915	4	28.36	Phosphorylation (STY)
'Proenkephalin-A OS=Mus musculus GN=Penk PE=2 SV=2'	sp|P22005|PENK_MOUSE	R.FAESLPSDEEGENYSKEVPEIE.K	19.86	2497.1	-1.3	833.374	3	23.17
'Proenkephalin-A OS=Mus musculus GN=Penk PE=2 SV=2'	sp|P22005|PENK_MOUSE	P.MEPEEEANGGEILA.K	19.66	1487.64	-0.6	744.829	2	21.85
'Proenkephalin-A OS=Mus musculus GN=Penk PE=2 SV=2'	sp|P22005|PENK_MOUSE	K.DADEGDTLANSSDLLKELLGTGDNRAKDSHQQESTNNDEDMS(-.98)(+79.97).K	19.49	4613.96	-14.3	923.785	5	33.5	Amidation; Phosphorylation (STY)
'Phosphatidylethanolamine-binding protein 1 OS=Mus musculus GN=Pebp1 PE=1 SV=3'	sp|P70296|PEBP1_MOUSE	M.A(+42.01)ADISQWAGPLCLQEVDEPPQHAL.R	43.78	2629.25	-1.3	877.422	3	39.28	Acetylation (Protein N-term)
'Phosphatidylethanolamine-binding protein 1 OS=Mus musculus GN=Pebp1 PE=1 SV=3'	sp|P70296|PEBP1_MOUSE	R.PSSISWDGLDPGKLYTL.V	37.11	1847.93	1.6	924.974	2	34.11
'Phosphatidylethanolamine-binding protein 1 OS=Mus musculus GN=Pebp1 PE=1 SV=3'	sp|P70296|PEBP1_MOUSE	L.RVDYAGVTVDELGKVLTPTQVMNRPSSISWDGLDPGKLYTL.V	37.09	4490.32	-1.7	1123.58	4	34.28
'Phosphatidylethanolamine-binding protein 1 OS=Mus musculus GN=Pebp1 PE=1 SV=3'	sp|P70296|PEBP1_MOUSE	M.A(+42.01)ADISQWAGPLCLQE.V	36	1642.77	-0.2	822.39	2	45.21	Acetylation (Protein N-term)
'Phosphatidylethanolamine-binding protein 1 OS=Mus musculus GN=Pebp1 PE=1 SV=3'	sp|P70296|PEBP1_MOUSE	Y.QAEWDDYVPKLYEQLSGK	35.99	2168.04	-1.8	723.687	3	29.37
'Phosphatidylethanolamine-binding protein 1 OS=Mus musculus GN=Pebp1 PE=1 SV=3'	sp|P70296|PEBP1_MOUSE	M.A(+42.01)ADISQWAGPLCLQEVDEPPQHALRVDY.A	34.27	3162.51	-2.9	1055.17	3	36.1	Acetylation (Protein N-term)
'Phosphatidylethanolamine-binding protein 1 OS=Mus musculus GN=Pebp1 PE=1 SV=3'	sp|P70296|PEBP1_MOUSE	M.KGNDISSGTVLSDYVGSGPPSGTGLHRYVWLVY.E	34.18	3480.73	-0.3	1161.25	3	29.73
'Phosphatidylethanolamine-binding protein 1 OS=Mus musculus GN=Pebp1 PE=1 SV=3'	sp|P70296|PEBP1_MOUSE	N.RPSSISWDGLDPGKLYTL.V	33.73	2004.03	-1.3	669.017	3	28.45
'Phosphatidylethanolamine-binding protein 1 OS=Mus musculus GN=Pebp1 PE=1 SV=3'	sp|P70296|PEBP1_MOUSE	V.MNRPSSISWDGLDPGKLYTL.V	33.67	2249.11	-1.6	750.711	3	28.69
'Phosphatidylethanolamine-binding protein 1 OS=Mus musculus GN=Pebp1 PE=1 SV=3'	sp|P70296|PEBP1_MOUSE	A.EWDDYVPKLYEQLSGK	33.43	1968.95	-0.1	985.481	2	29.61
'Phosphatidylethanolamine-binding protein 1 OS=Mus musculus GN=Pebp1 PE=1 SV=3'	sp|P70296|PEBP1_MOUSE	M.A(+42.01)ADISQWAGPLCLQEVDEPPQHALRVDYA.G	33.29	3233.55	-3.7	1078.85	3	36.01	Acetylation (Protein N-term)
'Phosphatidylethanolamine-binding protein 1 OS=Mus musculus GN=Pebp1 PE=1 SV=3'	sp|P70296|PEBP1_MOUSE	M.A(+42.01)ADISQWAGPLCL.Q	32.78	1385.66	-2.5	693.838	2	48.36	Acetylation (Protein N-term)
'Phosphatidylethanolamine-binding protein 1 OS=Mus musculus GN=Pebp1 PE=1 SV=3'	sp|P70296|PEBP1_MOUSE	Y.AGVTVDELGKVLTPTQVMNRPSSISWDGLDPGKLYTL.V	32.42	3957.06	-1.1	990.27	4	34.01
'Phosphatidylethanolamine-binding protein 1 OS=Mus musculus GN=Pebp1 PE=1 SV=3'	sp|P70296|PEBP1_MOUSE	Y.AGVTVDELGKVLTPTQV.M	31.81	1725.95	-0.1	576.324	3	28.69
'Phosphatidylethanolamine-binding protein 1 OS=Mus musculus GN=Pebp1 PE=1 SV=3'	sp|P70296|PEBP1_MOUSE	M.A(+42.01)ADISQWAGPLCLQEVDEPPQHALRV.D	31.5	2884.42	-3.3	962.477	3	35.44	Acetylation (Protein N-term)
'Phosphatidylethanolamine-binding protein 1 OS=Mus musculus GN=Pebp1 PE=1 SV=3'	sp|P70296|PEBP1_MOUSE	L.VLTDPDAPSRKDPKFREWHHFLVV.N	30.31	2888.51	0.8	723.135	4	19.44
'Phosphatidylethanolamine-binding protein 1 OS=Mus musculus GN=Pebp1 PE=1 SV=3'	sp|P70296|PEBP1_MOUSE	Y.AGVTVDELGKVLTPTQVMNRPSSISWDGLDPGKLYTL(-.98).V	29.88	3956.07	-7.5	990.018	4	33.94	Amidation
'Phosphatidylethanolamine-binding protein 1 OS=Mus musculus GN=Pebp1 PE=1 SV=3'	sp|P70296|PEBP1_MOUSE	Q.AEWDDYVPKLYEQLSGK	29.43	2039.98	-1.1	681.001	3	31.48
'Phosphatidylethanolamine-binding protein 1 OS=Mus musculus GN=Pebp1 PE=1 SV=3'	sp|P70296|PEBP1_MOUSE	W.DGLDPGKLYTL.V	29.18	1190.62	-1.1	596.316	2	26.54
'Phosphatidylethanolamine-binding protein 1 OS=Mus musculus GN=Pebp1 PE=1 SV=3'	sp|P70296|PEBP1_MOUSE	M.A(+42.01)ADISQWAGPLC(-1.01)LQEVDEPPQHALRVDYAGVTVDELGKVLTPTQVMNRPSSISWDGLDPGKLYTL.V	27.96	7100.55	-0.6	1184.43	6	41.15	Acetylation (Protein N-term); Half of a disulfide bridge
'Phosphatidylethanolamine-binding protein 1 OS=Mus musculus GN=Pebp1 PE=1 SV=3'	sp|P70296|PEBP1_MOUSE	Y.QAEWDDYVPKLYEQL.S	27.77	1895.89	-0.9	948.953	2	32.07
'Phosphatidylethanolamine-binding protein 1 OS=Mus musculus GN=Pebp1 PE=1 SV=3'	sp|P70296|PEBP1_MOUSE	W.DDYVPKLYEQLSGK	27.59	1653.83	-1.5	552.281	3	24.79
'Phosphatidylethanolamine-binding protein 1 OS=Mus musculus GN=Pebp1 PE=1 SV=3'	sp|P70296|PEBP1_MOUSE	M.A(+42.01)ADISQWAGPLC(-1.01)LQEVDEPPQHALRVDYAGVTVDELGKVLTPTQVMNR.P	27.14	5270.63	-1.4	1055.13	5	38.52	Acetylation (Protein N-term); Half of a disulfide bridge
'Phosphatidylethanolamine-binding protein 1 OS=Mus musculus GN=Pebp1 PE=1 SV=3'	sp|P70296|PEBP1_MOUSE	Y.AGVTVDELGKVLTPTQVMNRPSSISWDGL.D	26.19	3069.58	-2.9	1024.2	3	32.42
'Phosphatidylethanolamine-binding protein 1 OS=Mus musculus GN=Pebp1 PE=1 SV=3'	sp|P70296|PEBP1_MOUSE	H.FLVVNM.K	25.86	721.383	-1.3	722.39	1	28.11
'Phosphatidylethanolamine-binding protein 1 OS=Mus musculus GN=Pebp1 PE=1 SV=3'	sp|P70296|PEBP1_MOUSE	M.A(+42.01)ADISQW.A	25.36	831.376	-1.1	832.383	1	33.36	Acetylation (Protein N-term)
'Phosphatidylethanolamine-binding protein 1 OS=Mus musculus GN=Pebp1 PE=1 SV=3'	sp|P70296|PEBP1_MOUSE	W.AGPLCLQEVDEPPQHALRV.D	25.01	2071.05	1.4	691.359	3	21.86
'Phosphatidylethanolamine-binding protein 1 OS=Mus musculus GN=Pebp1 PE=1 SV=3'	sp|P70296|PEBP1_MOUSE	A.GVTVDELGKVLTPTQVMNRPSSISWDGLDPGKLYTL.V	24.75	3886.02	-3	972.509	4	33.94
'Phosphatidylethanolamine-binding protein 1 OS=Mus musculus GN=Pebp1 PE=1 SV=3'	sp|P70296|PEBP1_MOUSE	L.RVDYAGVTVDELGKVLTPTQV.M	24.68	2259.21	-1.6	754.076	3	28.62
'Phosphatidylethanolamine-binding protein 1 OS=Mus musculus GN=Pebp1 PE=1 SV=3'	sp|P70296|PEBP1_MOUSE	V.DYAGVTVDELGKVLTPTQV(-.98).M	23.16	2003.06	-12.5	668.685	3	34.33	Amidation
'Phosphatidylethanolamine-binding protein 1 OS=Mus musculus GN=Pebp1 PE=1 SV=3'	sp|P70296|PEBP1_MOUSE	L.GKVLTPTQVMNRPSSISWDGLDPGKLYTL.V	22.72	3172.66	-2.8	794.17	4	28.69
'Phosphatidylethanolamine-binding protein 1 OS=Mus musculus GN=Pebp1 PE=1 SV=3'	sp|P70296|PEBP1_MOUSE	V.MNRPSSISWDGL.D	22.19	1361.64	-0.6	681.827	2	23.91
'Phosphatidylethanolamine-binding protein 1 OS=Mus musculus GN=Pebp1 PE=1 SV=3'	sp|P70296|PEBP1_MOUSE	M.A(+42.01)ADISQWAGPLCLQEVDEPPQHALRVDYAGVTVDELGKVLTPTQVMNR.P	21.73	5271.63	-6	1055.33	5	37.62	Acetylation (Protein N-term)
'Phosphatidylethanolamine-binding protein 1 OS=Mus musculus GN=Pebp1 PE=1 SV=3'	sp|P70296|PEBP1_MOUSE	V.DYAGVTVDELGKVLTPTQVMNRPSSISWDGLDPGKLYTL.V	20.16	4235.15	-2.7	1059.79	4	36.85
'Phosphatidylethanolamine-binding protein 1 OS=Mus musculus GN=Pebp1 PE=1 SV=3'	sp|P70296|PEBP1_MOUSE	L.RVDYAGVTVDEL.G	19.65	1335.67	0	668.841	2	23.92
'Phosphatidylethanolamine-binding protein 1 OS=Mus musculus GN=Pebp1 PE=1 SV=3'	sp|P70296|PEBP1_MOUSE	M.A(+42.01)ADISQWAGPLCLQEVDEPPQHALRVDYAGVTVDELGKVLTPTQVMNRPSSISW.D	19.65	5928.95	-1.7	1186.79	5	39.67	Acetylation (Protein N-term)
'MCG18019 OS=Mus musculus GN=Vgf PE=2 SV=1'	tr|Q0VGU4|Q0VGU4_MOUSE	R.Q(-17.03)QETAAAETETRTHTLTRVNLESPGPERVW.R	43.43	3389.66	-0.6	848.422	4	22.15	Pyro-glu from Q
'MCG18019 OS=Mus musculus GN=Vgf PE=2 SV=1'	tr|Q0VGU4|Q0VGU4_MOUSE	R.VPERAPLPPPVPSQFQ.A	41.07	1757.95	-0.6	879.98	2	22.56
'MCG18019 OS=Mus musculus GN=Vgf PE=2 SV=1'	tr|Q0VGU4|Q0VGU4_MOUSE	A.APPGRPDVFPPPLSSEHNGQVAEDAVSRPKDDGVPEVRAA.R	40.68	4160.07	-0.8	1041.02	4	18.03
'MCG18019 OS=Mus musculus GN=Vgf PE=2 SV=1'	tr|Q0VGU4|Q0VGU4_MOUSE	A.APPGRPDVFPPPLSSE.H	39.99	1661.84	0.4	831.928	2	23.21
'MCG18019 OS=Mus musculus GN=Vgf PE=2 SV=1'	tr|Q0VGU4|Q0VGU4_MOUSE	A.APPGRPDVFPPPLSSEHNGQVAEDAVSRPKDDGVPEV.R	38.88	3861.89	-2.5	966.478	4	19.73
'MCG18019 OS=Mus musculus GN=Vgf PE=2 SV=1'	tr|Q0VGU4|Q0VGU4_MOUSE	R.RAQEEADAEERRLQEQEELENYIEHVLLHRP	38.67	3828.88	-2.2	639.152	6	27.56
'MCG18019 OS=Mus musculus GN=Vgf PE=2 SV=1'	tr|Q0VGU4|Q0VGU4_MOUSE	R.VPERAPLPPPVPSQFQA.R	37.53	1828.98	-0.3	915.499	2	21.88
'MCG18019 OS=Mus musculus GN=Vgf PE=2 SV=1'	tr|Q0VGU4|Q0VGU4_MOUSE	R.NPEPQDQGELFQGVDPR.A	36.57	1924.89	1.6	963.455	2	21.16
'MCG18019 OS=Mus musculus GN=Vgf PE=2 SV=1'	tr|Q0VGU4|Q0VGU4_MOUSE	A.APPGRPDVFPPPLS(+79.97)SEHNGQVAEDAVSRPKDDGVPEVRAA.R	36.54	4240.03	-2.4	849.012	5	19.25	Phosphorylation (STY)
'MCG18019 OS=Mus musculus GN=Vgf PE=2 SV=1'	tr|Q0VGU4|Q0VGU4_MOUSE	R.RLQEQEELENYIEHVLLHRP	35.15	2544.31	-1.3	637.084	4	30
'MCG18019 OS=Mus musculus GN=Vgf PE=2 SV=1'	tr|Q0VGU4|Q0VGU4_MOUSE	R.SPQPPPPAPARDELPDWNEVLPPWDREEDEVFPPGPYHPFPNYIRP.R	34.69	5356.57	-1.6	1072.32	5	32.06
'MCG18019 OS=Mus musculus GN=Vgf PE=2 SV=1'	tr|Q0VGU4|Q0VGU4_MOUSE	R.Q(-17.03)AEATRQAAAQEERLADLASDLLLQYLLQGGARQ.R	34	3679.89	0.3	920.981	4	44.37	Pyro-glu from Q
'MCG18019 OS=Mus musculus GN=Vgf PE=2 SV=1'	tr|Q0VGU4|Q0VGU4_MOUSE	R.AQEEADAEERRLQEQEELENYIEHVLLHRP	33.55	3672.78	-2	613.135	6	29.05
'MCG18019 OS=Mus musculus GN=Vgf PE=2 SV=1'	tr|Q0VGU4|Q0VGU4_MOUSE	R.SPQPPPPAPARDELPDWNEVLPPWDREEDEVFPPGPYHPFPNYIRPR.T	33.25	5512.67	-2.7	919.783	6	30.08
'MCG18019 OS=Mus musculus GN=Vgf PE=2 SV=1'	tr|Q0VGU4|Q0VGU4_MOUSE	R.LEGSFLGGSEAGERLLQQGLAQVEA(-.98).G	32.78	2557.31	-1.6	853.444	3	34.92	Amidation
'MCG18019 OS=Mus musculus GN=Vgf PE=2 SV=1'	tr|Q0VGU4|Q0VGU4_MOUSE	A.APPGRPDVFPPPLS(+79.97)SEHNGQVAEDAVSRPKDDGVPEV.R	32	3941.86	-3.9	986.468	4	21.32	Phosphorylation (STY)
'MCG18019 OS=Mus musculus GN=Vgf PE=2 SV=1'	tr|Q0VGU4|Q0VGU4_MOUSE	A.APPGRPDVFPPPLSSEHNGQVAEDAVSRPKDDGVPEVRA.A	31.63	4089.03	-1.2	818.812	5	18.24
'MCG18019 OS=Mus musculus GN=Vgf PE=2 SV=1'	tr|Q0VGU4|Q0VGU4_MOUSE	R.Q(-17.03)AAAQEERLADLASDLLLQYLLQGGARQ.R	30.65	3023.57	-4	1008.86	3	46.85	Pyro-glu from Q
'MCG18019 OS=Mus musculus GN=Vgf PE=2 SV=1'	tr|Q0VGU4|Q0VGU4_MOUSE	R.GGGEDDVGEEDEEAAEAEAEAEEAERARQNALLFAEEEDGEAGAE.D	30.33	4692.95	-0.6	1174.24	4	30.33
'MCG18019 OS=Mus musculus GN=Vgf PE=2 SV=1'	tr|Q0VGU4|Q0VGU4_MOUSE	R.SQTHSLPAPEIQAPAVAPPRPQTQDRDPEEDDRSEELEALASLLQELRDFSPSNA.K	29.59	6047.94	1.9	1009	6	35.53
'MCG18019 OS=Mus musculus GN=Vgf PE=2 SV=1'	tr|Q0VGU4|Q0VGU4_MOUSE	R.MSESAPLPETHQFGEGVSSPKTHLGETLTPLSKAYQSLGGPFPKV.R	28.38	4736.38	3.9	1185.11	4	26.11
'MCG18019 OS=Mus musculus GN=Vgf PE=2 SV=1'	tr|Q0VGU4|Q0VGU4_MOUSE	R.QQETAAAETETRTHTLTRVNLESPGPERVW.R	27.69	3406.69	0.9	682.345	5	17.87
'MCG18019 OS=Mus musculus GN=Vgf PE=2 SV=1'	tr|Q0VGU4|Q0VGU4_MOUSE	Q.EQEELENYIEHVLLHRP	27.33	2147.06	-0.5	537.773	4	31.74
'MCG18019 OS=Mus musculus GN=Vgf PE=2 SV=1'	tr|Q0VGU4|Q0VGU4_MOUSE	K.NAPPEPVPPPRAAPAPTHV.R	26.96	1914.01	0	639.011	3	13.14
'MCG18019 OS=Mus musculus GN=Vgf PE=2 SV=1'	tr|Q0VGU4|Q0VGU4_MOUSE	R.NPEPQDQGELFQGVDPRALASVLLQALDRPASPPSVPGGSQQGTPEEAAEALLTESV.R	25.35	5862.92	0	1173.59	5	46.71
'MCG18019 OS=Mus musculus GN=Vgf PE=2 SV=1'	tr|Q0VGU4|Q0VGU4_MOUSE	A.APPGRPDVFPPPLSSEHNGQVAEDAVSRPKD.D	25.26	3265.61	-3	654.128	5	16.05
'MCG18019 OS=Mus musculus GN=Vgf PE=2 SV=1'	tr|Q0VGU4|Q0VGU4_MOUSE	R.LEGSFLGGSEAGERLLQQGLAQVEAG.R	22.52	2615.32	1.8	872.782	3	34.8
'MCG18019 OS=Mus musculus GN=Vgf PE=2 SV=1'	tr|Q0VGU4|Q0VGU4_MOUSE	R.VPERAPLPPPVPSQFQA(-.98).R	20.52	1828	-11.7	610.333	3	21.96	Amidation
'Peptidyl-prolyl cis-trans isomerase A OS=Mus musculus GN=Ppia PE=1 SV=2'	sp|P17742|PPIA_MOUSE	M.V(+42.01)NPTVFFDITADDEPLGRVSF.E	48.79	2380.16	0.6	1191.09	2	46.87	Acetylation (Protein N-term)
'Peptidyl-prolyl cis-trans isomerase A OS=Mus musculus GN=Ppia PE=1 SV=2'	sp|P17742|PPIA_MOUSE	M.VNPTVFFDITADDEPLGRVSF.E	43.4	2338.15	-0.7	780.389	3	38.15
'Peptidyl-prolyl cis-trans isomerase A OS=Mus musculus GN=Ppia PE=1 SV=2'	sp|P17742|PPIA_MOUSE	F.ELFADKVPKTAENFRAL.S	41.16	1948.04	-0.5	650.354	3	21.81
'Peptidyl-prolyl cis-trans isomerase A OS=Mus musculus GN=Ppia PE=1 SV=2'	sp|P17742|PPIA_MOUSE	F.EDENFILKHTGPGILSM.A	37.74	1899.94	-2.2	950.975	2	25.99
'Peptidyl-prolyl cis-trans isomerase A OS=Mus musculus GN=Ppia PE=1 SV=2'	sp|P17742|PPIA_MOUSE	C.Q(-17.03)GGDFTRHNGTGGRSIYGEKFEDENFILKH.T	37.62	3391.6	-0.8	679.326	5	18.35	Pyro-glu from Q
'Peptidyl-prolyl cis-trans isomerase A OS=Mus musculus GN=Ppia PE=1 SV=2'	sp|P17742|PPIA_MOUSE	F.EDENFILKHTGPGILSMANAGPNTNGSQFFICT.A	35.38	3522.65	-1	1175.22	3	33.22
'Peptidyl-prolyl cis-trans isomerase A OS=Mus musculus GN=Ppia PE=1 SV=2'	sp|P17742|PPIA_MOUSE	M.V(+42.01)NPTVFFDITADDEPLGRVSFELFADKVPKTAENFRAL.S	34.28	4310.19	-0.2	1078.55	4	40.31	Acetylation (Protein N-term)
'Peptidyl-prolyl cis-trans isomerase A OS=Mus musculus GN=Ppia PE=1 SV=2'	sp|P17742|PPIA_MOUSE	M.VNPTVFFDITADDEPLGRVSFELFADKVPKTAENFRAL.S	34.16	4268.18	3.6	1068.06	4	35.94
'Peptidyl-prolyl cis-trans isomerase A OS=Mus musculus GN=Ppia PE=1 SV=2'	sp|P17742|PPIA_MOUSE	M.V(+42.01)NPTVFFDIT.A	33.86	1193.6	-1	597.805	2	49.08	Acetylation (Protein N-term)
'Peptidyl-prolyl cis-trans isomerase A OS=Mus musculus GN=Ppia PE=1 SV=2'	sp|P17742|PPIA_MOUSE	F.ADKVPKTAENFRALSTGEKGFGYKGSSFHRIIPGFMC.Q	31.44	4046.03	-3	810.211	5	21.44
'Peptidyl-prolyl cis-trans isomerase A OS=Mus musculus GN=Ppia PE=1 SV=2'	sp|P17742|PPIA_MOUSE	A.KTEWLDGKHVVFGKVKEGMNIVEA.M	31.39	2713.43	-2.8	679.362	4	19.91
'Peptidyl-prolyl cis-trans isomerase A OS=Mus musculus GN=Ppia PE=1 SV=2'	sp|P17742|PPIA_MOUSE	T.ADDEPLGRVSF.E	30.62	1204.57	-1.1	603.293	2	22.42
'Peptidyl-prolyl cis-trans isomerase A OS=Mus musculus GN=Ppia PE=1 SV=2'	sp|P17742|PPIA_MOUSE	M.VNPTVFFDIT.A	30.62	1151.59	-2.8	576.799	2	33.57
'Peptidyl-prolyl cis-trans isomerase A OS=Mus musculus GN=Ppia PE=1 SV=2'	sp|P17742|PPIA_MOUSE	H.TGPGILSMANAGPNTNGSQFFICTA.K	30.15	2468.15	-2.3	823.721	3	35.73
'Peptidyl-prolyl cis-trans isomerase A OS=Mus musculus GN=Ppia PE=1 SV=2'	sp|P17742|PPIA_MOUSE	L.KHTGPGILSM.A	30.07	1039.55	-0.6	520.781	2	14.57
'Peptidyl-prolyl cis-trans isomerase A OS=Mus musculus GN=Ppia PE=1 SV=2'	sp|P17742|PPIA_MOUSE	F.ELFADKVPKTAENF.R	29.12	1607.82	-3.2	804.914	2	19.06
'Peptidyl-prolyl cis-trans isomerase A OS=Mus musculus GN=Ppia PE=1 SV=2'	sp|P17742|PPIA_MOUSE	C.QGGDFTRHNGTGGRSIYGEKFEDENFILKHTGPGILSM.A	28.11	4165.01	-1.6	1042.26	4	22.39
'Peptidyl-prolyl cis-trans isomerase A OS=Mus musculus GN=Ppia PE=1 SV=2'	sp|P17742|PPIA_MOUSE	F.ADKVPKTAENFRAL.S	27.38	1558.85	0.2	520.623	3	13.76
'Peptidyl-prolyl cis-trans isomerase A OS=Mus musculus GN=Ppia PE=1 SV=2'	sp|P17742|PPIA_MOUSE	C.Q(-17.03)GGDFTRHNGTGGRSIYGEKFEDENFILKHTGPGILSM.A	27.05	4147.98	-3.6	830.601	5	24.81	Pyro-glu from Q
'Peptidyl-prolyl cis-trans isomerase A OS=Mus musculus GN=Ppia PE=1 SV=2'	sp|P17742|PPIA_MOUSE	M.V(+42.01)NPTVFFDITADDEPLGRVSFELF.A	26.99	2769.35	-1.2	924.124	3	51.85	Acetylation (Protein N-term)
'Peptidyl-prolyl cis-trans isomerase A OS=Mus musculus GN=Ppia PE=1 SV=2'	sp|P17742|PPIA_MOUSE	C.QGGDFTRHNGTGGRSIYGEKFEDENFILKH.T	26.54	3408.62	-2	682.731	5	17.76
'Peptidyl-prolyl cis-trans isomerase A OS=Mus musculus GN=Ppia PE=1 SV=2'	sp|P17742|PPIA_MOUSE	C.QGGDFTRHNGTGGRSIYGEKF.E	25.63	2283.08	0.3	457.623	5	12.17
'Peptidyl-prolyl cis-trans isomerase A OS=Mus musculus GN=Ppia PE=1 SV=2'	sp|P17742|PPIA_MOUSE	C.QGGDFTRHNGTGGRSIYGEKFEDENFILKHTGPGILSMANAGPNTNGSQFFICTA.K	25.13	5858.76	-3.5	977.464	6	28.22
'Peptidyl-prolyl cis-trans isomerase A OS=Mus musculus GN=Ppia PE=1 SV=2'	sp|P17742|PPIA_MOUSE	L.STGEKGFGYKGSSFHRIIPGFMC.Q	25.1	2505.19	-1	627.305	4	21.07
'Peptidyl-prolyl cis-trans isomerase A OS=Mus musculus GN=Ppia PE=1 SV=2'	sp|P17742|PPIA_MOUSE	F.EDENFILKHTGPGILSMANAGPNTNGSQFFICTA.K	24.51	3593.69	-2.5	1198.9	3	33.33
'Peptidyl-prolyl cis-trans isomerase A OS=Mus musculus GN=Ppia PE=1 SV=2'	sp|P17742|PPIA_MOUSE	M.V(+42.01)NPTVFFDITADDEPLGRVSFELFADKVPKTAENFRAL(-.98).S	23.74	4309.21	0.7	1078.31	4	42.2	Acetylation (Protein N-term); Amidation
'Peptidyl-prolyl cis-trans isomerase A OS=Mus musculus GN=Ppia PE=1 SV=2'	sp|P17742|PPIA_MOUSE	H.TGPGILSM.A	22.91	774.395	-2	775.4	1	23.14
'Peptidyl-prolyl cis-trans isomerase A OS=Mus musculus GN=Ppia PE=1 SV=2'	sp|P17742|PPIA_MOUSE	M.V(+42.01)NPTVFF.D	22.07	864.438	-0.7	865.445	1	45.63	Acetylation (Protein N-term)
'Peptidyl-prolyl cis-trans isomerase A OS=Mus musculus GN=Ppia PE=1 SV=2'	sp|P17742|PPIA_MOUSE	L.STGEKGFGYKGSSFHRIIPGFMC(-1.01).Q	20.37	2504.19	1	627.054	4	22.86	Half of a disulfide bridge
'Peptidyl-prolyl cis-trans isomerase A OS=Mus musculus GN=Ppia PE=1 SV=2'	sp|P17742|PPIA_MOUSE	C.Q(-17.03)GGDFTRHNGTGGRSIYGEKFEDENFILKH(-.98).T	20.34	3390.61	-4.1	848.657	4	18.39	Pyro-glu from Q; Amidation
'Peptidyl-prolyl cis-trans isomerase A OS=Mus musculus GN=Ppia PE=1 SV=2'	sp|P17742|PPIA_MOUSE	M.VNPTVFFDITADDEPLGRVSFELF.A	20.04	2727.34	2.1	910.124	3	44.14
'Peptidyl-prolyl cis-trans isomerase A OS=Mus musculus GN=Ppia PE=1 SV=2'	sp|P17742|PPIA_MOUSE	M.VNPTVFF.D	19.99	822.428	0.9	823.436	1	30.08
'Secretogranin-2 OS=Mus musculus GN=Scg2 PE=1 SV=1'	sp|Q03517|SCG2_MOUSE	R.IPVGSLKNEDTPNRQYLDEDMLLKVLEYLNQEQAEQGREHL.A	46.75	4824.4	-1.5	965.886	5	34.33
'Secretogranin-2 OS=Mus musculus GN=Scg2 PE=1 SV=1'	sp|Q03517|SCG2_MOUSE	R.VPSPVS(+79.97)SEDDLQEEEQLEQAIKEHLGPGSSQEMERLAKVS.K	46.36	4485.09	0.4	1122.28	4	31.63	Phosphorylation (STY)
'Secretogranin-2 OS=Mus musculus GN=Scg2 PE=1 SV=1'	sp|Q03517|SCG2_MOUSE	R.VPSPVSSEDDLQEEEQLEQAIKEHLGPGSSQEMERLAKVS.K	45.08	4405.12	0.6	1102.29	4	28.86
'Secretogranin-2 OS=Mus musculus GN=Scg2 PE=1 SV=1'	sp|Q03517|SCG2_MOUSE	R.VPSPVSSEDDLQEEEQLEQAIKEHLGPGSSQEMERLA.K	43.71	4090.93	-0.3	1023.74	4	29.83
'Secretogranin-2 OS=Mus musculus GN=Scg2 PE=1 SV=1'	sp|Q03517|SCG2_MOUSE	R.IPVGSLKNEDTPNRQYLDEDMLLKVLEYLNQEQAEQGREHLA.K	40.98	4895.44	-0.1	816.914	6	32.62
'Secretogranin-2 OS=Mus musculus GN=Scg2 PE=1 SV=1'	sp|Q03517|SCG2_MOUSE	L.ATLESVFQELGKLTGPSNQ.K	38.46	2018.03	-0.3	673.684	3	35.31
'Secretogranin-2 OS=Mus musculus GN=Scg2 PE=1 SV=1'	sp|Q03517|SCG2_MOUSE	Y.LDEDMLLKVLEYLNQEQAEQGREHLA.K	37.28	3083.52	-0.9	771.887	4	36.06
'Secretogranin-2 OS=Mus musculus GN=Scg2 PE=1 SV=1'	sp|Q03517|SCG2_MOUSE	D.TPNRQYLDEDMLLKVLEYLNQEQAEQGREHLA.K	35.3	3842.89	2.1	769.587	5	35.05
'Secretogranin-2 OS=Mus musculus GN=Scg2 PE=1 SV=1'	sp|Q03517|SCG2_MOUSE	R.SGQLGLPDEENRRESKDQLSEDASKVITY.L	32.99	3263.59	-4.8	816.901	4	19.44
'Secretogranin-2 OS=Mus musculus GN=Scg2 PE=1 SV=1'	sp|Q03517|SCG2_MOUSE	R.TNEIVEEQYTPQSLATLESVFQELGKLTGPS.N	32.63	3407.7	-0.4	1136.91	3	44.33
'Secretogranin-2 OS=Mus musculus GN=Scg2 PE=1 SV=1'	sp|Q03517|SCG2_MOUSE	R.VPSPVS(+79.97)SEDDLQEEEQLEQAIKEHLGPGSS(+79.97)QEMERLAKVS.K	30.57	4565.06	-0.7	914.018	5	32.54	Phosphorylation (STY)
'Secretogranin-2 OS=Mus musculus GN=Scg2 PE=1 SV=1'	sp|Q03517|SCG2_MOUSE	R.VPSPVSS(+79.97)EDDLQEEEQLEQAIKEHLGPGSS(+79.97)QEMERLAKVS.K	30.51	4565.06	-1.4	914.017	5	32.58	Phosphorylation (STY)
'Secretogranin-2 OS=Mus musculus GN=Scg2 PE=1 SV=1'	sp|Q03517|SCG2_MOUSE	R.IPVGSLKNEDTPNRQYLDEDM(+15.99)LLKVLEYLNQEQAEQGREHLA.K	30.02	4911.43	-11.3	819.57	6	30.36	Oxidation (M)
'Secretogranin-2 OS=Mus musculus GN=Scg2 PE=1 SV=1'	sp|Q03517|SCG2_MOUSE	R.VPSPVS(+79.97)SEDDLQEEEQLEQAIKEHLGPGSSQEMERLA.K	29.99	4170.89	1	1043.73	4	31.86	Phosphorylation (STY)
'Secretogranin-2 OS=Mus musculus GN=Scg2 PE=1 SV=1'	sp|Q03517|SCG2_MOUSE	R.QAPYENLNDQELGEYLARMLVKYPELLNTNQL.K	29.85	3778.89	1.1	945.73	4	39.28
'Secretogranin-2 OS=Mus musculus GN=Scg2 PE=1 SV=1'	sp|Q03517|SCG2_MOUSE	R.ESKDQLSEDASKVITYL.R	29.73	1924.96	-1.2	642.661	3	27.86
'Secretogranin-2 OS=Mus musculus GN=Scg2 PE=1 SV=1'	sp|Q03517|SCG2_MOUSE	R.IPVGSLKNEDTPNRQYLDEDMLLKVLE.Y	28.9	3128.61	-0.8	783.158	4	28.72
'Secretogranin-2 OS=Mus musculus GN=Scg2 PE=1 SV=1'	sp|Q03517|SCG2_MOUSE	R.SGQLGLPDEENRRESKDQLSEDASKVITYL.R	28.69	3376.67	-1.2	845.175	4	24.66
'Secretogranin-2 OS=Mus musculus GN=Scg2 PE=1 SV=1'	sp|Q03517|SCG2_MOUSE	K.PLDSQSIYQLIEI.S	28.24	1517.8	0.5	759.907	2	38.48
'Secretogranin-2 OS=Mus musculus GN=Scg2 PE=1 SV=1'	sp|Q03517|SCG2_MOUSE	R.TNEIVEEQYTPQSLATLESVFQELGKLTGPSNQ.K	27.92	3649.8	-1.3	913.456	4	44.18
'Secretogranin-2 OS=Mus musculus GN=Scg2 PE=1 SV=1'	sp|Q03517|SCG2_MOUSE	R.IPVGSLKNEDTPNRQYLDEDMLLKVLEYLNQEQAEQGREHL(-.98).A	26.79	4823.42	-4.8	804.907	6	34.25	Amidation
'Secretogranin-2 OS=Mus musculus GN=Scg2 PE=1 SV=1'	sp|Q03517|SCG2_MOUSE	Y.PELLNTNQL.K	26.25	1040.55	0	521.282	2	23.76
'Secretogranin-2 OS=Mus musculus GN=Scg2 PE=1 SV=1'	sp|Q03517|SCG2_MOUSE	R.VPSPVS(+79.97)SEDDLQEEEQLEQAIKEHLGPGSSQEMERLAKVS(-.98).K	26.09	4484.11	-4.1	1122.03	4	31.6	Phosphorylation (STY); Amidation
'Secretogranin-2 OS=Mus musculus GN=Scg2 PE=1 SV=1'	sp|Q03517|SCG2_MOUSE	R.VPSPVS(+79.97)SEDDLQEEEQLEQAIKEHLGPGS(+79.97)SQEMERLAKVS.K	24.93	4565.06	-1.2	1142.27	4	33.06	Phosphorylation (STY)
'Secretogranin-2 OS=Mus musculus GN=Scg2 PE=1 SV=1'	sp|Q03517|SCG2_MOUSE	R.VPSPVSSEDDLQEEEQLEQAIKEHLGPGSS(+79.97)QEMERLAKVS.K	24.7	4485.09	-1.7	1122.28	4	31.43	Phosphorylation (STY)
'Secretogranin-2 OS=Mus musculus GN=Scg2 PE=1 SV=1'	sp|Q03517|SCG2_MOUSE	R.VPSPVSS(+79.97)EDDLQEEEQLEQAIKEHLGPGSSQEMERLAKVS.K	22.28	4485.09	-1.5	1122.28	4	30.63	Phosphorylation (STY)
'Secretogranin-2 OS=Mus musculus GN=Scg2 PE=1 SV=1'	sp|Q03517|SCG2_MOUSE	R.VPSPVS(+79.97)SEDDLQEEEQLEQAIKEHLGPGSS(+79.97)QEMERLA.K	21.59	4250.86	-1.8	1063.72	4	34.23	Phosphorylation (STY)
'Secretogranin-2 OS=Mus musculus GN=Scg2 PE=1 SV=1'	sp|Q03517|SCG2_MOUSE	R.IPVGSLKNEDTPNRQYLDEDMLLKVLEYLNQEQAEQG.R	19.66	4289.12	-1	1073.29	4	37.59
'Secretogranin-1 OS=Mus musculus GN=Chgb PE=1 SV=2'	sp|P16014|SCG1_MOUSE	R.LLDEGHYPVRESPIDTA.K	44.61	1910.94	0.5	956.476	2	18.73
'Secretogranin-1 OS=Mus musculus GN=Chgb PE=1 SV=2'	sp|P16014|SCG1_MOUSE	R.LGALFNPYFDPLQWKNSDFE.K	41.38	2400.14	-0.5	801.054	3	38.59
'Secretogranin-1 OS=Mus musculus GN=Chgb PE=1 SV=2'	sp|P16014|SCG1_MOUSE	R.QYDGVAELDQLLHY.R	39.86	1662.79	-10	832.393	2	34.19
'Secretogranin-1 OS=Mus musculus GN=Chgb PE=1 SV=2'	sp|P16014|SCG1_MOUSE	K.SGKEVKGEEKGENQNSKFEVRLL.R	39.15	2604.35	-0.1	652.095	4	13.54
'Secretogranin-1 OS=Mus musculus GN=Chgb PE=1 SV=2'	sp|P16014|SCG1_MOUSE	R.Q(-17.03)YDGVAELDQLLHY.R	36.62	1645.76	-0.3	823.888	2	41.28	Pyro-glu from Q
'Secretogranin-1 OS=Mus musculus GN=Chgb PE=1 SV=2'	sp|P16014|SCG1_MOUSE	R.SFARAPQLDL.K	34.5	1116.59	-1.3	559.303	2	19.97
'Secretogranin-1 OS=Mus musculus GN=Chgb PE=1 SV=2'	sp|P16014|SCG1_MOUSE	R.LLDEGHYPV.R	32.15	1041.51	-0.8	521.763	2	18.8
'Secretogranin-1 OS=Mus musculus GN=Chgb PE=1 SV=2'	sp|P16014|SCG1_MOUSE	R.SFARAPQLDLKRQYDGVAELDQLLHY.R	31.2	3045.57	-3.1	762.397	4	28.59
'Secretogranin-1 OS=Mus musculus GN=Chgb PE=1 SV=2'	sp|P16014|SCG1_MOUSE	R.GNPDDSFLEDEGEDRNGVTLTEK.N	29.47	2536.12	-1.1	846.38	3	19.12
'Secretogranin-1 OS=Mus musculus GN=Chgb PE=1 SV=2'	sp|P16014|SCG1_MOUSE	R.SFARAPQL.D	28.39	888.482	-0.9	445.248	2	15.63
'Secretogranin-1 OS=Mus musculus GN=Chgb PE=1 SV=2'	sp|P16014|SCG1_MOUSE	R.S(+79.97)HHLAHYRASEEEPEYGEESRSY(+79.97).R	24.4	2922.13	-3.4	731.537	4	13.22	Phosphorylation (STY)
'Secretogranin-1 OS=Mus musculus GN=Chgb PE=1 SV=2'	sp|P16014|SCG1_MOUSE	R.LGALFNPYFDPLQW.K	24.37	1679.83	-0.6	840.924	2	45.74
'Secretogranin-1 OS=Mus musculus GN=Chgb PE=1 SV=2'	sp|P16014|SCG1_MOUSE	R.GLQYRGRGS(+79.97)EEDRAPRPR.S	24.04	2179.04	-0.6	436.815	5	11.24	Phosphorylation (STY)
'Secretogranin-1 OS=Mus musculus GN=Chgb PE=1 SV=2'	sp|P16014|SCG1_MOUSE	R.LLDEGHYPVRESPIDT.A	23.06	1839.9	0.2	614.308	3	18.54
'Secretogranin-1 OS=Mus musculus GN=Chgb PE=1 SV=2'	sp|P16014|SCG1_MOUSE	K.ELENLAAMDLELQKIAEKFSQ.R	21.69	2419.23	-1.2	807.417	3	36.84
'Secretogranin-1 OS=Mus musculus GN=Chgb PE=1 SV=2'	sp|P16014|SCG1_MOUSE	E.VRFPDRQYEPYPITE.K	20.5	1908.94	-2.4	637.318	3	19.42
'Secretogranin-1 OS=Mus musculus GN=Chgb PE=1 SV=2'	sp|P16014|SCG1_MOUSE	R.GLQYRGRGS(+79.97)EEDRAPRP.R	20.49	2022.94	-0.1	506.742	4	11.73	Phosphorylation (STY)
'Cholecystokinin OS=Mus musculus GN=Cck PE=1 SV=3'	sp|P09240|CCKN_MOUSE	K.APSGRMSVLKNLQSLDPSHRISD.R	43.65	2507.29	-0.7	627.83	4	20.89
'Cholecystokinin OS=Mus musculus GN=Cck PE=1 SV=3'	sp|P09240|CCKN_MOUSE	A.Q(-17.03)PVVPAEATDPVEQRAQEAP.R	41.97	2114.03	-1.3	1058.02	2	24.72	Pyro-glu from Q
'Cholecystokinin OS=Mus musculus GN=Cck PE=1 SV=3'	sp|P09240|CCKN_MOUSE	R.YIQQVRKAPSGRMSVLKNLQSLDPSHRISD.R	34.81	3422.82	-1.2	685.571	5	17.37
'Cholecystokinin OS=Mus musculus GN=Cck PE=1 SV=3'	sp|P09240|CCKN_MOUSE	K.APSGRMSVLKNLQSLDPSHRIS.D	34.48	2392.26	-1.6	479.459	5	18.98
'Cholecystokinin OS=Mus musculus GN=Cck PE=1 SV=3'	sp|P09240|CCKN_MOUSE	R.MSVLKNLQSLDPSHRISD.R	34.26	2039.05	-0.6	510.769	4	22.4
'Cholecystokinin OS=Mus musculus GN=Cck PE=1 SV=3'	sp|P09240|CCKN_MOUSE	R.AVLRTDGEPRARLGALL.A	31	1807.04	-1	452.767	4	17.83
'Cholecystokinin OS=Mus musculus GN=Cck PE=1 SV=3'	sp|P09240|CCKN_MOUSE	R.AVLRTDGEPRARLGALLA.R	29.96	1878.08	-1.3	470.527	4	17.72
'Cholecystokinin OS=Mus musculus GN=Cck PE=1 SV=3'	sp|P09240|CCKN_MOUSE	A.Q(-17.03)PVVPAEATDPVEQRAQEAPR.R	29.21	2270.13	-0.7	1136.07	2	20.52	Pyro-glu from Q
'Cholecystokinin OS=Mus musculus GN=Cck PE=1 SV=3'	sp|P09240|CCKN_MOUSE	A.Q(-17.03)PVVPAEATDPVEQRAQEAPRRQL.R	27.96	2667.37	-1	890.131	3	19.78	Pyro-glu from Q
'Cholecystokinin OS=Mus musculus GN=Cck PE=1 SV=3'	sp|P09240|CCKN_MOUSE	R.AVLRTDGEPRARLGALLARYIQQV.R	26.33	2665.51	-1.2	534.109	5	27.15
'Cholecystokinin OS=Mus musculus GN=Cck PE=1 SV=3'	sp|P09240|CCKN_MOUSE	R.AVLRTDGEPRARLGALLARYIQQVRKAPSGRMSVLKNLQSLDPSHRISD.R	24.03	5438.99	-2.7	778.004	7	27.33
'Cholecystokinin OS=Mus musculus GN=Cck PE=1 SV=3'	sp|P09240|CCKN_MOUSE	R.KAPSGRMSVLKNLQSLDPSHRISD.R	23.8	2635.39	-1	528.084	5	18.89
'Macrophage migration inhibitory factor OS=Mus musculus GN=Mif PE=1 SV=2'	sp|P34884|MIF_MOUSE	M.PMFIVNTNVPRASVPEGFLSELTQQL.A	43.33	2886.49	-1.3	963.171	3	38.65
'Macrophage migration inhibitory factor OS=Mus musculus GN=Mif PE=1 SV=2'	sp|P34884|MIF_MOUSE	L.AQATGKPAQYIAVHVVPDQL.M	42.03	2105.13	-0.4	1053.57	2	20.62
'Macrophage migration inhibitory factor OS=Mus musculus GN=Mif PE=1 SV=2'	sp|P34884|MIF_MOUSE	V.PRASVPEGFLSELTQQL.A	36.48	1870.98	-2	936.495	2	34.49
'Macrophage migration inhibitory factor OS=Mus musculus GN=Mif PE=1 SV=2'	sp|P34884|MIF_MOUSE	L.HISPDRVYINYYDMNAANVGWNGSTFA	35.48	3074.4	-1.1	1025.81	3	30.68
'Macrophage migration inhibitory factor OS=Mus musculus GN=Mif PE=1 SV=2'	sp|P34884|MIF_MOUSE	N.TNVPRASVPEGFLSELTQQL.A	31.76	2185.14	-1	729.386	3	35.23
'Macrophage migration inhibitory factor OS=Mus musculus GN=Mif PE=1 SV=2'	sp|P34884|MIF_MOUSE	M.PMFIVNTNVPRASVPEGFLSEL.T	31.48	2416.25	-1	806.422	3	35.05
'Macrophage migration inhibitory factor OS=Mus musculus GN=Mif PE=1 SV=2'	sp|P34884|MIF_MOUSE	L.HISPDRVYINYYDMNAANVGWNGSTFA(-.98)	29.75	3073.41	-9.4	1025.47	3	29.14	Amidation
'Macrophage migration inhibitory factor OS=Mus musculus GN=Mif PE=1 SV=2'	sp|P34884|MIF_MOUSE	L.AQATGKPAQYIAVHVVPDQLMTF.S	29.47	2484.28	-1.6	829.1	3	27.52
'Macrophage migration inhibitory factor OS=Mus musculus GN=Mif PE=1 SV=2'	sp|P34884|MIF_MOUSE	M.PMFIVNTNV.P	28.38	1033.53	-1.1	517.77	2	26.54
'Macrophage migration inhibitory factor OS=Mus musculus GN=Mif PE=1 SV=2'	sp|P34884|MIF_MOUSE	Y.DMNAANVGWNGSTFA	28.03	1553.66	-2.4	777.834	2	28.22
'Macrophage migration inhibitory factor OS=Mus musculus GN=Mif PE=1 SV=2'	sp|P34884|MIF_MOUSE	I.VNTNVPRASVPEGFLSELTQQL.A	25.13	2398.25	-6.5	800.418	3	35.35
'Macrophage migration inhibitory factor OS=Mus musculus GN=Mif PE=1 SV=2'	sp|P34884|MIF_MOUSE	M.PMFIVNTNVPRASVPEGFLSELTQQLAQATGKPAQYIAVHVVPDQLMTF.S	21.72	5352.77	-2.1	1071.56	5	42.43
'Pro-thyrotropin-releasing hormone OS=Mus musculus GN=Trh PE=2 SV=2'	sp|Q62361|TRH_MOUSE	R.E(-18.01)EKEEDVEAEERGDLGEVGAWRPH.K	42.67	2747.24	0.2	916.755	3	21.28	Pyro-glu from E
'Pro-thyrotropin-releasing hormone OS=Mus musculus GN=Trh PE=2 SV=2'	sp|Q62361|TRH_MOUSE	R.EEKEEDVEAEERGDLGEVGAWRPH.K	42.38	2765.25	-2.4	922.756	3	17.59
'Pro-thyrotropin-releasing hormone OS=Mus musculus GN=Trh PE=2 SV=2'	sp|Q62361|TRH_MOUSE	A.LLEAAQEEGAVTPDLPGLEKVQVRPE.R	39.98	2787.47	-1.5	930.161	3	24.66
'Pro-thyrotropin-releasing hormone OS=Mus musculus GN=Trh PE=2 SV=2'	sp|Q62361|TRH_MOUSE	R.AVGHPC(-1.01)GPQGIC(-1.01)GQTGLLQLLGDLSRGQETLAKQTPQLEAWVREPLE.E	39.35	4991.54	-3.2	999.312	5	36.43	Half of a disulfide bridge
'Pro-thyrotropin-releasing hormone OS=Mus musculus GN=Trh PE=2 SV=2'	sp|Q62361|TRH_MOUSE	R.AVGHPC(-1.01)GPQGIC(-1.01)GQTGLLQLLGDLSRGQETLAKQTPQLEAWVREPLEE	36.32	5120.58	-1.6	1025.12	5	36.58	Half of a disulfide bridge
'Pro-thyrotropin-releasing hormone OS=Mus musculus GN=Trh PE=2 SV=2'	sp|Q62361|TRH_MOUSE	R.GDLGAALDSWIT.K	33.93	1217.59	-0.6	609.803	2	35.91
'Pro-thyrotropin-releasing hormone OS=Mus musculus GN=Trh PE=2 SV=2'	sp|Q62361|TRH_MOUSE	R.SFPWMESDVT.K	32.53	1197.5	-0.7	599.757	2	29.81
'Pro-thyrotropin-releasing hormone OS=Mus musculus GN=Trh PE=2 SV=2'	sp|Q62361|TRH_MOUSE	K.DLQRVRGDLGAALDSWIT.K	29.9	1985.03	-2.2	662.683	3	31.04
'Pro-thyrotropin-releasing hormone OS=Mus musculus GN=Trh PE=2 SV=2'	sp|Q62361|TRH_MOUSE	R.FLRKDLQRVRGDLGAALDSWIT.K	29.33	2529.38	-2.8	844.132	3	28.27
'Pro-thyrotropin-releasing hormone OS=Mus musculus GN=Trh PE=2 SV=2'	sp|Q62361|TRH_MOUSE	R.AVGHPC(-1.01)GPQGIC(-1.01)GQTGLLQLLGDLSRGQETLAKQTPQLEAWV.R	27.95	4367.22	-1.9	1092.81	4	37.61	Half of a disulfide bridge
'Pro-thyrotropin-releasing hormone OS=Mus musculus GN=Trh PE=2 SV=2'	sp|Q62361|TRH_MOUSE	R.AVGHPC(-1.01)GPQGIC(-1.01)GQTGLLQLLGDLSRGQETLAKQTPQLEAWVREPL.E	25.87	4862.5	-1.9	973.505	5	37.8	Half of a disulfide bridge
'Pro-thyrotropin-releasing hormone OS=Mus musculus GN=Trh PE=2 SV=2'	sp|Q62361|TRH_MOUSE	R.E(+42.01)EKEEDVEAEERGDLGEVGAWRPH.K	24.53	2807.26	-0.6	702.823	4	21.82	Acetylation (N-term)
'Pro-thyrotropin-releasing hormone OS=Mus musculus GN=Trh PE=2 SV=2'	sp|Q62361|TRH_MOUSE	A.LLEAAQEEGAVTPDLPGLEKVQVRPE(-.98).R	22.02	2786.48	-3.2	929.831	3	27.37	Amidation
'Somatostatin OS=Mus musculus GN=Sst PE=2 SV=1'	sp|P60041|SMS_MOUSE	G.APSDPRLRQFLQKSLAAATGKQELAKYFLAELLSEPNQTENDALEPEDLPQAAEQDEMRL.E	40.97	6723.38	-1.9	1121.57	6	36.68
'Somatostatin OS=Mus musculus GN=Sst PE=2 SV=1'	sp|P60041|SMS_MOUSE	G.APSDPRLRQFLQKSLAAATGKQELAKYFLAELLSEPNQTENDALEPEDLPQAAEQDEMRLE.L	39.96	6852.42	-0.4	1143.08	6	37.43
'Somatostatin OS=Mus musculus GN=Sst PE=2 SV=1'	sp|P60041|SMS_MOUSE	G.APSDPRLRQFLQKSLAAATGKQELAKYFLAELLSEPNQTENDALEPEDLPQAAEQDEMRLELQ.R	35.44	7093.56	-0.8	1014.37	7	38.04
'Somatostatin OS=Mus musculus GN=Sst PE=2 SV=1'	sp|P60041|SMS_MOUSE	G.APSDPRLRQFLQKSLAAATGKQELAKYFLAELLSEPNQTENDALEPEDLPQAAEQDEMRLEL.Q	33.24	6965.5	-2.1	1161.92	6	37.84
'Somatostatin OS=Mus musculus GN=Sst PE=2 SV=1'	sp|P60041|SMS_MOUSE	K.AGCKNFFWKTFTSC	31.88	1638.73	-2.1	547.25	3	26.15
'Somatostatin OS=Mus musculus GN=Sst PE=2 SV=1'	sp|P60041|SMS_MOUSE	G.APSDPRLRQFLQKSLAAATGKQELAKYFLAELLSEPNQTENDALEPEDLPQAAEQDEMRLELQ(-.98).R	30.34	7092.58	-4.8	1183.1	6	36.98	Amidation
'Somatostatin OS=Mus musculus GN=Sst PE=2 SV=1'	sp|P60041|SMS_MOUSE	D.LPQAAEQDEMRLELQ.R	30.14	1769.86	-1	885.937	2	21.18
'Somatostatin OS=Mus musculus GN=Sst PE=2 SV=1'	sp|P60041|SMS_MOUSE	G.APSDPRLRQFLQKSLAAATGKQELAKYFLAELLSEPNQTENDALEPEDLPQAAEQDEMRL(-.98).E	22.8	6722.39	1.4	961.351	7	36.61	Amidation
'Somatostatin OS=Mus musculus GN=Sst PE=2 SV=1'	sp|P60041|SMS_MOUSE	G.APSDPRLRQFLQKSLAAATGKQELAKYFLAELLSEPNQTENDALEPEDLPQAAEQDEMRLEL(-.98).Q	20.49	6964.52	-4.9	1161.75	6	37.69	Amidation
'Protachykinin-1 OS=Mus musculus GN=Tac1 PE=2 SV=1'	sp|P41539|TKN1_MOUSE	R.DADSSVEKQVALLKALYGHGQISH.K	46.4	2565.32	-2	642.336	4	25.42
'Protachykinin-1 OS=Mus musculus GN=Tac1 PE=2 SV=1'	sp|P41539|TKN1_MOUSE	R.DADSS(+79.97)VEKQVALLKALYGHGQISH.K	45.41	2645.28	0.1	662.329	4	28.63	Phosphorylation (STY)
'Protachykinin-1 OS=Mus musculus GN=Tac1 PE=2 SV=1'	sp|P41539|TKN1_MOUSE	R.ALNSVAYERSAMQNYE.R	44.35	1844.84	-0.4	615.952	3	19.56
'Protachykinin-1 OS=Mus musculus GN=Tac1 PE=2 SV=1'	sp|P41539|TKN1_MOUSE	R.DADSSVEKQVALLKALYGHGQIS.H	42.39	2428.26	-1	810.426	3	28.17
'Protachykinin-1 OS=Mus musculus GN=Tac1 PE=2 SV=1'	sp|P41539|TKN1_MOUSE	R.RPKPQQFFGLM(-.98).G	29.54	1346.73	-1.2	674.37	2	19.33	Amidation
'Protachykinin-1 OS=Mus musculus GN=Tac1 PE=2 SV=1'	sp|P41539|TKN1_MOUSE	R.HKTDSFVGLM(-.98).G	29.15	1132.57	-0.1	567.292	2	17.18	Amidation
'Triosephosphate isomerase OS=Mus musculus GN=Tpi1 PE=1 SV=4'	sp|P17751|TPIS_MOUSE	T.KVIADNVKDWSKVVL.A	39.8	1712.98	0	572.001	3	22.78
'Triosephosphate isomerase OS=Mus musculus GN=Tpi1 PE=1 SV=4'	sp|P17751|TPIS_MOUSE	L.ASQPDVDGFLVGGASLKPEFVDIINAKQ	37.43	2914.51	-2.2	729.633	4	33.18
'Triosephosphate isomerase OS=Mus musculus GN=Tpi1 PE=1 SV=4'	sp|P17751|TPIS_MOUSE	K.LDPKIAVAAQNCY.K	33.61	1404.71	-0.9	703.36	2	21.21
'Triosephosphate isomerase OS=Mus musculus GN=Tpi1 PE=1 SV=4'	sp|P17751|TPIS_MOUSE	C.APPTAYIDF.A	26.87	993.481	-1.4	497.747	2	28.37
'Triosephosphate isomerase OS=Mus musculus GN=Tpi1 PE=1 SV=4'	sp|P17751|TPIS_MOUSE	V.TNGAFTGEISPGMIKDLGATWV.V	26.07	2264.11	-1.1	1133.06	2	33.77
'Triosephosphate isomerase OS=Mus musculus GN=Tpi1 PE=1 SV=4'	sp|P17751|TPIS_MOUSE	C.KELASQPDVDGFLVGGASLKPEFVDIINAKQ	25.6	3284.73	-3.8	822.187	4	30.08
'Triosephosphate isomerase OS=Mus musculus GN=Tpi1 PE=1 SV=4'	sp|P17751|TPIS_MOUSE	L.NAANVPAGTEVVCAPPTAYIDFARQK.L	24.62	2702.35	3.1	901.793	3	26.61
'Triosephosphate isomerase OS=Mus musculus GN=Tpi1 PE=1 SV=4'	sp|P17751|TPIS_MOUSE	C.APPTAYIDFARQKLDPKIAVA.A	24.57	2284.26	-1.5	572.071	4	24.56
'Peptidyl-prolyl cis-trans isomerase OS=Mus musculus GN=Gm5160 PE=3 SV=2'	tr|F8VPN3|F8VPN3_MOUSE	L.ELFADKVPKTAENFRAL.S	41.16	1948.04	-0.5	650.354	3	21.81
'Peptidyl-prolyl cis-trans isomerase OS=Mus musculus GN=Gm5160 PE=3 SV=2'	tr|F8VPN3|F8VPN3_MOUSE	M.V(+42.01)NPTVFFDIT.A	33.86	1193.6	-1	597.805	2	49.08	Acetylation (Protein N-term)
'Peptidyl-prolyl cis-trans isomerase OS=Mus musculus GN=Gm5160 PE=3 SV=2'	tr|F8VPN3|F8VPN3_MOUSE	F.ADKVPKTAENFRALSTGEKGFGYKGSSFHRIIPGFMC.Q	31.44	4046.03	-3	810.211	5	21.44
'Peptidyl-prolyl cis-trans isomerase OS=Mus musculus GN=Gm5160 PE=3 SV=2'	tr|F8VPN3|F8VPN3_MOUSE	M.VNPTVFFDIT.A	30.62	1151.59	-2.8	576.799	2	33.57
'Peptidyl-prolyl cis-trans isomerase OS=Mus musculus GN=Gm5160 PE=3 SV=2'	tr|F8VPN3|F8VPN3_MOUSE	L.ELFADKVPKTAENF.R	29.12	1607.82	-3.2	804.914	2	19.06
'Peptidyl-prolyl cis-trans isomerase OS=Mus musculus GN=Gm5160 PE=3 SV=2'	tr|F8VPN3|F8VPN3_MOUSE	F.ADKVPKTAENFRAL.S	27.38	1558.85	0.2	520.623	3	13.76
'Peptidyl-prolyl cis-trans isomerase OS=Mus musculus GN=Gm5160 PE=3 SV=2'	tr|F8VPN3|F8VPN3_MOUSE	C.QGGDFTRHNGTGGRSIYGEKF.E	25.63	2283.08	0.3	457.623	5	12.17
'Peptidyl-prolyl cis-trans isomerase OS=Mus musculus GN=Gm5160 PE=3 SV=2'	tr|F8VPN3|F8VPN3_MOUSE	L.STGEKGFGYKGSSFHRIIPGFMC.Q	25.1	2505.19	-1	627.305	4	21.07
'Peptidyl-prolyl cis-trans isomerase OS=Mus musculus GN=Gm5160 PE=3 SV=2'	tr|F8VPN3|F8VPN3_MOUSE	M.V(+42.01)NPTVFF.D	22.07	864.438	-0.7	865.445	1	45.63	Acetylation (Protein N-term)
'Peptidyl-prolyl cis-trans isomerase OS=Mus musculus GN=Gm5160 PE=3 SV=2'	tr|F8VPN3|F8VPN3_MOUSE	L.STGEKGFGYKGSSFHRIIPGFMC(-1.01).Q	20.37	2504.19	1	627.054	4	22.86	Half of a disulfide bridge
'Peptidyl-prolyl cis-trans isomerase OS=Mus musculus GN=Gm5160 PE=3 SV=2'	tr|F8VPN3|F8VPN3_MOUSE	M.VNPTVFF.D	19.99	822.428	0.9	823.436	1	30.08
'Chromogranin-A OS=Mus musculus GN=Chga PE=1 SV=1'	sp|P26339|CMGA_MOUSE	R.AYGFRDPGPQL.R	37.36	1219.6	-1.2	610.806	2	18.97
'Chromogranin-A OS=Mus musculus GN=Chga PE=1 SV=1'	sp|P26339|CMGA_MOUSE	R.AEDQELESLSAIEAELEKVAHQLQALRR(-.98).G	34.03	3174.66	-1.4	635.939	5	36.53	Amidation
'Chromogranin-A OS=Mus musculus GN=Chga PE=1 SV=1'	sp|P26339|CMGA_MOUSE	R.LEGEDDPDRSMKLSFRTRAYGFRDPGPQL.R	31.86	3352.63	-7.4	839.158	4	19.83
'Chromogranin-A OS=Mus musculus GN=Chga PE=1 SV=1'	sp|P26339|CMGA_MOUSE	R.LEGEDDPDRSMKLSF.R	31.76	1737.79	-0.2	580.27	3	20.97
'Chromogranin-A OS=Mus musculus GN=Chga PE=1 SV=1'	sp|P26339|CMGA_MOUSE	R.AEDQELESLSAIEAELEKVAHQLQAL.R	31.75	2863.45	-1.6	955.487	3	45.09
'Chromogranin-A OS=Mus musculus GN=Chga PE=1 SV=1'	sp|P26339|CMGA_MOUSE	R.LEGEDDPDRSMKLSFRT.R	31.64	1994.94	-0.6	499.741	4	17.35
'Chromogranin-A OS=Mus musculus GN=Chga PE=1 SV=1'	sp|P26339|CMGA_MOUSE	R.WSRMDQLAKELT.A	28.49	1476.74	-1	493.253	3	23.12
'Chromogranin-A OS=Mus musculus GN=Chga PE=1 SV=1'	sp|P26339|CMGA_MOUSE	R.WSRMDQLAKELTAE.K	27.31	1676.82	-1.1	559.946	3	23.45
'Preprodynorphin (Fragment) OS=Mus musculus GN=Pdyn PE=2 SV=1'	tr|O35852|O35852_MOUSE	R.SQENPNTYSEDLDV	36.45	1609.67	-2	805.843	2	20.17
'Preprodynorphin (Fragment) OS=Mus musculus GN=Pdyn PE=2 SV=1'	tr|O35852|O35852_MOUSE	R.SSEMARDEDGGQDGDQVGHEDLY.K	33.04	2508.99	-0.4	837.338	3	15.56
'Preprodynorphin (Fragment) OS=Mus musculus GN=Pdyn PE=2 SV=1'	tr|O35852|O35852_MOUSE	R.PKLKWDNQ.K	31.07	1027.55	-1.2	514.779	2	11.43
'Preprodynorphin (Fragment) OS=Mus musculus GN=Pdyn PE=2 SV=1'	tr|O35852|O35852_MOUSE	R.YGGFLRKYP.K	29.66	1099.58	-0.6	367.534	3	14.3
'Preprodynorphin (Fragment) OS=Mus musculus GN=Pdyn PE=2 SV=1'	tr|O35852|O35852_MOUSE	R.YGGFLRKYPK.R	29.66	1227.68	-0.9	410.232	3	11.69
'Preprodynorphin (Fragment) OS=Mus musculus GN=Pdyn PE=2 SV=1'	tr|O35852|O35852_MOUSE	R.YGGFLRRQFKVVT.R	29.21	1569.88	-1.7	524.299	3	16.73
'Preprodynorphin (Fragment) OS=Mus musculus GN=Pdyn PE=2 SV=1'	tr|O35852|O35852_MOUSE	R.YGGFL.R	24.64	555.269	-0.2	556.276	1	21.51
'Preprodynorphin (Fragment) OS=Mus musculus GN=Pdyn PE=2 SV=1'	tr|O35852|O35852_MOUSE	R.YGGFLRRI.R	21.63	980.556	-0.9	327.859	3	17.4
'Proenkephalin-B OS=Mus musculus GN=Pdyn PE=2 SV=1'	sp|O35417|PDYN_MOUSE	R.SQENPNTYSEDLDV	36.45	1609.67	-2	805.843	2	20.17
'Proenkephalin-B OS=Mus musculus GN=Pdyn PE=2 SV=1'	sp|O35417|PDYN_MOUSE	R.SSEMARDEDGGQDGDQVGHEDLY.K	33.04	2508.99	-0.4	837.338	3	15.56
'Proenkephalin-B OS=Mus musculus GN=Pdyn PE=2 SV=1'	sp|O35417|PDYN_MOUSE	R.PKLKWDNQ.K	31.07	1027.55	-1.2	514.779	2	11.43
'Proenkephalin-B OS=Mus musculus GN=Pdyn PE=2 SV=1'	sp|O35417|PDYN_MOUSE	R.YGGFLRKYP.K	29.66	1099.58	-0.6	367.534	3	14.3
'Proenkephalin-B OS=Mus musculus GN=Pdyn PE=2 SV=1'	sp|O35417|PDYN_MOUSE	R.YGGFLRKYPK.R	29.66	1227.68	-0.9	410.232	3	11.69
'Proenkephalin-B OS=Mus musculus GN=Pdyn PE=2 SV=1'	sp|O35417|PDYN_MOUSE	R.YGGFLRRQFKVVT.R	29.21	1569.88	-1.7	524.299	3	16.73
'Proenkephalin-B OS=Mus musculus GN=Pdyn PE=2 SV=1'	sp|O35417|PDYN_MOUSE	R.YGGFL.R	24.64	555.269	-0.2	556.276	1	21.51
'Proenkephalin-B OS=Mus musculus GN=Pdyn PE=2 SV=1'	sp|O35417|PDYN_MOUSE	R.YGGFLRRI.R	21.63	980.556	-0.9	327.859	3	17.4
'Tubulin beta-2A chain OS=Mus musculus GN=Tubb2a PE=1 SV=1'	sp|Q7TMM9|TBB2A_MOUSE	A.DLRKLAVNMVPFPRLHFF.M	36.41	2199.21	-1.2	550.81	4	31.02
'Tubulin beta-2A chain OS=Mus musculus GN=Tubb2a PE=1 SV=1'	sp|Q7TMM9|TBB2A_MOUSE	F.SVMPSPKVSDTVVEPYNA.T	35.42	1918.93	-0.7	960.474	2	19.91
'Tubulin beta-2A chain OS=Mus musculus GN=Tubb2a PE=1 SV=1'	sp|Q7TMM9|TBB2A_MOUSE	L.THSLGGGTGSGMGTLLISKIREEYPDRIMNTF.S	32.43	3437.71	1.5	860.435	4	28.35
'Tubulin beta-2A chain OS=Mus musculus GN=Tubb2a PE=1 SV=1'	sp|Q7TMM9|TBB2A_MOUSE	H.SLGGGTGSGMGTLLISKIREEYPDRIMNTF.S	28.79	3199.6	-0.2	800.907	4	30.78
'Tubulin beta-2A chain OS=Mus musculus GN=Tubb2a PE=1 SV=1'	sp|Q7TMM9|TBB2A_MOUSE	L.KLTTPTYGDLNHLVSA.T	28.3	1728.9	-1.5	865.458	2	22.46
'Tubulin beta-2A chain OS=Mus musculus GN=Tubb2a PE=1 SV=1'	sp|Q7TMM9|TBB2A_MOUSE	MREIVHIQA.G	27.3	1095.59	-0.6	366.202	3	14.23
'Tubulin beta-2A chain OS=Mus musculus GN=Tubb2a PE=1 SV=1'	sp|Q7TMM9|TBB2A_MOUSE	L.AVNMVPFPRLHFF.M	24.43	1573.82	-0.6	525.615	3	31.44
'Tubulin beta-2A chain OS=Mus musculus GN=Tubb2a PE=1 SV=1'	sp|Q7TMM9|TBB2A_MOUSE	MREIVHI.Q	20.39	896.49	-0.6	299.837	3	14.8
'Tubulin beta-2B chain OS=Mus musculus GN=Tubb2b PE=1 SV=1'	sp|Q9CWF2|TBB2B_MOUSE	A.DLRKLAVNMVPFPRLHFF.M	36.41	2199.21	-1.2	550.81	4	31.02
'Tubulin beta-2B chain OS=Mus musculus GN=Tubb2b PE=1 SV=1'	sp|Q9CWF2|TBB2B_MOUSE	F.SVMPSPKVSDTVVEPYNA.T	35.42	1918.93	-0.7	960.474	2	19.91
'Tubulin beta-2B chain OS=Mus musculus GN=Tubb2b PE=1 SV=1'	sp|Q9CWF2|TBB2B_MOUSE	L.THSLGGGTGSGMGTLLISKIREEYPDRIMNTF.S	32.43	3437.71	1.5	860.435	4	28.35
'Tubulin beta-2B chain OS=Mus musculus GN=Tubb2b PE=1 SV=1'	sp|Q9CWF2|TBB2B_MOUSE	H.SLGGGTGSGMGTLLISKIREEYPDRIMNTF.S	28.79	3199.6	-0.2	800.907	4	30.78
'Tubulin beta-2B chain OS=Mus musculus GN=Tubb2b PE=1 SV=1'	sp|Q9CWF2|TBB2B_MOUSE	L.KLTTPTYGDLNHLVSA.T	28.3	1728.9	-1.5	865.458	2	22.46
'Tubulin beta-2B chain OS=Mus musculus GN=Tubb2b PE=1 SV=1'	sp|Q9CWF2|TBB2B_MOUSE	MREIVHIQA.G	27.3	1095.59	-0.6	366.202	3	14.23
'Tubulin beta-2B chain OS=Mus musculus GN=Tubb2b PE=1 SV=1'	sp|Q9CWF2|TBB2B_MOUSE	L.AVNMVPFPRLHFF.M	24.43	1573.82	-0.6	525.615	3	31.44
'Tubulin beta-2B chain OS=Mus musculus GN=Tubb2b PE=1 SV=1'	sp|Q9CWF2|TBB2B_MOUSE	MREIVHI.Q	20.39	896.49	-0.6	299.837	3	14.8
'Tubulin beta-6 chain OS=Mus musculus GN=Tubb6 PE=1 SV=1'	sp|Q922F4|TBB6_MOUSE	A.DLRKLAVNMVPFPRLHFF.M	36.41	2199.21	-1.2	550.81	4	31.02
'Tubulin beta-6 chain OS=Mus musculus GN=Tubb6 PE=1 SV=1'	sp|Q922F4|TBB6_MOUSE	F.SVMPSPKVSDTVVEPYNA.T	35.42	1918.93	-0.7	960.474	2	19.91
'Tubulin beta-6 chain OS=Mus musculus GN=Tubb6 PE=1 SV=1'	sp|Q922F4|TBB6_MOUSE	L.THSLGGGTGSGMGTLLISKIREEYPDRIMNTF.S	32.43	3437.71	1.5	860.435	4	28.35
'Tubulin beta-6 chain OS=Mus musculus GN=Tubb6 PE=1 SV=1'	sp|Q922F4|TBB6_MOUSE	H.SLGGGTGSGMGTLLISKIREEYPDRIMNTF.S	28.79	3199.6	-0.2	800.907	4	30.78
'Tubulin beta-6 chain OS=Mus musculus GN=Tubb6 PE=1 SV=1'	sp|Q922F4|TBB6_MOUSE	L.KLTTPTYGDLNHLVSA.T	28.3	1728.9	-1.5	865.458	2	22.46
'Tubulin beta-6 chain OS=Mus musculus GN=Tubb6 PE=1 SV=1'	sp|Q922F4|TBB6_MOUSE	MREIVHIQA.G	27.3	1095.59	-0.6	366.202	3	14.23
'Tubulin beta-6 chain OS=Mus musculus GN=Tubb6 PE=1 SV=1'	sp|Q922F4|TBB6_MOUSE	L.AVNMVPFPRLHFF.M	24.43	1573.82	-0.6	525.615	3	31.44
'Tubulin beta-6 chain OS=Mus musculus GN=Tubb6 PE=1 SV=1'	sp|Q922F4|TBB6_MOUSE	MREIVHI.Q	20.39	896.49	-0.6	299.837	3	14.8
'Cocaine- and amphetamine-regulated transcript protein OS=Mus musculus GN=Cartpt PE=2 SV=2'	sp|P56388|CART_MOUSE	R.APGAMLQIEALQEVLKKL.K	40.01	1951.12	-1	651.379	3	35.92
'Cocaine- and amphetamine-regulated transcript protein OS=Mus musculus GN=Cartpt PE=2 SV=2'	sp|P56388|CART_MOUSE	R.APGAMLQIEALQEVLKKLKS.K	38.16	2166.24	-2.5	723.087	3	31.73
'Cocaine- and amphetamine-regulated transcript protein OS=Mus musculus GN=Cartpt PE=2 SV=2'	sp|P56388|CART_MOUSE	R.ALDIYSAVDDASHEKELPR.R	32.46	2128.04	-0.1	533.018	4	21.93
'Cocaine- and amphetamine-regulated transcript protein OS=Mus musculus GN=Cartpt PE=2 SV=2'	sp|P56388|CART_MOUSE	R.Q(-17.03)LRAPGAMLQIEALQEVLKKLKS.K	31.68	2546.46	-1.2	637.622	4	34.19	Pyro-glu from Q
'Cocaine- and amphetamine-regulated transcript protein OS=Mus musculus GN=Cartpt PE=2 SV=2'	sp|P56388|CART_MOUSE	R.ALDIYSAVDDASHEKELPRRQL.R	30.04	2525.29	-1.1	506.064	5	19.71
'Cocaine- and amphetamine-regulated transcript protein OS=Mus musculus GN=Cartpt PE=2 SV=2'	sp|P56388|CART_MOUSE	R.ALDIYSAVDDAS(+79.97)HEKELPR.R	28.57	2208.01	-2.1	1105.01	2	20.02	Phosphorylation (STY)
'Cocaine- and amphetamine-regulated transcript protein OS=Mus musculus GN=Cartpt PE=2 SV=2'	sp|P56388|CART_MOUSE	R.ALDIYSAVDDASHEKELP.R	25.06	1971.94	0.2	658.322	3	25.86
'Cocaine- and amphetamine-regulated transcript protein OS=Mus musculus GN=Cartpt PE=2 SV=2'	sp|P56388|CART_MOUSE	R.ALDIYSAVDDAS(+79.97)HEKELPRRQL.R	24.64	2605.25	1	652.321	4	20.99	Phosphorylation (STY)
'Tubulin beta-5 chain OS=Mus musculus GN=Tubb5 PE=1 SV=1'	sp|P99024|TBB5_MOUSE	A.DLRKLAVNMVPFPRLHFF.M	36.41	2199.21	-1.2	550.81	4	31.02
'Tubulin beta-5 chain OS=Mus musculus GN=Tubb5 PE=1 SV=1'	sp|P99024|TBB5_MOUSE	F.SVVPSPKVSDTVVEPYNA.T	33.42	1886.96	0	944.489	2	21.14
'Tubulin beta-5 chain OS=Mus musculus GN=Tubb5 PE=1 SV=1'	sp|P99024|TBB5_MOUSE	L.THSLGGGTGSGMGTLLISKIREEYPDRIMNTF.S	32.43	3437.71	1.5	860.435	4	28.35
'Tubulin beta-5 chain OS=Mus musculus GN=Tubb5 PE=1 SV=1'	sp|P99024|TBB5_MOUSE	H.SLGGGTGSGMGTLLISKIREEYPDRIMNTF.S	28.79	3199.6	-0.2	800.907	4	30.78
'Tubulin beta-5 chain OS=Mus musculus GN=Tubb5 PE=1 SV=1'	sp|P99024|TBB5_MOUSE	L.KLTTPTYGDLNHLVSA.T	28.3	1728.9	-1.5	865.458	2	22.46
'Tubulin beta-5 chain OS=Mus musculus GN=Tubb5 PE=1 SV=1'	sp|P99024|TBB5_MOUSE	MREIVHIQA.G	27.3	1095.59	-0.6	366.202	3	14.23
'Tubulin beta-5 chain OS=Mus musculus GN=Tubb5 PE=1 SV=1'	sp|P99024|TBB5_MOUSE	L.AVNMVPFPRLHFF.M	24.43	1573.82	-0.6	525.615	3	31.44
'Tubulin beta-5 chain OS=Mus musculus GN=Tubb5 PE=1 SV=1'	sp|P99024|TBB5_MOUSE	MREIVHI.Q	20.39	896.49	-0.6	299.837	3	14.8
'Tubulin beta-4B chain OS=Mus musculus GN=Tubb4b PE=1 SV=1'	sp|P68372|TBB4B_MOUSE	A.DLRKLAVNMVPFPRLHFF.M	36.41	2199.21	-1.2	550.81	4	31.02
'Tubulin beta-4B chain OS=Mus musculus GN=Tubb4b PE=1 SV=1'	sp|P68372|TBB4B_MOUSE	F.SVVPSPKVSDTVVEPYNA.T	33.42	1886.96	0	944.489	2	21.14
'Tubulin beta-4B chain OS=Mus musculus GN=Tubb4b PE=1 SV=1'	sp|P68372|TBB4B_MOUSE	L.THSLGGGTGSGMGTLLISKIREEYPDRIMNTF.S	32.43	3437.71	1.5	860.435	4	28.35
'Tubulin beta-4B chain OS=Mus musculus GN=Tubb4b PE=1 SV=1'	sp|P68372|TBB4B_MOUSE	H.SLGGGTGSGMGTLLISKIREEYPDRIMNTF.S	28.79	3199.6	-0.2	800.907	4	30.78
'Tubulin beta-4B chain OS=Mus musculus GN=Tubb4b PE=1 SV=1'	sp|P68372|TBB4B_MOUSE	L.KLTTPTYGDLNHLVSA.T	28.3	1728.9	-1.5	865.458	2	22.46
'Tubulin beta-4B chain OS=Mus musculus GN=Tubb4b PE=1 SV=1'	sp|P68372|TBB4B_MOUSE	MREIVHLQA.G	27.3	1095.59	-0.6	366.202	3	14.23
'Tubulin beta-4B chain OS=Mus musculus GN=Tubb4b PE=1 SV=1'	sp|P68372|TBB4B_MOUSE	L.AVNMVPFPRLHFF.M	24.43	1573.82	-0.6	525.615	3	31.44
'Tubulin beta-4B chain OS=Mus musculus GN=Tubb4b PE=1 SV=1'	sp|P68372|TBB4B_MOUSE	MREIVHL.Q	20.39	896.49	-0.6	299.837	3	14.8
'Ubiquitin carboxyl-terminal hydrolase isozyme L1 OS=Mus musculus GN=Uchl1 PE=1 SV=1'	sp|Q9R0P9|UCHL1_MOUSE	L.KPMEINPEMLNKVLAKLGVAGQWRF.A	42.58	2868.55	-1.9	718.144	4	33.74
'Ubiquitin carboxyl-terminal hydrolase isozyme L1 OS=Mus musculus GN=Uchl1 PE=1 SV=1'	sp|Q9R0P9|UCHL1_MOUSE	MQLKPMEINPEMLNKVLAKLGVAGQWRF.A	33.44	3240.73	0.1	649.154	5	36.93
'Ubiquitin carboxyl-terminal hydrolase isozyme L1 OS=Mus musculus GN=Uchl1 PE=1 SV=1'	sp|Q9R0P9|UCHL1_MOUSE	MQLKPMEINPEMLNKVLAKL.G	31.99	2339.28	-1.4	585.826	4	31.21
'Ubiquitin carboxyl-terminal hydrolase isozyme L1 OS=Mus musculus GN=Uchl1 PE=1 SV=1'	sp|Q9R0P9|UCHL1_MOUSE	MQLKPMEINPEMLNKVLAKLGVAGQWRFADVL.G	29.25	3638.95	-2.9	728.795	5	37.53
'Ubiquitin carboxyl-terminal hydrolase isozyme L1 OS=Mus musculus GN=Uchl1 PE=1 SV=1'	sp|Q9R0P9|UCHL1_MOUSE	MQLKPMEINPEMLNKVL.A	27.52	2027.06	-3.8	676.692	3	28.64
'Ubiquitin carboxyl-terminal hydrolase isozyme L1 OS=Mus musculus GN=Uchl1 PE=1 SV=1'	sp|Q9R0P9|UCHL1_MOUSE	MQLKPMEINPEML.N	26.16	1572.77	-1.7	787.392	2	28.74
'Cathepsin D OS=Mus musculus GN=Ctsd PE=1 SV=1'	sp|P18242|CATD_MOUSE	L.PVFDNLMQQKLVDKNIFS.F	46.26	2135.11	-0.3	712.71	3	29
'Cathepsin D OS=Mus musculus GN=Ctsd PE=1 SV=1'	sp|P18242|CATD_MOUSE	L.PVFDNLMQQKLVDKNIFSF.Y	33.29	2282.18	-1.5	761.732	3	32.07
'Cathepsin D OS=Mus musculus GN=Ctsd PE=1 SV=1'	sp|P18242|CATD_MOUSE	Y.YTVFDRDNNRVGFANAV.V	32.8	1956.94	-0.6	653.322	3	20.12
'Cathepsin D OS=Mus musculus GN=Ctsd PE=1 SV=1'	sp|P18242|CATD_MOUSE	Y.YTVFDRDNNRVGFANAVV.L	31	2056.01	0	1029.01	2	23.72
'Cathepsin D OS=Mus musculus GN=Ctsd PE=1 SV=1'	sp|P18242|CATD_MOUSE	L.PVFDNLMQQKLVDKNIFSF(-.98).Y	23.12	2281.19	-1	761.404	3	33.46	Amidation
'Thymosin beta-4 OS=Mus musculus GN=Tmsb4x PE=1 SV=1'	sp|P20065|TYB4_MOUSE	M.S(+42.01)DKPDMAEIEKFDKSKLKKTETQEKNPLPSKETIEQEKQAGES	44.16	4960.49	0.1	993.105	5	17.48	Acetylation (Protein N-term)
'Thymosin beta-4 OS=Mus musculus GN=Tmsb4x PE=1 SV=1'	sp|P20065|TYB4_MOUSE	M.S(+42.01)DKPDM(+15.99)AEIEKFDKSKLKKTETQEKNPLPSKETIEQEKQAGES	41.08	4976.48	-2.3	996.301	5	13.31	Acetylation (Protein N-term); Oxidation (M)
'Thymosin beta-4 OS=Mus musculus GN=Tmsb4x PE=1 SV=1'	sp|P20065|TYB4_MOUSE	M.SDK(+42.01)PDM(+15.99)AEIEKFDKSKLKKTETQEKNPLPSKETIEQEKQAGES	35.56	4976.48	-0.3	830.42	6	16.06	Acetylation (K); Oxidation (M)
'Thymosin beta-4 OS=Mus musculus GN=Tmsb4x PE=1 SV=1'	sp|P20065|TYB4_MOUSE	M.SDK(+42.01)PDMAEIEKFDKSKLKKTETQEKNPLPSKETIEQEKQAGES	32.85	4960.49	0.7	993.105	5	21.91	Acetylation (K)
'Thymosin beta-4 OS=Mus musculus GN=Tmsb4x PE=1 SV=1'	sp|P20065|TYB4_MOUSE	M.S(+42.01)DKPDMAEIEKFDKSKLKKT(+79.97)ETQEKNPLPSKETIEQEKQAGES	32.66	5040.45	-0.6	841.082	6	15.48	Acetylation (Protein N-term); Phosphorylation (STY)
'Thymosin beta-4 OS=Mus musculus GN=Tmsb4x PE=1 SV=1'	sp|P20065|TYB4_MOUSE	M.S(+42.01)DKPDMAEIEKFDKSKLKKTET(+79.97)QEKNPLPSKETIEQEKQAGES	32.21	5040.45	0.3	1009.1	5	15.48	Acetylation (Protein N-term); Phosphorylation (STY)
'Thymosin beta-4 OS=Mus musculus GN=Tmsb4x PE=1 SV=1'	sp|P20065|TYB4_MOUSE	M.S(+42.01)DKPDMAEIEKFDKSKLKKTETQEKNPLPSKETIEQEKQAGE.S	30.76	4873.45	-4.9	813.246	6	14.86	Acetylation (Protein N-term)
'Thymosin beta-4 OS=Mus musculus GN=Tmsb4x PE=1 SV=1'	sp|P20065|TYB4_MOUSE	M.SDK(+42.01)PDMAEIEKFDKSKLKKTETQEKNPLPSKETIEQEKQAGE.S	29.53	4873.45	4.2	813.253	6	16.85	Acetylation (K)
'Thymosin beta-4 OS=Mus musculus GN=Tmsb4x PE=1 SV=1'	sp|P20065|TYB4_MOUSE	M.SDKPDMAEIEKFDKSKLKKTETQEKNPLPSKETIEQEKQAGES	29.29	4918.48	3.1	820.756	6	14.15
'Thymosin beta-4 OS=Mus musculus GN=Tmsb4x PE=1 SV=1'	sp|P20065|TYB4_MOUSE	M.S(+42.01)DKPDM(+15.99)AEIEKFDKSKLKKT(+79.97)ETQEKNPLPSKETIEQEKQAGES	28.82	5056.45	-3.1	843.746	6	13.88	Acetylation (Protein N-term); Oxidation (M); Phosphorylation (STY)
'Thymosin beta-4 OS=Mus musculus GN=Tmsb4x PE=1 SV=1'	sp|P20065|TYB4_MOUSE	M.S(+42.01)DKPDM(+15.99)AEIEKFDKSKLKKTET(+79.97)QEKNPLPSKETIEQEKQAGES	27.97	5056.45	-1.3	1012.3	5	13.88	Acetylation (Protein N-term); Oxidation (M); Phosphorylation (STY)
'Thymosin beta-4 OS=Mus musculus GN=Tmsb4x PE=1 SV=1'	sp|P20065|TYB4_MOUSE	D.KPDMAEIEKFDKSKLKKTETQEKNPLPSKETIEQEKQAGES	27.07	4716.42	-0.4	787.076	6	15.35
'Thymosin beta-4 OS=Mus musculus GN=Tmsb4x PE=1 SV=1'	sp|P20065|TYB4_MOUSE	M.S(+42.01)DKPDMAEIEKF.D	25.16	1450.66	0.5	726.34	2	23.34	Acetylation (Protein N-term)
'Thymosin beta-4 OS=Mus musculus GN=Tmsb4x PE=1 SV=1'	sp|P20065|TYB4_MOUSE	M.SDKPDM(+15.99)AEIEKFDKS(+79.97)KLKKTETQEKNPLPSKETIEQEKQAGES	22.33	5014.44	10.9	836.756	6	17.91	Oxidation (M); Phosphorylation (STY)
'Thymosin beta-4 OS=Mus musculus GN=Tmsb4x PE=1 SV=1'	sp|P20065|TYB4_MOUSE	M.S(+42.01)DKPDMAEIEKFDKS(+79.97)KLKKTETQEKNPLPSKETIEQEKQAGES	21.45	5040.45	-2.4	721.07	7	15.43	Acetylation (Protein N-term); Phosphorylation (STY)
'Histidine triad nucleotide-binding protein 1 OS=Mus musculus GN=Hint1 PE=1 SV=3'	sp|P70349|HINT1_MOUSE	M.A(+42.01)DEIAKAQVAQPGGDTIFGKIIRKEIPAKIIFEDDRCLAF.H	40.28	4428.35	4	1108.1	4	33.39	Acetylation (Protein N-term)
'Histidine triad nucleotide-binding protein 1 OS=Mus musculus GN=Hint1 PE=1 SV=3'	sp|P70349|HINT1_MOUSE	M.A(+42.01)DEIAKAQVAQPGGDTIFGKII.R	35.18	2283.21	-2.5	762.076	3	33.2	Acetylation (Protein N-term)
'Histidine triad nucleotide-binding protein 1 OS=Mus musculus GN=Hint1 PE=1 SV=3'	sp|P70349|HINT1_MOUSE	C.AADLGLKRGYRMVVNEGADGGQSVYHI.H	29.35	2875.44	-1.1	719.866	4	19.95
'Histidine triad nucleotide-binding protein 1 OS=Mus musculus GN=Hint1 PE=1 SV=3'	sp|P70349|HINT1_MOUSE	M.A(+42.01)DEIAKAQVAQPGGDTIFGKIIRKEIPAKIIFEDDRCLAFHDI.S	27.79	4793.52	-4	685.793	7	32.39	Acetylation (Protein N-term)
'Histidine triad nucleotide-binding protein 1 OS=Mus musculus GN=Hint1 PE=1 SV=3'	sp|P70349|HINT1_MOUSE	M.A(+42.01)DEIAKAQV.A	25.93	985.508	-0.1	493.761	2	20.68	Acetylation (Protein N-term)
'Histidine triad nucleotide-binding protein 1 OS=Mus musculus GN=Hint1 PE=1 SV=3'	sp|P70349|HINT1_MOUSE	M.A(+42.01)DEIAKAQVAQPGGDTIFGKIIRKEIPAKIIFEDDRC(-1.01)LAF.H	22.83	4427.34	-0.3	738.898	6	33.21	Acetylation (Protein N-term); Half of a disulfide bridge
'Histidine triad nucleotide-binding protein 1 OS=Mus musculus GN=Hint1 PE=1 SV=3'	sp|P70349|HINT1_MOUSE	M.A(+42.01)DEIAKAQVAQPGGDTIFGKIIRKEIPAKIIFE(-.98).D	20.08	3607.01	1.5	722.411	5	31.41	Acetylation (Protein N-term); Amidation
'Thioredoxin OS=Mus musculus GN=Txn PE=1 SV=3'	sp|P10639|THIO_MOUSE	M.VKLIESKEAFQEALAA.A	40.18	1745.96	-0.4	873.985	2	22.23
'Thioredoxin OS=Mus musculus GN=Txn PE=1 SV=3'	sp|P10639|THIO_MOUSE	M.VKLIESKEAFQEALAAAGDKLVVVDF.S	35.92	2789.52	-0.8	698.387	4	32.26
'Thioredoxin OS=Mus musculus GN=Txn PE=1 SV=3'	sp|P10639|THIO_MOUSE	M.VKLIESKEAFQEAL.A	34.74	1603.88	-0.5	802.948	2	19.28
'Thioredoxin OS=Mus musculus GN=Txn PE=1 SV=3'	sp|P10639|THIO_MOUSE	L.AAAGDKLVVVDF.S	32.75	1203.65	-2	602.831	2	23.15
'Thioredoxin OS=Mus musculus GN=Txn PE=1 SV=3'	sp|P10639|THIO_MOUSE	A.AGDKLVVVDF.S	22.96	1061.58	0.6	531.795	2	25.58
'Neuroendocrine protein 7B2 OS=Mus musculus GN=Scg5 PE=1 SV=1'	sp|P12961|7B2_MOUSE	R.TPDRVSETDIQRLLHGVMEQLGIARPR.V	43.03	3086.64	-0.8	618.335	5	34.69
'Neuroendocrine protein 7B2 OS=Mus musculus GN=Scg5 PE=1 SV=1'	sp|P12961|7B2_MOUSE	A.YSPRTPDRVSETDIQRLLHGVMEQLGIARPR.V	41.15	3589.89	-2.7	718.983	5	31.54
'Neuroendocrine protein 7B2 OS=Mus musculus GN=Scg5 PE=1 SV=1'	sp|P12961|7B2_MOUSE	A.YSPRTPDRVSETDIQRLLHGVMEQLGIARP.R	36.25	3433.79	-1.5	687.764	5	33.98
'Neuroendocrine protein 7B2 OS=Mus musculus GN=Scg5 PE=1 SV=1'	sp|P12961|7B2_MOUSE	A.YSPRTPDRVSETDIQRLLHGVMEQL.G	23.88	2939.49	-7.7	735.875	4	32.75
'VIP peptides OS=Mus musculus GN=Vip PE=1 SV=1'	sp|P32648|VIP_MOUSE	R.HADGVFTSDYSRLLGQISAKKYLESLI(-.98).G	38.88	3009.59	-0.2	753.405	4	32.09	Amidation
'VIP peptides OS=Mus musculus GN=Vip PE=1 SV=1'	sp|P32648|VIP_MOUSE	A.WPLFGPPSVVRLDDRMPFEGAGDPDQVSLKADSDILQNPLAENGTPYYDVSRNA.R	36.85	5928.87	2.1	1186.78	5	34.84
'VIP peptides OS=Mus musculus GN=Vip PE=1 SV=1'	sp|P32648|VIP_MOUSE	K.Q(-17.03)MAVKKYLNSILN(-.98).G	28.92	1502.83	-0.3	752.421	2	31.2	Pyro-glu from Q; Amidation
'VIP peptides OS=Mus musculus GN=Vip PE=1 SV=1'	sp|P32648|VIP_MOUSE	R.ISSSISEDPVPI.K	26.81	1242.63	-0.3	622.324	2	25.23
'VIP peptides OS=Mus musculus GN=Vip PE=1 SV=1'	sp|P32648|VIP_MOUSE	L.AWPLFGPPSVVRLDDRM(+15.99)PFEGAGDPDQVSLKADSDILQNPLAENGTPYYDVSRNA.R	25.09	6015.9	-1.9	1003.66	6	34.57	Oxidation (M)
'VIP peptides OS=Mus musculus GN=Vip PE=1 SV=1'	sp|P32648|VIP_MOUSE	A.WPLFGPPSVVRLDDRMPFEGAGDPDQVSLKADSDILQNPLAENGTPYYDVSRNA(-.98).R	23.65	5927.89	-3.7	1186.58	5	34.88	Amidation
'VIP peptides OS=Mus musculus GN=Vip PE=1 SV=1'	sp|P32648|VIP_MOUSE	L.AWPLFGPPSVVRLDDRM(+15.99)PFEGAGDPDQVSLKADSDILQNPLAENGTPYYDVSRNA(-.98).R	19.4	6014.92	-8.9	1003.48	6	34.59	Oxidation (M); Amidation
'Cofilin-1 OS=Mus musculus GN=Cfl1 PE=1 SV=1'	tr|F8WGL3|F8WGL3_MOUSE	M.A(+42.01)SGVAVSDGVIKVFNDMKV.R	39.14	1977.02	-1.6	989.518	2	33.74	Acetylation (Protein N-term)
'Cofilin-1 OS=Mus musculus GN=Cfl1 PE=1 SV=1'	tr|F8WGL3|F8WGL3_MOUSE	M.A(+42.01)SGVAVSDGVIKVFNDMKVRKS.S	31.7	2348.25	-2	588.069	4	25.7	Acetylation (Protein N-term)
'Cofilin-1 OS=Mus musculus GN=Cfl1 PE=1 SV=1'	tr|F8WGL3|F8WGL3_MOUSE	M.A(+42.01)SGVAVSDGVIKV.F	31.22	1242.68	-1.1	622.347	2	26.46	Acetylation (Protein N-term)
'Cofilin-1 OS=Mus musculus GN=Cfl1 PE=1 SV=1'	tr|F8WGL3|F8WGL3_MOUSE	M.A(+42.01)SGVAVSDGVIKVFNDMKVR.K	26.6	2133.13	0.2	712.049	3	29.24	Acetylation (Protein N-term)
'Cofilin-1 OS=Mus musculus GN=Cfl1 PE=1 SV=1'	tr|F8WGL3|F8WGL3_MOUSE	M.A(+42.01)SGVAVSDGVIKVF.N	24.03	1389.75	-1.5	695.881	2	33.28	Acetylation (Protein N-term)
'Cofilin-1 OS=Mus musculus GN=Cfl1 PE=1 SV=3'	sp|P18760|COF1_MOUSE	M.A(+42.01)SGVAVSDGVIKVFNDMKV.R	39.14	1977.02	-1.6	989.518	2	33.74	Acetylation (Protein N-term)
'Cofilin-1 OS=Mus musculus GN=Cfl1 PE=1 SV=3'	sp|P18760|COF1_MOUSE	M.A(+42.01)SGVAVSDGVIKVFNDMKVRKS.S	31.7	2348.25	-2	588.069	4	25.7	Acetylation (Protein N-term)
'Cofilin-1 OS=Mus musculus GN=Cfl1 PE=1 SV=3'	sp|P18760|COF1_MOUSE	M.A(+42.01)SGVAVSDGVIKV.F	31.22	1242.68	-1.1	622.347	2	26.46	Acetylation (Protein N-term)
'Cofilin-1 OS=Mus musculus GN=Cfl1 PE=1 SV=3'	sp|P18760|COF1_MOUSE	M.A(+42.01)SGVAVSDGVIKVFNDMKVR.K	26.6	2133.13	0.2	712.049	3	29.24	Acetylation (Protein N-term)
'Cofilin-1 OS=Mus musculus GN=Cfl1 PE=1 SV=3'	sp|P18760|COF1_MOUSE	M.A(+42.01)SGVAVSDGVIKVF.N	24.03	1389.75	-1.5	695.881	2	33.28	Acetylation (Protein N-term)
'Pro-neuropeptide Y OS=Mus musculus GN=Npy PE=1 SV=2'	sp|P57774|NPY_MOUSE	R.SSPETLISDLLMKESTENAPRTRLEDPSMW	36.05	3432.65	-0.7	1145.22	3	34.4
'Pro-neuropeptide Y OS=Mus musculus GN=Npy PE=1 SV=2'	sp|P57774|NPY_MOUSE	R.SSPETLISDLLMKESTENAPRTRLEDPSM.W	33.14	3246.57	-0.7	812.65	4	30.14
'Pro-neuropeptide Y OS=Mus musculus GN=Npy PE=1 SV=2'	sp|P57774|NPY_MOUSE	R.SSPETLISDLLMKES(+79.97)TENAPRTRLEDPSMW	29.49	3512.62	0.2	1171.88	3	35.72	Phosphorylation (STY)
'Pro-neuropeptide Y OS=Mus musculus GN=Npy PE=1 SV=2'	sp|P57774|NPY_MOUSE	G.YPSKPDNPGEDAPAEDMARYYSALRHYINLITRQRY(-.98).G	29.08	4269.08	0.9	610.876	7	32.04	Amidation
'Pro-neuropeptide Y OS=Mus musculus GN=Npy PE=1 SV=2'	sp|P57774|NPY_MOUSE	R.SSPETLISDLLMKESTENAPRTRLEDPS.M	24.11	3115.53	-0.9	779.89	4	30.38
'Pro-neuropeptide Y OS=Mus musculus GN=Npy PE=1 SV=2'	sp|P57774|NPY_MOUSE	R.SSPETLISDLLMKESTENAPRT(+79.97)RLEDPSMW	23.72	3512.62	-0.6	879.162	4	34.43	Phosphorylation (STY)
'Pro-neuropeptide Y OS=Mus musculus GN=Npy PE=1 SV=2'	sp|P57774|NPY_MOUSE	G.ILAEGYPSKPDNPGEDAPAEDMARYYSALRHYINLITRQRY(-.98).G	23.13	4752.35	-1.4	793.065	6	31.48	Amidation
'Pro-neuropeptide Y OS=Mus musculus GN=Npy PE=1 SV=2'	sp|P57774|NPY_MOUSE	R.SSPETLISDLLMKESTENAPRTRLEDPSM(+15.99)W	22.54	3448.65	-2.2	863.168	4	32.25	Oxidation (M)
'Pro-neuropeptide Y OS=Mus musculus GN=Npy PE=1 SV=2'	sp|P57774|NPY_MOUSE	P.SKPDNPGEDAPAEDMARYYSALRHYINLITRQRY(-.98).G	20.68	4008.97	-2.5	669.167	6	30.38	Amidation
'Protein piccolo OS=Mus musculus GN=Pclo PE=1 SV=4'	sp|Q9QYX7|PCLO_MOUSE	Q.PPPPPPPPPPPPPPPPPPPPPPLPPAT.S	50.5	2632.45	-0.9	659.118	4	29.7
'Protein piccolo OS=Mus musculus GN=Pclo PE=1 SV=4'	sp|Q9QYX7|PCLO_MOUSE	P.PPPPPPPPPPPPPPPPPPPPPLPPAT.S	31.7	2535.39	0	634.856	4	28.14
'Tubulin beta-3 chain OS=Mus musculus GN=Tubb3 PE=1 SV=1'	sp|Q9ERD7|TBB3_MOUSE	A.DLRKLAVNMVPFPRLHFF.M	36.41	2199.21	-1.2	550.81	4	31.02
'Tubulin beta-3 chain OS=Mus musculus GN=Tubb3 PE=1 SV=1'	sp|Q9ERD7|TBB3_MOUSE	F.SVVPSPKVSDTVVEPYNA.T	33.42	1886.96	0	944.489	2	21.14
'Tubulin beta-3 chain OS=Mus musculus GN=Tubb3 PE=1 SV=1'	sp|Q9ERD7|TBB3_MOUSE	MREIVHIQA.G	27.3	1095.59	-0.6	366.202	3	14.23
'Tubulin beta-3 chain OS=Mus musculus GN=Tubb3 PE=1 SV=1'	sp|Q9ERD7|TBB3_MOUSE	L.AVNMVPFPRLHFF.M	24.43	1573.82	-0.6	525.615	3	31.44
'Tubulin beta-3 chain OS=Mus musculus GN=Tubb3 PE=1 SV=1'	sp|Q9ERD7|TBB3_MOUSE	MREIVHI.Q	20.39	896.49	-0.6	299.837	3	14.8
'Tubulin beta-3 chain OS=Mus musculus GN=Tubb3 PE=1 SV=1'	sp|Q9ERD7|TBB3_MOUSE	H.SLGGGTGSGMGTLLISKVREEYPDRIM(+15.99)NTF(-.98).S	20.23	3200.6	-0.4	1067.87	3	30.76	Oxidation (M); Amidation
'Acidic leucine-rich nuclear phosphoprotein 32 family member A OS=Mus musculus GN=Anp32a PE=1 SV=1'	sp|O35381|AN32A_MOUSE	M(+42.01)EMDKRIYLELRNRTPSDVKELVLDNC.K	35.31	3321.65	-1	665.337	5	29.77	Acetylation (Protein N-term)
'Acidic leucine-rich nuclear phosphoprotein 32 family member A OS=Mus musculus GN=Anp32a PE=1 SV=1'	sp|O35381|AN32A_MOUSE	M(+42.01)EMDKRIYLEL.R	34.51	1481.73	-1.2	741.869	2	29.62	Acetylation (Protein N-term)
'Acidic leucine-rich nuclear phosphoprotein 32 family member A OS=Mus musculus GN=Anp32a PE=1 SV=1'	sp|O35381|AN32A_MOUSE	M(+42.01)EMDKRIYL.E	30.62	1239.6	-1.9	620.806	2	23.92	Acetylation (Protein N-term)
'Acidic leucine-rich nuclear phosphoprotein 32 family member A OS=Mus musculus GN=Anp32a PE=1 SV=1'	sp|O35381|AN32A_MOUSE	M(+42.01)EMDKRIYLELRNRTPSDVKEL.V	27.22	2777.42	-2.1	556.49	5	23.75	Acetylation (Protein N-term)
'Cytochrome c oxidase subunit 6B1 OS=Mus musculus GN=Cox6b1 PE=1 SV=2'	sp|P56391|CX6B1_MOUSE	W.VSAWDDRIAEGTFPGKI	38.12	1860.94	-2.2	621.318	3	23.26
'Cytochrome c oxidase subunit 6B1 OS=Mus musculus GN=Cox6b1 PE=1 SV=2'	sp|P56391|CX6B1_MOUSE	S.AWDDRIAEGTFPGKI	37.23	1674.84	-2	559.285	3	22.67
'Cytochrome c oxidase subunit 6B1 OS=Mus musculus GN=Cox6b1 PE=1 SV=2'	sp|P56391|CX6B1_MOUSE	M.A(+42.01)EDIKTKIKNY.K	31.49	1363.73	-0.2	455.585	3	15.5	Acetylation (Protein N-term)
'Cytochrome c oxidase subunit 6B1 OS=Mus musculus GN=Cox6b1 PE=1 SV=2'	sp|P56391|CX6B1_MOUSE	A.WDDRIAEGTFPGKI	24.79	1603.8	-0.9	535.607	3	23.76
'Gamma-enolase OS=Mus musculus GN=Eno2 PE=1 SV=2'	sp|P17183|ENOG_MOUSE	L.KVNQIGSVTEAIQAC.K	31.6	1559.8	-0.6	780.906	2	22.37
'Gamma-enolase OS=Mus musculus GN=Eno2 PE=1 SV=2'	sp|P17183|ENOG_MOUSE	L.AGNSDLILPVPAFNVINGGSHAGNKLAMQEF.M	27.06	3180.6	-1.8	1061.21	3	32.22
'Gamma-enolase OS=Mus musculus GN=Eno2 PE=1 SV=2'	sp|P17183|ENOG_MOUSE	M.S(+42.01)IEKIWAREILDS.R	26.1	1600.85	-2	801.429	2	34.33	Acetylation (Protein N-term)
'Gamma-enolase OS=Mus musculus GN=Eno2 PE=1 SV=2'	sp|P17183|ENOG_MOUSE	L.DFKSPADPSRYITGDQLGALYQDFVRNY.P	23.77	3235.56	0.1	809.897	4	36.44
'Gamma-enolase OS=Mus musculus GN=Eno2 PE=1 SV=2'	sp|P17183|ENOG_MOUSE	F.MILPVGAESFRDAMRLGAEVYHTL.K	22.11	2675.36	-6	669.842	4	35.6
'Gamma-enolase OS=Mus musculus GN=Eno2 PE=1 SV=2'	sp|P17183|ENOG_MOUSE	M.SIEK(+42.01)IWAREILDSRGNPTVEVDLYTAKGLFRAAVPSGAS.T	21.88	4258.24	-2.8	852.653	5	35.53	Acetylation (K)
'Gamma-enolase OS=Mus musculus GN=Eno2 PE=1 SV=2'	sp|P17183|ENOG_MOUSE	M.S(+42.01)IEKIWAREILDSRGNPTVEVDLYTAKG.L	19.97	3201.67	6.1	801.429	4	34.3	Acetylation (Protein N-term)
'Alpha-synuclein OS=Mus musculus GN=Snca PE=1 SV=2'	sp|O55042|SYUA_MOUSE	M(+42.01)DVFMKGLSKAKEGVVAA.A	35.94	1922	-1.4	641.673	3	28.67	Acetylation (Protein N-term)
'Alpha-synuclein OS=Mus musculus GN=Snca PE=1 SV=2'	sp|O55042|SYUA_MOUSE	M(+42.01)DVFMKGLSKAKEGVVA.A	35.2	1850.96	-1.2	617.994	3	28.44	Acetylation (Protein N-term)
'Alpha-synuclein OS=Mus musculus GN=Snca PE=1 SV=2'	sp|O55042|SYUA_MOUSE	M(+42.01)DVFMKGLSKA.K	33.81	1267.63	-2.2	634.821	2	29.38	Acetylation (Protein N-term)
'Alpha-synuclein OS=Mus musculus GN=Snca PE=1 SV=2'	sp|O55042|SYUA_MOUSE	M(+42.01)DVFMKGL.S	26.65	981.466	-0.4	491.74	2	37.79	Acetylation (Protein N-term)
'Cathepsin B OS=Mus musculus GN=Ctsb PE=1 SV=2'	sp|P10605|CATB_MOUSE	D.LPETFDAREQWSN.C	37.98	1591.73	-1.5	796.869	2	19.56
'Cathepsin B OS=Mus musculus GN=Ctsb PE=1 SV=2'	sp|P10605|CATB_MOUSE	W.NLDWGDNGFFKIL.R	28.47	1537.76	-3.2	769.883	2	35.88
'Cathepsin B OS=Mus musculus GN=Ctsb PE=1 SV=2'	sp|P10605|CATB_MOUSE	N.SVKEIMAEIYKNGPVEGAFT.V	26.18	2182.1	-1.3	728.372	3	30.62
'Clathrin coat assembly protein AP180 OS=Mus musculus GN=Snap91 PE=1 SV=1'	sp|Q61548|AP180_MOUSE	D.PLADLNIKDFL	34.95	1257.7	-0.9	629.855	2	32.72
'Clathrin coat assembly protein AP180 OS=Mus musculus GN=Snap91 PE=1 SV=1'	sp|Q61548|AP180_MOUSE	L.SPSPTPATQSPKKPPAKDPLADLNIKDFL	34.83	3072.65	0.1	769.17	4	23.97
'Clathrin coat assembly protein AP180 OS=Mus musculus GN=Snap91 PE=1 SV=2'	tr|E9QLK9|E9QLK9_MOUSE	D.PLADLNIKDFL	34.95	1257.7	-0.9	629.855	2	32.72
'Clathrin coat assembly protein AP180 OS=Mus musculus GN=Snap91 PE=1 SV=2'	tr|E9QLK9|E9QLK9_MOUSE	L.SPSPTPATQSPKKPPAKDPLADLNIKDFL	34.83	3072.65	0.1	769.17	4	23.97
'Elongation factor 1-beta OS=Mus musculus GN=Eef1b PE=1 SV=5'	sp|O70251|EF1B_MOUSE	M.GFGDLKTPAGLQVLNDYL.A	38.05	1920	-0.7	961.006	2	34.59
'Elongation factor 1-beta OS=Mus musculus GN=Eef1b PE=1 SV=5'	sp|O70251|EF1B_MOUSE	M.GFGDLKTPAGLQV.L	37.37	1301.7	-2.4	651.855	2	24
'Elongation factor 1-beta OS=Mus musculus GN=Eef1b PE=1 SV=5'	sp|O70251|EF1B_MOUSE	M.GFGDLKTPAGLQVL.N	32.84	1414.78	-1.6	708.397	2	27.94
'Elongation factor 1-beta OS=Mus musculus GN=Eef1b2 PE=4 SV=1'	tr|G3UX43|G3UX43_MOUSE	M.GFGDLKTPAGLQVLNDYL.A	38.05	1920	-0.7	961.006	2	34.59
'Elongation factor 1-beta OS=Mus musculus GN=Eef1b2 PE=4 SV=1'	tr|G3UX43|G3UX43_MOUSE	M.GFGDLKTPAGLQV.L	37.37	1301.7	-2.4	651.855	2	24
'Elongation factor 1-beta OS=Mus musculus GN=Eef1b2 PE=4 SV=1'	tr|G3UX43|G3UX43_MOUSE	M.GFGDLKTPAGLQVL.N	32.84	1414.78	-1.6	708.397	2	27.94
'Elongation factor 1-beta OS=Mus musculus GN=Eef1b2 PE=4 SV=1'	tr|M0QWK5|M0QWK5_MOUSE	M.GFGDLKTPAGLQVLNDYL.A	38.05	1920	-0.7	961.006	2	34.59
'Elongation factor 1-beta OS=Mus musculus GN=Eef1b2 PE=4 SV=1'	tr|M0QWK5|M0QWK5_MOUSE	M.GFGDLKTPAGLQV.L	37.37	1301.7	-2.4	651.855	2	24
'Elongation factor 1-beta OS=Mus musculus GN=Eef1b2 PE=4 SV=1'	tr|M0QWK5|M0QWK5_MOUSE	M.GFGDLKTPAGLQVL.N	32.84	1414.78	-1.6	708.397	2	27.94
'Elongation factor 1-beta OS=Mus musculus GN=Eef1b2 PE=4 SV=1'	tr|M0QWH8|M0QWH8_MOUSE	M.GFGDLKTPAGLQVLNDYL.A	38.05	1920	-0.7	961.006	2	34.59
'Elongation factor 1-beta OS=Mus musculus GN=Eef1b2 PE=4 SV=1'	tr|M0QWH8|M0QWH8_MOUSE	M.GFGDLKTPAGLQV.L	37.37	1301.7	-2.4	651.855	2	24
'Elongation factor 1-beta OS=Mus musculus GN=Eef1b2 PE=4 SV=1'	tr|M0QWH8|M0QWH8_MOUSE	M.GFGDLKTPAGLQVL.N	32.84	1414.78	-1.6	708.397	2	27.94
'Neuroendocrine convertase 2 OS=Mus musculus GN=Pcsk2 PE=1 SV=1'	sp|P21661|NEC2_MOUSE	K.QELEEELDEAVERSLQSILRKN	37.18	2627.34	-1.4	657.841	4	35.61
'Neuroendocrine convertase 2 OS=Mus musculus GN=Pcsk2 PE=1 SV=1'	sp|P21661|NEC2_MOUSE	K.Q(-17.03)ELEEELDEAVERSLQSILRKN	36.34	2610.31	-1.9	871.11	3	40.73	Pyro-glu from Q
'Neuroendocrine convertase 2 OS=Mus musculus GN=Pcsk2 PE=1 SV=1'	sp|P21661|NEC2_MOUSE	R.IKMALQQEGFD.R	36.3	1278.63	-1.8	640.32	2	18.42
'Neuroendocrine convertase 2 OS=Mus musculus GN=Pcsk2 PE=1 SV=1'	sp|P21661|NEC2_MOUSE	R.QLERDPRIKMALQQEGFD.R	21.62	2173.09	0.4	544.281	4	20.64
'Actin cytoplasmic 2 OS=Mus musculus GN=Actg1 PE=1 SV=1'	sp|P63260|ACTG_MOUSE	C.DVDIRKDLYANTVLSGGTTMYPGIADRMQKEITAL.A	35.36	3854.95	-2	964.744	4	31.82
'Actin cytoplasmic 2 OS=Mus musculus GN=Actg1 PE=1 SV=1'	sp|P63260|ACTG_MOUSE	M.E(+42.01)EEIAALVI.D	25.57	1027.54	-1.4	514.778	2	45.7	Acetylation (Protein N-term)
'Actin cytoplasmic 2 OS=Mus musculus GN=Actg1 PE=1 SV=1'	sp|P63260|ACTG_MOUSE	Y.PGIADRMQKEITAL.A	20.27	1541.82	-19	514.939	3	21.43
'Actin cytoplasmic 2 OS=Mus musculus GN=Actg1 PE=1 SV=1'	sp|P63260|ACTG_MOUSE	L.SGGTTMYPGIADRMQKEITAL.A	19.68	2239.1	-2.7	747.371	3	25.92
'Neuroendocrine convertase 1 OS=Mus musculus GN=Pcsk1 PE=1 SV=1'	sp|P63239|NEC1_MOUSE	R.LSDDDRVTWAEQQY.E	35.1	1724.76	0.3	863.39	2	21.81
'Neuroendocrine convertase 1 OS=Mus musculus GN=Pcsk1 PE=1 SV=1'	sp|P63239|NEC1_MOUSE	R.LSDDDRVTWAEQQYEKERS.K	32.58	2354.08	0.7	589.527	4	18.66
'Neuroendocrine convertase 1 OS=Mus musculus GN=Pcsk1 PE=1 SV=1'	sp|P63239|NEC1_MOUSE	R.LSDDDRVTWAEQQYE.K	26.57	1853.81	-0.3	927.91	2	19.98
'Secretogranin-3 OS=Mus musculus GN=Scg3 PE=1 SV=1'	sp|P47867|SCG3_MOUSE	R.ELSAERPLNEQIAEAEADKI.K	33.34	2225.12	1.1	742.714	3	21.84
'Secretogranin-3 OS=Mus musculus GN=Scg3 PE=1 SV=1'	sp|P47867|SCG3_MOUSE	R.ELSAERPLNEQIAEAE.A	29.87	1797.87	0	899.944	2	18.84
'Secretogranin-3 OS=Mus musculus GN=Scg3 PE=1 SV=1'	sp|P47867|SCG3_MOUSE	A.FPKPEGSQDKSLHNRELSAERPLNEQIAEAEADKI.K	29.05	3945.98	-0.6	790.203	5	17.76
'Secretogranin-3 OS=Mus musculus GN=Scg3 PE=1 SV=1'	sp|P47867|SCG3_MOUSE	A.FPKPEGSQDKSLHN.R	21.46	1582.77	0	396.701	4	11.37
'SH3 domain-binding glutamic acid-rich-like protein 3 OS=Mus musculus GN=Sh3bgrl3 PE=1 SV=1'	sp|Q91VW3|SH3L3_MOUSE	M.S(+42.01)GLRVYSTSVTGSREI.K	39.89	1752.9	0.5	877.458	2	20.17	Acetylation (Protein N-term)
'SH3 domain-binding glutamic acid-rich-like protein 3 OS=Mus musculus GN=Sh3bgrl3 PE=1 SV=1'	sp|Q91VW3|SH3L3_MOUSE	M.S(+42.01)GLRVYSTSVTGSREIKSQQSEVTRILDGKRIQY.Q	32.25	3883.06	-1.4	648.182	6	23.51	Acetylation (Protein N-term)
'V-type proton ATPase subunit F OS=Mus musculus GN=Atp6v1f PE=1 SV=2'	sp|Q9D1K2|VATF_MOUSE	M.A(+42.01)GRGKLIAVIGDEDTVTGFLLGGIGELNKNRHPNFLVV.E	42.25	4031.2	-0.6	807.246	5	36.1	Acetylation (Protein N-term)
'V-type proton ATPase subunit F OS=Mus musculus GN=Atp6v1f PE=1 SV=2'	sp|Q9D1K2|VATF_MOUSE	V.IGDEDTVTGFLLGGIGELNKNRHPNFLVV.E	35.32	3123.64	1.2	781.917	4	35.28
'Thymosin beta-10 OS=Mus musculus GN=Tmsb10 PE=2 SV=3'	sp|Q6ZWY8|TYB10_MOUSE	M.A(+42.01)DKPDMGEIASFDKAKLKKTETQEKNTLPTKETIEQEKRSEIS	40.81	4933.52	0	987.712	5	16.95	Acetylation (Protein N-term)
'Thymosin beta-10 OS=Mus musculus GN=Tmsb10 PE=2 SV=3'	sp|Q6ZWY8|TYB10_MOUSE	M.A(+42.01)DKPDM(+15.99)GEIASFDKAKLKKTETQEKNTLPTKETIEQEKRSEIS	40.52	4949.52	-2.7	825.925	6	14.26	Acetylation (Protein N-term); Oxidation (M)
'Thymosin beta-10 OS=Mus musculus GN=Tmsb10 PE=2 SV=3'	sp|Q6ZWY8|TYB10_MOUSE	M.A(+42.01)DKPDMGEIASFDKAKLKKTETQEKNTLPTKETIEQEK.R	34.04	4361.23	-4.9	727.875	6	15.87	Acetylation (Protein N-term)
'Thymosin beta-10 OS=Mus musculus GN=Tmsb10 PE=2 SV=3'	sp|Q6ZWY8|TYB10_MOUSE	M.A(+42.01)DKPDMGEIASFDKAKLKKTET(+79.97)QEKNTLPTKETIEQEKRSEIS	30.56	5013.49	0.3	836.589	6	16.59	Acetylation (Protein N-term); Phosphorylation (STY)
'Thymosin beta-10 OS=Mus musculus GN=Tmsb10 PE=2 SV=3'	sp|Q6ZWY8|TYB10_MOUSE	M.A(+42.01)DKPDMGEIASFDKAKLKKTETQEKNTLPTKETIEQEKRSEIS(-.98)	22.55	4932.54	-9.5	705.649	7	17.61	Acetylation (Protein N-term); Amidation
'Thymosin beta-10 OS=Mus musculus GN=Tmsb10 PE=2 SV=3'	sp|Q6ZWY8|TYB10_MOUSE	M.A(+42.01)DKPDMGEIASFDKAKLKKT(+79.97)ETQEKNTLPTKETIEQEKRSEIS	21.06	5013.49	-2.3	836.587	6	18.44	Acetylation (Protein N-term); Phosphorylation (STY)
'Calmodulin OS=Mus musculus GN=Calm1 PE=1 SV=1'	tr|Q3UKW2|Q3UKW2_MOUSE	G.A(+42.01)DQLTEEQIAEFKEAFSLFD.K	32.41	2372.11	-2.4	1187.06	2	47.31	Acetylation (N-term)
'Calmodulin OS=Mus musculus GN=Calm1 PE=1 SV=1'	tr|Q3UKW2|Q3UKW2_MOUSE	D.K(+42.01)DGNGYISAAELRHVMTNLGEKLTDEEVDEMIREADIDGDGQVNYEEFVQMMTAK	31.84	6245.88	5.7	1041.99	6	37.69	Acetylation (N-term)
'Calmodulin OS=Mus musculus GN=Calm1 PE=1 SV=1'	tr|Q3UKW2|Q3UKW2_MOUSE	G.A(+42.01)DQLTEEQIAEFKEAFSLFDKDGDGTITTKELGTVMR.S	28.19	4175.03	-0.2	1044.76	4	37.2	Acetylation (N-term)
'Calmodulin OS=Mus musculus GN=Calm1 PE=1 SV=2'	sp|P62204|CALM_MOUSE	M.A(+42.01)DQLTEEQIAEFKEAFSLFD.K	32.41	2372.11	-2.4	1187.06	2	47.31	Acetylation (Protein N-term)
'Calmodulin OS=Mus musculus GN=Calm1 PE=1 SV=2'	sp|P62204|CALM_MOUSE	D.K(+42.01)DGNGYISAAELRHVMTNLGEKLTDEEVDEMIREADIDGDGQVNYEEFVQMMTAK	31.84	6245.88	5.7	1041.99	6	37.69	Acetylation (N-term)
'Calmodulin OS=Mus musculus GN=Calm1 PE=1 SV=2'	sp|P62204|CALM_MOUSE	M.A(+42.01)DQLTEEQIAEFKEAFSLFDKDGDGTITTKELGTVMR.S	28.19	4175.03	-0.2	1044.76	4	37.2	Acetylation (Protein N-term)
'Epsin-1 OS=Mus musculus GN=Epn1 PE=1 SV=3'	sp|Q80VP1|EPN1_MOUSE	L.RLSPVPPVPGAPPTYISPLGGGPGLPPMMPPGPPAP.N	32.86	3464.84	-1.4	1155.95	3	34.84
'Epsin-1 OS=Mus musculus GN=Epn1 PE=1 SV=3'	sp|Q80VP1|EPN1_MOUSE	L.SPVPPVPGAPPTYISPLGGGPGLPPMMPPGPPAPNTNPFLL	28.91	3995.07	3.8	999.779	4	44.69
'Epsin-1 OS=Mus musculus GN=Epn1 PE=1 SV=3'	sp|Q80VP1|EPN1_MOUSE	L.RLSPVPPVPGAPPTYISPLGGGPGLPPMMPPGPPAPNTNPFLL	24.36	4264.26	0.5	1067.07	4	40.27
'Proteasome subunit beta type-6 OS=Mus musculus GN=Psmb6 PE=1 SV=3'	sp|Q60692|PSB6_MOUSE	E.SGVERQVLLGDQIPKFTI.A	27.82	1999.11	-0.3	667.377	3	28.09
'Proteasome subunit beta type-6 OS=Mus musculus GN=Psmb6 PE=1 SV=3'	sp|Q60692|PSB6_MOUSE	G.TTIMAVQF.N	25.84	909.463	-1	455.738	2	28.75
'Proteasome subunit beta type-6 OS=Mus musculus GN=Psmb6 PE=1 SV=3'	sp|Q60692|PSB6_MOUSE	L.GFHSIELNEPPLVHTA.A	20.1	1759.89	0.6	587.637	3	21.95
'Eukaryotic translation initiation factor 4H OS=Mus musculus GN=Eif4h PE=1 SV=3'	sp|Q9WUK2|IF4H_MOUSE	T.PLNQVANPNSAIFGGARPREEVVQKEQE	31.2	3076.57	-0.7	770.149	4	16.69
'Eukaryotic translation initiation factor 4H OS=Mus musculus GN=Eif4h PE=1 SV=3'	sp|Q9WUK2|IF4H_MOUSE	V.ATPLNQVANPNSAIFGGARPREEVVQKEQE	30.83	3248.65	-2.3	1083.89	3	18.33
'Eukaryotic translation initiation factor 4H OS=Mus musculus GN=Eif4h PE=1 SV=3'	sp|Q9WUK2|IF4H_MOUSE	M.A(+42.01)DFDTYDDRAYSSFGGGRGSRGSAGGHGSRSQKELPTEPPYTAY.V	22.31	4712.12	-1.7	943.429	5	19.56	Acetylation (Protein N-term)
'Beta-hexosaminidase subunit beta OS=Mus musculus GN=Hexb PE=2 SV=2'	sp|P20060|HEXB_MOUSE	P.ARLQPALWPFPRSVQMFPRL.L	38.17	2409.33	-1.3	804.115	3	29.89
'Beta-hexosaminidase subunit beta OS=Mus musculus GN=Hexb PE=2 SV=2'	sp|P20060|HEXB_MOUSE	P.ARLQPALWPFPRSVQMF.P	31.06	2043.09	-1.2	682.036	3	30.91
'Retrotransposon-derived protein PEG10 OS=Mus musculus GN=Peg10 PE=1 SV=2'	sp|Q7TN75|PEG10_MOUSE	Y.PPPQPPPPPPPPPPPPPPPPAS.S	44.49	2148.14	-0.3	538.042	4	23.11
'Retrotransposon-derived protein PEG10 OS=Mus musculus GN=Peg10 PE=2 SV=1'	tr|E9Q3F7|E9Q3F7_MOUSE	Y.PPPQPPPPPPPPPPPPPPPPAS.S	44.49	2148.14	-0.3	538.042	4	23.11
'Retrotransposon-derived protein PEG10 (Fragment) OS=Mus musculus GN=Peg10 PE=2 SV=1'	tr|H3BJQ1|H3BJQ1_MOUSE	Y.PPPQPPPPPPPPPPPPPPPPAS.S	44.49	2148.14	-0.3	538.042	4	23.11
'Beta-synuclein OS=Mus musculus GN=Sncb PE=1 SV=1'	sp|Q91ZZ3|SYUB_MOUSE	M(+42.01)DVFMKGLSM.A	33.14	1199.54	-1	600.776	2	39.7	Acetylation (Protein N-term)
'Beta-synuclein OS=Mus musculus GN=Sncb PE=1 SV=1'	sp|Q91ZZ3|SYUB_MOUSE	M(+42.01)DVFMKGL.S	26.65	981.466	-0.4	491.74	2	37.79	Acetylation (Protein N-term)
'Beta-synuclein OS=Mus musculus GN=Sncb PE=1 SV=1'	sp|Q91ZZ3|SYUB_MOUSE	M(+42.01)DVFMKGLSMAKEGVVAAAEKTKQGVTEA.A	20.15	3067.54	-2.9	767.89	4	35.14	Acetylation (Protein N-term)
'Acyl-CoA-binding protein OS=Mus musculus GN=Dbi PE=1 SV=2'	sp|P31786|ACBP_MOUSE	M.S(+42.01)QAEFDKAAEEVKRLKTQPTDEEMLFIYSHFKQA.T	31.15	4055.99	-0.5	812.206	5	29.59	Acetylation (Protein N-term)
'Acyl-CoA-binding protein OS=Mus musculus GN=Dbi PE=1 SV=2'	sp|P31786|ACBP_MOUSE	M.S(+42.01)QAEFDKAAEEVKRLKTQPTDEEMLFIYSHF.K	29.02	3728.8	-0.5	933.208	4	32.22	Acetylation (Protein N-term)
'Acyl-CoA-binding protein OS=Mus musculus GN=Dbi PE=1 SV=2'	sp|P31786|ACBP_MOUSE	M.S(+42.01)QAEFDKAAEEVKRLKTQPTDEEMLFIYSHFKQATVGDVNTDRPGLLDL.K	21.96	5621.8	0.7	937.974	6	34.67	Acetylation (Protein N-term)
'Protein tyrosine phosphatase receptor type N OS=Mus musculus GN=Ptprn PE=2 SV=1'	tr|A6MDD2|A6MDD2_MOUSE	R.SASKAILGTHSGHSFGDLTGPSPAQLFQDSGLLYMAQELPVPGRARAP.R	40.79	4932.5	-2.1	823.089	6	31.91
'Protein tyrosine phosphatase receptor type N OS=Mus musculus GN=Ptprn PE=2 SV=1'	tr|A6MDD2|A6MDD2_MOUSE	R.DGSRGSESSSGVVGVGHLSKAEGPALFS.R	23.51	2673.3	-0.8	669.332	4	20.53
'Protein tyrosine phosphatase receptor type N OS=Mus musculus GN=Ptprn PE=2 SV=1'	tr|A6MDD2|A6MDD2_MOUSE	R.SASKAILGTHSGHSFGDLTGPSPAQLFQDSGLLYMAQELPVPGRARAP(-.98).R	20.72	4931.51	-6.4	822.921	6	31.82	Amidation
'Receptor-type tyrosine-protein phosphatase-like N OS=Mus musculus GN=Ptprn PE=1 SV=2'	sp|Q60673|PTPRN_MOUSE	R.SASKAILGTHSGHSFGDLTGPSPAQLFQDSGLLYMAQELPVPGRARAP.R	40.79	4932.5	-2.1	823.089	6	31.91
'Receptor-type tyrosine-protein phosphatase-like N OS=Mus musculus GN=Ptprn PE=1 SV=2'	sp|Q60673|PTPRN_MOUSE	R.DGSRGSESSSGVVGVGHLSKAEGPALFS.R	23.51	2673.3	-0.8	669.332	4	20.53
'Receptor-type tyrosine-protein phosphatase-like N OS=Mus musculus GN=Ptprn PE=1 SV=2'	sp|Q60673|PTPRN_MOUSE	R.SASKAILGTHSGHSFGDLTGPSPAQLFQDSGLLYMAQELPVPGRARAP(-.98).R	20.72	4931.51	-6.4	822.921	6	31.82	Amidation
'Clathrin light chain A OS=Mus musculus GN=Clta PE=1 SV=2'	sp|O08585|CLCA_MOUSE	R.SVLISLKQAPLVH	35.48	1403.85	-1.1	468.957	3	21.27
'Clathrin light chain A OS=Mus musculus GN=Clta PE=1 SV=2'	sp|O08585|CLCA_MOUSE	A.AEEAFVNDIDESSPGTEWERVARL.C	32.1	2719.27	-3.9	907.428	3	28.23
'Clathrin light chain A OS=Mus musculus GN=Clta PE=1 SV=1'	tr|B1AWE0|B1AWE0_MOUSE	R.SVLISLKQAPLVH	35.48	1403.85	-1.1	468.957	3	21.27
'Clathrin light chain A OS=Mus musculus GN=Clta PE=1 SV=1'	tr|B1AWE0|B1AWE0_MOUSE	A.AEEAFVNDIDESSPGTEWERVARL.C	32.1	2719.27	-3.9	907.428	3	28.23
'Clathrin light chain A OS=Mus musculus GN=Clta PE=1 SV=1'	tr|Q6PFA2|Q6PFA2_MOUSE	R.SVLISLKQAPLVH	35.48	1403.85	-1.1	468.957	3	21.27
'Clathrin light chain A OS=Mus musculus GN=Clta PE=1 SV=1'	tr|Q6PFA2|Q6PFA2_MOUSE	A.AEEAFVNDIDESSPGTEWERVARL.C	32.1	2719.27	-3.9	907.428	3	28.23
'Clathrin light chain A OS=Mus musculus GN=Clta PE=1 SV=1'	tr|B1AWE1|B1AWE1_MOUSE	R.SVLISLKQAPLVH	35.48	1403.85	-1.1	468.957	3	21.27
'Clathrin light chain A OS=Mus musculus GN=Clta PE=1 SV=1'	tr|B1AWE1|B1AWE1_MOUSE	A.AEEAFVNDIDESSPGTEWERVARL.C	32.1	2719.27	-3.9	907.428	3	28.23
'Clathrin light chain A OS=Mus musculus GN=Clta PE=1 SV=1'	tr|B1AWD8|B1AWD8_MOUSE	R.SVLISLKQAPLVH	35.48	1403.85	-1.1	468.957	3	21.27
'Clathrin light chain A OS=Mus musculus GN=Clta PE=1 SV=1'	tr|B1AWD8|B1AWD8_MOUSE	A.AEEAFVNDIDESSPGTEWERVARL.C	32.1	2719.27	-3.9	907.428	3	28.23
'Clathrin light chain A OS=Mus musculus GN=Clta PE=1 SV=1'	tr|B1AWD9|B1AWD9_MOUSE	R.SVLISLKQAPLVH	35.48	1403.85	-1.1	468.957	3	21.27
'Clathrin light chain A OS=Mus musculus GN=Clta PE=1 SV=1'	tr|B1AWD9|B1AWD9_MOUSE	A.AEEAFVNDIDESSPGTEWERVARL.C	32.1	2719.27	-3.9	907.428	3	28.23
'Cerebellin-1 OS=Mus musculus GN=Cbln1 PE=1 SV=1'	sp|Q9R171|CBLN1_MOUSE	R.SGSAKVAFSAIRSTNH.E	35.15	1631.84	-0.2	544.953	3	12.26
'Cerebellin-1 OS=Mus musculus GN=Cbln1 PE=1 SV=1'	sp|Q9R171|CBLN1_MOUSE	R.SGSAKVAFSAIRSTN.H	32.69	1494.78	0.3	499.267	3	13.39
'Peptidyl-prolyl cis-trans isomerase (Fragment) OS=Mus musculus GN=Fkbp1a PE=1 SV=1'	tr|F6X9I3|F6X9I3_MOUSE	L.VFDVELLKLE	32.24	1203.67	-1.9	602.844	2	29.62
'Peptidyl-prolyl cis-trans isomerase (Fragment) OS=Mus musculus GN=Fkbp1a PE=1 SV=1'	tr|F6X9I3|F6X9I3_MOUSE	F.DVELLKLE	26.16	957.538	0.1	479.776	2	25.81
'Peptidyl-prolyl cis-trans isomerase FKBP1A OS=Mus musculus GN=Fkbp1a PE=1 SV=2'	sp|P26883|FKB1A_MOUSE	L.VFDVELLKLE	32.24	1203.67	-1.9	602.844	2	29.62
'Peptidyl-prolyl cis-trans isomerase FKBP1A OS=Mus musculus GN=Fkbp1a PE=1 SV=2'	sp|P26883|FKB1A_MOUSE	F.DVELLKLE	26.16	957.538	0.1	479.776	2	25.81
'MAPK-interacting and spindle-stabilizing protein-like OS=Mus musculus GN=Mapk1ip1l PE=2 SV=3'	sp|Q8BH93|MISSL_MOUSE	V.PSGPAGAPPMPGGPHSYH	32	1712.77	0	571.932	3	13.73
'MAPK-interacting and spindle-stabilizing protein-like OS=Mus musculus GN=Mapk1ip1l PE=2 SV=3'	sp|Q8BH93|MISSL_MOUSE	N.PYQVPSGPAGAPPMPGGPHSYH	26.5	2200.02	-0.2	734.346	3	18.75
'Peroxiredoxin-5 mitochondrial OS=Mus musculus GN=Prdx5 PE=1 SV=2'	sp|P99029|PRDX5_MOUSE	M.APIKVGDAIPSVEVF.E	34.81	1540.85	-0.7	771.432	2	27.26
'Peroxiredoxin-5 mitochondrial OS=Mus musculus GN=Prdx5 PE=1 SV=2'	sp|P99029|PRDX5_MOUSE	C.SLAPNILSQL	31.45	1054.6	-1.9	528.307	2	31.22
'Peroxiredoxin-5 mitochondrial OS=Mus musculus GN=Prdx5 PE=1 SV=1'	tr|G3UZJ4|G3UZJ4_MOUSE	M.APIKVGDAIPSVEVF.E	34.81	1540.85	-0.7	771.432	2	27.26
'Peroxiredoxin-5 mitochondrial OS=Mus musculus GN=Prdx5 PE=1 SV=1'	tr|G3UZJ4|G3UZJ4_MOUSE	C.SLAPNILSQL	31.45	1054.6	-1.9	528.307	2	31.22
'Complexin-2 OS=Mus musculus GN=Cplx2 PE=1 SV=1'	sp|P84086|CPLX2_MOUSE	M(+42.01)DFVMKQALGGATKDMGKMLGGEEEKD.P	41.39	2957.36	-0.3	740.348	4	31.99	Acetylation (Protein N-term)
'Serine/arginine-rich splicing factor 2 OS=Mus musculus GN=Srsf2 PE=1 SV=4'	sp|Q62093|SRSF2_MOUSE	M.S(+42.01)YGRPPPDVEGMTSLKVDNL.T	35.58	2216.08	-4	1109.04	2	26.47	Acetylation (Protein N-term)
'Serine/arginine-rich splicing factor 2 OS=Mus musculus GN=Srsf2 PE=1 SV=4'	sp|Q62093|SRSF2_MOUSE	M.S(+42.01)YGRPPPDVEGMTSL.K	26.57	1646.76	-2.1	824.386	2	27.61	Acetylation (Protein N-term)
'Serine/arginine-rich splicing factor 2 OS=Mus musculus GN=Srsf2 PE=1 SV=4'	sp|Q62093|SRSF2_MOUSE	M.S(+42.01)YGRPPPDVEGMTSLKVDNL(-.98).T	25.45	2215.09	-15.3	1108.54	2	26.79	Acetylation (Protein N-term); Amidation
'WAS/WASL-interacting protein family member 3 OS=Mus musculus GN=Wipf3 PE=4 SV=1'	tr|D3Z5R4|D3Z5R4_MOUSE	M.PVPPPPPPPPPPPPPPPPPLG.A	38.36	2034.13	0	679.052	3	28.67
'WAS/WASL-interacting protein family member 3 OS=Mus musculus GN=Wipf3 PE=4 SV=1'	tr|E9Q2D0|E9Q2D0_MOUSE	M.PVPPPPPPPPPPPPPPPPPLG.A	38.36	2034.13	0	679.052	3	28.67
'WAS/WASL-interacting protein family member 3 OS=Mus musculus GN=Wipf3 PE=1 SV=1'	sp|P0C7L0|WIPF3_MOUSE	M.PVPPPPPPPPPPPPPPPPPLG.A	38.36	2034.13	0	679.052	3	28.67
'Pituitary adenylate cyclase-activating polypeptide OS=Mus musculus GN=Adcyap1 PE=2 SV=1'	sp|O70176|PACA_MOUSE	R.DVAHEILNEAYRKVLDQLSARKYLQSVVA.R	33.89	3327.79	-1	832.955	4	34.14
'Pituitary adenylate cyclase-activating polypeptide OS=Mus musculus GN=Adcyap1 PE=2 SV=1'	sp|O70176|PACA_MOUSE	R.GAGENLGGSAVDDPAPLT.K	25.5	1639.77	-0.8	820.891	2	21.04
'E3 SUMO-protein ligase RanBP2 OS=Mus musculus GN=Ranbp2 PE=1 SV=2'	sp|Q9ERU9|RBP2_MOUSE	L.KHTGPGLLSM.A	30.07	1039.55	-0.6	520.781	2	14.57
'E3 SUMO-protein ligase RanBP2 OS=Mus musculus GN=Ranbp2 PE=1 SV=2'	sp|Q9ERU9|RBP2_MOUSE	H.TGPGLLSM.A	22.91	774.395	-2	775.4	1	23.14
'Vesicle-associated membrane protein associated protein B and C OS=Mus musculus GN=Vapb PE=2 SV=1'	tr|Q8BH80|Q8BH80_MOUSE	M.A(+42.01)KVEQVLSLEPQHELKFRGPFTDVVTT.N	26.68	3109.64	-2.1	778.417	4	28.41	Acetylation (Protein N-term)
'Vesicle-associated membrane protein associated protein B and C OS=Mus musculus GN=Vapb PE=2 SV=1'	tr|Q8BH80|Q8BH80_MOUSE	M.A(+42.01)KVEQVLSLEPQHEL.K	22.05	1760.93	-1.5	881.471	2	27.82	Acetylation (Protein N-term)
'Vesicle-associated membrane protein associated protein B and C OS=Mus musculus GN=Vapb PE=2 SV=1'	tr|Q8BH80|Q8BH80_MOUSE	M.A(+42.01)KVEQVLSLEPQHELKFRGPFTDVVTTNL.K	20.9	3336.77	0.2	835.2	4	30.5	Acetylation (Protein N-term)
'Prefoldin subunit 1 OS=Mus musculus GN=Pfdn1 PE=2 SV=1'	sp|Q9CWM4|PFD1_MOUSE	M.A(+42.01)ASVDLELKKAFTEL.Q	34.18	1675.9	0	838.959	2	35.28	Acetylation (Protein N-term)
'Prefoldin subunit 1 OS=Mus musculus GN=Pfdn1 PE=2 SV=1'	sp|Q9CWM4|PFD1_MOUSE	M.A(+42.01)ASVDLELKKAFTELQA.K	20.94	1875	-0.8	626.006	3	35.69	Acetylation (Protein N-term)
'Prefoldin 1 OS=Mus musculus GN=Pfdn1 PE=2 SV=1'	tr|Q9CQF7|Q9CQF7_MOUSE	M.A(+42.01)ASVDLELKKAFTEL.Q	34.18	1675.9	0	838.959	2	35.28	Acetylation (Protein N-term)
'Prefoldin 1 OS=Mus musculus GN=Pfdn1 PE=2 SV=1'	tr|Q9CQF7|Q9CQF7_MOUSE	M.A(+42.01)ASVDLELKKAFTELQA.K	20.94	1875	-0.8	626.006	3	35.69	Acetylation (Protein N-term)
'Potassium voltage-gated channel subfamily D member 3 OS=Mus musculus GN=Kcnd3 PE=1 SV=1'	sp|Q9Z0V1|KCND3_MOUSE	M.A(+42.01)AGVAAWLPFARAA.A	35.04	1412.76	-0.4	707.385	2	40.37	Acetylation (Protein N-term)
'Actin alpha cardiac muscle 1 OS=Mus musculus GN=Actc1 PE=1 SV=1'	sp|P68033|ACTC_MOUSE	Y.PIEHGIITNWDDMEKIWHHTFYNEL.R	22.1	3137.47	-0.9	628.501	5	31.14
'Actin alpha cardiac muscle 1 OS=Mus musculus GN=Actc1 PE=1 SV=1'	sp|P68033|ACTC_MOUSE	Y.PGIADRMQKEITAL.A	20.27	1541.82	-19	514.939	3	21.43
'Actin alpha cardiac muscle 1 OS=Mus musculus GN=Actc1 PE=1 SV=1'	sp|P68033|ACTC_MOUSE	L.SGGTTMYPGIADRMQKEITAL.A	19.68	2239.1	-2.7	747.371	3	25.92
'Actin alpha skeletal muscle OS=Mus musculus GN=Acta1 PE=1 SV=1'	sp|P68134|ACTS_MOUSE	Y.PIEHGIITNWDDMEKIWHHTFYNEL.R	22.1	3137.47	-0.9	628.501	5	31.14
'Actin alpha skeletal muscle OS=Mus musculus GN=Acta1 PE=1 SV=1'	sp|P68134|ACTS_MOUSE	Y.PGIADRMQKEITAL.A	20.27	1541.82	-19	514.939	3	21.43
'Actin alpha skeletal muscle OS=Mus musculus GN=Acta1 PE=1 SV=1'	sp|P68134|ACTS_MOUSE	M.SGGTTMYPGIADRMQKEITAL.A	19.68	2239.1	-2.7	747.371	3	25.92
'Cytochrome c oxidase subunit 7A2 mitochondrial OS=Mus musculus GN=Cox7a2 PE=1 SV=2'	sp|P48771|CX7A2_MOUSE	H.FENKVPEKQKLFQEDNGMPVHLKGGASDALLYRATMALTLGGTAYAIYLLAMAAFPKKQN	43.38	6568.41	-0.4	1095.74	6	38.55
'Purkinje cell protein 4 OS=Mus musculus GN=Pcp4 PE=2 SV=2'	sp|P63054|PCP4_MOUSE	M.S(+42.01)ERQSAGATNGKDKTSGDNDGQKKVQEEFDIDMDAPETERAAVAIQSQFRKFQKKKAGSQS	43.27	6714.26	-0.1	960.187	7	22.36	Acetylation (Protein N-term)
'Purkinje cell protein 4 OS=Mus musculus GN=Pcp4 PE=2 SV=2'	sp|P63054|PCP4_MOUSE	M.S(+42.01)ERQSAGATNGKDKTSGDNDGQKKVQEEFDIDMDAPETERAAVAIQSQFRKFQKKKAGSQS(-.98)	25.21	6713.28	-4.4	1119.88	6	22.27	Acetylation (Protein N-term); Amidation
'Purkinje cell protein 4 OS=Mus musculus GN=Pcp4 PE=2 SV=2'	sp|P63054|PCP4_MOUSE	M.S(+42.01)ERQSAGATNGKDKTSGDNDGQKKVQEEFDIDM(+15.99)DAPETERAAVAIQSQFRKFQKKKAGSQS	24.4	6730.26	7.1	962.479	7	19.91	Acetylation (Protein N-term); Oxidation (M)
'Fatty acid-binding protein epidermal OS=Mus musculus GN=Fabp5 PE=1 SV=3'	sp|Q05816|FABP5_MOUSE	M.A(+42.01)SLKDLEGKWRL.M	32.28	1456.8	-1.2	486.608	3	25.76	Acetylation (Protein N-term)
'Fatty acid-binding protein epidermal OS=Mus musculus GN=Fabp5 PE=1 SV=3'	sp|Q05816|FABP5_MOUSE	M.A(+42.01)SLKDLEGKWRLMESHGFEEY(-.98).M	21.96	2565.23	-8.4	642.31	4	29.39	Acetylation (Protein N-term); Amidation
'Charged multivesicular body protein 4b OS=Mus musculus GN=Chmp4b PE=1 SV=2'	sp|Q9D8B3|CHM4B_MOUSE	M.S(+42.01)VFGKLFGAGGGKAGKGGPTPQEAIQRL.R	42.09	2769.49	-1.2	693.38	4	25.59	Acetylation (Protein N-term)
'Chloride channel nucleotide-sensitive 1A OS=Mus musculus GN=Clns1a PE=1 SV=1'	tr|Q923F1|Q923F1_MOUSE	M(+42.01)LSPAMSFL.K	29.98	1037.49	-1.1	519.753	2	50.12	Acetylation (Protein N-term)
'Chloride channel nucleotide-sensitive 1A OS=Mus musculus GN=Clns1a PE=1 SV=1'	tr|Q923F1|Q923F1_MOUSE	M(+42.01)LSPAMSFLKSFPPPGSADGL.R	23.73	2191.07	-0.2	731.364	3	45.28	Acetylation (Protein N-term)
'Galanin peptides OS=Mus musculus GN=Gal PE=2 SV=1'	sp|P47212|GALA_MOUSE	R.GWTLNSAGYLLGPHAIDNHRSFSDKHGLT(-.98).G	31.82	3162.57	0.4	633.523	5	22.62	Amidation
'Protein Tmsb15b2 OS=Mus musculus GN=Tmsb15b2 PE=4 SV=1'	tr|A2AF31|A2AF31_MOUSE	M.S(+42.01)DKPDLSEVETFDKAKLKKTNTEVKNTLPSKETIQQEKEHNERT	41.49	5154.63	0.8	860.113	6	14.61	Acetylation (Protein N-term)
'Protein Tmsb15b2 OS=Mus musculus GN=Tmsb15b2 PE=4 SV=1'	tr|A2AF31|A2AF31_MOUSE	M.SDK(+42.01)PDLSEVETFDKAKLKKTNTEVKNTLPSKETIQQEKEHNERT	38.2	5154.63	-0.9	860.112	6	16.44	Acetylation (K)
'Protein Tmsb15b2 OS=Mus musculus GN=Tmsb15b2 PE=4 SV=1'	tr|A2AF31|A2AF31_MOUSE	M.S(+42.01)DKPDLSEVETFDKAKLKKTNTEVKNTLPSKETIQQEKEHNERT(-.98)	20.49	5153.65	5.8	737.247	7	16.41	Acetylation (Protein N-term); Amidation
'Protein Tmsb15b2 OS=Mus musculus GN=Tmsb15b2 PE=4 SV=1'	tr|Q8C0W0|Q8C0W0_MOUSE	M.S(+42.01)DKPDLSEVETFDKAKLKKTNTEVKNTLPSKETIQQEKEHNERT	41.49	5154.63	0.8	860.113	6	14.61	Acetylation (N-term)
'Protein Tmsb15b2 OS=Mus musculus GN=Tmsb15b2 PE=4 SV=1'	tr|Q8C0W0|Q8C0W0_MOUSE	M.SDK(+42.01)PDLSEVETFDKAKLKKTNTEVKNTLPSKETIQQEKEHNERT	38.2	5154.63	-0.9	860.112	6	16.44	Acetylation (K)
'Protein Tmsb15b2 OS=Mus musculus GN=Tmsb15b2 PE=4 SV=1'	tr|Q8C0W0|Q8C0W0_MOUSE	M.S(+42.01)DKPDLSEVETFDKAKLKKTNTEVKNTLPSKETIQQEKEHNERT(-.98)	20.49	5153.65	5.8	737.247	7	16.41	Acetylation (N-term); Amidation
'Cytochrome b-c1 complex subunit Rieske mitochondrial OS=Mus musculus GN=Uqcrfs1 PE=1 SV=1'	sp|Q9CR68|UCRI_MOUSE	V.GLNVPASVRF.S	30.01	1058.59	-0.5	530.301	2	22.5
'Cytochrome b-c1 complex subunit Rieske mitochondrial OS=Mus musculus GN=Uqcrfs1 PE=1 SV=1'	sp|Q9CR68|UCRI_MOUSE	G.VAGALRPLLQGAVPAASEPPVLDVKRPFLCRESLSGQAAARPLVATVGLNVPASVRF.S	21.7	5831.25	0.2	834.043	7	30.27
'Phospholipase D3 OS=Mus musculus GN=Pld3 PE=2 SV=1'	sp|O35405|PLD3_MOUSE	F.WVVDQTHF.Y	27	1030.49	-1.1	516.25	2	22.1
'Phospholipase D3 OS=Mus musculus GN=Pld3 PE=2 SV=1'	sp|O35405|PLD3_MOUSE	S.VGNACRLL	26.26	844.459	-0.6	423.236	2	16.16
'10 kDa heat shock protein mitochondrial OS=Mus musculus GN=Hspe1 PE=1 SV=2'	sp|Q64433|CH10_MOUSE	M.A(+42.01)GQAFRKFLPLFDRVLVERSAA.E	40.09	2532.4	-0.8	634.106	4	33.96	Acetylation (Protein N-term)
'Gastrin-releasing peptide OS=Mus musculus GN=Grp PE=4 SV=1'	tr|V9GX72|V9GX72_MOUSE	R.GSHWAVGHLM(-.98).G	26.45	1092.53	-0.6	547.271	2	15.86	Amidation
'Gastrin-releasing peptide OS=Mus musculus GN=Grp PE=4 SV=1'	tr|V9GX72|V9GX72_MOUSE	A.APVSTGAGGGTVLAKMYP.R	26.12	1675.86	0.6	838.938	2	22.25
'Gastrin-releasing peptide OS=Mus musculus GN=Grp PE=1 SV=1'	sp|Q8R1I2|GRP_MOUSE	R.GSHWAVGHLM(-.98).G	26.45	1092.53	-0.6	547.271	2	15.86	Amidation
'Gastrin-releasing peptide OS=Mus musculus GN=Grp PE=1 SV=1'	sp|Q8R1I2|GRP_MOUSE	A.APVSTGAGGGTVLAKMYP.R	26.12	1675.86	0.6	838.938	2	22.25
'Wiskott-Aldrich syndrome protein family member 1 OS=Mus musculus GN=Wasf1 PE=1 SV=2'	sp|Q8R5H6|WASF1_MOUSE	A.PAVPPPPAPLQI.A	30.85	1195.7	-0.9	598.855	2	26.36
'Zinc finger homeobox protein 4 OS=Mus musculus GN=Zfhx4 PE=3 SV=1'	tr|E9Q5A7|E9Q5A7_MOUSE	S.SPLQISM.T	25.25	774.395	-2.9	775.4	1	24.28
'Zinc finger homeobox protein 4 OS=Mus musculus GN=Zfhx4 PE=2 SV=1'	tr|H3BLK8|H3BLK8_MOUSE	S.SPLQISM.T	25.25	774.395	-2.9	775.4	1	24.28
'Zinc finger homeobox protein 4 OS=Mus musculus GN=Zfhx4 PE=1 SV=1'	sp|Q9JJN2|ZFHX4_MOUSE	S.SPLQISM.T	25.25	774.395	-2.9	775.4	1	24.28
'Neurotensin/neuromedin N OS=Mus musculus GN=Nts PE=2 SV=1'	sp|Q9D3P9|NEUT_MOUSE	R.Q(-17.03)LYENKPRRPYIL.K	28.63	1671.91	-0.9	558.31	3	19.72	Pyro-glu from Q
'Protein Bptf OS=Mus musculus GN=Bptf PE=2 SV=1'	tr|E9Q6A7|E9Q6A7_MOUSE	A.PAPPPPPPPPPPPPPPPPPPPPAS.G	29.91	2285.22	-1.2	762.748	3	23.21
'Protein Bptf OS=Mus musculus GN=Bptf PE=2 SV=1'	tr|A2A655|A2A655_MOUSE	A.PAPPPPPPPPPPPPPPPPPPPPAS.G	29.91	2285.22	-1.2	762.748	3	23.21
'Protein Bptf OS=Mus musculus GN=Bptf PE=2 SV=1'	tr|A2A654|A2A654_MOUSE	A.PAPPPPPPPPPPPPPPPPPPPPAS.G	29.91	2285.22	-1.2	762.748	3	23.21
'E3 ubiquitin-protein ligase RNF216 OS=Mus musculus GN=Rnf216 PE=1 SV=3'	sp|P58283|RN216_MOUSE	E.YGGFL.D	24.64	555.269	-0.2	556.276	1	21.51
'Pre-rRNA-processing protein TSR2 homolog OS=Mus musculus GN=Tsr2 PE=2 SV=1'	sp|Q8C8T8|TSR2_MOUSE	M.A(+42.01)GAAEDVRVLFGAAVRA.A	37.08	1713.92	-1.7	572.312	3	32.65	Acetylation (Protein N-term)
'Pre-rRNA-processing protein TSR2 homolog OS=Mus musculus GN=Tsr2 PE=4 SV=1'	tr|Z4YL87|Z4YL87_MOUSE	M.A(+42.01)GAAEDVRVLFGAAVRA.A	37.08	1713.92	-1.7	572.312	3	32.65	Acetylation (Protein N-term)
'Pre-rRNA-processing protein TSR2 homolog OS=Mus musculus GN=Tsr2 PE=2 SV=1'	tr|H7BWY8|H7BWY8_MOUSE	M.A(+42.01)GAAEDVRVLFGAAVRA.A	37.08	1713.92	-1.7	572.312	3	32.65	Acetylation (Protein N-term)
'Pre-rRNA-processing protein TSR2 homolog OS=Mus musculus GN=Tsr2 PE=4 SV=1'	tr|G3UWF3|G3UWF3_MOUSE	M.A(+42.01)GAAEDVRVLFGAAVRA.A	37.08	1713.92	-1.7	572.312	3	32.65	Acetylation (Protein N-term)
'Cytochrome b-c1 complex subunit 7 OS=Mus musculus GN=Uqcrb PE=1 SV=1'	tr|Q9CQB4|Q9CQB4_MOUSE	M.A(+42.01)GRSAVSASSKWLDGFRKWYYNA.A	36.67	2661.31	-0.6	666.334	4	28.84	Acetylation (Protein N-term)
'Cytochrome b-c1 complex subunit 7 OS=Mus musculus GN=Uqcrb PE=1 SV=3'	sp|Q9D855|QCR7_MOUSE	M.A(+42.01)GRSAVSASSKWLDGFRKWYYNA.A	36.67	2661.31	-0.6	666.334	4	28.84	Acetylation (Protein N-term)
'Histone H2B type 1-H OS=Mus musculus GN=Hist1h2bh PE=1 SV=3'	sp|Q64478|H2B1H_MOUSE	F.VNDIFERIAGEASRL.A	36.44	1688.88	-2.2	563.967	3	28.56
'Histone H2B type 1-M OS=Mus musculus GN=Hist1h2bm PE=1 SV=2'	sp|P10854|H2B1M_MOUSE	F.VNDIFERIAGEASRL.A	36.44	1688.88	-2.2	563.967	3	28.56
'Histone H2B type 2-B OS=Mus musculus GN=Hist2h2bb PE=1 SV=3'	sp|Q64525|H2B2B_MOUSE	F.VNDIFERIAGEASRL.A	36.44	1688.88	-2.2	563.967	3	28.56
'Histone H2B type 1-C/E/G OS=Mus musculus GN=Hist1h2bc PE=1 SV=3'	sp|Q6ZWY9|H2B1C_MOUSE	F.VNDIFERIAGEASRL.A	36.44	1688.88	-2.2	563.967	3	28.56
'Tuberoinfundibular peptide of 39 residues OS=Mus musculus GN=Pth2 PE=1 SV=1'	sp|Q91W27|TIP39_MOUSE	A.LPLAGVFSLRAPGRAWAGLGSPLS.R	36.43	2392.34	-1.8	798.452	3	32.35
'Peroxiredoxin-2 (Fragment) OS=Mus musculus GN=Prdx2 PE=2 SV=2'	tr|D3Z4A4|D3Z4A4_MOUSE	M.A(+42.01)SGNAQIGKSAPDFTATAVVDGAFKEIKL.S	36.15	2947.53	-4.4	983.513	3	31.94	Acetylation (Protein N-term)
'Peroxiredoxin-2 OS=Mus musculus GN=Prdx2 PE=1 SV=3'	sp|Q61171|PRDX2_MOUSE	M.A(+42.01)SGNAQIGKSAPDFTATAVVDGAFKEIKL.S	36.15	2947.53	-4.4	983.513	3	31.94	Acetylation (Protein N-term)
'Microtubule-associated protein OS=Mus musculus GN=Map4 PE=1 SV=2'	tr|E9QPW8|E9QPW8_MOUSE	M.A(+42.01)DLSLVDALTEPPPEIEGEIKRDFMAALE.A	26.01	3210.6	-1	1071.21	3	47.7	Acetylation (Protein N-term)
'Microtubule-associated protein OS=Mus musculus GN=Map4 PE=1 SV=2'	tr|E9QPW8|E9QPW8_MOUSE	P.APTTS.G	20.16	475.228	12.9	476.241	1	79.77
'Microtubule-associated protein 4 OS=Mus musculus GN=Map4 PE=1 SV=3'	sp|P27546|MAP4_MOUSE	M.A(+42.01)DLSLVDALTEPPPEIEGEIKRDFMAALE.A	26.01	3210.6	-1	1071.21	3	47.7	Acetylation (Protein N-term)
'Microtubule-associated protein 4 OS=Mus musculus GN=Map4 PE=1 SV=3'	sp|P27546|MAP4_MOUSE	P.APTTS.G	20.16	475.228	12.9	476.241	1	79.77
'Proteasome subunit alpha type-5 OS=Mus musculus GN=Psma5 PE=1 SV=1'	sp|Q9Z2U1|PSA5_MOUSE	M(+42.01)FLTRSEYDRGVNTFSPEGRLFQVEY.A	34.76	3182.51	-2.1	1061.84	3	33.22	Acetylation (Protein N-term)
'ATP synthase subunit e mitochondrial OS=Mus musculus GN=Atp5k PE=4 SV=1'	tr|Q8BTB6|Q8BTB6_MOUSE	M.VPPVQVSPLIKFGRYS.A	34.56	1786.01	-0.4	596.345	3	24.28
'ATP synthase subunit e mitochondrial OS=Mus musculus GN=Atp5i PE=1 SV=2'	sp|Q06185|ATP5I_MOUSE	M.VPPVQVSPLIKFGRYS.A	34.56	1786.01	-0.4	596.345	3	24.28
'Codanin-1 OS=Mus musculus GN=Cdan1 PE=2 SV=2'	sp|Q8CC12|CDAN1_MOUSE	V.GTVPPGS(+79.97)A.G	20.82	764.311	10.9	765.326	1	5.85	Phosphorylation (STY)
'Transcription factor COE4 OS=Mus musculus GN=Ebf4 PE=3 SV=1'	tr|A2BI80|A2BI80_MOUSE	A.APTTS.V	20.16	475.228	12.9	476.241	1	79.77
'Peptidyl-glycine alpha-amidating monooxygenase OS=Mus musculus GN=Pam PE=2 SV=1'	tr|E9Q704|E9Q704_MOUSE	A.FRSPLSVF.K	26.12	951.518	-2	476.765	2	24.49
'Peptidyl-glycine alpha-amidating monooxygenase OS=Mus musculus GN=Pam PE=2 SV=1'	tr|F8VQA4|F8VQA4_MOUSE	A.FRSPLSVF.K	26.12	951.518	-2	476.765	2	24.49
'Peptidyl-glycine alpha-amidating monooxygenase OS=Mus musculus GN=Pam PE=1 SV=2'	sp|P97467|AMD_MOUSE	A.FRSPLSVF.K	26.12	951.518	-2	476.765	2	24.49
'Brain acid soluble protein 1 OS=Mus musculus GN=Basp1 PE=1 SV=3'	sp|Q91XV3|BASP1_MOUSE	D.SKPSSAEPAPSSKETPAASEAPSSAAKAPAPAAPAAAEPQAEAPAAAASSEQSVAVKE	33.22	5408.65	-0.9	1082.74	5	14.19
'Protein enabled homolog OS=Mus musculus GN=Enah PE=1 SV=1'	tr|E9QKR1|E9QKR1_MOUSE	A.PPPPPPPPPPPPPPPPPLPPPPLPPLA.S	33.21	2660.51	-0.1	666.135	4	35.95
'Protein enabled homolog OS=Mus musculus GN=Enah PE=1 SV=1'	tr|J3QNM3|J3QNM3_MOUSE	A.PPPPPPPPPPPPPPPPPLPPPPLPPLA.S	33.21	2660.51	-0.1	666.135	4	35.95
'Protein enabled homolog OS=Mus musculus GN=Enah PE=1 SV=1'	tr|E9QKQ9|E9QKQ9_MOUSE	A.PPPPPPPPPPPPPPPPPLPPPPLPPLA.S	33.21	2660.51	-0.1	666.135	4	35.95
'Protein enabled homolog OS=Mus musculus GN=Enah PE=1 SV=1'	tr|E9QLZ9|E9QLZ9_MOUSE	A.PPPPPPPPPPPPPPPPPLPPPPLPPLA.S	33.21	2660.51	-0.1	666.135	4	35.95
'Hepatoma-derived growth factor-related protein 3 OS=Mus musculus GN=Hdgfrp3 PE=1 SV=2'	sp|Q9JMG7|HDGR3_MOUSE	L.PEGAVKPPANKYPIFFF.G	32.93	1921.01	-1.4	641.344	3	27.15
'Protein AF1q OS=Mus musculus GN=Mllt11 PE=2 SV=1'	sp|P97783|AF1Q_MOUSE	A.PIASIHSVDLDLL	32.66	1391.77	-1.8	696.889	2	28.82
'Basement membrane-specific heparan sulfate proteoglycan core protein OS=Mus musculus GN=Hspg2 PE=2 SV=1'	tr|B1B0C7|B1B0C7_MOUSE	S.YGGFL.R	24.64	555.269	-0.2	556.276	1	21.51
'Basement membrane-specific heparan sulfate proteoglycan core protein OS=Mus musculus GN=Hspg2 PE=2 SV=1'	tr|E9PZ16|E9PZ16_MOUSE	S.YGGFL.R	24.64	555.269	-0.2	556.276	1	21.51
'Gamma-soluble NSF attachment protein OS=Mus musculus GN=Napg PE=1 SV=1'	sp|Q9CWZ7|SNAG_MOUSE	M.A(+42.01)AQKINEGLEHL.A	31.09	1363.71	0.1	682.862	2	22.75	Acetylation (Protein N-term)
'Gamma-soluble NSF attachment protein (Fragment) OS=Mus musculus GN=Napg PE=2 SV=1'	tr|D3Z4B2|D3Z4B2_MOUSE	M.A(+42.01)AQKINEGLEHL.A	31.09	1363.71	0.1	682.862	2	22.75	Acetylation (Protein N-term)
'Bin1 protein OS=Mus musculus GN=Bin1 PE=1 SV=1'	tr|Q6P1B9|Q6P1B9_MOUSE	S.RVGFYVNTF.Q	30.38	1101.56	0.2	551.788	2	23.69
'Amphiphysin OS=Mus musculus GN=Amph PE=1 SV=1'	sp|Q7TQF7|AMPH_MOUSE	S.RVGFYVNTF.K	30.38	1101.56	0.2	551.788	2	23.69
'Myc box-dependent-interacting protein 1 OS=Mus musculus GN=Bin1 PE=1 SV=1'	sp|O08539|BIN1_MOUSE	S.RVGFYVNTF.Q	30.38	1101.56	0.2	551.788	2	23.69
'Sine oculis-binding protein homolog OS=Mus musculus GN=Sobp PE=2 SV=1'	sp|Q0P5V2|SOBP_MOUSE	P.VIVPLPVPIP.I	30.03	1042.68	15	1043.7	1	78.04
'ATP-binding cassette sub-family A member 5 (Fragment) OS=Mus musculus GN=Abca5 PE=2 SV=2'	tr|A2AEP5|A2AEP5_MOUSE	D.EPTAG.M	20.3	473.212	13.8	474.226	1	35.2
'Polyadenylate-binding protein-interacting protein 2 OS=Mus musculus GN=Paip2 PE=2 SV=1'	sp|Q9D6V8|PAIP2_MOUSE	S.NLNPNAKEFVPGVKY	29.62	1688.89	0.9	563.971	3	19.13
'Propionyl-CoA carboxylase beta chain mitochondrial OS=Mus musculus GN=Pccb PE=1 SV=2'	sp|Q99MN9|PCCB_MOUSE	G.GAYDVMSSK(-.98).H	20.43	955.443	11.2	956.461	1	98.6	Amidation
'Fatty acid-binding protein heart OS=Mus musculus GN=Fabp3 PE=1 SV=5'	sp|P11404|FABPH_MOUSE	M.A(+42.01)DAFVGTWKL.V	29.11	1148.59	-2	575.299	2	35.08	Acetylation (Protein N-term)
'Tripeptidyl-peptidase 1 OS=Mus musculus GN=Tpp1 PE=1 SV=2'	sp|O89023|TPP1_MOUSE	G.RPPLGFLNPRL.Y	28.8	1278.76	-0.7	427.259	3	22.69
'ATP-binding cassette sub-family A member 8-B OS=Mus musculus GN=Abca8b PE=2 SV=2'	sp|Q8K440|ABC8B_MOUSE	D.EPTAG.L	20.3	473.212	13.8	474.226	1	35.2
'Tubulin polymerization-promoting protein family member 3 OS=Mus musculus GN=Tppp3 PE=1 SV=1'	sp|Q9CRB6|TPPP3_MOUSE	M.A(+42.01)ASTDIAGLEESFRKFAIHGD.P	28.62	2276.11	-3.4	759.707	3	34.78	Acetylation (Protein N-term)
'ATP-binding cassette sub-family A member 7 OS=Mus musculus GN=Abca7 PE=1 SV=1'	tr|E9Q6G4|E9Q6G4_MOUSE	D.EPTAG.V	20.3	473.212	13.8	474.226	1	35.2
'Protein Kank1 (Fragment) OS=Mus musculus GN=Kank1 PE=2 SV=1'	tr|E9Q944|E9Q944_MOUSE	A.APTTS.S	20.16	475.228	12.9	476.241	1	79.77
'Cerebellin-4 OS=Mus musculus GN=Cbln4 PE=1 SV=1'	sp|Q8BME9|CBLN4_MOUSE	N.SKVAFSAVRSTN.H	27.35	1265.67	-0.6	422.898	3	11.92
'E3 ubiquitin-protein ligase MYCBP2 OS=Mus musculus GN=Mycbp2 PE=1 SV=1'	tr|E9PUJ6|E9PUJ6_MOUSE	A.VDKPGIVVV(-.98).G	19.43	923.58	0.1	924.588	1	18.69	Amidation
'E3 ubiquitin-protein ligase MYCBP2 OS=Mus musculus GN=Mycbp2 PE=1 SV=2'	sp|Q7TPH6|MYCB2_MOUSE	A.VDKPGIVVV(-.98).G	19.43	923.58	0.1	924.588	1	18.69	Amidation
'E3 ubiquitin-protein ligase MYCBP2 (Fragment) OS=Mus musculus GN=Mycbp2 PE=1 SV=1'	tr|F6SMY7|F6SMY7_MOUSE	A.VDKPGIVVV(-.98).G	19.43	923.58	0.1	924.588	1	18.69	Amidation
'Thioredoxin domain-containing protein 17 OS=Mus musculus GN=Txndc17 PE=1 SV=1'	sp|Q9CQM5|TXD17_MOUSE	M.A(+42.01)TFEEVSVLGF.E	26.54	1239.6	-0.3	620.808	2	48.93	Acetylation (Protein N-term)
'Orexin OS=Mus musculus GN=Hcrt PE=2 SV=1'	sp|O55241|OREX_MOUSE	R.RPGPPGLQGRLQRLLQANGNHAAGILTM(-.98).G	26.4	2934.62	-0.2	734.662	4	24.23	Amidation
'Serine/arginine-rich-splicing factor 10 OS=Mus musculus GN=Srsf10 PE=1 SV=1'	tr|Q3TFP0|Q3TFP0_MOUSE	M.S(+42.01)RYLRPPNTSLFVRNV.A	25.65	1960.06	-0.7	654.362	3	22.68	Acetylation (Protein N-term)
'Serine/arginine-rich splicing factor 10 OS=Mus musculus GN=Srsf10 PE=1 SV=2'	sp|Q9R0U0|SRS10_MOUSE	M.S(+42.01)RYLRPPNTSLFVRNV.A	25.65	1960.06	-0.7	654.362	3	22.68	Acetylation (Protein N-term)
'Growth factor receptor-bound protein 2 (Fragment) OS=Mus musculus GN=Grb2 PE=2 SV=1'	tr|B1AT95|B1AT95_MOUSE	M(+42.01)EAIAKYDF.K	25.11	1128.52	-0.3	565.265	2	33.15	Acetylation (Protein N-term)
'Growth factor receptor-bound protein 2 OS=Mus musculus GN=Grb2 PE=2 SV=1'	tr|B1AT92|B1AT92_MOUSE	M(+42.01)EAIAKYDF.K	25.11	1128.52	-0.3	565.265	2	33.15	Acetylation (Protein N-term)
'Growth factor receptor-bound protein 2 OS=Mus musculus GN=Grb2 PE=1 SV=1'	sp|Q60631|GRB2_MOUSE	M(+42.01)EAIAKYDF.K	25.11	1128.52	-0.3	565.265	2	33.15	Acetylation (Protein N-term)
'1-acyl-sn-glycerol-3-phosphate acyltransferase delta OS=Mus musculus GN=Agpat4 PE=2 SV=1'	tr|E9Q2W7|E9Q2W7_MOUSE	C.QEPAAPPG.L	23.55	765.366	-3.8	766.37	1	14.36
'Ubiquilin-2 OS=Mus musculus GN=Ubqln2 PE=1 SV=2'	sp|Q9QZM0|UBQL2_MOUSE	A.LIATGGDINAAIERLLGSQPS	23.43	2095.13	-2.7	699.381	3	35.93
'Ubiquilin-1 OS=Mus musculus GN=Ubqln1 PE=1 SV=1'	sp|Q8R317|UBQL1_MOUSE	A.LIATGGDINAAIERLLGSQPS	23.43	2095.13	-2.7	699.381	3	35.93
'U1 small nuclear ribonucleoprotein 70 kDa OS=Mus musculus GN=Snrnp70 PE=1 SV=2'	sp|Q62376|RU17_MOUSE	M.T(+42.01)QFLPPNLLALFA.P	22.9	1485.82	-1.5	743.918	2	59.95	Acetylation (Protein N-term)
'Protein Sf3b2 OS=Mus musculus GN=Sf3b2 PE=1 SV=1'	tr|Q3UJB0|Q3UJB0_MOUSE	M.A(+42.01)AEHPEPPKGELQLPPPPPPGHYGAWAAQELQARL.A	22.74	3790.92	-5.4	948.733	4	27.96	Acetylation (Protein N-term)
'Homeobox protein ARX OS=Mus musculus GN=Arx PE=2 SV=3'	sp|O35085|ARX_MOUSE	L.Q(-17.03)GAAAAAAAAA.A	21.55	825.398	3.3	826.408	1	25.39	Pyro-glu from Q
'Pyruvate carboxylase OS=Mus musculus GN=Pcx PE=1 SV=1'	tr|G5E8R3|G5E8R3_MOUSE	E.IAPATHLD.P	20.26	836.439	-13.7	837.435	1	29.85
'Pyruvate carboxylase mitochondrial OS=Mus musculus GN=Pc PE=1 SV=1'	sp|Q05920|PYC_MOUSE	E.IAPATHLD.P	20.26	836.439	-13.7	837.435	1	29.85
'Pyruvate carboxylase OS=Mus musculus GN=Pcx PE=1 SV=1'	tr|E9QPD7|E9QPD7_MOUSE	E.IAPATHLD.P	20.26	836.439	-13.7	837.435	1	29.85
'Proteasome activator complex subunit 4 OS=Mus musculus GN=Psme4 PE=1 SV=1'	sp|Q5SSW2|PSME4_MOUSE	T.APTTS.P	20.16	475.228	12.9	476.241	1	79.77
'Protein Zfp462 OS=Mus musculus GN=Zfp462 PE=2 SV=1'	tr|B1AWL2|B1AWL2_MOUSE	P.Q(+42.01)PPPPLPPPPPPPSQPL.P	20.15	1793.97	8.6	599.003	3	27.82	Acetylation (N-term)
Dorsal Horn
protein name	Protein Accession	Peptide	-10lgP (the 10log of p value)	Mass	mass difference between detected and theoretical value (in ppm)	m/z (detected mass to charge ratio)	z (detected charge state)	RT (retention time)	PTM
'Secretogranin-2 OS=Mus musculus GN=Scg2 PE=1 SV=1'	sp|Q03517|SCG2_MOUSE	R.IPVGSLKNEDTPNRQYLDEDMLLKVLEYLNQEQAEQGREHL.A	51.29	4824.4	0.3	965.888	5	33
'Secretogranin-2 OS=Mus musculus GN=Scg2 PE=1 SV=1'	sp|Q03517|SCG2_MOUSE	R.VPSPVSSEDDLQEEEQLEQAIKEHLGPGSSQEMERLA.K	50.73	4090.93	-2.2	1023.74	4	29.83
'Secretogranin-2 OS=Mus musculus GN=Scg2 PE=1 SV=1'	sp|Q03517|SCG2_MOUSE	R.IPVGSLKNEDTPNRQYLDEDMLLKVLEYLNQEQAEQGREHLA.K	46.86	4895.44	-2	980.093	5	32.66
'Secretogranin-2 OS=Mus musculus GN=Scg2 PE=1 SV=1'	sp|Q03517|SCG2_MOUSE	R.VPSPVSSEDDLQEEEQLEQAIKEHLGPGSSQEMERLAKVS.K	45.27	4405.12	-0.7	882.031	5	30.35
'Secretogranin-2 OS=Mus musculus GN=Scg2 PE=1 SV=1'	sp|Q03517|SCG2_MOUSE	R.VPSPVSSEDDLQEEEQLEQAIKEHLGPGSSQE.M	44.52	3490.62	-3.7	1164.54	3	29.44
'Secretogranin-2 OS=Mus musculus GN=Scg2 PE=1 SV=1'	sp|Q03517|SCG2_MOUSE	R.ESKDQLSEDASKVITYL.R	44.08	1924.96	-2	963.487	2	26.28
'Secretogranin-2 OS=Mus musculus GN=Scg2 PE=1 SV=1'	sp|Q03517|SCG2_MOUSE	R.VPSPVS(+79.97)SEDDLQEEEQLEQAIKEHLGPGSSQEMERLAKVS.K	41.81	4485.09	-2.4	1122.28	4	30.33	Phosphorylation (STY)
'Secretogranin-2 OS=Mus musculus GN=Scg2 PE=1 SV=1'	sp|Q03517|SCG2_MOUSE	R.SGQLGLPDEENRRESKDQLSEDASKVITYL.R	41.74	3376.67	-0.3	845.176	4	24.79
'Secretogranin-2 OS=Mus musculus GN=Scg2 PE=1 SV=1'	sp|Q03517|SCG2_MOUSE	Y.LDEDMLLKVLEYLNQEQAEQGREHLA.K	40.67	3083.52	0.6	771.889	4	36.09
'Secretogranin-2 OS=Mus musculus GN=Scg2 PE=1 SV=1'	sp|Q03517|SCG2_MOUSE	R.SGQLGLPDEENRRESKDQLSEDASKVITY.L	40.5	3263.59	0.9	816.906	4	21.17
'Secretogranin-2 OS=Mus musculus GN=Scg2 PE=1 SV=1'	sp|Q03517|SCG2_MOUSE	R.IPVGSLKNEDTPNRQYLDEDMLLKVLEYLNQEQAEQGREH.L	40.15	4711.32	-1.7	943.269	5	32.57
'Secretogranin-2 OS=Mus musculus GN=Scg2 PE=1 SV=1'	sp|Q03517|SCG2_MOUSE	R.VPSPVS(+79.97)SEDDLQEEEQLEQAIKEHLGPGSSQEMERLAK.V	36.74	4298.99	2.2	1075.76	4	29	Phosphorylation (STY)
'Secretogranin-2 OS=Mus musculus GN=Scg2 PE=1 SV=1'	sp|Q03517|SCG2_MOUSE	L.ATLESVFQELGKLTGPSNQ.K	35.27	2018.03	-1.5	673.684	3	35.27
'Secretogranin-2 OS=Mus musculus GN=Scg2 PE=1 SV=1'	sp|Q03517|SCG2_MOUSE	R.ESKDQLSEDASKVITY.L	34.41	1811.88	-0.6	604.966	3	20.17
'Secretogranin-2 OS=Mus musculus GN=Scg2 PE=1 SV=1'	sp|Q03517|SCG2_MOUSE	R.IPVGSLKNEDTPNRQYLDEDMLLKVLE.Y	33.25	3128.61	-1.8	783.157	4	28.77
'Secretogranin-2 OS=Mus musculus GN=Scg2 PE=1 SV=1'	sp|Q03517|SCG2_MOUSE	R.IPVGSLKNEDTPNRQYLDEDMLLKVLEYLNQEQAEQ(-.98).G	31.16	4231.11	-1.3	1058.78	4	36.36	Amidation
'Secretogranin-2 OS=Mus musculus GN=Scg2 PE=1 SV=1'	sp|Q03517|SCG2_MOUSE	R.VPSPVS(+79.97)SEDDLQEEEQLEQAIKEHLGPGS(+79.97)SQEMERLAKVS.K	30.71	4565.06	-1.5	1142.27	4	32.42	Phosphorylation (STY)
'Secretogranin-2 OS=Mus musculus GN=Scg2 PE=1 SV=1'	sp|Q03517|SCG2_MOUSE	R.IPVGSLKNEDTPNRQYLDEDMLLKVLEYLNQEQAEQGREHL(-.98).A	29.88	4823.42	-5.2	804.906	6	32.96	Amidation
'Secretogranin-2 OS=Mus musculus GN=Scg2 PE=1 SV=1'	sp|Q03517|SCG2_MOUSE	R.TNEIVEEQYTPQSLATLESVFQELGKLTGPSNQ.K	29.57	3649.8	-2.7	913.455	4	42.92
'Secretogranin-2 OS=Mus musculus GN=Scg2 PE=1 SV=1'	sp|Q03517|SCG2_MOUSE	R.VPSPVSSEDDLQEEEQLEQAIKEHLGPGSSQEMERL.A	28.74	4019.89	-7.8	1005.97	4	29.74
'Secretogranin-2 OS=Mus musculus GN=Scg2 PE=1 SV=1'	sp|Q03517|SCG2_MOUSE	R.VPSPVSSEDDLQEEEQLEQAIKEHLGPGSSQEMERLAK.V	28.19	4219.02	-2.5	844.81	5	27.72
'Secretogranin-2 OS=Mus musculus GN=Scg2 PE=1 SV=1'	sp|Q03517|SCG2_MOUSE	R.VPSPVS(+79.97)SEDDLQEEEQLEQAIKEHLGPGSS(+79.97)QEMERLAKVS.K	27.89	4565.06	-0.2	914.018	5	32.48	Phosphorylation (STY)
'Secretogranin-2 OS=Mus musculus GN=Scg2 PE=1 SV=1'	sp|Q03517|SCG2_MOUSE	R.IPVGSLKNEDTPNRQYLDEDMLL.K	26.79	2659.32	-1.8	887.444	3	24.99
'Secretogranin-2 OS=Mus musculus GN=Scg2 PE=1 SV=1'	sp|Q03517|SCG2_MOUSE	K.PLDSQSIYQLIEI.S	25.55	1517.8	-0.7	759.906	2	39.91
'Secretogranin-2 OS=Mus musculus GN=Scg2 PE=1 SV=1'	sp|Q03517|SCG2_MOUSE	R.FPLMYEENSRENPF.K	25.49	1771.79	-0.3	886.901	2	25.97
'Secretogranin-2 OS=Mus musculus GN=Scg2 PE=1 SV=1'	sp|Q03517|SCG2_MOUSE	R.VPSPVS(+79.97)SEDDLQEEEQLEQAIKEHLGPGS(+79.97)SQEMERLAK.V	25.29	4378.96	-2.9	1095.74	4	31.06	Phosphorylation (STY)
'Secretogranin-2 OS=Mus musculus GN=Scg2 PE=1 SV=1'	sp|Q03517|SCG2_MOUSE	R.IPVGSLKNEDTPNRQY.L	24.48	1829.93	-0.4	610.983	3	12.48
'Secretogranin-2 OS=Mus musculus GN=Scg2 PE=1 SV=1'	sp|Q03517|SCG2_MOUSE	S.LATLESVFQELGKLTGPSNQ.K	24.22	2131.12	0.7	711.38	3	39.81
'Secretogranin-2 OS=Mus musculus GN=Scg2 PE=1 SV=1'	sp|Q03517|SCG2_MOUSE	R.TNEIVEEQYTPQSLATLESVFQELGKLTGPS.N	23.79	3407.7	0	1136.91	3	43.94
'Secretogranin-2 OS=Mus musculus GN=Scg2 PE=1 SV=1'	sp|Q03517|SCG2_MOUSE	R.SGQLGLPDEEN.R	23.26	1157.52	0	579.767	2	18.95
'Secretogranin-2 OS=Mus musculus GN=Scg2 PE=1 SV=1'	sp|Q03517|SCG2_MOUSE	R.IPVGSLKNEDTPNRQYLDEDMLLKVLE(-.98).Y	21.98	3127.62	-15.8	782.9	4	28.8	Amidation
'Secretogranin-2 OS=Mus musculus GN=Scg2 PE=1 SV=1'	sp|Q03517|SCG2_MOUSE	R.VPSPVS(+79.97)SEDDLQEEEQLEQAIKEHLGPGSS(+79.97)QEMERLA.K	20.85	4250.86	-1.3	1063.72	4	34.21	Phosphorylation (STY)
'Secretogranin-2 OS=Mus musculus GN=Scg2 PE=1 SV=1'	sp|Q03517|SCG2_MOUSE	L.KAGEKPNGLVEPEQDLEL.A	18.93	1965.01	-1.1	656.008	3	20.69
'ProSAAS OS=Mus musculus GN=Pcsk1n PE=1 SV=2'	sp|Q9QXV0|PCSK1_MOUSE	R.GEAAGAVQELARALAHLLEAERQE.R	49.4	2531.31	-0.6	633.834	4	36.97
'ProSAAS OS=Mus musculus GN=Pcsk1n PE=1 SV=2'	sp|Q9QXV0|PCSK1_MOUSE	R.AVPRGEAAGAVQELARALAHLLEAERQE.R	47.11	2954.57	0	739.649	4	36.23
'ProSAAS OS=Mus musculus GN=Pcsk1n PE=1 SV=2'	sp|Q9QXV0|PCSK1_MOUSE	R.SVDQDLGPEVPPENVLGALLRV.K	43.59	2316.23	-1.5	773.084	3	39.1
'ProSAAS OS=Mus musculus GN=Pcsk1n PE=1 SV=2'	sp|Q9QXV0|PCSK1_MOUSE	R.SLSAASAPLVETSTPL.R	43.19	1542.81	-1.4	772.413	2	25.84
'ProSAAS OS=Mus musculus GN=Pcsk1n PE=1 SV=2'	sp|Q9QXV0|PCSK1_MOUSE	R.SLSAASAPLVETSTPLRL.R	43.16	1812	-1.6	907.005	2	25.84
'ProSAAS OS=Mus musculus GN=Pcsk1n PE=1 SV=2'	sp|Q9QXV0|PCSK1_MOUSE	R.AVPRGEAAGAVQELARALAHLLEAERQ.E	42.09	2825.53	-2.1	707.387	4	36.26
'ProSAAS OS=Mus musculus GN=Pcsk1n PE=1 SV=2'	sp|Q9QXV0|PCSK1_MOUSE	D.VDPELLRYLLGRILTGSSEPEAAPAPRRL.R	41.28	3188.77	-2.2	638.759	5	33.58
'ProSAAS OS=Mus musculus GN=Pcsk1n PE=1 SV=2'	sp|Q9QXV0|PCSK1_MOUSE	D.GPTGPDVEDAGDETPDVDPELLRYLLGRILTGSSEPEAAPAPRRL.R	41.14	4741.38	-0.6	949.283	5	35.88
'ProSAAS OS=Mus musculus GN=Pcsk1n PE=1 SV=2'	sp|Q9QXV0|PCSK1_MOUSE	S.ARPVKEPRSLSAASAPLVETSTPLRL.R	40.48	2745.55	-0.5	550.117	5	20.68
'ProSAAS OS=Mus musculus GN=Pcsk1n PE=1 SV=2'	sp|Q9QXV0|PCSK1_MOUSE	A.ASAPLVETSTPLRL.R	37.69	1453.81	-1.3	727.913	2	24.35
'ProSAAS OS=Mus musculus GN=Pcsk1n PE=1 SV=2'	sp|Q9QXV0|PCSK1_MOUSE	R.AVPRGEAAGAVQELARALAHLLEAERQERA.R	36.73	3181.71	-0.5	637.348	5	32.5
'ProSAAS OS=Mus musculus GN=Pcsk1n PE=1 SV=2'	sp|Q9QXV0|PCSK1_MOUSE	L.SAASAPLVETSTPLRL.R	31.94	1611.88	-1.9	806.947	2	23.14
'ProSAAS OS=Mus musculus GN=Pcsk1n PE=1 SV=2'	sp|Q9QXV0|PCSK1_MOUSE	R.SVDQDLGPEVPPENVLGALL.R	30.41	2061.06	-1.3	1031.54	2	39.87
'ProSAAS OS=Mus musculus GN=Pcsk1n PE=1 SV=2'	sp|Q9QXV0|PCSK1_MOUSE	R.LENPSPQAPARRLLPP	29.92	1754.98	-1.3	878.496	2	14.89
'ProSAAS OS=Mus musculus GN=Pcsk1n PE=1 SV=2'	sp|Q9QXV0|PCSK1_MOUSE	V.PRGEAAGAVQELARALAHLLEAERQE.R	27.4	2784.46	-3.5	697.12	4	34.96
'ProSAAS OS=Mus musculus GN=Pcsk1n PE=1 SV=2'	sp|Q9QXV0|PCSK1_MOUSE	D.VDPELLRYLLGRILTGSSEPEAAPAPRRL(-.98).R	26.69	3187.78	-6.2	638.56	5	35.1	Amidation
'ProSAAS OS=Mus musculus GN=Pcsk1n PE=1 SV=2'	sp|Q9QXV0|PCSK1_MOUSE	D.ETPDVDPELLRYLLGRILTGSSEPEAAPAPRRL.R	26.58	3630.94	-1.2	727.194	5	35.09
'ProSAAS OS=Mus musculus GN=Pcsk1n PE=1 SV=2'	sp|Q9QXV0|PCSK1_MOUSE	R.AVPRGEAAGAVQEL.A	25.94	1366.72	-1.7	684.366	2	14.08
'ProSAAS OS=Mus musculus GN=Pcsk1n PE=1 SV=2'	sp|Q9QXV0|PCSK1_MOUSE	R.SVDQDLGPEVPPENVLGA.L	25.26	1834.89	-0.3	918.454	2	29.26
'ProSAAS OS=Mus musculus GN=Pcsk1n PE=1 SV=2'	sp|Q9QXV0|PCSK1_MOUSE	A.SAPLVETSTPLRL.R	25.11	1382.78	4.6	692.399	2	22.33
'ProSAAS OS=Mus musculus GN=Pcsk1n PE=1 SV=2'	sp|Q9QXV0|PCSK1_MOUSE	R.GEAAGAVQELARALAHLLEAERQE(-.98).R	24.47	2530.33	-9.3	633.583	4	39.61	Amidation
'ProSAAS OS=Mus musculus GN=Pcsk1n PE=1 SV=2'	sp|Q9QXV0|PCSK1_MOUSE	D.AGDETPDVDPELLRYLLGRILTGSSEPEAAPAPRRL.R	24.07	3874.02	-1.9	775.81	5	35.05
'ProSAAS OS=Mus musculus GN=Pcsk1n PE=1 SV=2'	sp|Q9QXV0|PCSK1_MOUSE	A.WGSPRASDPPLAPDDDPDAPAAQLARAL.L	23.43	2869.4	-1.5	957.472	3	28.79
'ProSAAS OS=Mus musculus GN=Pcsk1n PE=1 SV=2'	sp|Q9QXV0|PCSK1_MOUSE	R.LENPSPQAPA.R	20.67	1022.5	-2.9	512.257	2	12.31
'ProSAAS OS=Mus musculus GN=Pcsk1n PE=1 SV=2'	sp|Q9QXV0|PCSK1_MOUSE	R.SVDQDLGPEVPPENVLGAL.L	20.11	1947.98	-1.5	974.995	2	34.16
'Calcitonin gene-related peptide 1 OS=Mus musculus GN=Calca PE=2 SV=1'	sp|Q99JA0|CALCA_MOUSE	Y.MQMKARELEQEEEQEAEGSSVTAQ.K	43.51	2737.22	0.8	913.414	3	17.94
'Calcitonin gene-related peptide 1 OS=Mus musculus GN=Calca PE=2 SV=1'	sp|Q99JA0|CALCA_MOUSE	A.VPLRSILESSPGMATLSEEEVRLLAALVQDYMQMKARELEQEEEQEAEGSSVTA.Q	41.66	5976.93	1.6	1196.39	5	43.84
'Calcitonin gene-related peptide 1 OS=Mus musculus GN=Calca PE=2 SV=1'	sp|Q99JA0|CALCA_MOUSE	Q.MKARELEQEEEQEAEGSSVTAQ.K	41.06	2478.12	-0.5	827.046	3	13.88
'Calcitonin gene-related peptide 1 OS=Mus musculus GN=Calca PE=2 SV=1'	sp|Q99JA0|CALCA_MOUSE	R.ELEQEEEQEAEGSSVTAQ.K	40.56	1991.84	-0.6	996.929	2	15.62
'Calcitonin gene-related peptide 1 OS=Mus musculus GN=Calca PE=2 SV=1'	sp|Q99JA0|CALCA_MOUSE	S.RSGGVVKDNFVPTNVGSEAF(-.98).G	39.22	2078.05	-1	1040.03	2	18.54	Amidation
'Calcitonin gene-related peptide 1 OS=Mus musculus GN=Calca PE=2 SV=1'	sp|Q99JA0|CALCA_MOUSE	A.VPLRSILESSPGMATLSEEEVRL.L	38.62	2512.32	-2.4	838.445	3	29.74
'Calcitonin gene-related peptide 1 OS=Mus musculus GN=Calca PE=2 SV=1'	sp|Q99JA0|CALCA_MOUSE	R.ELEQEEEQEAEGSSVT.A	36.6	1792.75	2.6	897.384	2	15.29
'Calcitonin gene-related peptide 1 OS=Mus musculus GN=Calca PE=2 SV=1'	sp|Q99JA0|CALCA_MOUSE	A.VPLRSILESSPGMATLSEEEVRLLAALVQDYMQMKARELEQEEEQE.A	35.2	5274.61	-1.8	1055.93	5	43.77
'Calcitonin gene-related peptide 1 OS=Mus musculus GN=Calca PE=2 SV=1'	sp|Q99JA0|CALCA_MOUSE	A.VPLRSILESSPGMATLSEEE.V	34.69	2144.07	1.3	1073.04	2	29.37
'Calcitonin gene-related peptide 1 OS=Mus musculus GN=Calca PE=2 SV=1'	sp|Q99JA0|CALCA_MOUSE	M.KARELEQEEEQEAEGSSVTAQ.K	34.57	2347.08	-0.5	783.366	3	11.87
'Calcitonin gene-related peptide 1 OS=Mus musculus GN=Calca PE=2 SV=1'	sp|Q99JA0|CALCA_MOUSE	L.ESSPGMATLSEEEVRL.L	32.71	1733.81	-2.9	867.912	2	24.94
'Calcitonin gene-related peptide 1 OS=Mus musculus GN=Calca PE=2 SV=1'	sp|Q99JA0|CALCA_MOUSE	A.VPLRSILESSPGMATL.S	32.47	1669.91	-2.2	835.959	2	27.75
'Calcitonin gene-related peptide 1 OS=Mus musculus GN=Calca PE=2 SV=1'	sp|Q99JA0|CALCA_MOUSE	R.SC(-1.01)NTATC(-1.01)VTHRLAGLLSRSGGVVKDNFVPTNVGSEAF(-.98).G	32.45	3803.88	-2.6	951.976	4	29.27	Half of a disulfide bridge; Amidation
'Calcitonin gene-related peptide 1 OS=Mus musculus GN=Calca PE=2 SV=1'	sp|Q99JA0|CALCA_MOUSE	R.SGGVVKDNFVPTNVGSEAF(-.98).G	32.16	1921.95	-1.1	961.983	2	22.14	Amidation
'Calcitonin gene-related peptide 1 OS=Mus musculus GN=Calca PE=2 SV=1'	sp|Q99JA0|CALCA_MOUSE	A.VPLRSILESSPGMAT.L	31.77	1556.82	0.6	779.419	2	22.37
'Calcitonin gene-related peptide 1 OS=Mus musculus GN=Calca PE=2 SV=1'	sp|Q99JA0|CALCA_MOUSE	A.VPLRSILESSPGMATLSEEEVRLLAALVQDYMQMKARELEQEEEQEAEGSSVTAQ.K	30.89	6104.99	-0.1	1018.5	6	44.2
'Calcitonin gene-related peptide 1 OS=Mus musculus GN=Calca PE=2 SV=1'	sp|Q99JA0|CALCA_MOUSE	R.SC(-1.01)NTATC(-1.01)VTHRLAGLLS.R	30.19	1743.84	-1.6	872.926	2	24.6	Half of a disulfide bridge
'Calcitonin gene-related peptide 1 OS=Mus musculus GN=Calca PE=2 SV=1'	sp|Q99JA0|CALCA_MOUSE	K.ARELEQEEEQEAEGSSVTAQ.K	30.05	2218.98	-0.6	1110.5	2	13.32
'Calcitonin gene-related peptide 1 OS=Mus musculus GN=Calca PE=2 SV=1'	sp|Q99JA0|CALCA_MOUSE	A.VPLRSILESSPGMATLSEEEVRLL.A	30.04	2625.4	-1.9	876.141	3	32.41
'Calcitonin gene-related peptide 1 OS=Mus musculus GN=Calca PE=2 SV=1'	sp|Q99JA0|CALCA_MOUSE	R.LAGLLSRSGGVVKDNFVPTNVGSEAF(-.98).G	29.76	2632.4	-1.3	878.472	3	25.65	Amidation
'Calcitonin gene-related peptide 1 OS=Mus musculus GN=Calca PE=2 SV=1'	sp|Q99JA0|CALCA_MOUSE	R.ELEQEEEQEAEGSSVTAQ(-.98).K	29.45	1990.86	-3.3	664.625	3	15.54	Amidation
'Calcitonin gene-related peptide 1 OS=Mus musculus GN=Calca PE=2 SV=1'	sp|Q99JA0|CALCA_MOUSE	G.LLSRSGGVVKDNFVPTNVGSEAF(-.98).G	28.69	2391.25	-2.4	798.09	3	21.13	Amidation
'Calcitonin gene-related peptide 1 OS=Mus musculus GN=Calca PE=2 SV=1'	sp|Q99JA0|CALCA_MOUSE	R.ELEQEEEQEAEGSSVTA.Q	27.99	1863.79	-1.8	932.899	2	16.41
'Calcitonin gene-related peptide 1 OS=Mus musculus GN=Calca PE=2 SV=1'	sp|Q99JA0|CALCA_MOUSE	L.SRSGGVVKDNFVPTNVGSEAF(-.98).G	27.58	2165.09	-0.2	722.703	3	20.98	Amidation
'Calcitonin gene-related peptide 1 OS=Mus musculus GN=Calca PE=2 SV=1'	sp|Q99JA0|CALCA_MOUSE	A.VPLRSILESSPGMATLSEEEVRLLAALVQDYMQMKARELEQEEEQEAEGSSVT.A	27.4	5905.89	2.9	1182.19	5	44.48
'Calcitonin gene-related peptide 1 OS=Mus musculus GN=Calca PE=2 SV=1'	sp|Q99JA0|CALCA_MOUSE	L.LSRSGGVVKDNFVPTNVGSEAF(-.98).G	27.12	2278.17	-0.8	760.397	3	21.66	Amidation
'Calcitonin gene-related peptide 1 OS=Mus musculus GN=Calca PE=2 SV=1'	sp|Q99JA0|CALCA_MOUSE	R.SCNTATCVTHRLAGLLSRSGGVVKDNFVPTNVGSEAF(-.98).G	27.05	3805.9	-1.8	762.186	5	28.36	Amidation
'Calcitonin gene-related peptide 1 OS=Mus musculus GN=Calca PE=2 SV=1'	sp|Q99JA0|CALCA_MOUSE	D.NFVPTNVGSEAF(-.98).G	24.43	1279.62	-0.5	640.817	2	24.38	Amidation
'Calcitonin gene-related peptide 1 OS=Mus musculus GN=Calca PE=2 SV=1'	sp|Q99JA0|CALCA_MOUSE	Q.MKARELEQEEEQEAEGSSVTA.Q	23.45	2350.06	0.3	784.361	3	14.13
'Calcitonin gene-related peptide 1 OS=Mus musculus GN=Calca PE=2 SV=1'	sp|Q99JA0|CALCA_MOUSE	A.VPLRSIL.E	21.11	796.517	-0.2	399.266	2	19.45
'Calcitonin gene-related peptide 1 OS=Mus musculus GN=Calca PE=2 SV=1'	sp|Q99JA0|CALCA_MOUSE	R.SCNTATCVTHRLAGLLSRSGGVVKDNFVPTNVGSEAF.G	21.02	3806.88	1.3	762.385	5	28.33
'Calcitonin gene-related peptide 1 OS=Mus musculus GN=Calca PE=2 SV=1'	sp|Q99JA0|CALCA_MOUSE	S.C(+42.01)NTATCVTHRLAGLLSRSGGVVK(+42.01)DNFVPTNVGSEAF.G	20.88	3803.87	1.8	951.977	4	30.99	Acetylation (N-term); Acetylation (K)
'Calcitonin gene-related peptide 1 OS=Mus musculus GN=Calca PE=2 SV=1'	sp|Q99JA0|CALCA_MOUSE	A.VPLRSILESSPGMATLSEEEVRLLAALVQDYMQM.K	20.34	3775.92	-3.1	944.984	4	49.3
'Peptidyl-prolyl cis-trans isomerase A OS=Mus musculus GN=Ppia PE=1 SV=2'	sp|P17742|PPIA_MOUSE	M.V(+42.01)NPTVFFDITADDEPLGRVSF.E	50.5	2380.16	-1	1191.09	2	46.2	Acetylation (Protein N-term)
'Peptidyl-prolyl cis-trans isomerase A OS=Mus musculus GN=Ppia PE=1 SV=2'	sp|P17742|PPIA_MOUSE	M.VNPTVFFDITADDEPLGRVSF.E	46.36	2338.15	-0.8	1170.08	2	36.83
'Peptidyl-prolyl cis-trans isomerase A OS=Mus musculus GN=Ppia PE=1 SV=2'	sp|P17742|PPIA_MOUSE	C.Q(-17.03)GGDFTRHNGTGGRSIYGEKFEDENFILKH.T	38.47	3391.6	-0.3	566.273	6	20.31	Pyro-glu from Q
'Peptidyl-prolyl cis-trans isomerase A OS=Mus musculus GN=Ppia PE=1 SV=2'	sp|P17742|PPIA_MOUSE	M.V(+42.01)NPTVFFDIT.A	38.34	1193.6	-0.5	597.805	2	49.04	Acetylation (Protein N-term)
'Peptidyl-prolyl cis-trans isomerase A OS=Mus musculus GN=Ppia PE=1 SV=2'	sp|P17742|PPIA_MOUSE	F.ELFADKVPKTAENFRAL.S	36.62	1948.04	-0.6	650.354	3	21.99
'Peptidyl-prolyl cis-trans isomerase A OS=Mus musculus GN=Ppia PE=1 SV=2'	sp|P17742|PPIA_MOUSE	F.DITADDEPLGRVSF.E	34.34	1533.73	4.1	767.876	2	26.01
'Peptidyl-prolyl cis-trans isomerase A OS=Mus musculus GN=Ppia PE=1 SV=2'	sp|P17742|PPIA_MOUSE	C.QGGDFTRHNGTGGRSIYGEKFEDENFILKH.T	32.76	3408.62	-0.3	682.732	5	15.68
'Peptidyl-prolyl cis-trans isomerase A OS=Mus musculus GN=Ppia PE=1 SV=2'	sp|P17742|PPIA_MOUSE	M.V(+42.01)NPTVFFDITA.D	32.73	1264.63	-1	633.324	2	51.18	Acetylation (Protein N-term)
'Peptidyl-prolyl cis-trans isomerase A OS=Mus musculus GN=Ppia PE=1 SV=2'	sp|P17742|PPIA_MOUSE	M.ANAGPNTNGSQFFICTAKTEWLDGKHVVF.G	31.61	3151.52	-0.6	788.886	4	28.54
'Peptidyl-prolyl cis-trans isomerase A OS=Mus musculus GN=Ppia PE=1 SV=2'	sp|P17742|PPIA_MOUSE	F.EDENFILKHTGPGILSM.A	31.44	1899.94	-2.5	950.975	2	25.99
'Peptidyl-prolyl cis-trans isomerase A OS=Mus musculus GN=Ppia PE=1 SV=2'	sp|P17742|PPIA_MOUSE	C.QGGDFTRHNGTGGRSIYGEKF.E	30.92	2283.08	0.4	571.777	4	11.91
'Peptidyl-prolyl cis-trans isomerase A OS=Mus musculus GN=Ppia PE=1 SV=2'	sp|P17742|PPIA_MOUSE	M.VNPTVFFDIT.A	30.66	1151.59	-1.7	576.799	2	33.64
'Peptidyl-prolyl cis-trans isomerase A OS=Mus musculus GN=Ppia PE=1 SV=2'	sp|P17742|PPIA_MOUSE	M.V(+42.01)NPTVFFDITADDEPLGRVSFELFADKVPKTAENFRAL.S	30.31	4310.19	-0.2	1078.55	4	41.32	Acetylation (Protein N-term)
'Peptidyl-prolyl cis-trans isomerase A OS=Mus musculus GN=Ppia PE=1 SV=2'	sp|P17742|PPIA_MOUSE	M.ANAGPNTNGSQFFICTA.K	30.24	1711.76	1.6	856.89	2	28.3
'Peptidyl-prolyl cis-trans isomerase A OS=Mus musculus GN=Ppia PE=1 SV=2'	sp|P17742|PPIA_MOUSE	C.Q(-17.03)GGDFTRHNGTGGRSIYGEKF.E	30.19	2266.05	-2.2	567.519	4	14.13	Pyro-glu from Q
'Peptidyl-prolyl cis-trans isomerase A OS=Mus musculus GN=Ppia PE=1 SV=2'	sp|P17742|PPIA_MOUSE	F.ELFADKVPKTAENF.R	30.08	1607.82	-1.2	804.916	2	20.92
'Peptidyl-prolyl cis-trans isomerase A OS=Mus musculus GN=Ppia PE=1 SV=2'	sp|P17742|PPIA_MOUSE	L.KHTGPGILSM.A	29.87	1039.55	0.3	520.782	2	13.18
'Peptidyl-prolyl cis-trans isomerase A OS=Mus musculus GN=Ppia PE=1 SV=2'	sp|P17742|PPIA_MOUSE	H.TGPGILSMANAGPNTNGSQFFICTA.K	28.93	2468.15	-1.1	823.722	3	35.76
'Peptidyl-prolyl cis-trans isomerase A OS=Mus musculus GN=Ppia PE=1 SV=2'	sp|P17742|PPIA_MOUSE	M.V(+42.01)NPTVFFDITADDEPLGRVSFELF.A	28.51	2769.35	-0.8	924.125	3	52.63	Acetylation (Protein N-term)
'Peptidyl-prolyl cis-trans isomerase A OS=Mus musculus GN=Ppia PE=1 SV=2'	sp|P17742|PPIA_MOUSE	M.V(+42.01)NPTVFFDI.T	28.28	1092.55	-0.4	547.282	2	52.34	Acetylation (Protein N-term)
'Peptidyl-prolyl cis-trans isomerase A OS=Mus musculus GN=Ppia PE=1 SV=2'	sp|P17742|PPIA_MOUSE	F.ADKVPKTAENFRAL.S	27.85	1558.85	-0.5	520.623	3	12.21
'Peptidyl-prolyl cis-trans isomerase A OS=Mus musculus GN=Ppia PE=1 SV=2'	sp|P17742|PPIA_MOUSE	C.QGGDFTRHNGTGGRSIYGEKFEDENFILKHTGPGILSM.A	27.77	4165.01	-1.2	1042.26	4	22.54
'Peptidyl-prolyl cis-trans isomerase A OS=Mus musculus GN=Ppia PE=1 SV=2'	sp|P17742|PPIA_MOUSE	F.EDENFILKHTGPGILSMANAGPNTNGSQFFICT.A	27.18	3522.65	-6.3	1175.22	3	33.21
'Peptidyl-prolyl cis-trans isomerase A OS=Mus musculus GN=Ppia PE=1 SV=2'	sp|P17742|PPIA_MOUSE	F.EDENFILKHTGPGILSMANAGPNTNGSQFFICTA.K	27	3593.69	-0.8	1198.9	3	33.41
'Peptidyl-prolyl cis-trans isomerase A OS=Mus musculus GN=Ppia PE=1 SV=2'	sp|P17742|PPIA_MOUSE	C.Q(-17.03)GGDFTRHNGTGGRSIYGEKFEDENFILKHTGPGILSM.A	25.74	4147.98	-1.1	830.602	5	24.9	Pyro-glu from Q
'Peptidyl-prolyl cis-trans isomerase A OS=Mus musculus GN=Ppia PE=1 SV=2'	sp|P17742|PPIA_MOUSE	H.TGPGILSM.A	22.93	774.395	-5.4	775.398	1	22.43
'Peptidyl-prolyl cis-trans isomerase A OS=Mus musculus GN=Ppia PE=1 SV=2'	sp|P17742|PPIA_MOUSE	M.V(+42.01)NPTVFF.D	22.45	864.438	-1.1	865.444	1	44.5	Acetylation (Protein N-term)
'Peptidyl-prolyl cis-trans isomerase A OS=Mus musculus GN=Ppia PE=1 SV=2'	sp|P17742|PPIA_MOUSE	C.QGGDFTRHNGTGGRSIYGEKFEDENFILKHTGPGILSMANAGPNTNGSQFFICTA.K	21.93	5858.76	0	977.467	6	28.4
'Peptidyl-prolyl cis-trans isomerase A OS=Mus musculus GN=Ppia PE=1 SV=2'	sp|P17742|PPIA_MOUSE	M.VNPTVFFDITADDEPLGRVSFELFADKVPKTAENFRAL.S	20.26	4268.18	0.2	854.643	5	37.33
'Peptidyl-prolyl cis-trans isomerase A OS=Mus musculus GN=Ppia PE=1 SV=2'	sp|P17742|PPIA_MOUSE	H.TGPGILSMANAGPNTNGSQFFICT.A	19.93	2397.11	1.2	1199.56	2	35.58
'Peptidyl-prolyl cis-trans isomerase A OS=Mus musculus GN=Ppia PE=1 SV=2'	sp|P17742|PPIA_MOUSE	F.ELFADKVPKTAENFRALSTGEKGFGYKGSSFHRIIPGFMC.Q	19.38	4435.22	-2.5	888.05	5	25.72
'Proenkephalin-A OS=Mus musculus GN=Penk PE=2 SV=2'	sp|P22005|PENK_MOUSE	R.FAESLPSDEEGENYSKEVPEI.E	40.6	2368.06	-0.7	1185.04	2	24.25
'Proenkephalin-A OS=Mus musculus GN=Penk PE=2 SV=2'	sp|P22005|PENK_MOUSE	R.SPQLEDEAKELQ.K	40.21	1385.67	-0.1	693.841	2	15.22
'Proenkephalin-A OS=Mus musculus GN=Penk PE=2 SV=2'	sp|P22005|PENK_MOUSE	R.SPQLEDEAKEL.Q	36.95	1257.61	-1.1	629.811	2	15.85
'Proenkephalin-A OS=Mus musculus GN=Penk PE=2 SV=2'	sp|P22005|PENK_MOUSE	R.YGGFMRF	36.75	876.395	-0.7	439.205	2	23.66
'Proenkephalin-A OS=Mus musculus GN=Penk PE=2 SV=2'	sp|P22005|PENK_MOUSE	R.VGRPEWWMDYQ.K	36.13	1465.64	-1.2	733.829	2	24.93
'Proenkephalin-A OS=Mus musculus GN=Penk PE=2 SV=2'	sp|P22005|PENK_MOUSE	V.GRPEWWMDYQ.K	35.92	1366.58	-1.4	684.295	2	24.37
'Proenkephalin-A OS=Mus musculus GN=Penk PE=2 SV=2'	sp|P22005|PENK_MOUSE	E.SLPSDEEGENYSKEVPEIE.K	34.85	2149.95	-1.7	1075.98	2	21.82
'Proenkephalin-A OS=Mus musculus GN=Penk PE=2 SV=2'	sp|P22005|PENK_MOUSE	K.DADEGDTLANSSDLLKELLGTGDNRAKDSHQQESTNNDEDMS.K	34.55	4534.98	-3.3	1134.75	4	29.32
'Proenkephalin-A OS=Mus musculus GN=Penk PE=2 SV=2'	sp|P22005|PENK_MOUSE	R.VGRPEWWMDY.Q	34.33	1337.59	-1.2	669.8	2	26.54
'Proenkephalin-A OS=Mus musculus GN=Penk PE=2 SV=2'	sp|P22005|PENK_MOUSE	R.YGGFMRSL.K	34	929.443	-0.9	465.728	2	18.2
'Proenkephalin-A OS=Mus musculus GN=Penk PE=2 SV=2'	sp|P22005|PENK_MOUSE	G.RPEWWMDYQ.K	33.69	1309.55	-1.3	655.784	2	24.74
'Proenkephalin-A OS=Mus musculus GN=Penk PE=2 SV=2'	sp|P22005|PENK_MOUSE	R.VGRPEWWM(+15.99)DYQ.K	31.73	1481.64	-2.2	741.826	2	22.3	Oxidation (M)
'Proenkephalin-A OS=Mus musculus GN=Penk PE=2 SV=2'	sp|P22005|PENK_MOUSE	K.DADEGDTLANSSDLLKELLGTGDNRAKDSHQQESTNNDEDMSKRYGGFMRSL.K	31.49	5730.6	-0.5	956.107	6	29.18
'Proenkephalin-A OS=Mus musculus GN=Penk PE=2 SV=2'	sp|P22005|PENK_MOUSE	R.YGGFMKKMDELYPMEPEEEANGGEILA.K	31.37	3047.36	-1.6	1016.79	3	28.79
'Proenkephalin-A OS=Mus musculus GN=Penk PE=2 SV=2'	sp|P22005|PENK_MOUSE	P.Q(-17.03)LEDEAKELQ.K	30.9	1184.56	-0.2	1185.56	1	22.63	Pyro-glu from Q
'Proenkephalin-A OS=Mus musculus GN=Penk PE=2 SV=2'	sp|P22005|PENK_MOUSE	R.YGGFMRRVGRPEWWMDYQKRYGGFL.K	30.34	3154.52	-2.4	789.635	4	27.42
'Proenkephalin-A OS=Mus musculus GN=Penk PE=2 SV=2'	sp|P22005|PENK_MOUSE	R.PEWWMDYQ.K	29.34	1153.45	-10.3	1154.45	1	32.52
'Proenkephalin-A OS=Mus musculus GN=Penk PE=2 SV=2'	sp|P22005|PENK_MOUSE	R.YGGFM(+15.99)RF	28.95	892.39	0.9	447.203	2	17.39	Oxidation (M)
'Proenkephalin-A OS=Mus musculus GN=Penk PE=2 SV=2'	sp|P22005|PENK_MOUSE	R.YGGFMKKMDELYPMEPEEEANGGEIL.A	28.04	2976.32	-1.4	993.114	3	29.35
'Proenkephalin-A OS=Mus musculus GN=Penk PE=2 SV=2'	sp|P22005|PENK_MOUSE	R.FAESLPSDEEGENYSKEVPEIE.K	27.76	2497.1	-0.1	833.375	3	24.82
'Proenkephalin-A OS=Mus musculus GN=Penk PE=2 SV=2'	sp|P22005|PENK_MOUSE	K.MDELYPMEPEEEANGGEILA.K	27.28	2235.96	-1	1118.98	2	33.12
'Proenkephalin-A OS=Mus musculus GN=Penk PE=2 SV=2'	sp|P22005|PENK_MOUSE	K.MDELYPMEPEEEANGGEIL.A	27.05	2164.92	-1.2	1083.46	2	32.45
'Proenkephalin-A OS=Mus musculus GN=Penk PE=2 SV=2'	sp|P22005|PENK_MOUSE	R.YGGFMRRV(-.98).G	26.34	983.512	-0.6	492.763	2	11.54	Amidation
'Proenkephalin-A OS=Mus musculus GN=Penk PE=2 SV=2'	sp|P22005|PENK_MOUSE	K.RSPQLEDEAKELQ.K	25.9	1541.77	0.3	514.93	3	14.37
'Proenkephalin-A OS=Mus musculus GN=Penk PE=2 SV=2'	sp|P22005|PENK_MOUSE	R.YGGFMRRVGRPEWWMDYQ.K	25.68	2333.06	-1.2	778.694	3	27.6
'Proenkephalin-A OS=Mus musculus GN=Penk PE=2 SV=2'	sp|P22005|PENK_MOUSE	K.DADEGDTLANSSDLLKELLGTGDNRAKDSHQQESTNNDEDM.S	25.19	4447.94	0.4	890.596	5	29.65
'Proenkephalin-A OS=Mus musculus GN=Penk PE=2 SV=2'	sp|P22005|PENK_MOUSE	K.DADEGDTLANSSDLLKELLGTGDNRA.K	24.38	2689.27	0.5	897.43	3	35.22
'Proenkephalin-A OS=Mus musculus GN=Penk PE=2 SV=2'	sp|P22005|PENK_MOUSE	K.DADEGDTLANSSDLLKELLGTGDNRAKDSHQQESTNNDEDM(-.98).S	23.98	4446.96	-5.4	890.394	5	29.7	Amidation
'Proenkephalin-A OS=Mus musculus GN=Penk PE=2 SV=2'	sp|P22005|PENK_MOUSE	R.FAESLPSDEEGENYSKEVPE.I	23.97	2254.98	-0.6	1128.49	2	21.02
'Proenkephalin-A OS=Mus musculus GN=Penk PE=2 SV=2'	sp|P22005|PENK_MOUSE	Y.GGFMRF	23.38	713.332	-0.5	357.673	2	19.25
'Proenkephalin-A OS=Mus musculus GN=Penk PE=2 SV=2'	sp|P22005|PENK_MOUSE	R.FAESLPSDEEGENYS(+79.97)KEVPEIE.K	23.3	2577.07	-1.4	860.029	3	26	Phosphorylation (STY)
'Proenkephalin-A OS=Mus musculus GN=Penk PE=2 SV=2'	sp|P22005|PENK_MOUSE	K.YGGFM.K	22.54	573.226	0.7	574.233	1	21.09
'Proenkephalin-A OS=Mus musculus GN=Penk PE=2 SV=2'	sp|P22005|PENK_MOUSE	R.VGRPEWWMDYQ(-.98).K	22.05	1464.66	-4.7	733.334	2	56.08	Amidation
'Proenkephalin-A OS=Mus musculus GN=Penk PE=2 SV=2'	sp|P22005|PENK_MOUSE	K.DADEGDTLANSSDLLKELLGTGDNRAKDSHQQESTNNDEDMS(-.98).K	19.92	4533.99	-6	907.8	5	32.01	Amidation
'Phosphatidylethanolamine-binding protein 1 OS=Mus musculus GN=Pebp1 PE=1 SV=3'	sp|P70296|PEBP1_MOUSE	M.A(+42.01)ADISQWAGPLCLQEVDEPPQHAL.R	43.03	2629.25	-0.7	877.423	3	39.34	Acetylation (Protein N-term)
'Phosphatidylethanolamine-binding protein 1 OS=Mus musculus GN=Pebp1 PE=1 SV=3'	sp|P70296|PEBP1_MOUSE	Y.QAEWDDYVPKLYEQLSGK	40.73	2168.04	-0.7	723.688	3	29.37
'Phosphatidylethanolamine-binding protein 1 OS=Mus musculus GN=Pebp1 PE=1 SV=3'	sp|P70296|PEBP1_MOUSE	A.EWDDYVPKLYEQLSGK	39.07	1968.95	1.7	985.482	2	29.56
'Phosphatidylethanolamine-binding protein 1 OS=Mus musculus GN=Pebp1 PE=1 SV=3'	sp|P70296|PEBP1_MOUSE	M.A(+42.01)ADISQWAGPLCLQEVDEPPQHALRVDY.A	37.86	3162.51	-2.2	791.633	4	36.16	Acetylation (Protein N-term)
'Phosphatidylethanolamine-binding protein 1 OS=Mus musculus GN=Pebp1 PE=1 SV=3'	sp|P70296|PEBP1_MOUSE	Y.AGVTVDELGKVLTPTQVMNRPSSISWDGLDPGKLYTL.V	36.32	3957.06	-3	990.268	4	33.9
'Phosphatidylethanolamine-binding protein 1 OS=Mus musculus GN=Pebp1 PE=1 SV=3'	sp|P70296|PEBP1_MOUSE	M.A(+42.01)ADISQWAGPLCL.Q	36	1385.66	-0.5	693.839	2	49.32	Acetylation (Protein N-term)
'Phosphatidylethanolamine-binding protein 1 OS=Mus musculus GN=Pebp1 PE=1 SV=3'	sp|P70296|PEBP1_MOUSE	V.MNRPSSISWDGLDPGKLYTL.V	34.73	2249.11	-2.2	750.711	3	28.86
'Phosphatidylethanolamine-binding protein 1 OS=Mus musculus GN=Pebp1 PE=1 SV=3'	sp|P70296|PEBP1_MOUSE	M.KGNDISSGTVLSDYVGSGPPSGTGLHRYVWLVY.E	32.21	3480.73	0.5	871.191	4	31.37
'Phosphatidylethanolamine-binding protein 1 OS=Mus musculus GN=Pebp1 PE=1 SV=3'	sp|P70296|PEBP1_MOUSE	N.RPSSISWDGLDPGKLYTL.V	31.81	2004.03	-0.4	669.018	3	28.57
'Phosphatidylethanolamine-binding protein 1 OS=Mus musculus GN=Pebp1 PE=1 SV=3'	sp|P70296|PEBP1_MOUSE	R.PSSISWDGLDPGKLYTL.V	31.23	1847.93	0.5	924.973	2	32.9
'Phosphatidylethanolamine-binding protein 1 OS=Mus musculus GN=Pebp1 PE=1 SV=3'	sp|P70296|PEBP1_MOUSE	L.RVDYAGVTVDELGKVLTPTQVMNRPSSISWDGLDPGKLYTL.V	30.26	4490.32	-2	1123.58	4	34.25
'Phosphatidylethanolamine-binding protein 1 OS=Mus musculus GN=Pebp1 PE=1 SV=3'	sp|P70296|PEBP1_MOUSE	L.VLTDPDAPSRKDPKFREWHHFLVV.N	30.24	2888.51	-0.2	482.425	6	21.32
'Phosphatidylethanolamine-binding protein 1 OS=Mus musculus GN=Pebp1 PE=1 SV=3'	sp|P70296|PEBP1_MOUSE	Q.AEWDDYVPKLYEQLSGK	28.55	2039.98	-2.3	681	3	30.13
'Phosphatidylethanolamine-binding protein 1 OS=Mus musculus GN=Pebp1 PE=1 SV=3'	sp|P70296|PEBP1_MOUSE	M.A(+42.01)ADISQWAGPLCLQEVDEPPQHALRV.D	27.44	2884.42	5.5	962.485	3	35.21	Acetylation (Protein N-term)
'Phosphatidylethanolamine-binding protein 1 OS=Mus musculus GN=Pebp1 PE=1 SV=3'	sp|P70296|PEBP1_MOUSE	M.A(+42.01)ADISQWAGPLCLQEVDEPPQHALRVDYA.G	27.31	3233.55	-3.2	1078.85	3	35.92	Acetylation (Protein N-term)
'Phosphatidylethanolamine-binding protein 1 OS=Mus musculus GN=Pebp1 PE=1 SV=3'	sp|P70296|PEBP1_MOUSE	L.RVDYAGVTVDELGKVLTPTQVMNRPSSISWDGLDPGKLYTL(-.98).V	24.16	4489.33	-5	1123.33	4	34.21	Amidation
'Phosphatidylethanolamine-binding protein 1 OS=Mus musculus GN=Pebp1 PE=1 SV=3'	sp|P70296|PEBP1_MOUSE	L.RVDYAGVTVDELGKVLTPTQV.M	23.29	2259.21	-2	754.076	3	28.71
'Phosphatidylethanolamine-binding protein 1 OS=Mus musculus GN=Pebp1 PE=1 SV=3'	sp|P70296|PEBP1_MOUSE	L.GKVLTPTQVMNRPSSISWDGLDPGKLYTL(-.98).V	23.06	3171.68	0.9	793.927	4	28.71	Amidation
'Phosphatidylethanolamine-binding protein 1 OS=Mus musculus GN=Pebp1 PE=1 SV=3'	sp|P70296|PEBP1_MOUSE	W.DDYVPKLYEQLSGK	22.96	1653.83	4.4	827.923	2	23.27
'Phosphatidylethanolamine-binding protein 1 OS=Mus musculus GN=Pebp1 PE=1 SV=3'	sp|P70296|PEBP1_MOUSE	M.A(+42.01)ADISQW.A	22.19	831.376	-1.2	832.383	1	32.1	Acetylation (Protein N-term)
'Phosphatidylethanolamine-binding protein 1 OS=Mus musculus GN=Pebp1 PE=1 SV=3'	sp|P70296|PEBP1_MOUSE	Y.AGVTVDELGKVLTPTQV.M	20.08	1725.95	-2.1	863.981	2	27.33
'Secretogranin-1 OS=Mus musculus GN=Chgb PE=1 SV=2'	sp|P16014|SCG1_MOUSE	R.LLDEGHYPVRESPIDTA.K	45.24	1910.94	-2.3	956.474	2	16.71
'Secretogranin-1 OS=Mus musculus GN=Chgb PE=1 SV=2'	sp|P16014|SCG1_MOUSE	R.LGALFNPYFDPLQWKNSDFE.K	43.41	2400.14	-2.9	801.053	3	39.72
'Secretogranin-1 OS=Mus musculus GN=Chgb PE=1 SV=2'	sp|P16014|SCG1_MOUSE	K.SGKEVKGEEKGENQNSKFEVRLL.R	39.24	2604.35	-0.5	652.095	4	13.6
'Secretogranin-1 OS=Mus musculus GN=Chgb PE=1 SV=2'	sp|P16014|SCG1_MOUSE	R.ADQRVLTAEEKKELENLAAMDLELQKIAEKFSQR(-.98).G	39.19	3943.08	-1.4	658.187	6	32.43	Amidation
'Secretogranin-1 OS=Mus musculus GN=Chgb PE=1 SV=2'	sp|P16014|SCG1_MOUSE	R.Q(-17.03)YDGVAELDQLLHY.R	36.91	1645.76	-0.2	823.888	2	41.53	Pyro-glu from Q
'Secretogranin-1 OS=Mus musculus GN=Chgb PE=1 SV=2'	sp|P16014|SCG1_MOUSE	R.SFARAPQLDL.K	36.68	1116.59	-1.7	559.303	2	19.56
'Secretogranin-1 OS=Mus musculus GN=Chgb PE=1 SV=2'	sp|P16014|SCG1_MOUSE	R.QYDGVAELDQLLHY.R	35.77	1662.79	-1.5	832.4	2	34.53
'Secretogranin-1 OS=Mus musculus GN=Chgb PE=1 SV=2'	sp|P16014|SCG1_MOUSE	R.LLDEGHYPV.R	34.5	1041.51	-1.1	521.763	2	18.33
'Secretogranin-1 OS=Mus musculus GN=Chgb PE=1 SV=2'	sp|P16014|SCG1_MOUSE	R.S(+79.97)HHLAHYRASEEEPEYGEESRSY.R	33.52	2842.16	-2.6	711.546	4	12.93	Phosphorylation (STY)
'Secretogranin-1 OS=Mus musculus GN=Chgb PE=1 SV=2'	sp|P16014|SCG1_MOUSE	R.SFARAPQLDLKRQYDGVAELDQLLHY.R	33.25	3045.57	1	762.4	4	30.22
'Secretogranin-1 OS=Mus musculus GN=Chgb PE=1 SV=2'	sp|P16014|SCG1_MOUSE	R.GLQYRGRGS(+79.97)EEDRAPRP.R	29.37	2022.94	-1.4	506.741	4	10.93	Phosphorylation (STY)
'Secretogranin-1 OS=Mus musculus GN=Chgb PE=1 SV=2'	sp|P16014|SCG1_MOUSE	K.ELENLAAMDLELQKIAEKFSQR(-.98).G	28.2	2574.35	-2.6	644.592	4	33.26	Amidation
'Secretogranin-1 OS=Mus musculus GN=Chgb PE=1 SV=2'	sp|P16014|SCG1_MOUSE	R.GNPDDSFLEDEGEDRNGVTLTEK.N	27.72	2536.12	-3.9	846.377	3	18.89
'Secretogranin-1 OS=Mus musculus GN=Chgb PE=1 SV=2'	sp|P16014|SCG1_MOUSE	R.GLQYRGRGS(+79.97)EEDRAPRPR.S	26.73	2179.04	-1.3	436.815	5	10.38	Phosphorylation (STY)
'Secretogranin-1 OS=Mus musculus GN=Chgb PE=1 SV=2'	sp|P16014|SCG1_MOUSE	R.LLDEGHYPVRESPIDT.A	26.6	1839.9	-0.9	614.307	3	18.71
'Secretogranin-1 OS=Mus musculus GN=Chgb PE=1 SV=2'	sp|P16014|SCG1_MOUSE	R.GLQYRGRGSEEDRAPRP.R	25.41	1942.97	-1	486.75	4	10.53
'Secretogranin-1 OS=Mus musculus GN=Chgb PE=1 SV=2'	sp|P16014|SCG1_MOUSE	R.SHHLAHY(+79.97)RASEEEPEYGEESRSY(-.98).R	24.95	2841.18	-8.2	711.296	4	11.54	Phosphorylation (STY); Amidation
'Secretogranin-1 OS=Mus musculus GN=Chgb PE=1 SV=2'	sp|P16014|SCG1_MOUSE	E.VRFPDRQYEPYPITE.K	24.6	1908.94	-1.5	955.474	2	21.18
'Secretogranin-1 OS=Mus musculus GN=Chgb PE=1 SV=2'	sp|P16014|SCG1_MOUSE	R.GLQYRGRGSEEDRAPRPR.S	23.04	2099.07	-0.7	420.822	5	10.18
'Secretogranin-1 OS=Mus musculus GN=Chgb PE=1 SV=2'	sp|P16014|SCG1_MOUSE	R.LGALFNPYFDPLQW.K	22.7	1679.83	-0.5	840.924	2	46.09
'Secretogranin-1 OS=Mus musculus GN=Chgb PE=1 SV=2'	sp|P16014|SCG1_MOUSE	R.SHHLAHY(+79.97)RASEEEPEYGEESRSY(+79.97).R	19.96	2922.13	-3.1	731.537	4	12.86	Phosphorylation (STY)
'Secretogranin-1 OS=Mus musculus GN=Chgb PE=1 SV=2'	sp|P16014|SCG1_MOUSE	R.GLQY(+79.97)RGRGSEEDRAPRPR.S	19.92	2179.04	-0.6	436.815	5	11.17	Phosphorylation (STY)
'MCG18019 OS=Mus musculus GN=Vgf PE=2 SV=1'	tr|Q0VGU4|Q0VGU4_MOUSE	R.Q(-17.03)AAAQEERLADLASDLLLQYLLQGGARQ.R	44.33	3023.57	0.2	756.899	4	47.91	Pyro-glu from Q
'MCG18019 OS=Mus musculus GN=Vgf PE=2 SV=1'	tr|Q0VGU4|Q0VGU4_MOUSE	R.Q(-17.03)QETAAAETETRTHTLTRVNLESPGPERVW.R	41.78	3389.66	-1.7	848.421	4	20.3	Pyro-glu from Q
'MCG18019 OS=Mus musculus GN=Vgf PE=2 SV=1'	tr|Q0VGU4|Q0VGU4_MOUSE	A.APPGRPDVFPPPLSSEHNGQVAEDAVSRPKDDGVPEV.R	40.74	3861.89	-0.1	966.48	4	21.66
'MCG18019 OS=Mus musculus GN=Vgf PE=2 SV=1'	tr|Q0VGU4|Q0VGU4_MOUSE	A.APPGRPDVFPPPLSSEHNGQVAEDAVSRPKDDGVPEVRAA.R	40.44	4160.07	-0.2	1041.02	4	19.89
'MCG18019 OS=Mus musculus GN=Vgf PE=2 SV=1'	tr|Q0VGU4|Q0VGU4_MOUSE	R.AQEEADAEERRLQEQEELENYIEHVLLHRP	35.06	3672.78	-1.1	613.136	6	30.77
'MCG18019 OS=Mus musculus GN=Vgf PE=2 SV=1'	tr|Q0VGU4|Q0VGU4_MOUSE	R.Q(-17.03)AEATRQAAAQEERLADLASDLLLQYLLQGGARQ.R	34.28	3679.89	0.7	920.981	4	44.67	Pyro-glu from Q
'MCG18019 OS=Mus musculus GN=Vgf PE=2 SV=1'	tr|Q0VGU4|Q0VGU4_MOUSE	R.VPERAPLPPPVPSQFQ.A	34.23	1757.95	-1.7	879.979	2	21.04
'MCG18019 OS=Mus musculus GN=Vgf PE=2 SV=1'	tr|Q0VGU4|Q0VGU4_MOUSE	R.LEGSFLGGSEAGERLLQQGLAQVEA(-.98).G	31.94	2557.31	0.2	853.445	3	36.25	Amidation
'MCG18019 OS=Mus musculus GN=Vgf PE=2 SV=1'	tr|Q0VGU4|Q0VGU4_MOUSE	R.NPEPQDQGELFQGVDPR.A	31.65	1924.89	-0.9	963.452	2	21.62
'MCG18019 OS=Mus musculus GN=Vgf PE=2 SV=1'	tr|Q0VGU4|Q0VGU4_MOUSE	K.NAPPEPVPPPRAAPAPTHV.R	29.59	1914.01	-0.5	639.011	3	12.89
'MCG18019 OS=Mus musculus GN=Vgf PE=2 SV=1'	tr|Q0VGU4|Q0VGU4_MOUSE	R.RLQEQEELENYIEHVLLHRP	29.27	2544.31	-1.8	637.083	4	30.06
'MCG18019 OS=Mus musculus GN=Vgf PE=2 SV=1'	tr|Q0VGU4|Q0VGU4_MOUSE	R.MSESAPLPETHQFGEGVSSPKTHLGETLTPLSKAYQSLGGPFPKV.R	28.52	4736.38	-2.7	1185.1	4	26.36
'MCG18019 OS=Mus musculus GN=Vgf PE=2 SV=1'	tr|Q0VGU4|Q0VGU4_MOUSE	R.SPQPPPPAPARDELPDWNEVLPPWDREEDEVFPPGPYHPFPNYIRP.R	28.4	5356.57	0.6	1072.32	5	32.2
'MCG18019 OS=Mus musculus GN=Vgf PE=2 SV=1'	tr|Q0VGU4|Q0VGU4_MOUSE	A.APPGRPDVFPPPLSSEHNGQVAEDAVSRPKD.D	26.88	3265.61	-1	654.129	5	15.95
'MCG18019 OS=Mus musculus GN=Vgf PE=2 SV=1'	tr|Q0VGU4|Q0VGU4_MOUSE	A.APPGRPDVFPPPLSSEHNGQVAEDAVSRPKDDGVPEVRA.A	26.49	4089.03	-1.3	818.812	5	19.93
'MCG18019 OS=Mus musculus GN=Vgf PE=2 SV=1'	tr|Q0VGU4|Q0VGU4_MOUSE	R.SPQPPPPAPARDELPDWNEVLPPWDREEDEVFPPGPYHPFPNYIRPR.T	25.86	5512.67	4.9	919.79	6	30.23
'MCG18019 OS=Mus musculus GN=Vgf PE=2 SV=1'	tr|Q0VGU4|Q0VGU4_MOUSE	A.APPGRPDVFPPPLS(+79.97)SEHNGQVAEDAVSRPKDDGVPEV.R	24.39	3941.86	-0.8	986.471	4	23.19	Phosphorylation (STY)
'MCG18019 OS=Mus musculus GN=Vgf PE=2 SV=1'	tr|Q0VGU4|Q0VGU4_MOUSE	A.APPGRPDVFPPPLS(+79.97)SEHNGQVAEDAVSRPKDDGVPEVRAA.R	23.82	4240.03	-3.2	849.011	5	21.2	Phosphorylation (STY)
'MCG18019 OS=Mus musculus GN=Vgf PE=2 SV=1'	tr|Q0VGU4|Q0VGU4_MOUSE	R.ASWGEFQARVPERAPLPPPVPSQFQ.A	22.67	2790.42	-1.9	931.147	3	26.27
'MCG18019 OS=Mus musculus GN=Vgf PE=2 SV=1'	tr|Q0VGU4|Q0VGU4_MOUSE	R.QQETAAAETETRTHTLTRVNLESPGPERVW.R	22.54	3406.69	-3.1	852.676	4	19.91
'MCG18019 OS=Mus musculus GN=Vgf PE=2 SV=1'	tr|Q0VGU4|Q0VGU4_MOUSE	R.SQTHSLPAPEIQAPAVAPPRPQTQDRDPEEDDRSEELEALASLLQELRDFSPSNA.K	19.25	6047.94	-0.9	1009	6	35.67
'Somatostatin OS=Mus musculus GN=Sst PE=2 SV=1'	sp|P60041|SMS_MOUSE	G.APSDPRLRQFLQKSLAAATGKQELAKYFLAELLSEPNQTENDALEPEDLPQAAEQDEMRLELQ.R	45.87	7093.56	2.8	1183.27	6	38.08
'Somatostatin OS=Mus musculus GN=Sst PE=2 SV=1'	sp|P60041|SMS_MOUSE	G.APSDPRLRQFLQKSLAAATGKQELAKYFLAELLSEPNQTENDALEPEDLPQAAEQDEMRL.E	42.97	6723.38	-1.4	961.488	7	36.81
'Somatostatin OS=Mus musculus GN=Sst PE=2 SV=1'	sp|P60041|SMS_MOUSE	K.AGCKNFFWKTFTSC	40.77	1638.73	-0.5	820.373	2	25.19
'Somatostatin OS=Mus musculus GN=Sst PE=2 SV=1'	sp|P60041|SMS_MOUSE	G.APSDPRLRQFLQKSLAAATGKQELAKYFLAELLSEPNQTENDALEPEDLPQAAEQDEMRLE.L	39.79	6852.42	-2.6	1143.07	6	37.2
'Somatostatin OS=Mus musculus GN=Sst PE=2 SV=1'	sp|P60041|SMS_MOUSE	G.APSDPRLRQFLQKSLAAATGKQELAKYFLAEL.L	39.46	3559.95	-1.8	712.996	5	32.73
'Somatostatin OS=Mus musculus GN=Sst PE=2 SV=1'	sp|P60041|SMS_MOUSE	L.LSEPNQTENDALEPEDLPQAAEQDEMRLELQ.R	29.57	3551.62	-0.9	1184.88	3	29.62
'Somatostatin OS=Mus musculus GN=Sst PE=2 SV=1'	sp|P60041|SMS_MOUSE	G.APSDPRLRQFLQKSLAAATGKQELAKYFLAELLSEPNQTENDALEPEDLPQAAEQDE.M	27.17	6323.15	-1.1	1054.86	6	38.1
'Somatostatin OS=Mus musculus GN=Sst PE=2 SV=1'	sp|P60041|SMS_MOUSE	G.APSDPRLRQFLQKSLAAATGKQELAKYF.L	24.35	3133.7	-1.7	627.747	5	27.73
'Somatostatin OS=Mus musculus GN=Sst PE=2 SV=1'	sp|P60041|SMS_MOUSE	K.AGCKNFFWKTFTSC(-1.01)	22.94	1637.72	-4.8	546.913	3	25.58	Half of a disulfide bridge
'Somatostatin OS=Mus musculus GN=Sst PE=2 SV=1'	sp|P60041|SMS_MOUSE	G.APSDPRLRQFLQKSLAAATGKQELAKYFLAELLSEPNQTENDALEPEDLPQAAEQDEM.R	22.49	6454.19	2.1	1076.71	6	37.68
'Somatostatin OS=Mus musculus GN=Sst PE=2 SV=1'	sp|P60041|SMS_MOUSE	G.APSDPRLRQFLQKSLAAATGKQELAKYFLAELLSEPNQTENDALEPEDLPQAAEQDEMRLE(-.98).L	21.99	6851.44	-2.3	979.782	7	36.55	Amidation
'Somatostatin OS=Mus musculus GN=Sst PE=2 SV=1'	sp|P60041|SMS_MOUSE	G.APSDPRLRQFLQKSLAAATGKQELAKYFLAELLSEPNQTENDALEPEDLPQA.A	21.99	5750.94	-0.7	959.497	6	38.23
'Somatostatin OS=Mus musculus GN=Sst PE=2 SV=1'	sp|P60041|SMS_MOUSE	G.APSDPRLRQFLQKSLAAATGKQELAKYFLAELLSEPNQTENDALEPEDLPQAAEQDEMRLELQ(-.98).R	20.11	7092.58	-6.4	1014.23	7	36.95	Amidation
'Somatostatin OS=Mus musculus GN=Sst PE=2 SV=1'	sp|P60041|SMS_MOUSE	G.APSDPRLRQFLQKSLAAATGKQELAKYFLAELLSEPNQTENDALEPEDLPQAAEQDEM(+15.99)RLELQ.R	19.85	7109.56	-3.5	1185.93	6	36.92	Oxidation (M)
'Protachykinin-1 OS=Mus musculus GN=Tac1 PE=2 SV=1'	sp|P41539|TKN1_MOUSE	R.DADSSVEKQVALLKALYGHGQISH.K	52.5	2565.32	-2.2	642.336	4	25.63
'Protachykinin-1 OS=Mus musculus GN=Tac1 PE=2 SV=1'	sp|P41539|TKN1_MOUSE	R.DADSSVEKQVALLKALYGHGQIS.H	45.98	2428.26	-0.7	810.427	3	28.19
'Protachykinin-1 OS=Mus musculus GN=Tac1 PE=2 SV=1'	sp|P41539|TKN1_MOUSE	R.ALNSVAYERSAMQNYE.R	42.84	1844.84	-0.6	923.425	2	17.79
'Protachykinin-1 OS=Mus musculus GN=Tac1 PE=2 SV=1'	sp|P41539|TKN1_MOUSE	R.ALNSVAYERSAMQNY.E	38.76	1715.79	1.5	858.905	2	17.36
'Protachykinin-1 OS=Mus musculus GN=Tac1 PE=2 SV=1'	sp|P41539|TKN1_MOUSE	R.DADSS(+79.97)VEKQVALLKALYGHGQIS.H	36.69	2508.23	-1.1	837.082	3	29.91	Phosphorylation (STY)
'Protachykinin-1 OS=Mus musculus GN=Tac1 PE=2 SV=1'	sp|P41539|TKN1_MOUSE	R.DADSS(+79.97)VEKQVALLKALYGHGQISH.K	34.6	2645.28	-1.5	662.327	4	27.15	Phosphorylation (STY)
'Protachykinin-1 OS=Mus musculus GN=Tac1 PE=2 SV=1'	sp|P41539|TKN1_MOUSE	R.HKTDSFVGLM(-.98).G	31.29	1132.57	-0.7	567.292	2	15.15	Amidation
'Protachykinin-1 OS=Mus musculus GN=Tac1 PE=2 SV=1'	sp|P41539|TKN1_MOUSE	R.RPKPQQFFGLM(-.98).G	27.03	1346.73	-0.7	674.371	2	21.29	Amidation
'Protachykinin-1 OS=Mus musculus GN=Tac1 PE=2 SV=1'	sp|P41539|TKN1_MOUSE	T.DSFVGLM(-.98).G	23.36	766.368	-1.8	767.374	1	27.8	Amidation
'Macrophage migration inhibitory factor OS=Mus musculus GN=Mif PE=1 SV=2'	sp|P34884|MIF_MOUSE	L.HISPDRVYINYYDMNAANVGWNGSTFA	43.21	3074.4	-0.9	1025.81	3	29.23
'Macrophage migration inhibitory factor OS=Mus musculus GN=Mif PE=1 SV=2'	sp|P34884|MIF_MOUSE	L.AQATGKPAQYIAVHVVPDQL.M	43.04	2105.13	-1.5	1053.57	2	20.38
'Macrophage migration inhibitory factor OS=Mus musculus GN=Mif PE=1 SV=2'	sp|P34884|MIF_MOUSE	M.PMFIVNTNVPRASVPEGFLSELTQQL.A	42.05	2886.49	-1.5	963.171	3	38.57
'Macrophage migration inhibitory factor OS=Mus musculus GN=Mif PE=1 SV=2'	sp|P34884|MIF_MOUSE	L.AQATGKPAQYIAVHVVPDQLMTF.S	28.86	2484.28	-2.1	829.1	3	27.66
'Macrophage migration inhibitory factor OS=Mus musculus GN=Mif PE=1 SV=2'	sp|P34884|MIF_MOUSE	M.PMFIVNTNV.P	28.24	1033.53	-0.6	517.77	2	28.24
'Macrophage migration inhibitory factor OS=Mus musculus GN=Mif PE=1 SV=2'	sp|P34884|MIF_MOUSE	Y.DMNAANVGWNGSTFA	28.07	1553.66	-1.1	777.835	2	28.21
'Macrophage migration inhibitory factor OS=Mus musculus GN=Mif PE=1 SV=2'	sp|P34884|MIF_MOUSE	M.PMFIVNTNVPRASVPEGFLSEL.T	27.96	2416.25	-2.1	806.421	3	35.01
'Macrophage migration inhibitory factor OS=Mus musculus GN=Mif PE=1 SV=2'	sp|P34884|MIF_MOUSE	M.PMFIVNTNVPRASVPEGFLSELTQQLAQATGKPAQYIAVHVVPDQLMTF.S	22.41	5352.77	1.1	1071.56	5	42.71
'Macrophage migration inhibitory factor OS=Mus musculus GN=Mif PE=1 SV=2'	sp|P34884|MIF_MOUSE	L.HISPDRVYINYY.D	19.96	1538.75	0.3	513.925	3	20.04
'Cholecystokinin OS=Mus musculus GN=Cck PE=1 SV=3'	sp|P09240|CCKN_MOUSE	K.APSGRMSVLKNLQSLDPSHRISD.R	42.31	2507.29	-0.6	627.83	4	21.14
'Cholecystokinin OS=Mus musculus GN=Cck PE=1 SV=3'	sp|P09240|CCKN_MOUSE	A.Q(-17.03)PVVPAEATDPVEQRAQEAP.R	39.21	2114.03	-0.3	1058.02	2	23.18	Pyro-glu from Q
'Cholecystokinin OS=Mus musculus GN=Cck PE=1 SV=3'	sp|P09240|CCKN_MOUSE	R.YIQQVRKAPSGRMSVLKNLQSLDPSHRISD.R	36.03	3422.82	-0.4	685.571	5	19.49
'Cholecystokinin OS=Mus musculus GN=Cck PE=1 SV=3'	sp|P09240|CCKN_MOUSE	A.Q(-17.03)PVVPAEATDPVEQRAQEAPR.R	33.88	2270.13	-0.8	1136.07	2	20.72	Pyro-glu from Q
'Cholecystokinin OS=Mus musculus GN=Cck PE=1 SV=3'	sp|P09240|CCKN_MOUSE	R.AVLRTDGEPRARLGALLA.R	31.28	1878.08	-1.9	470.526	4	17.43
'Cholecystokinin OS=Mus musculus GN=Cck PE=1 SV=3'	sp|P09240|CCKN_MOUSE	R.AVLRTDGEPRARLGALL.A	29.81	1807.04	-0.1	452.768	4	17.27
'Cholecystokinin OS=Mus musculus GN=Cck PE=1 SV=3'	sp|P09240|CCKN_MOUSE	A.Q(-17.03)PVVPAEATDPVEQRAQEAPRRQL.R	24.72	2667.37	-0.5	667.85	4	20.17	Pyro-glu from Q
'Cholecystokinin OS=Mus musculus GN=Cck PE=1 SV=3'	sp|P09240|CCKN_MOUSE	R.KAPSGRMSVLKNLQSLDPSHRISD.R	24.51	2635.39	-0.9	528.084	5	19.26
'Calcitonin OS=Mus musculus GN=Calca PE=2 SV=1'	sp|P70160|CALC_MOUSE	A.VPLRSILESSPGMATLSEEEVRL.L	38.62	2512.32	-2.4	838.445	3	29.74
'Calcitonin OS=Mus musculus GN=Calca PE=2 SV=1'	sp|P70160|CALC_MOUSE	A.VPLRSILESSPGMATLSEEEVRLLAALVQDYMQMKARELEQEEEQE.A	35.2	5274.61	-1.8	1055.93	5	43.77
'Calcitonin OS=Mus musculus GN=Calca PE=2 SV=1'	sp|P70160|CALC_MOUSE	A.VPLRSILESSPGMATLSEEE.V	34.69	2144.07	1.3	1073.04	2	29.37
'Calcitonin OS=Mus musculus GN=Calca PE=2 SV=1'	sp|P70160|CALC_MOUSE	L.ESSPGMATLSEEEVRL.L	32.71	1733.81	-2.9	867.912	2	24.94
'Calcitonin OS=Mus musculus GN=Calca PE=2 SV=1'	sp|P70160|CALC_MOUSE	A.VPLRSILESSPGMATL.S	32.47	1669.91	-2.2	835.959	2	27.75
'Calcitonin OS=Mus musculus GN=Calca PE=2 SV=1'	sp|P70160|CALC_MOUSE	A.VPLRSILESSPGMAT.L	31.77	1556.82	0.6	779.419	2	22.37
'Calcitonin OS=Mus musculus GN=Calca PE=2 SV=1'	sp|P70160|CALC_MOUSE	A.VPLRSILESSPGMATLSEEEVRLL.A	30.04	2625.4	-1.9	876.141	3	32.41
'Calcitonin OS=Mus musculus GN=Calca PE=2 SV=1'	sp|P70160|CALC_MOUSE	A.VPLRSIL.E	21.11	796.517	-0.2	399.266	2	19.45
'Calcitonin OS=Mus musculus GN=Calca PE=2 SV=1'	sp|P70160|CALC_MOUSE	A.VPLRSILESSPGMATLSEEEVRLLAALVQDYMQM.K	20.34	3775.92	-3.1	944.984	4	49.3
'Peptidyl-prolyl cis-trans isomerase OS=Mus musculus GN=Gm5160 PE=3 SV=2'	tr|F8VPN3|F8VPN3_MOUSE	M.V(+42.01)NPTVFFDIT.A	38.34	1193.6	-0.5	597.805	2	49.04	Acetylation (Protein N-term)
'Peptidyl-prolyl cis-trans isomerase OS=Mus musculus GN=Gm5160 PE=3 SV=2'	tr|F8VPN3|F8VPN3_MOUSE	L.ELFADKVPKTAENFRAL.S	36.62	1948.04	-0.6	650.354	3	21.99
'Peptidyl-prolyl cis-trans isomerase OS=Mus musculus GN=Gm5160 PE=3 SV=2'	tr|F8VPN3|F8VPN3_MOUSE	M.V(+42.01)NPTVFFDITA.N	32.73	1264.63	-1	633.324	2	51.18	Acetylation (Protein N-term)
'Peptidyl-prolyl cis-trans isomerase OS=Mus musculus GN=Gm5160 PE=3 SV=2'	tr|F8VPN3|F8VPN3_MOUSE	C.QGGDFTRHNGTGGRSIYGEKF.E	30.92	2283.08	0.4	571.777	4	11.91
'Peptidyl-prolyl cis-trans isomerase OS=Mus musculus GN=Gm5160 PE=3 SV=2'	tr|F8VPN3|F8VPN3_MOUSE	M.VNPTVFFDIT.A	30.66	1151.59	-1.7	576.799	2	33.64
'Peptidyl-prolyl cis-trans isomerase OS=Mus musculus GN=Gm5160 PE=3 SV=2'	tr|F8VPN3|F8VPN3_MOUSE	C.Q(-17.03)GGDFTRHNGTGGRSIYGEKF.E	30.19	2266.05	-2.2	567.519	4	14.13	Pyro-glu from Q
'Peptidyl-prolyl cis-trans isomerase OS=Mus musculus GN=Gm5160 PE=3 SV=2'	tr|F8VPN3|F8VPN3_MOUSE	L.ELFADKVPKTAENF.R	30.08	1607.82	-1.2	804.916	2	20.92
'Peptidyl-prolyl cis-trans isomerase OS=Mus musculus GN=Gm5160 PE=3 SV=2'	tr|F8VPN3|F8VPN3_MOUSE	M.V(+42.01)NPTVFFDI.T	28.28	1092.55	-0.4	547.282	2	52.34	Acetylation (Protein N-term)
'Peptidyl-prolyl cis-trans isomerase OS=Mus musculus GN=Gm5160 PE=3 SV=2'	tr|F8VPN3|F8VPN3_MOUSE	F.ADKVPKTAENFRAL.S	27.85	1558.85	-0.5	520.623	3	12.21
'Peptidyl-prolyl cis-trans isomerase OS=Mus musculus GN=Gm5160 PE=3 SV=2'	tr|F8VPN3|F8VPN3_MOUSE	M.V(+42.01)NPTVFF.D	22.45	864.438	-1.1	865.444	1	44.5	Acetylation (Protein N-term)
'Peptidyl-prolyl cis-trans isomerase OS=Mus musculus GN=Gm5160 PE=3 SV=2'	tr|F8VPN3|F8VPN3_MOUSE	L.ELFADKVPKTAENFRALSTGEKGFGYKGSSFHRIIPGFMC.Q	19.38	4435.22	-2.5	888.05	5	25.72
'Pro-thyrotropin-releasing hormone OS=Mus musculus GN=Trh PE=2 SV=2'	sp|Q62361|TRH_MOUSE	R.EEKEEDVEAEERGDLGEVGAWRPH.K	44.79	2765.25	-0.2	922.758	3	19.59
'Pro-thyrotropin-releasing hormone OS=Mus musculus GN=Trh PE=2 SV=2'	sp|Q62361|TRH_MOUSE	A.LLEAAQEEGAVTPDLPGLEKVQVRPE.R	44.2	2787.47	-1.3	930.161	3	24.76
'Pro-thyrotropin-releasing hormone OS=Mus musculus GN=Trh PE=2 SV=2'	sp|Q62361|TRH_MOUSE	R.AVGHPC(-1.01)GPQGIC(-1.01)GQTGLLQLLGDLSRGQETLAKQTPQLEAWVREPLEE	34.88	5120.58	8.2	1025.13	5	36.75	Half of a disulfide bridge
'Pro-thyrotropin-releasing hormone OS=Mus musculus GN=Trh PE=2 SV=2'	sp|Q62361|TRH_MOUSE	R.SFPWMESDVT.K	31.59	1197.5	-0.4	599.758	2	31.5
'Pro-thyrotropin-releasing hormone OS=Mus musculus GN=Trh PE=2 SV=2'	sp|Q62361|TRH_MOUSE	R.AVGHPC(-1.01)GPQGIC(-1.01)GQTGLLQLLGDLSRGQETLAKQTPQLEAWVREPLE.E	30.85	4991.54	-1.3	999.314	5	36.59	Half of a disulfide bridge
'Pro-thyrotropin-releasing hormone OS=Mus musculus GN=Trh PE=2 SV=2'	sp|Q62361|TRH_MOUSE	K.DLQRVRGDLGAALDSWIT.K	25.54	1985.03	0.1	662.685	3	32.78
'Ubiquitin carboxyl-terminal hydrolase isozyme L1 OS=Mus musculus GN=Uchl1 PE=1 SV=1'	sp|Q9R0P9|UCHL1_MOUSE	MQLKPMEINPEMLNKVLAKLGVAGQWRF.A	47.5	3240.73	-0.4	811.19	4	35.58
'Ubiquitin carboxyl-terminal hydrolase isozyme L1 OS=Mus musculus GN=Uchl1 PE=1 SV=1'	sp|Q9R0P9|UCHL1_MOUSE	L.KPMEINPEMLNKVLAKLGVAGQWRF.A	46.54	2868.55	0.2	718.145	4	33.88
'Ubiquitin carboxyl-terminal hydrolase isozyme L1 OS=Mus musculus GN=Uchl1 PE=1 SV=1'	sp|Q9R0P9|UCHL1_MOUSE	MQLKPMEINPEMLNKVLAKL.G	34.26	2339.28	-0.8	585.826	4	31.32
'Ubiquitin carboxyl-terminal hydrolase isozyme L1 OS=Mus musculus GN=Uchl1 PE=1 SV=1'	sp|Q9R0P9|UCHL1_MOUSE	MQLKPMEINPEMLNKVLAKLGVAGQWRFADVL.G	26.76	3638.95	-1.3	728.796	5	38.87
'Ubiquitin carboxyl-terminal hydrolase isozyme L1 OS=Mus musculus GN=Uchl1 PE=1 SV=1'	sp|Q9R0P9|UCHL1_MOUSE	L.GVAGQWRF.A	24.43	919.466	-1.8	460.74	2	20.86
'Ubiquitin carboxyl-terminal hydrolase isozyme L1 OS=Mus musculus GN=Uchl1 PE=1 SV=1'	sp|Q9R0P9|UCHL1_MOUSE	MQLKPMEINPEMLNKVL.A	22.86	2027.06	-2.2	676.693	3	28.84
'Cathepsin B OS=Mus musculus GN=Ctsb PE=1 SV=2'	sp|P10605|CATB_MOUSE	D.LPETFDAREQWSN.C	41.25	1591.73	-1.1	796.87	2	21.54
'Cathepsin B OS=Mus musculus GN=Ctsb PE=1 SV=2'	sp|P10605|CATB_MOUSE	D.IDLPETFDAREQWSN.C	40.42	1819.84	0.4	910.927	2	25.51
'Cathepsin B OS=Mus musculus GN=Ctsb PE=1 SV=2'	sp|P10605|CATB_MOUSE	N.SVKEIMAEIYK.N	33.78	1309.7	-0.9	437.572	3	21.92
'Cathepsin B OS=Mus musculus GN=Ctsb PE=1 SV=2'	sp|P10605|CATB_MOUSE	N.SVKEIMAEIYKNGPVEGAFT.V	30.99	2182.1	-0.9	728.373	3	28.89
'Cathepsin B OS=Mus musculus GN=Ctsb PE=1 SV=2'	sp|P10605|CATB_MOUSE	N.SWNLDWGDN.G	29.02	1105.45	-2.3	1106.45	1	29.01
'Cathepsin B OS=Mus musculus GN=Ctsb PE=1 SV=2'	sp|P10605|CATB_MOUSE	W.NLDWGDNGFFKIL.R	27.99	1537.76	-1.2	769.885	2	35.81
'Cathepsin B OS=Mus musculus GN=Ctsb PE=1 SV=2'	sp|P10605|CATB_MOUSE	N.SVKEIMAEIYKNGPVEGAFT(-.98).V	24.77	2181.11	-9	728.039	3	29.43	Amidation
'Thymosin beta-4 OS=Mus musculus GN=Tmsb4x PE=1 SV=1'	sp|P20065|TYB4_MOUSE	M.SDK(+42.01)PDM(+15.99)AEIEKFDKSKLKKTETQEKNPLPSKETIEQEKQAGES	43.05	4976.48	0.3	830.421	6	13.15	Acetylation (K); Oxidation (M)
'Thymosin beta-4 OS=Mus musculus GN=Tmsb4x PE=1 SV=1'	sp|P20065|TYB4_MOUSE	M.SDK(+42.01)PDMAEIEKFDKSKLKKTETQEKNPLPSKETIEQEKQAGES	42.35	4960.49	-0.9	993.104	5	15.59	Acetylation (K)
'Thymosin beta-4 OS=Mus musculus GN=Tmsb4x PE=1 SV=1'	sp|P20065|TYB4_MOUSE	M.S(+42.01)DKPDMAEIEKFDKSKLKKTETQEKNPLPSKETIEQEKQAGES	41.58	4960.49	2.2	827.757	6	16.81	Acetylation (Protein N-term)
'Thymosin beta-4 OS=Mus musculus GN=Tmsb4x PE=1 SV=1'	sp|P20065|TYB4_MOUSE	M.S(+42.01)DKPDMAEIEKFDKSKLKKTETQEKNPLPSKETIEQEKQAG.E	40.92	4744.41	-1.7	949.888	5	16.87	Acetylation (Protein N-term)
'Thymosin beta-4 OS=Mus musculus GN=Tmsb4x PE=1 SV=1'	sp|P20065|TYB4_MOUSE	M.SDK(+42.01)PDMAEIEKFDKSKLKKTETQEKNPLPSKETIEQEKQAG.E	38.09	4744.41	-1.9	791.741	6	16.78	Acetylation (K)
'Thymosin beta-4 OS=Mus musculus GN=Tmsb4x PE=1 SV=1'	sp|P20065|TYB4_MOUSE	M.S(+42.01)DKPDM(+15.99)AEIEKFDKSKLKKTETQEKNPLPSKETIEQEKQAGES	32.27	4976.48	-1	830.42	6	15.13	Acetylation (Protein N-term); Oxidation (M)
'Thymosin beta-4 OS=Mus musculus GN=Tmsb4x PE=1 SV=1'	sp|P20065|TYB4_MOUSE	M.S(+42.01)DKPDMAEIEKFDKSKLKKT(+79.97)ETQEKNPLPSKETIEQEKQAGES	31.85	5040.45	-0.5	841.082	6	17.62	Acetylation (Protein N-term); Phosphorylation (STY)
'Thymosin beta-4 OS=Mus musculus GN=Tmsb4x PE=1 SV=1'	sp|P20065|TYB4_MOUSE	M.SDKPDMAEIEKFDKSKLKKTETQEKNPLPSKETIEQEKQAGES	31.83	4918.48	-4.1	820.75	6	14.15
'Thymosin beta-4 OS=Mus musculus GN=Tmsb4x PE=1 SV=1'	sp|P20065|TYB4_MOUSE	M.S(+42.01)DKPDMAEIEKFDKSKLKKTET(+79.97)QEKNPLPSKETIEQEKQAGES	31.14	5040.45	-2.8	841.08	6	17.55	Acetylation (Protein N-term); Phosphorylation (STY)
'Thymosin beta-4 OS=Mus musculus GN=Tmsb4x PE=1 SV=1'	sp|P20065|TYB4_MOUSE	M.SDK(+42.01)PDMAEIEKFDKSKLKKTETQEKNPLPSKETIEQEKQAG(-.98).E	30.48	4743.43	-4.5	791.575	6	16.81	Acetylation (K); Amidation
'Thymosin beta-4 OS=Mus musculus GN=Tmsb4x PE=1 SV=1'	sp|P20065|TYB4_MOUSE	D.KPDMAEIEKFDKSKLKKTETQEKNPLPSKETIEQEKQAGES	30.05	4716.42	0.2	944.291	5	15.66
'Thymosin beta-4 OS=Mus musculus GN=Tmsb4x PE=1 SV=1'	sp|P20065|TYB4_MOUSE	M.SDK(+42.01)PDMAEIEKFDKSKLKKTET(+79.97)QEKNPLPSKETIEQEKQAGES	29.88	5040.45	-3.9	841.08	6	15.23	Acetylation (K); Phosphorylation (STY)
'Thymosin beta-4 OS=Mus musculus GN=Tmsb4x PE=1 SV=1'	sp|P20065|TYB4_MOUSE	M.SDK(+42.01)PDMAEIEKFDKSKLKKT(+79.97)ETQEKNPLPSKETIEQEKQAGES	26.28	5040.45	1.8	1009.1	5	15.25	Acetylation (K); Phosphorylation (STY)
'Thymosin beta-4 OS=Mus musculus GN=Tmsb4x PE=1 SV=1'	sp|P20065|TYB4_MOUSE	P.A(+42.01)TM(+15.99)SDKPDMAEIEKFDKSK(+42.01)LKKTETQEKNPLPSKETIEQEKQAGES	24.51	5321.62	-9.5	887.935	6	15.41	Acetylation (Protein N-term); Oxidation (M); Acetylation (K)
'Thymosin beta-4 OS=Mus musculus GN=Tmsb4x PE=1 SV=1'	sp|P20065|TYB4_MOUSE	M.SDK(+42.01)PDMAEIEKFDKSKLKKTETQEKNPLPSKETIEQEKQAGES(-.98)	23	4959.5	-4.9	992.903	5	17.82	Acetylation (K); Amidation
'Thymosin beta-4 OS=Mus musculus GN=Tmsb4x PE=1 SV=1'	sp|P20065|TYB4_MOUSE	M.S(+42.01)DKPDMAEIEKFDKSKLKKTETQEKNPLPSKETIEQEKQAGE.S	22.84	4873.45	3.8	813.253	6	17.25	Acetylation (Protein N-term)
'Thymosin beta-4 OS=Mus musculus GN=Tmsb4x PE=1 SV=1'	sp|P20065|TYB4_MOUSE	M.SDK(+42.01)PDMAEIEKFDKSKLKKTETQEKNPLPSKETIEQEKQAGE.S	22.26	4873.45	1.9	813.251	6	14.67	Acetylation (K)
'Thymosin beta-4 OS=Mus musculus GN=Tmsb4x PE=1 SV=1'	sp|P20065|TYB4_MOUSE	D.KPDMAEIEKFDKSKLKKTETQEKNPLPSKETIEQEKQAGES(-.98)	20.58	4715.43	-5.4	786.908	6	15.71	Amidation
'Thymosin beta-4 OS=Mus musculus GN=Tmsb4x PE=1 SV=1'	sp|P20065|TYB4_MOUSE	M.SDK(+42.01)PDMAEIEKFDKSKLKKTETQEKNPLPSKETIEQEKQ.A	20.12	4616.35	-7.9	924.271	5	16.78	Acetylation (K)
'Thymosin beta-4 OS=Mus musculus GN=Tmsb4x PE=1 SV=1'	sp|P20065|TYB4_MOUSE	M.SDK(+42.01)PDMAEIEKFDKSKLKKTETQEKNPLPSKETIEQEKQAGES(-.98)(+79.97)	19.87	5039.47	-13.6	840.907	6	17.29	Acetylation (K); Amidation; Phosphorylation (STY)
'Preprodynorphin (Fragment) OS=Mus musculus GN=Pdyn PE=2 SV=1'	tr|O35852|O35852_MOUSE	R.SSEMARDEDGGQDGDQVGHEDLY.K	39.17	2508.99	-1.3	837.337	3	13.86
'Preprodynorphin (Fragment) OS=Mus musculus GN=Pdyn PE=2 SV=1'	tr|O35852|O35852_MOUSE	R.SQENPNTYSEDLDV	35.99	1609.67	0.1	805.845	2	20.07
'Preprodynorphin (Fragment) OS=Mus musculus GN=Pdyn PE=2 SV=1'	tr|O35852|O35852_MOUSE	R.YGGFLRRQFKVVT.R	29.76	1569.88	-0.1	393.477	4	19.12
'Preprodynorphin (Fragment) OS=Mus musculus GN=Pdyn PE=2 SV=1'	tr|O35852|O35852_MOUSE	R.YGGFLRKYP.K	29.65	1099.58	0	367.534	3	15.7
'Preprodynorphin (Fragment) OS=Mus musculus GN=Pdyn PE=2 SV=1'	tr|O35852|O35852_MOUSE	R.YGGFLRKYPK.R	29.63	1227.68	-0.9	410.232	3	11.5
'Preprodynorphin (Fragment) OS=Mus musculus GN=Pdyn PE=2 SV=1'	tr|O35852|O35852_MOUSE	R.YGGFLRRIRPKLKWDNQ.K	21.46	2146.19	-0.5	537.555	4	20.48
'Proenkephalin-B OS=Mus musculus GN=Pdyn PE=2 SV=1'	sp|O35417|PDYN_MOUSE	R.SSEMARDEDGGQDGDQVGHEDLY.K	39.17	2508.99	-1.3	837.337	3	13.86
'Proenkephalin-B OS=Mus musculus GN=Pdyn PE=2 SV=1'	sp|O35417|PDYN_MOUSE	R.SQENPNTYSEDLDV	35.99	1609.67	0.1	805.845	2	20.07
'Proenkephalin-B OS=Mus musculus GN=Pdyn PE=2 SV=1'	sp|O35417|PDYN_MOUSE	R.YGGFLRRQFKVVT.R	29.76	1569.88	-0.1	393.477	4	19.12
'Proenkephalin-B OS=Mus musculus GN=Pdyn PE=2 SV=1'	sp|O35417|PDYN_MOUSE	R.YGGFLRKYP.K	29.65	1099.58	0	367.534	3	15.7
'Proenkephalin-B OS=Mus musculus GN=Pdyn PE=2 SV=1'	sp|O35417|PDYN_MOUSE	R.YGGFLRKYPK.R	29.63	1227.68	-0.9	410.232	3	11.5
'Proenkephalin-B OS=Mus musculus GN=Pdyn PE=2 SV=1'	sp|O35417|PDYN_MOUSE	R.YGGFLRRIRPKLKWDNQ.K	21.46	2146.19	-0.5	537.555	4	20.48
'Myelin basic protein (Fragment) OS=Mus musculus GN=Mbp PE=1 SV=1'	tr|F6RWW8|F6RWW8_MOUSE	M.A(+42.01)SQKRPSQRSKYLATASTMDHARHGFLPRHRDTGILD.S	34.61	4246.17	0.2	607.603	7	16.48	Acetylation (N-term)
'Myelin basic protein (Fragment) OS=Mus musculus GN=Mbp PE=1 SV=1'	tr|F6RWW8|F6RWW8_MOUSE	T.M(+42.01)DHARHGFLPRHRDTGILD.S	30.43	2285.12	0.3	572.288	4	16.61	Acetylation (N-term)
'Myelin basic protein (Fragment) OS=Mus musculus GN=Mbp PE=1 SV=1'	tr|F6RWW8|F6RWW8_MOUSE	M.ASQK(+42.01)RPSQRSKYLATASTMDHARHGFLPRHRDTGILD.S	30.27	4246.17	-0.7	708.702	6	16.25	Acetylation (K)
'Myelin basic protein (Fragment) OS=Mus musculus GN=Mbp PE=1 SV=1'	tr|F6RWW8|F6RWW8_MOUSE	M.A(+42.01)SQKRPSQRSKYLATASTMDHAR.H	29.2	2631.33	0.4	439.562	6	10.85	Acetylation (N-term)
'Myelin basic protein (Fragment) OS=Mus musculus GN=Mbp PE=1 SV=1'	tr|F6RWW8|F6RWW8_MOUSE	S.RFSWGGRDSRSGSPMARR	28.64	2065.01	-0.7	414.01	5	11.01
'Myelin basic protein (Fragment) OS=Mus musculus GN=Mbp PE=1 SV=1'	tr|F6RWW8|F6RWW8_MOUSE	M.A(+42.01)SQKRPSQRSKYLATASTMDHARHG.F	26.04	2825.41	-0.9	471.909	6	10.64	Acetylation (N-term)
'Myelin basic protein (Fragment) OS=Mus musculus GN=Mbp PE=1 SV=1'	tr|F6RWW8|F6RWW8_MOUSE	M.A(+42.01)SQKRPSQRSKYLATASTMDH.A	25.64	2404.19	-1	481.845	5	10.94	Acetylation (N-term)
'Myelin basic protein (Fragment) OS=Mus musculus GN=Mbp PE=1 SV=1'	tr|F6RWW8|F6RWW8_MOUSE	M.A(+42.01)SQKRPSQRSKYLA.T	24.69	1660.9	-0.9	416.232	4	10.19	Acetylation (N-term)
'Myelin basic protein (Fragment) OS=Mus musculus GN=Mbp PE=1 SV=1'	tr|F6RWW8|F6RWW8_MOUSE	M.A(+42.01)SQKRPSQRSKYLATA.S	24.64	1832.99	-1.4	459.253	4	11.22	Acetylation (N-term)
'Myelin basic protein (Fragment) OS=Mus musculus GN=Mbp PE=1 SV=1'	tr|F6RWW8|F6RWW8_MOUSE	S.LSRFSWGGRDSRSGSPMARR	21.99	2265.13	-0.8	454.033	5	11.43
'Myelin basic protein (Fragment) OS=Mus musculus GN=Mbp PE=1 SV=1'	tr|F6RWW8|F6RWW8_MOUSE	M.ASQK(+42.01)RPSQRSKYLATASTMDHARHGFLPRHRDTGILD(-.98).S	19.12	4245.18	-4.9	607.459	7	16.34	Acetylation (K); Amidation
'Myelin basic protein (Fragment) OS=Mus musculus GN=Mbp PE=1 SV=1'	tr|F6RWW8|F6RWW8_MOUSE	M.ASQKRPSQRSK(+42.01)YLATA.S	19.07	1832.99	1	612.003	3	11.24	Acetylation (K)
'Myelin basic protein (Fragment) OS=Mus musculus GN=Mbp PE=1 SV=1'	tr|F6RWW8|F6RWW8_MOUSE	M.ASQK(+42.01)RPSQRSKYLATA.S	18.92	1832.99	-2.2	612.001	3	10.36	Acetylation (K)
'Myelin basic protein (Fragment) OS=Mus musculus GN=Mbp PE=1 SV=1'	tr|F6TYB7|F6TYB7_MOUSE	M.A(+42.01)SQKRPSQRSKYLATASTMDHARHGFLPRHRDTGILD.S	34.61	4246.17	0.2	607.603	7	16.48	Acetylation (N-term)
'Myelin basic protein (Fragment) OS=Mus musculus GN=Mbp PE=1 SV=1'	tr|F6TYB7|F6TYB7_MOUSE	T.M(+42.01)DHARHGFLPRHRDTGILD.S	30.43	2285.12	0.3	572.288	4	16.61	Acetylation (N-term)
'Myelin basic protein (Fragment) OS=Mus musculus GN=Mbp PE=1 SV=1'	tr|F6TYB7|F6TYB7_MOUSE	M.ASQK(+42.01)RPSQRSKYLATASTMDHARHGFLPRHRDTGILD.S	30.27	4246.17	-0.7	708.702	6	16.25	Acetylation (K)
'Myelin basic protein (Fragment) OS=Mus musculus GN=Mbp PE=1 SV=1'	tr|F6TYB7|F6TYB7_MOUSE	M.A(+42.01)SQKRPSQRSKYLATASTMDHAR.H	29.2	2631.33	0.4	439.562	6	10.85	Acetylation (N-term)
'Myelin basic protein (Fragment) OS=Mus musculus GN=Mbp PE=1 SV=1'	tr|F6TYB7|F6TYB7_MOUSE	S.RFSWGGRDSRSGSPMARR	28.64	2065.01	-0.7	414.01	5	11.01
'Myelin basic protein (Fragment) OS=Mus musculus GN=Mbp PE=1 SV=1'	tr|F6TYB7|F6TYB7_MOUSE	M.A(+42.01)SQKRPSQRSKYLATASTMDHARHG.F	26.04	2825.41	-0.9	471.909	6	10.64	Acetylation (N-term)
'Myelin basic protein (Fragment) OS=Mus musculus GN=Mbp PE=1 SV=1'	tr|F6TYB7|F6TYB7_MOUSE	M.A(+42.01)SQKRPSQRSKYLATASTMDH.A	25.64	2404.19	-1	481.845	5	10.94	Acetylation (N-term)
'Myelin basic protein (Fragment) OS=Mus musculus GN=Mbp PE=1 SV=1'	tr|F6TYB7|F6TYB7_MOUSE	M.A(+42.01)SQKRPSQRSKYLA.T	24.69	1660.9	-0.9	416.232	4	10.19	Acetylation (N-term)
'Myelin basic protein (Fragment) OS=Mus musculus GN=Mbp PE=1 SV=1'	tr|F6TYB7|F6TYB7_MOUSE	M.A(+42.01)SQKRPSQRSKYLATA.S	24.64	1832.99	-1.4	459.253	4	11.22	Acetylation (N-term)
'Myelin basic protein (Fragment) OS=Mus musculus GN=Mbp PE=1 SV=1'	tr|F6TYB7|F6TYB7_MOUSE	S.LSRFSWGGRDSRSGSPMARR	21.99	2265.13	-0.8	454.033	5	11.43
'Myelin basic protein (Fragment) OS=Mus musculus GN=Mbp PE=1 SV=1'	tr|F6TYB7|F6TYB7_MOUSE	M.ASQK(+42.01)RPSQRSKYLATASTMDHARHGFLPRHRDTGILD(-.98).S	19.12	4245.18	-4.9	607.459	7	16.34	Acetylation (K); Amidation
'Myelin basic protein (Fragment) OS=Mus musculus GN=Mbp PE=1 SV=1'	tr|F6TYB7|F6TYB7_MOUSE	M.ASQKRPSQRSK(+42.01)YLATA.S	19.07	1832.99	1	612.003	3	11.24	Acetylation (K)
'Myelin basic protein (Fragment) OS=Mus musculus GN=Mbp PE=1 SV=1'	tr|F6TYB7|F6TYB7_MOUSE	M.ASQK(+42.01)RPSQRSKYLATA.S	18.92	1832.99	-2.2	612.001	3	10.36	Acetylation (K)
'Chromogranin-A OS=Mus musculus GN=Chga PE=1 SV=1'	sp|P26339|CMGA_MOUSE	R.AYGFRDPGPQL.R	38.66	1219.6	-0.3	610.806	2	18.65
'Chromogranin-A OS=Mus musculus GN=Chga PE=1 SV=1'	sp|P26339|CMGA_MOUSE	R.AEDQELESLSAIEAELEKVAHQLQALRR(-.98).G	38.08	3174.66	-0.1	635.94	5	37.83	Amidation
'Chromogranin-A OS=Mus musculus GN=Chga PE=1 SV=1'	sp|P26339|CMGA_MOUSE	R.LEGEDDPDRSMKLSFRT.R	34.35	1994.94	0.9	499.742	4	17.5
'Chromogranin-A OS=Mus musculus GN=Chga PE=1 SV=1'	sp|P26339|CMGA_MOUSE	R.LEGEDDPDRSMKLSF.R	31.66	1737.79	-4.4	869.897	2	19.48
'Chromogranin-A OS=Mus musculus GN=Chga PE=1 SV=1'	sp|P26339|CMGA_MOUSE	R.LEGEDDPDRSMKLSFRTRAYGFRDPGPQL.R	30.69	3352.63	-0.7	839.163	4	21.74
'Chromogranin-A OS=Mus musculus GN=Chga PE=1 SV=1'	sp|P26339|CMGA_MOUSE	R.WSRMDQLAKELTAE.K	29.72	1676.82	-1	839.416	2	23.67
'Cathepsin D OS=Mus musculus GN=Ctsd PE=1 SV=1'	sp|P18242|CATD_MOUSE	L.PVFDNLMQQKLVDKNIFS.F	45.37	2135.11	-0.5	712.71	3	29.24
'Cathepsin D OS=Mus musculus GN=Ctsd PE=1 SV=1'	sp|P18242|CATD_MOUSE	Y.YTVFDRDNNRVGFANAV.V	35.24	1956.94	-0.7	653.322	3	21.95
'Cathepsin D OS=Mus musculus GN=Ctsd PE=1 SV=1'	sp|P18242|CATD_MOUSE	Y.YTVFDRDNNRVGFANAVV.L	31.65	2056.01	-2.2	1029.01	2	22.02
'Cathepsin D OS=Mus musculus GN=Ctsd PE=1 SV=1'	sp|P18242|CATD_MOUSE	L.PVFDNLMQQKLVDKNIF.S	23.86	2048.08	0.8	683.7	3	29.48
'Cathepsin D OS=Mus musculus GN=Ctsd PE=1 SV=1'	sp|P18242|CATD_MOUSE	S.KARGIKVEKQIFGEATKQPGIVF.V	20.4	2543.46	-0.8	636.871	4	20.83
'Cathepsin D OS=Mus musculus GN=Ctsd PE=1 SV=1'	sp|P18242|CATD_MOUSE	Y.TVFDRDNNRVGFANAVV.L	19.41	1892.95	-0.7	631.99	3	22
'Elongation factor 1-beta OS=Mus musculus GN=Eef1b PE=1 SV=5'	sp|O70251|EF1B_MOUSE	M.GFGDLKTPAGLQVL.N	38.35	1414.78	-2.3	708.397	2	29.32
'Elongation factor 1-beta OS=Mus musculus GN=Eef1b PE=1 SV=5'	sp|O70251|EF1B_MOUSE	M.GFGDLKTPAGLQVLNDYL.A	37.69	1920	-1.4	961.006	2	36.13
'Elongation factor 1-beta OS=Mus musculus GN=Eef1b PE=1 SV=5'	sp|O70251|EF1B_MOUSE	M.GFGDLKTPAGLQV.L	34.33	1301.7	-2.1	651.855	2	26.16
'Elongation factor 1-beta OS=Mus musculus GN=Eef1b PE=1 SV=5'	sp|O70251|EF1B_MOUSE	L.VWGSSKLVPVGYGIKKL.Q	27.78	1830.08	-1	458.526	4	21.36
'Pro-neuropeptide Y OS=Mus musculus GN=Npy PE=1 SV=2'	sp|P57774|NPY_MOUSE	R.SSPETLISDLLMKESTENAPRTRLEDPSMW	39.07	3432.65	-1.4	859.17	4	33.08
'Pro-neuropeptide Y OS=Mus musculus GN=Npy PE=1 SV=2'	sp|P57774|NPY_MOUSE	G.YPSKPDNPGEDAPAEDMARYYSALRHYINLITRQRY(-.98).G	34.26	4269.08	4.2	854.827	5	30.7	Amidation
'Pro-neuropeptide Y OS=Mus musculus GN=Npy PE=1 SV=2'	sp|P57774|NPY_MOUSE	R.SSPETLISDLLMKES(+79.97)TENAPRTRLEDPSMW	32.07	3512.62	3.7	1171.88	3	34.39	Phosphorylation (STY)
'Pro-neuropeptide Y OS=Mus musculus GN=Npy PE=1 SV=2'	sp|P57774|NPY_MOUSE	R.SSPETLISDLLMKESTENAPRTRLEDPS.M	30.2	3115.53	-0.6	779.89	4	28.95
'Pro-neuropeptide Y OS=Mus musculus GN=Npy PE=1 SV=2'	sp|P57774|NPY_MOUSE	R.SSPETLISDLLMKESTENAPRT.R	27.5	2418.19	-4.4	807.069	3	30.39
'Pro-neuropeptide Y OS=Mus musculus GN=Npy PE=1 SV=2'	sp|P57774|NPY_MOUSE	R.SSPETLISDLLMKESTENAPRTRLEDPSM.W	27.39	3246.57	-0.8	812.65	4	30.26
'Pro-neuropeptide Y OS=Mus musculus GN=Npy PE=1 SV=2'	sp|P57774|NPY_MOUSE	R.SSPETLISDLLMKEST(+79.97)ENAPRTRLEDPSMW	26.61	3512.62	-1.2	879.161	4	34.43	Phosphorylation (STY)
'Secretogranin-3 OS=Mus musculus GN=Scg3 PE=1 SV=1'	sp|P47867|SCG3_MOUSE	R.ELSAERPLNEQIAEAEAD.K	37.5	1983.94	-1.2	992.975	2	20.25
'Secretogranin-3 OS=Mus musculus GN=Scg3 PE=1 SV=1'	sp|P47867|SCG3_MOUSE	A.FPKPEGSQDKSLHN.R	30.45	1582.77	-0.5	528.598	3	10.51
'Secretogranin-3 OS=Mus musculus GN=Scg3 PE=1 SV=1'	sp|P47867|SCG3_MOUSE	A.FPKPEGSQDKSLHNRELSAERPLNEQIAEAEADKI.K	29.52	3945.98	0.7	658.671	6	19.85
'Secretogranin-3 OS=Mus musculus GN=Scg3 PE=1 SV=1'	sp|P47867|SCG3_MOUSE	R.ELSAERPLNEQIAEAE.A	29.45	1797.87	-0.4	899.944	2	20.67
'Secretogranin-3 OS=Mus musculus GN=Scg3 PE=1 SV=1'	sp|P47867|SCG3_MOUSE	R.ELSAERPLNEQIAEAEADKI.K	29.42	2225.12	-0.2	1113.57	2	21.64
'Neuroendocrine protein 7B2 OS=Mus musculus GN=Scg5 PE=1 SV=1'	sp|P12961|7B2_MOUSE	A.YSPRTPDRVSETDIQRLLHGVMEQLGIARPR.V	38.83	3589.89	-2.1	599.321	6	33.19
'Neuroendocrine protein 7B2 OS=Mus musculus GN=Scg5 PE=1 SV=1'	sp|P12961|7B2_MOUSE	A.YSPRTPDRVSETDIQRLLHGVMEQLGIARP.R	37.13	3433.79	-2.5	687.763	5	34.08
'Neuroendocrine protein 7B2 OS=Mus musculus GN=Scg5 PE=1 SV=1'	sp|P12961|7B2_MOUSE	R.TPDRVSETDIQRLLHGVMEQLGIARPR.V	32.4	3086.64	-0.2	618.335	5	33.52
'Neuroendocrine protein 7B2 OS=Mus musculus GN=Scg5 PE=1 SV=1'	sp|P12961|7B2_MOUSE	A.YSPRTPDRVSETDIQRLLHGVMEQL.G	26.72	2939.49	0.6	735.881	4	31.43
'Fatty acid-binding protein epidermal OS=Mus musculus GN=Fabp5 PE=1 SV=3'	sp|Q05816|FABP5_MOUSE	M.A(+42.01)SLKDLEGKWRLMES.H	39.22	1803.92	-2.2	602.312	3	27.42	Acetylation (Protein N-term)
'Fatty acid-binding protein epidermal OS=Mus musculus GN=Fabp5 PE=1 SV=3'	sp|Q05816|FABP5_MOUSE	M.A(+42.01)SLKDLEGKWRL.M	34.06	1456.8	-1.9	486.608	3	25.72	Acetylation (Protein N-term)
'Fatty acid-binding protein epidermal OS=Mus musculus GN=Fabp5 PE=1 SV=3'	sp|Q05816|FABP5_MOUSE	M.A(+42.01)SLKDLEGKWRLMESHGFEEY.M	33.89	2566.22	-1.4	642.56	4	29.32	Acetylation (Protein N-term)
'Fatty acid-binding protein epidermal OS=Mus musculus GN=Fabp5 PE=1 SV=3'	sp|Q05816|FABP5_MOUSE	M.A(+42.01)SLKDLEGKW.R	27.13	1187.62	-2.1	594.815	2	24.91	Acetylation (Protein N-term)
'Thymosin beta-10 OS=Mus musculus GN=Tmsb10 PE=2 SV=3'	sp|Q6ZWY8|TYB10_MOUSE	M.A(+42.01)DKPDMGEIASFDKAKLKKTETQEKNTLPTKETIEQEKRSEIS	45.76	4933.52	0.7	987.712	5	16.8	Acetylation (Protein N-term)
'Thymosin beta-10 OS=Mus musculus GN=Tmsb10 PE=2 SV=3'	sp|Q6ZWY8|TYB10_MOUSE	M.A(+42.01)DKPDMGEIASFDKAKLKKTETQEKNTLPTKETIEQEK.R	37.58	4361.23	-3.5	727.876	6	17.92	Acetylation (Protein N-term)
'Thymosin beta-10 OS=Mus musculus GN=Tmsb10 PE=2 SV=3'	sp|Q6ZWY8|TYB10_MOUSE	M.ADK(+42.01)PDMGEIASFDKAKLKKTETQEKNTLPTKETIEQEKRSE.I	35.67	4733.41	-3.7	677.206	7	14.88	Acetylation (K)
'Thymosin beta-10 OS=Mus musculus GN=Tmsb10 PE=2 SV=3'	sp|Q6ZWY8|TYB10_MOUSE	M.A(+42.01)DKPDM(+15.99)GEIASFDKAKLKKTETQEKNTLPTKETIEQEKRSEIS	34.33	4949.52	-2.2	825.925	6	16.38	Acetylation (Protein N-term); Oxidation (M)
'Thymosin beta-10 OS=Mus musculus GN=Tmsb10 PE=2 SV=3'	sp|Q6ZWY8|TYB10_MOUSE	M.A(+42.01)DKPDMGEIASFDKAKLKKTETQEKNTLPTKETIEQEKRSE.I	32.03	4733.41	11.8	677.216	7	15.13	Acetylation (Protein N-term)
'Thymosin beta-10 OS=Mus musculus GN=Tmsb10 PE=2 SV=3'	sp|Q6ZWY8|TYB10_MOUSE	M.A(+42.01)DKPDMGEIASFDKAKLKKT(+79.97)ETQEKNTLPTKETIEQEKRSEIS	31.62	5013.49	-0.8	836.588	6	18.52	Acetylation (Protein N-term); Phosphorylation (STY)
'Thymosin beta-10 OS=Mus musculus GN=Tmsb10 PE=2 SV=3'	sp|Q6ZWY8|TYB10_MOUSE	M.A(+42.01)DKPDMGEIASFDKAKLKKTET(+79.97)QEKNTLPTKETIEQEKRSEIS	29.93	5013.49	0.4	836.589	6	16.34	Acetylation (Protein N-term); Phosphorylation (STY)
'Thymosin beta-10 OS=Mus musculus GN=Tmsb10 PE=2 SV=3'	sp|Q6ZWY8|TYB10_MOUSE	M.A(+42.01)DKPDMGEIASFDKAKLKKTETQEKNTLPTKETIEQEKRSEIS(-.98)	28.31	4932.54	-4.9	823.093	6	18.14	Acetylation (Protein N-term); Amidation
'Thymosin beta-10 OS=Mus musculus GN=Tmsb10 PE=2 SV=3'	sp|Q6ZWY8|TYB10_MOUSE	M.ADK(+42.01)PDMGEIAS(+79.97)FDKAKLKKTETQEKNTLPTKETIEQEKRSEIS	21.1	5013.49	-1.4	717.219	7	16.46	Acetylation (K); Phosphorylation (STY)
'Thymosin beta-10 OS=Mus musculus GN=Tmsb10 PE=2 SV=3'	sp|Q6ZWY8|TYB10_MOUSE	M.ADK(+42.01)PDMGEIASFDKAKLKKTETQEKNTLPTKETIEQEKRSEIS	21.05	4933.52	-0.2	705.796	7	20.51	Acetylation (K)
'Thymosin beta-10 OS=Mus musculus GN=Tmsb10 PE=2 SV=3'	sp|Q6ZWY8|TYB10_MOUSE	M.A(+42.01)DKPDMGEIASFDKAKLKKTETQEKNTLPTKETIEQEKRSEIS(-.98)(+79.97)	19.59	5012.51	-3.4	836.422	6	18.82	Acetylation (Protein N-term); Amidation; Phosphorylation (STY)
'Heat shock protein beta-1 OS=Mus musculus GN=Hspb1 PE=1 SV=3'	sp|P14602|HSPB1_MOUSE	A.AGWPGYVRPLPAATAEGPAAVTL.A	40.56	2264.2	-1.6	1133.1	2	29.03
'Heat shock protein beta-1 OS=Mus musculus GN=Hspb1 PE=1 SV=3'	sp|P14602|HSPB1_MOUSE	M.T(+42.01)ERRVPFSLLRS.P	30.4	1501.84	-1	501.619	3	20.9	Acetylation (Protein N-term)
'Heat shock protein beta-1 OS=Mus musculus GN=Hspb1 PE=1 SV=3'	sp|P14602|HSPB1_MOUSE	M.T(+42.01)ERRVPFSLLRSPSWEPFRDWYPAHSRL.F	27.42	3526.8	-0.5	588.807	6	28.19	Acetylation (Protein N-term)
'Heat shock protein beta-1 OS=Mus musculus GN=Hspb1 PE=1 SV=3'	sp|P14602|HSPB1_MOUSE	M.T(+42.01)ERRVPFSLL.R	24.3	1258.7	-2.2	630.358	2	25.97	Acetylation (Protein N-term)
'Heat shock protein beta-1 OS=Mus musculus GN=Hspb1 PE=1 SV=1'	tr|D3YZ06|D3YZ06_MOUSE	A.AGWPGYVRPLPAATAEGPAAVTL.A	40.56	2264.2	-1.6	1133.1	2	29.03
'Heat shock protein beta-1 OS=Mus musculus GN=Hspb1 PE=1 SV=1'	tr|D3YZ06|D3YZ06_MOUSE	M.T(+42.01)ERRVPFSLLRS.P	30.4	1501.84	-1	501.619	3	20.9	Acetylation (Protein N-term)
'Heat shock protein beta-1 OS=Mus musculus GN=Hspb1 PE=1 SV=1'	tr|D3YZ06|D3YZ06_MOUSE	M.T(+42.01)ERRVPFSLLRSPSWEPFRDWYPAHSRL.F	27.42	3526.8	-0.5	588.807	6	28.19	Acetylation (Protein N-term)
'Heat shock protein beta-1 OS=Mus musculus GN=Hspb1 PE=1 SV=1'	tr|D3YZ06|D3YZ06_MOUSE	M.T(+42.01)ERRVPFSLL.R	24.3	1258.7	-2.2	630.358	2	25.97	Acetylation (Protein N-term)
'Cerebellin-1 OS=Mus musculus GN=Cbln1 PE=1 SV=1'	sp|Q9R171|CBLN1_MOUSE	R.SGSAKVAFSAIRSTNH.E	39.91	1631.84	-1	544.953	3	11.37
'Cerebellin-1 OS=Mus musculus GN=Cbln1 PE=1 SV=1'	sp|Q9R171|CBLN1_MOUSE	R.SGSAKVAFSAIRSTN.H	36.7	1494.78	-1.5	499.266	3	12.08
'Cerebellin-1 OS=Mus musculus GN=Cbln1 PE=1 SV=1'	sp|Q9R171|CBLN1_MOUSE	S.GSAKVAFSAIRSTNH.E	23.78	1544.81	-1.4	387.208	4	11.3
'Cerebellin-1 OS=Mus musculus GN=Cbln1 PE=1 SV=1'	sp|Q9R171|CBLN1_MOUSE	S.GSAKVAFSAIRSTN.H	19.29	1407.75	-0.6	470.256	3	12.11
'Cocaine- and amphetamine-regulated transcript protein OS=Mus musculus GN=Cartpt PE=2 SV=2'	sp|P56388|CART_MOUSE	R.APGAMLQIEALQEVLKKL.K	42.98	1951.12	0.3	651.38	3	37.32
'Cocaine- and amphetamine-regulated transcript protein OS=Mus musculus GN=Cartpt PE=2 SV=2'	sp|P56388|CART_MOUSE	R.ALDIYSAVDDAS(+79.97)HEKELPR.R	28.2	2208.01	-1	553.009	4	21.86	Phosphorylation (STY)
'Cocaine- and amphetamine-regulated transcript protein OS=Mus musculus GN=Cartpt PE=2 SV=2'	sp|P56388|CART_MOUSE	R.APGAMLQIEALQEVLKKLKS.K	28.06	2166.24	-1.9	542.567	4	33.47
'Cocaine- and amphetamine-regulated transcript protein OS=Mus musculus GN=Cartpt PE=2 SV=2'	sp|P56388|CART_MOUSE	R.Q(-17.03)LRAPGAMLQIEALQEVLKKLKS.K	27.88	2546.46	-1.8	637.621	4	34.23	Pyro-glu from Q
'Cocaine- and amphetamine-regulated transcript protein OS=Mus musculus GN=Cartpt PE=2 SV=2'	sp|P56388|CART_MOUSE	R.ALDIYSAVDDASHEKELPR.R	24.16	2128.04	-0.9	533.018	4	22.17
'Tubulin beta-4B chain OS=Mus musculus GN=Tubb4b PE=1 SV=1'	sp|P68372|TBB4B_MOUSE	F.SVVPSPKVSDTVVEPYNA.T	32.86	1886.96	-0.8	944.488	2	21.54
'Tubulin beta-4B chain OS=Mus musculus GN=Tubb4b PE=1 SV=1'	sp|P68372|TBB4B_MOUSE	L.THSLGGGTGSGMGTLLISKIREEYPDRIMNTF.S	29.97	3437.71	-0.5	860.434	4	28.54
'Tubulin beta-4B chain OS=Mus musculus GN=Tubb4b PE=1 SV=1'	sp|P68372|TBB4B_MOUSE	C.LRFPGQLNA.D	25.97	1014.56	-0.3	508.288	2	19.96
'Tubulin beta-4B chain OS=Mus musculus GN=Tubb4b PE=1 SV=1'	sp|P68372|TBB4B_MOUSE	H.SLGGGTGSGMGTLLISKIREEYPDRIMNTF.S	25.33	3199.6	-1.8	800.906	4	30.77
'Tubulin beta-4B chain OS=Mus musculus GN=Tubb4b PE=1 SV=1'	sp|P68372|TBB4B_MOUSE	MREIVHLQA.G	25.14	1095.59	-1.8	366.202	3	12.69
'Tubulin beta-5 chain OS=Mus musculus GN=Tubb5 PE=1 SV=1'	sp|P99024|TBB5_MOUSE	F.SVVPSPKVSDTVVEPYNA.T	32.86	1886.96	-0.8	944.488	2	21.54
'Tubulin beta-5 chain OS=Mus musculus GN=Tubb5 PE=1 SV=1'	sp|P99024|TBB5_MOUSE	L.THSLGGGTGSGMGTLLISKIREEYPDRIMNTF.S	29.97	3437.71	-0.5	860.434	4	28.54
'Tubulin beta-5 chain OS=Mus musculus GN=Tubb5 PE=1 SV=1'	sp|P99024|TBB5_MOUSE	C.LRFPGQLNA.D	25.97	1014.56	-0.3	508.288	2	19.96
'Tubulin beta-5 chain OS=Mus musculus GN=Tubb5 PE=1 SV=1'	sp|P99024|TBB5_MOUSE	H.SLGGGTGSGMGTLLISKIREEYPDRIMNTF.S	25.33	3199.6	-1.8	800.906	4	30.77
'Tubulin beta-5 chain OS=Mus musculus GN=Tubb5 PE=1 SV=1'	sp|P99024|TBB5_MOUSE	MREIVHIQA.G	25.14	1095.59	-1.8	366.202	3	12.69
'Neuroendocrine convertase 1 OS=Mus musculus GN=Pcsk1 PE=1 SV=1'	sp|P63239|NEC1_MOUSE	R.LSDDDRVTWAEQQYEKERS.K	43.8	2354.08	-1.1	785.699	3	16.59
'Neuroendocrine convertase 1 OS=Mus musculus GN=Pcsk1 PE=1 SV=1'	sp|P63239|NEC1_MOUSE	R.LSDDDRVTWAEQQYE.K	35.56	1853.81	-0.4	927.91	2	21.74
'Neuroendocrine convertase 1 OS=Mus musculus GN=Pcsk1 PE=1 SV=1'	sp|P63239|NEC1_MOUSE	R.LSDDDRVTWAEQQY.E	33.39	1724.76	-1.6	863.388	2	22.1
'Pro-FMRFamide-related neuropeptide FF OS=Mus musculus GN=Npff PE=2 SV=1'	sp|Q9WVA8|NPFF_MOUSE	R.SAWGSWSKEQLNPQARQFWSLAAPQRF(-.98).G	47.14	3174.59	-2.5	1059.2	3	27.9	Amidation
'Pro-FMRFamide-related neuropeptide FF OS=Mus musculus GN=Npff PE=2 SV=1'	sp|Q9WVA8|NPFF_MOUSE	R.SPAFLFQPQRF(-.98).G	34.51	1335.71	-1.1	668.861	2	24.53	Amidation
'Pro-FMRFamide-related neuropeptide FF OS=Mus musculus GN=Npff PE=2 SV=1'	sp|Q9WVA8|NPFF_MOUSE	T.EEAGSWGEDQVFAGEDKGPHPPQYAHIPDRIQTPGSLFRVLLQAMDTP.R	19.07	5286.55	1.3	1058.32	5	34.95
'Histidine triad nucleotide-binding protein 1 OS=Mus musculus GN=Hint1 PE=1 SV=3'	sp|P70349|HINT1_MOUSE	C.AADLGLKRGYRMVVNEGADGGQSVYHI.H	34.11	2875.44	0.7	719.868	4	21.83
'Histidine triad nucleotide-binding protein 1 OS=Mus musculus GN=Hint1 PE=1 SV=3'	sp|P70349|HINT1_MOUSE	M.A(+42.01)DEIAKAQVAQPGGDTIFGKIIRKEIPAKIIFEDDRCLAF.H	32.46	4428.35	4.9	886.682	5	34.65	Acetylation (Protein N-term)
'Histidine triad nucleotide-binding protein 1 OS=Mus musculus GN=Hint1 PE=1 SV=3'	sp|P70349|HINT1_MOUSE	V.VNEGADGGQSVYHIHLHVL.G	28.8	2044.01	-0.7	512.01	4	20.52
'Histidine triad nucleotide-binding protein 1 OS=Mus musculus GN=Hint1 PE=1 SV=3'	sp|P70349|HINT1_MOUSE	R.GYRMVVNEGADGGQSVYHI(-.98).H	23.92	2049.97	-13.4	684.321	3	20.46	Amidation
'Histidine triad nucleotide-binding protein 1 OS=Mus musculus GN=Hint1 PE=1 SV=3'	sp|P70349|HINT1_MOUSE	F.HDISPQAPTHFLVIPKKHISQI.S	22.11	2505.39	-0.7	502.084	5	18.96
'Histidine triad nucleotide-binding protein 1 OS=Mus musculus GN=Hint1 PE=1 SV=3'	sp|P70349|HINT1_MOUSE	M.A(+42.01)DEIAKAQVAQPGGDTIFGKIIRKEIPAKIIFEDDRCLAF(-.98).H	19.81	4427.37	-5.5	886.476	5	33.38	Acetylation (Protein N-term); Amidation
'Tubulin beta-6 chain OS=Mus musculus GN=Tubb6 PE=1 SV=1'	sp|Q922F4|TBB6_MOUSE	F.SVMPSPKVSDTVVEPYNA.T	32.4	1918.93	-1.3	960.473	2	21.79
'Tubulin beta-6 chain OS=Mus musculus GN=Tubb6 PE=1 SV=1'	sp|Q922F4|TBB6_MOUSE	L.THSLGGGTGSGMGTLLISKIREEYPDRIMNTF.S	29.97	3437.71	-0.5	860.434	4	28.54
'Tubulin beta-6 chain OS=Mus musculus GN=Tubb6 PE=1 SV=1'	sp|Q922F4|TBB6_MOUSE	S.LRFPGQLNA.D	25.97	1014.56	-0.3	508.288	2	19.96
'Tubulin beta-6 chain OS=Mus musculus GN=Tubb6 PE=1 SV=1'	sp|Q922F4|TBB6_MOUSE	H.SLGGGTGSGMGTLLISKIREEYPDRIMNTF.S	25.33	3199.6	-1.8	800.906	4	30.77
'Tubulin beta-6 chain OS=Mus musculus GN=Tubb6 PE=1 SV=1'	sp|Q922F4|TBB6_MOUSE	MREIVHIQA.G	25.14	1095.59	-1.8	366.202	3	12.69
'Tubulin beta-2A chain OS=Mus musculus GN=Tubb2a PE=1 SV=1'	sp|Q7TMM9|TBB2A_MOUSE	F.SVMPSPKVSDTVVEPYNA.T	32.4	1918.93	-1.3	960.473	2	21.79
'Tubulin beta-2A chain OS=Mus musculus GN=Tubb2a PE=1 SV=1'	sp|Q7TMM9|TBB2A_MOUSE	L.THSLGGGTGSGMGTLLISKIREEYPDRIMNTF.S	29.97	3437.71	-0.5	860.434	4	28.54
'Tubulin beta-2A chain OS=Mus musculus GN=Tubb2a PE=1 SV=1'	sp|Q7TMM9|TBB2A_MOUSE	C.LRFPGQLNA.D	25.97	1014.56	-0.3	508.288	2	19.96
'Tubulin beta-2A chain OS=Mus musculus GN=Tubb2a PE=1 SV=1'	sp|Q7TMM9|TBB2A_MOUSE	H.SLGGGTGSGMGTLLISKIREEYPDRIMNTF.S	25.33	3199.6	-1.8	800.906	4	30.77
'Tubulin beta-2A chain OS=Mus musculus GN=Tubb2a PE=1 SV=1'	sp|Q7TMM9|TBB2A_MOUSE	MREIVHIQA.G	25.14	1095.59	-1.8	366.202	3	12.69
'Tubulin beta-2B chain OS=Mus musculus GN=Tubb2b PE=1 SV=1'	sp|Q9CWF2|TBB2B_MOUSE	F.SVMPSPKVSDTVVEPYNA.T	32.4	1918.93	-1.3	960.473	2	21.79
'Tubulin beta-2B chain OS=Mus musculus GN=Tubb2b PE=1 SV=1'	sp|Q9CWF2|TBB2B_MOUSE	L.THSLGGGTGSGMGTLLISKIREEYPDRIMNTF.S	29.97	3437.71	-0.5	860.434	4	28.54
'Tubulin beta-2B chain OS=Mus musculus GN=Tubb2b PE=1 SV=1'	sp|Q9CWF2|TBB2B_MOUSE	C.LRFPGQLNA.D	25.97	1014.56	-0.3	508.288	2	19.96
'Tubulin beta-2B chain OS=Mus musculus GN=Tubb2b PE=1 SV=1'	sp|Q9CWF2|TBB2B_MOUSE	H.SLGGGTGSGMGTLLISKIREEYPDRIMNTF.S	25.33	3199.6	-1.8	800.906	4	30.77
'Tubulin beta-2B chain OS=Mus musculus GN=Tubb2b PE=1 SV=1'	sp|Q9CWF2|TBB2B_MOUSE	MREIVHIQA.G	25.14	1095.59	-1.8	366.202	3	12.69
'Prepronociceptin OS=Mus musculus GN=Pnoc PE=2 SV=1'	sp|Q64387|PNOC_MOUSE	R.DAEPGADAEPGADAEPGADDAEEVEQKQLQ.K	35.32	3051.31	-2.1	1018.11	3	19.35
'Prepronociceptin OS=Mus musculus GN=Pnoc PE=2 SV=1'	sp|Q64387|PNOC_MOUSE	R.FGGFTGARKSARKLANQ.K	28.28	1807.98	-1.1	603.667	3	11.14
'Prepronociceptin OS=Mus musculus GN=Pnoc PE=2 SV=1'	sp|Q64387|PNOC_MOUSE	R.VRSLVQVRDAEPGADAEPGADAEPGADDAEEVEQKQLQ.K	22.93	3988.89	-3.2	998.226	4	20.19
'Prepronociceptin OS=Mus musculus GN=Pnoc PE=2 SV=1'	sp|Q64387|PNOC_MOUSE	R.DAEPGADAEPGADAEPGADDAEEVEQKQL.Q	22.62	2923.25	-0.7	975.423	3	21.51
'Prepronociceptin OS=Mus musculus GN=Pnoc PE=2 SV=1'	sp|Q64387|PNOC_MOUSE	R.VRSLVQV.R	21.27	799.492	-1.4	400.752	2	13.38
'Gastrin-releasing peptide OS=Mus musculus GN=Grp PE=1 SV=1'	sp|Q8R1I2|GRP_MOUSE	A.APVSTGAGGGTVLAKMYPR.G	37.15	1831.96	-0.5	611.661	3	18.64
'Gastrin-releasing peptide OS=Mus musculus GN=Grp PE=1 SV=1'	sp|Q8R1I2|GRP_MOUSE	R.GSHWAVGHLM(-.98).G	36.31	1092.53	-0.1	547.271	2	16	Amidation
'Gastrin-releasing peptide OS=Mus musculus GN=Grp PE=1 SV=1'	sp|Q8R1I2|GRP_MOUSE	A.APVSTGAGGGTVLAKMYP.R	34.07	1675.86	-2.5	838.935	2	20.25
'Gastrin-releasing peptide OS=Mus musculus GN=Grp PE=4 SV=1'	tr|V9GX72|V9GX72_MOUSE	A.APVSTGAGGGTVLAKMYPR.G	37.15	1831.96	-0.5	611.661	3	18.64
'Gastrin-releasing peptide OS=Mus musculus GN=Grp PE=4 SV=1'	tr|V9GX72|V9GX72_MOUSE	R.GSHWAVGHLM(-.98).G	36.31	1092.53	-0.1	547.271	2	16	Amidation
'Gastrin-releasing peptide OS=Mus musculus GN=Grp PE=4 SV=1'	tr|V9GX72|V9GX72_MOUSE	A.APVSTGAGGGTVLAKMYP.R	34.07	1675.86	-2.5	838.935	2	20.25
'Protein piccolo OS=Mus musculus GN=Pclo PE=1 SV=4'	sp|Q9QYX7|PCLO_MOUSE	Q.PPPPPPPPPPPPPPPPPPPPPPLPPAT.S	48.18	2632.45	-2.2	659.117	4	28.46
'Triosephosphate isomerase OS=Mus musculus GN=Tpi1 PE=1 SV=4'	sp|P17751|TPIS_MOUSE	L.ASQPDVDGFLVGGASLKPEFVDIINAKQ	35.62	2914.51	-0.2	972.51	3	31.9
'Triosephosphate isomerase OS=Mus musculus GN=Tpi1 PE=1 SV=4'	sp|P17751|TPIS_MOUSE	L.NAANVPAGTEVVCAPPTAYIDFARQK.L	32.41	2702.35	-3	901.787	3	25.03
'Triosephosphate isomerase OS=Mus musculus GN=Tpi1 PE=1 SV=4'	sp|P17751|TPIS_MOUSE	K.LDPKIAVAAQNCY.K	26.33	1404.71	-1.6	703.36	2	21.87
'Cofilin-1 OS=Mus musculus GN=Cfl1 PE=1 SV=1'	tr|F8WGL3|F8WGL3_MOUSE	M.A(+42.01)SGVAVSDGVIKVFNDMKV.R	35.54	1977.02	-3.3	989.516	2	33.68	Acetylation (Protein N-term)
'Cofilin-1 OS=Mus musculus GN=Cfl1 PE=1 SV=1'	tr|F8WGL3|F8WGL3_MOUSE	M.A(+42.01)SGVAVSDGVIKV.F	32.45	1242.68	-1.5	622.347	2	24.95	Acetylation (Protein N-term)
'Cofilin-1 OS=Mus musculus GN=Cfl1 PE=1 SV=1'	tr|F8WGL3|F8WGL3_MOUSE	M.A(+42.01)SGVAVSDGVIKVFNDMKVRKS.S	21.33	2348.25	-1.4	588.069	4	25.85	Acetylation (Protein N-term)
'Cofilin-1 OS=Mus musculus GN=Cfl1 PE=1 SV=3'	sp|P18760|COF1_MOUSE	M.A(+42.01)SGVAVSDGVIKVFNDMKV.R	35.54	1977.02	-3.3	989.516	2	33.68	Acetylation (Protein N-term)
'Cofilin-1 OS=Mus musculus GN=Cfl1 PE=1 SV=3'	sp|P18760|COF1_MOUSE	M.A(+42.01)SGVAVSDGVIKV.F	32.45	1242.68	-1.5	622.347	2	24.95	Acetylation (Protein N-term)
'Cofilin-1 OS=Mus musculus GN=Cfl1 PE=1 SV=3'	sp|P18760|COF1_MOUSE	M.A(+42.01)SGVAVSDGVIKVFNDMKVRKS.S	21.33	2348.25	-1.4	588.069	4	25.85	Acetylation (Protein N-term)
'Calmodulin OS=Mus musculus GN=Calm1 PE=1 SV=1'	tr|Q3UKW2|Q3UKW2_MOUSE	G.A(+42.01)DQLTEEQIAEFKEAFSLFD.K	36.74	2372.11	2.5	1187.06	2	48.19	Acetylation (N-term)
'Calmodulin OS=Mus musculus GN=Calm1 PE=1 SV=1'	tr|Q3UKW2|Q3UKW2_MOUSE	G.A(+42.01)DQLTEEQIAEFKEAF.S	29.6	1909.89	-2.7	955.952	2	36.14	Acetylation (N-term)
'Calmodulin OS=Mus musculus GN=Calm1 PE=1 SV=1'	tr|Q3UKW2|Q3UKW2_MOUSE	G.A(+42.01)DQLTEEQIAEFKEAFSLFDKDGDGTITTKELGTVMR.S	28.11	4175.03	0.5	1044.76	4	37.44	Acetylation (N-term)
'Calmodulin OS=Mus musculus GN=Calm1 PE=1 SV=2'	sp|P62204|CALM_MOUSE	M.A(+42.01)DQLTEEQIAEFKEAFSLFD.K	36.74	2372.11	2.5	1187.06	2	48.19	Acetylation (Protein N-term)
'Calmodulin OS=Mus musculus GN=Calm1 PE=1 SV=2'	sp|P62204|CALM_MOUSE	M.A(+42.01)DQLTEEQIAEFKEAF.S	29.6	1909.89	-2.7	955.952	2	36.14	Acetylation (Protein N-term)
'Calmodulin OS=Mus musculus GN=Calm1 PE=1 SV=2'	sp|P62204|CALM_MOUSE	M.A(+42.01)DQLTEEQIAEFKEAFSLFDKDGDGTITTKELGTVMR.S	28.11	4175.03	0.5	1044.76	4	37.44	Acetylation (Protein N-term)
'Pituitary adenylate cyclase-activating polypeptide OS=Mus musculus GN=Adcyap1 PE=2 SV=1'	sp|O70176|PACA_MOUSE	R.GAGENLGGSAVDDPAPLT.K	40.2	1639.77	-1.1	820.891	2	20.02
'Pituitary adenylate cyclase-activating polypeptide OS=Mus musculus GN=Adcyap1 PE=2 SV=1'	sp|O70176|PACA_MOUSE	R.DVAHEILNEAYRKVLDQLSARKYLQSVVA.R	24.02	3327.79	-1.2	832.955	4	34.01
'Pituitary adenylate cyclase-activating polypeptide OS=Mus musculus GN=Adcyap1 PE=2 SV=1'	sp|O70176|PACA_MOUSE	R.DVAHEILNEAYRKVLDQLSARKYLQSVVA(-.98).R	20.5	3326.81	-5.9	1109.94	3	34.09	Amidation
'Pituitary adenylate cyclase-activating polypeptide OS=Mus musculus GN=Adcyap1 PE=2 SV=1'	sp|O70176|PACA_MOUSE	K.Q(-17.03)MAVKKYLAAVL(-.98).G	20.03	1315.77	-0.8	658.891	2	31.33	Pyro-glu from Q; Amidation
'Gamma-enolase OS=Mus musculus GN=Eno2 PE=1 SV=2'	sp|P17183|ENOG_MOUSE	F.MILPVGAESF.R	32.36	1062.54	-0.4	532.278	2	31.87
'Gamma-enolase OS=Mus musculus GN=Eno2 PE=1 SV=2'	sp|P17183|ENOG_MOUSE	L.AGNSDLILPVPAFNVINGGSHAGNKLAMQEF.M	23.93	3180.6	0.1	1061.21	3	32.14
'Gamma-enolase OS=Mus musculus GN=Eno2 PE=1 SV=2'	sp|P17183|ENOG_MOUSE	M.S(+42.01)IEKIWAREILDS.R	20.43	1600.85	-2.2	801.428	2	32.7	Acetylation (Protein N-term)
'Vesicle-associated membrane protein associated protein B and C OS=Mus musculus GN=Vapb PE=2 SV=1'	tr|Q8BH80|Q8BH80_MOUSE	M.AK(+42.01)VEQVLSLEPQHEL.K	35.53	1760.93	-1.3	881.471	2	26.03	Acetylation (K)
'Vesicle-associated membrane protein associated protein B and C OS=Mus musculus GN=Vapb PE=2 SV=1'	tr|Q8BH80|Q8BH80_MOUSE	M.AK(+42.01)VEQVLSLEPQHELKFRGPFTDVVTT.N	29.57	3109.64	-1.7	778.417	4	28.45	Acetylation (K)
'Vesicle-associated membrane protein associated protein B and C OS=Mus musculus GN=Vapb PE=2 SV=1'	tr|Q8BH80|Q8BH80_MOUSE	M.AK(+42.01)VEQVLSLEPQHELKFRGPFTDVVTTNL.K	25.11	3336.77	-0.9	835.199	4	30.47	Acetylation (K)
'Vesicle-associated membrane protein-associated protein B OS=Mus musculus GN=Vapb PE=2 SV=3'	sp|Q9QY76|VAPB_MOUSE	M.AK(+42.01)VEQVLSLEPQHEL.K	35.53	1760.93	-1.3	881.471	2	26.03	Acetylation (K)
'Vesicle-associated membrane protein-associated protein B OS=Mus musculus GN=Vapb PE=2 SV=3'	sp|Q9QY76|VAPB_MOUSE	M.AK(+42.01)VEQVLSLEPQHELKFRGPFTDVVTT.N	29.57	3109.64	-1.7	778.417	4	28.45	Acetylation (K)
'Vesicle-associated membrane protein-associated protein B OS=Mus musculus GN=Vapb PE=2 SV=3'	sp|Q9QY76|VAPB_MOUSE	M.AK(+42.01)VEQVLSLEPQHELKFRGPFTDVVTTNL.K	25.11	3336.77	-0.9	835.199	4	30.47	Acetylation (K)
'Cytochrome c oxidase subunit 6B1 OS=Mus musculus GN=Cox6b1 PE=1 SV=2'	sp|P56391|CX6B1_MOUSE	S.AWDDRIAEGTFPGKI	41.08	1674.84	0.3	559.286	3	24.57
'Cytochrome c oxidase subunit 6B1 OS=Mus musculus GN=Cox6b1 PE=1 SV=2'	sp|P56391|CX6B1_MOUSE	M.A(+42.01)EDIKTKIKNY.K	32.27	1363.73	-0.7	455.585	3	15.63	Acetylation (Protein N-term)
'Receptor-type tyrosine-protein phosphatase-like N OS=Mus musculus GN=Ptprn PE=1 SV=2'	sp|Q60673|PTPRN_MOUSE	R.SASKAILGTHSGHSFGDLTGPSPAQLFQDSGLLYMAQELPVPGRARAP.R	40.47	4932.5	-5	823.086	6	31.9
'Receptor-type tyrosine-protein phosphatase-like N OS=Mus musculus GN=Ptprn PE=1 SV=2'	sp|Q60673|PTPRN_MOUSE	R.SASKAILGTHSGHSFGDLTGPSPAQLFQDSGLLYMAQELPVPGRARAPR.L	28.75	5088.6	-4.9	727.946	7	30.2
'Protein tyrosine phosphatase receptor type N OS=Mus musculus GN=Ptprn PE=2 SV=1'	tr|A6MDD2|A6MDD2_MOUSE	R.SASKAILGTHSGHSFGDLTGPSPAQLFQDSGLLYMAQELPVPGRARAP.R	40.47	4932.5	-5	823.086	6	31.9
'Protein tyrosine phosphatase receptor type N OS=Mus musculus GN=Ptprn PE=2 SV=1'	tr|A6MDD2|A6MDD2_MOUSE	R.SASKAILGTHSGHSFGDLTGPSPAQLFQDSGLLYMAQELPVPGRARAPR.L	28.75	5088.6	-4.9	727.946	7	30.2
'Beta-hexosaminidase subunit beta OS=Mus musculus GN=Hexb PE=2 SV=2'	sp|P20060|HEXB_MOUSE	P.ARLQPALWPFPRSVQMFPRL.L	39.24	2409.33	-2	804.114	3	30.03
'Beta-hexosaminidase subunit beta OS=Mus musculus GN=Hexb PE=2 SV=2'	sp|P20060|HEXB_MOUSE	P.ARLQPALWPFPRSVQMF.P	31.02	2043.09	-4.3	682.034	3	30.97
'Cytochrome c oxidase subunit 7A2 mitochondrial OS=Mus musculus GN=Cox7a2 PE=1 SV=2'	sp|P48771|CX7A2_MOUSE	H.FENKVPEKQKLFQEDNGMPVHLKGGASDALLYRATMALTLGGTAYAIYL.L	36.51	5368.76	-3.3	895.798	6	32.86
'Cytochrome c oxidase subunit 7A2 mitochondrial OS=Mus musculus GN=Cox7a2 PE=1 SV=2'	sp|P48771|CX7A2_MOUSE	H.FENKVPEKQKLFQEDNGMPVHLKGGASDALLYRATMALTLGGTAYAIYLLAMAAFPKKQN	33.79	6568.41	-3.7	939.348	7	40.18
'Peroxiredoxin-5 mitochondrial OS=Mus musculus GN=Prdx5 PE=1 SV=1'	tr|G3UZJ4|G3UZJ4_MOUSE	M.APIKVGDAIPSVEVF.E	32.19	1540.85	-0.9	771.432	2	27.49
'Peroxiredoxin-5 mitochondrial OS=Mus musculus GN=Prdx5 PE=1 SV=1'	tr|G3UZJ4|G3UZJ4_MOUSE	C.SLAPNILSQL	31.76	1054.6	0.7	528.309	2	32.74
'Peroxiredoxin-5 mitochondrial OS=Mus musculus GN=Prdx5 PE=1 SV=2'	sp|P99029|PRDX5_MOUSE	M.APIKVGDAIPSVEVF.E	32.19	1540.85	-0.9	771.432	2	27.49
'Peroxiredoxin-5 mitochondrial OS=Mus musculus GN=Prdx5 PE=1 SV=2'	sp|P99029|PRDX5_MOUSE	C.SLAPNILSQL	31.76	1054.6	0.7	528.309	2	32.74
'Protein Tmsb15b2 OS=Mus musculus GN=Tmsb15b2 PE=4 SV=1'	tr|A2AF31|A2AF31_MOUSE	M.SDK(+42.01)PDLSEVETFDKAKLKKTNTEVKNTLPSKETIQQEKEHNERT	42.2	5154.63	-2.3	737.382	7	14.52	Acetylation (K)
'Protein Tmsb15b2 OS=Mus musculus GN=Tmsb15b2 PE=4 SV=1'	tr|A2AF31|A2AF31_MOUSE	M.S(+42.01)DKPDLSEVETFDKAKLKKTNTEVKNTLPSKETIQQEKEHNERT	40.03	5154.63	-0.8	737.383	7	16.73	Acetylation (Protein N-term)
'Protein Tmsb15b2 OS=Mus musculus GN=Tmsb15b2 PE=4 SV=1'	tr|A2AF31|A2AF31_MOUSE	N.T(+42.01)LPSKETIQQEKEHNERT	19.62	2209.1	12.1	737.382	3	14.39	Acetylation (N-term)
'Protein Tmsb15b2 OS=Mus musculus GN=Tmsb15b2 PE=4 SV=1'	tr|Q8C0W0|Q8C0W0_MOUSE	M.SDK(+42.01)PDLSEVETFDKAKLKKTNTEVKNTLPSKETIQQEKEHNERT	42.2	5154.63	-2.3	737.382	7	14.52	Acetylation (K)
'Protein Tmsb15b2 OS=Mus musculus GN=Tmsb15b2 PE=4 SV=1'	tr|Q8C0W0|Q8C0W0_MOUSE	M.S(+42.01)DKPDLSEVETFDKAKLKKTNTEVKNTLPSKETIQQEKEHNERT	40.03	5154.63	-0.8	737.383	7	16.73	Acetylation (N-term)
'Protein Tmsb15b2 OS=Mus musculus GN=Tmsb15b2 PE=4 SV=1'	tr|Q8C0W0|Q8C0W0_MOUSE	N.T(+42.01)LPSKETIQQEKEHNERT	19.62	2209.1	12.1	737.382	3	14.39	Acetylation (N-term)
'Thioredoxin OS=Mus musculus GN=Txn PE=1 SV=3'	sp|P10639|THIO_MOUSE	M.VKLIESKEAFQEALAAAGDKLVVVDF.S	37.42	2789.52	-2.1	698.386	4	32.27
'Thioredoxin OS=Mus musculus GN=Txn PE=1 SV=3'	sp|P10639|THIO_MOUSE	M.VKLIESKEAFQEAL.A	28.83	1603.88	-0.6	802.948	2	20.94
[truncated: 3,641 more rows]
[truncated: 1 more columns]
