# Supplementary material for: PACAP and Other Neuropeptide Targets Link Chronic Migraine and Opioid-induced Hyperalgesia in Mouse Models*
Source: Mol Cell Proteomics. 2020 Oct 10;18(12):2447–58. doi: 10.1074/mcp.RA119.001767 (PMC6885698; doi:10.1074/mcp.RA119.001767)
Supplement: Supplementary file 1 [file mmc1.zip › mmc1/155636_1_supp_403297_pynr2b.xlsx]

## Sheet: Nomenclature
1)Each sheet has 4 data columns each corresponding to 1st cohort Migraine, 2nd cohort Migraine, 1st cohort OIH and 2nd cohort OIH in that order
2)The first three columns for cohort 1 of Migraine and OIH represent the control samples while the next three represent treatment samples
3)For cohort 2, the fisrt 5 columns represent control samples and the last 5 columns represent the treated samples for migraine and OIH*
* For Hypothalamus and Rostroventral medulla, the cohort 2 has only 4 samples each for control and treatment
4)The peptides that are significantly different between the control and treatment are highlighted in red
5) All the values reported in the table are log2 transformed and normalized values

## Sheet: Dorsal Horn
1st_DH_Migraine									2nd_DH_Migraine													1st_DH_OIH									2nd_DH_OIH
Peptide ID	MC1	MC2	MC3	M1	M2	M3	pvals		Peptide Modified Sequence	MC1	MC2	MC3	MC4	MC5	M1	M2	M3	M4	M5	pvals		Peptide ID	OC1	OC2	OC3	O1	O2	O3	pvals		Peptide Modified Sequence	OC1	OC2	OC3	OC4	OC5	O1	O2	O3	O4	O5	pvals
ESKDQLSEDASKVITYL	25.6472	25.6039	25.4055	25.0435	24.8669	24.8858	0.00264128		MQMKARELEQEEEQEAEGSSVTAQ	24.2157	23.7924	23.8811	23.9165	23.7177	24.5083	24.2168	24.35	24.0939	24.2182	0.009754		SVDQDLGPEVPPENVLGALL	27.4756	27.5941	27.369	26.4554	26.3651	26.4154	0.000108123		IDLPETFDAREQWSN	24.5055	24.4646	24.5063	24.5504	24.4222	24.6722	24.5287	24.7788	24.6764	24.8981	0.00948447
GLQYRGRGSEEDRAPRPR	24.3214	24.7481	24.4877	26.4593	26.489	25.773	0.0028891		YGGFM	29.7808	29.6717	29.3414	29.3373	29.4482	28.9924	28.764	29.208	28.9999	29.3737	0.011456		SVDQDLGPEVPPENVLGALLRV	28.2321	28.0378	28.0573	26.9166	27.1669	27.1412	0.000506418		DSFVGLM(-.98)	24.1405	24.4382	24.4194	24.1105	24.1798	24.4212	24.3885	24.5182	24.531	24.5533	0.0203724
QLYENKPRRPYIL	25.8752	26.2511	26.0191	25.6424	25.5534	25.4997	0.0145414		GLQYRGRGSEEDRAPRPR	26.4197	26.5036	26.3398	26.2256	26.7105	25.7063	24.2086	25.4987	25.7679	26.0217	0.0162256		ATLESVFQELGKLTGPSNQ	23.8933	24.2304	23.685	21.3246	21.9223	21.7596	0.000687891		KARELEQEEEQEAEGSSVTAQ	27.1543	27.3087	27.1153	27.3681	27.3421	27.5975	27.285	27.3922	27.5715	27.5127	0.0251982
PEWWMDYQ	24.7849	25.6973	25.739	24.1326	24.2637	24.3284	0.0211855		LSRSGGVVKDNFVPTNVGSEAF(-.98)	22.4312	22.4665	22.2091	22.4924	22.477	22.7059	22.7351	22.3865	22.8618	22.8592	0.0197929		ARLQPALWPFPRSVQMFPRL	22.4791	21.9622	22.6043	23.8408	23.96	23.8314	0.00159842		ESKDQLSEDASKVITYL	25.6946	25.7356	25.8113	25.7108	25.8438	25.8362	25.7917	25.8816	26.0312	25.8763	0.0371082
GLQYRGRGS(+79.97)EEDRAPRPR	25.9101	26.2968	26.2859	27.9623	26.9173	27.1701	0.0250689		VGRPEWWMDYQ	28.2023	28.6972	28.6666	28.838	28.8085	28.9014	28.8574	29.071	29.0464	29.2879	0.021826		IPYIL	26.255	27.8121	27.5865	20.6274	20.3967	22.567	0.00202737		YPSKPDNPGEDAPAEDMARYYSALRHYINLITRQRY(-.98)	23.523	24.2937	23.7254	23.5459	24.0745	24.2571	24.4984	23.9199	24.2167	24.6674	0.0421126
GLQY(+79.97)RGRGSEEDRAPRPR	26.035	26.4026	26.3861	27.9591	27.0097	27.1697	0.0252317		A(+42.01)SQKRPSQRSKYLA	23.912	24.0249	24.2872	23.7021	24.4197	22.8563	22.3653	23.749	23.5349	23.708	0.0251439		Q(-17.03)LRAPGAMLQIEALQEVLKKLKS	19.9555	20.7107	20.2754	17.5364	17.9508	18.4087	0.0021485		SGQLGLPDEENRRESKDQLSEDASKVITYL	24.9932	25.1865	25.2026	25.3319	25.202	25.3098	25.3816	25.203	25.5077	25.3896	0.0453318
SC(-1.01)NTATC(-.1.01)VTHRLAGLLSRSGGVVKDNFVPTNVGSEAF(-.98)	26.2441	25.6267	25.2688	27.1016	28.634	27.2273	0.0268128		GFGDLKTPAGLQV	22.6865	22.8841	23.3022	23.4916	23.7169	23.5114	23.6038	24.1047	23.9473	23.9183	0.026129		LDEDMLLKVLEYLNQEQAEQGREHLA	21.6516	22.5297	21.6911	20.1062	19.8297	19.7511	0.00252581		SHHLAHY(+79.97)RASEEEPEYGEESRSY(+79.97)	27.3103	27.6309	27.5413	27.5948	27.4733	27.705	27.728	27.7301	27.4944	27.749	0.0487158
WSRMDQLAKELTAE	25.6607	24.8602	25.0239	24.049	24.0921	24.5241	0.0288591		FPKPEGSQDKSLHN	28.3769	28.6648	28.8521	28.5001	29.0512	27.9157	27.1299	28.2728	28.3191	28.3533	0.029138		TNEIVEEQYTPQSLATLESVFQELGKLTGPS	23.6106	23.7676	23.7713	23.2508	23.1841	23.3484	0.0030812		DADEGDTLANSSDLLKELLGTGDNRAKDSHQQESTNNDEDMSKRYGGFMRSL	21.5731	21.9526	21.4197	21.7216	21.6598	22.1733	21.8625	21.7176	21.9658	21.9327	0.0501842
EDENFILKHTGPGILSM	25.3701	24.9006	25.3856	24.2662	24.3813	24.7943	0.0308601		YTVFDRDNNRVGFANAV	23.1225	22.8865	23.1606	23.3268	22.8874	23.3105	23.3596	23.4747	23.4671	23.144	0.0299982		VPPVQVSPLIKFGRYS	24.9238	25.3207	24.8936	23.4879	23.2488	23.9801	0.0044829		LLSRSGGVVKDNFVPTNVGSEAF(-.98)	22.8546	22.7321	22.4148	22.1155	22.3557	22.6822	23.1284	22.8593	22.7083	22.8463	0.0538083
AQATGKPAQYIAVHVVPDQLMTF	23.0538	22.6984	22.7505	23.2035	23.9082	23.7253	0.0309847		QGGDFTRHNGTGGRSIYGEKF	27.3242	26.5187	26.9922	26.9929	26.9258	27.3906	27.5385	27.3379	27.5686	27.0083	0.0332751		Q(-17.03)YDGVAELDQLLHY	26.9137	26.2706	26.7645	25.5472	25.4626	25.5725	0.00470584		AVGHPC(-1.01)GPQGIC(-1.01)GQTGLLQLLGDLSRGQETLAKQTPQLEAWVREPLE	20.4057	20.2846	20.7653	20.7122	20.1209	20.0651	20.3309	19.3356	19.8754	20.2624	0.056294
Q(-17.03)AEATRQAAAQEERLADLASDLLLQYLLQGGARQ	21.5446	22.0597	21.9738	19.8798	20.7988	21.0881	0.0330393		KGNDISSGTVLSDYVGSGPPSGTGLHRYVWLVY	22.1632	22.1716	22.6587	22.5835	21.9898	22.673	22.6207	23.069	23.0078	22.4223	0.0373031		ASQK(+42.01)RPSQRSKYLATA	29.1277	29.849	30.0232	23.7377	24.406	26.4124	0.00477267		GNPDDSFLEDEGEDRNGVTLTEK	25.1793	25.5261	25.252	25.3191	25.0718	25.349	25.4358	25.5273	25.4556	25.4525	0.0642024
AVLRTDGEPRARLGALLA	23.044	23.5225	23.1555	22.5101	20.9445	21.7199	0.0330762		SGSAKVAFSAIRSTNH	28.6192	28.3763	28.4187	28.2801	28.4727	28.0457	27.995	28.4323	28.2155	28.2828	0.0395867		ASQKRPSQRSK(+42.01)YLATA	29.1277	29.849	30.0232	23.7377	24.406	26.4124	0.00477267		AVLRTDGEPRARLGALLA	20.1692	20.9604	20.1327	20.7565	20.419	20.7954	21.2601	20.7122	21.3657	20.6551	0.0646321
M(+42.01)EMDKRIYLEL	21.2013	21.6041	21.9151	22.8963	22.2012	22.3983	0.0340498		KARELEQEEEQEAEGSSVTAQ	27.2418	27.3225	27.2913	27.2567	27.3893	27.5376	27.7131	27.1632	27.718	27.7147	0.040761		DADEGDTLANSSDLLKELLGTGDNRAKDSHQQESTNNDEDMS	23.8118	23.6399	23.7268	26.6319	26.5537	25.3037	0.00490945		A(+42.01)DLSLVDALTEPPPEIEGEIKRDFMAALE	24.0531	24.2062	24.4269	24.2694	24.3707	24.6646	24.7034	24.3286	24.3106	25.3395	0.0750957
PMFIVNTNV	24.9319	24.82	25.5653	24.2651	23.568	24.3256	0.035079		PMFIVNTNVPRASVPEGFLSEL	21.5367	21.7239	21.3068	21.5345	21.9442	21.9555	21.8067	22.0947	21.9213	21.7214	0.0477011		A(+42.01)SGVAVSDGVIKV	22.3749	23.1463	22.735	21.2216	20.6541	21.3096	0.00506673		YGGFM(+15.99)RF	18.5447	20.5589	15.8386	18.6389	18.199	18.9017	20.6752	18.9429	21.2502	21.7498	0.0759166
A(+42.01)SGVAVSDGVIKV	23.4095	22.8068	23.7493	21.7273	21.1771	22.5608	0.0370455		SC(-1.01)NTATC(-1.01)VTHRLAGLLSRSGGVVKDNFVPTNVGSEAF(-.98)	26.1742	26.4911	26.6314	26.3243	26.6779	26.4229	26.7733	26.725	27.128	27.0939	0.0508253		LLDEGHYPVRESPIDTA	27.9166	27.7385	27.5265	27.067	27.0697	27.1321	0.00513277		S(+42.01)DKPDM(+15.99)AEIEKFDKSKLKKTETQEKNPLPSKETIEQEKQAGES	24.7768	25.4775	24.7559	25.1359	24.7514	25.1433	25.3017	25.3818	25.2985	25.288	0.0766766
FAESLPSDEEGENYSKEVPE	22.0662	22.4069	22.9635	21.5753	21.3952	21.8103	0.0370825		SRSGGVVKDNFVPTNVGSEAF(-.98)	22.0811	22.2665	21.991	21.9606	21.9091	22.3685	22.5211	21.8923	22.4235	22.6978	0.0515377		GRPEWWMDYQ	23.6838	25.5135	25.9021	21.7343	21.9386	21.3224	0.00890426		PFNWDLPEPRSRASKIRVHPR	20.0289	20.7372	19.5755	20.36	20.2287	20.7043	21.0925	20.742	20.6898	20.1509	0.0792878
SFPWMESDVT	24.3169	24.2606	25.262	23.3791	23.8326	23.2814	0.0382763		GLQYRGRGS(+79.97)EEDRAPRP	28.0927	27.8962	27.8337	27.6821	28.2538	27.8908	27.3212	27.7798	27.6787	26.9796	0.0627681		A(+42.01)SQKRPSQRSKYLATA	29.9201	32.8459	30.813	25.7135	26.3417	27.5288	0.0101033		ELSAERPLNEQIAEAEADKI	24.4048	24.231	23.8855	23.8757	23.8375	24.2296	24.5498	24.3544	24.1527	24.2606	0.0840456
LLDEGHYPVRESPIDTA	27.7409	27.9343	28.303	27.2924	26.0338	26.9339	0.0387949		SPQLEDEAKELQ	30.2386	29.7077	30.0248	30.283	30.0599	30.1945	30.0993	30.4575	30.5653	30.4433	0.0633923		RSPQLEDEAKELQ	24.3235	23.5544	24.3854	25.6299	25.7104	25.1098	0.0129561		PLDSQSIYQLIEI	19.5934	18.9212	19.4372	19.5945	19.5364	19.5202	19.547	20.4865	19.6885	19.9501	0.0909046
AGVTVDELGKVLTPTQV	24.0366	23.7417	24.2484	23.3008	23.0361	23.6871	0.0493782		VPLRSILESSPGMATLSEEEVRLLAALVQDYMQMKARELEQEEEQE	22.049	22.5327	22.4686	21.8786	22.6175	22.4533	22.595	22.4958	23.0597	23.1083	0.0654319		VNPTVFFDITADDEPLGRVSF	26.3952	26.269	26.2903	24.91	24.8256	25.708	0.0145748		SSPETLISDLLMKESTENAPRT	20.2184	20.3621	20.2083	20.8377	20.3059	19.7907	20.0504	20.1446	20.1236	20.3879	0.0932766
SPAFLFQPQRF(-.98)	25.4643	24.7121	25.2377	24.227	23.7612	24.6276	0.0496432		GLQYRGRGS(+79.97)EEDRAPRPR	26.5151	26.3115	26.6642	26.6187	26.818	26.1737	24.6291	26.2477	26.2992	26.1034	0.0670353		SC(-1.01)NTATC(-1.01)VTHRLAGLLSRSGGVVKDNFVPTNVGSEAF(-.98)	25.8954	25.2984	24.6822	27.7409	27.5751	26.6116	0.0153228		NLDWGDNGFFKIL	18.6421	19.0096	18.8499	19.4538	19.5888	19.5098	19.4086	19.7631	19.4373	19.288	0.0939831
ARLQPALWPFPRSVQMFPRL	22.1917	23.2569	22.3418	23.9188	24.4166	23.234	0.0578066		A(+42.01)SLKDLEGKWRLMESHGFEEY	19.5916	19.6574	19.9555	19.9673	19.8324	20.1764	19.4108	21.1694	20.7104	21.4882	0.0690844		TGPGILSM	27.6604	27.6924	27.3449	25.3675	25.2055	26.6056	0.0156624		SGKEVKGEEKGENQNSKFEVRLL	25.3486	25.9506	25.2334	25.6766	25.6443	25.7886	26.08	25.8243	25.6518	25.8746	0.0965174
FRSPLSVF	27.7112	28.0424	27.5224	27.1333	24.9656	26.1144	0.0588512		LENPSPQAPARRLLPP	27.9571	27.3533	27.7737	27.8981	27.7688	27.8601	27.8131	28.2884	28.2325	28.0139	0.0751642		S(+79.97)HHLAHYRASEEEPEYGEESRSY	24.533	24.4091	24.7362	27.6337	27.6697	25.8181	0.015995		LEGEDDPDRSMKLSFRTRAYGFRDPGPQL	21.7845	22.4814	21.8848	22.3441	22.0237	21.9844	22.673	22.5259	22.4765	22.4804	0.10464
YGGFMRF	30.1633	29.4844	30.3073	29.0452	27.9251	29.2303	0.059669		MNRPSSISWDGLDPGKLYTL	22.2655	22.1817	22.5977	22.7074	22.3018	22.4325	22.5387	23.1656	22.9782	22.672	0.0771675		IPVGSLKNEDTPNRQYLDEDMLLKVLEYLNQEQAEQGREHLA	27.6413	26.4806	27.4632	28.9728	28.6827	28.5351	0.0160366		A(+42.01)SLKDLEGKW	18.4345	18.2856	18.7896	17.8007	17.8572	18.7144	18.5257	18.6584	18.5324	18.4716	0.105345
SAWGSWSKEQLNPQARQFWSLAAPQRF(-.98)	24.558	24.4135	23.995	24.7985	24.6671	24.8861	0.0626843		ARELEQEEEQEAEGSSVTAQ	25.7739	25.9398	25.8441	25.5562	25.3562	25.8821	26.4003	25.7205	26.0097	26.0197	0.0771735		V(+42.01)NPTVFF	24.3917	28.2893	25.7995	21.4481	21.4475	21.9288	0.0167368		YGGFMRSL	22.2297	22.7476	22.4362	22.2139	22.5572	22.2812	23.265	22.7314	22.8334	22.7501	0.109455
Q(-17.03)ELEEELDEAVERSLQSILRKN	24.6393	24.4125	23.9909	24.0099	22.9959	23.3745	0.0650768		RVDYAGVTVDELGKVLTPTQV	22.8995	22.4548	22.746	22.9603	23.0387	22.8794	22.8534	23.4109	23.222	23.2629	0.0776161		SSEMARDEDGGQDGDQVGHEDLY	23.9006	25.1849	25.0018	26.9239	26.5874	26.0214	0.0193818		FRSPLSVF	26.5987	26.6653	26.572	26.5291	26.5668	26.5603	26.5532	26.7905	26.7883	26.7796	0.112535
Q(-17.03)QETAAAETETRTHTLTRVNLESPGPERVW	23.5274	24.1714	23.1898	24.6109	24.6152	24.1393	0.0657787		ATLESVFQELGKLTGPSNQ	21.8567	22.5697	22.1875	22.3076	21.3772	22.1968	22.6306	22.3525	22.8062	22.5541	0.0888381		YPSKPDNPGEDAPAEDMARYYSALRHYINLITRQRY(-.98)	23.4987	22.0168	23.0447	25.9564	26.359	24.4632	0.0194037		AQEEADAEERRLQEQEELENYIEHVLLHRP	22.8297	23.1256	22.8927	22.2378	22.9111	23.3292	23.1195	23.0771	22.8776	23.047	0.117443
YPSKPDNPGEDAPAEDMARYYSALRHYINLITRQRY(-.98)	22.3916	23.0337	21.5452	24.7833	26.0303	23.1382	0.0688998		YGGFMRRVGRPEWWMDYQ	27.0255	27.7655	27.5289	27.6367	27.8351	27.7827	27.9031	27.7031	27.8017	28.1256	0.0944254		SHHLAHY(+79.97)RASEEEPEYGEESRSY(+79.97)	23.81	23.3399	24.4218	28.2682	28.0234	25.5904	0.0195134		A(+42.01)DKPDMGEIASFDKAKLKKTETQEKNTLPTKETIEQEKRSEIS	28.8759	29.2585	28.3759	28.8544	28.6739	29.1064	29.112	29.2996	28.7742	29.2177	0.120727
VNPTVFFDITADDEPLGRVSF	26.8505	26.1544	26.8707	25.8774	25.4985	26.2078	0.0706411		LEGEDDPDRSMKLSFRT	26.2479	24.6464	25.3219	25.6083	25.0628	25.9596	25.7031	26.0229	25.9319	25.8563	0.0963037		IPVGSLKNEDTPNRQYLDEDMLLKVLEYLNQEQAEQGREHL	26.2988	26.2042	24.5738	27.7821	27.6262	27.4481	0.027509		SC(-1.01)NTATC(-1.01)VTHRLAGLLSRSGGVVKDNFVPTNVGSEAF(-.98)	26.4282	26.3445	26.3361	26.292	26.5555	26.3927	26.4553	26.5439	27.0331	26.5908	0.120811
YGGFMRRVGRPEWWMDYQ	26.328	26.989	27.6603	25.9641	25.7125	26.2715	0.072732		GRPEWWMDYQ	22.4431	22.7498	22.4494	23.0193	23.2592	22.7746	23.6526	22.9928	23.0863	23.7022	0.0982016		RSGGVVKDNFVPTNVGSEAF(-.98)	26.4488	27.4496	26.1307	24.7553	24.2815	25.5445	0.0285327		WSRMDQLAKELTAE	25.5767	25.5724	25.4685	25.6231	25.386	25.5491	25.5957	25.7011	25.8373	25.5457	0.124706
APVSTGAGGGTVLAKMYP	26.9983	26.2816	26.4895	26.2296	25.7714	26.0217	0.080953		GLQYRGRGSEEDRAPRP	26.687	26.3521	26.2987	26.1544	26.7127	26.3976	25.7533	26.1004	26.1234	26.4192	0.123832		AQATGKPAQYIAVHVVPDQL	24.251	23.8653	23.2323	22.6533	22.9472	22.6192	0.0295291		ADK(+42.01)PDMGEIASFDKAKLKKTETQEKNTLPTKETIEQEKRSEIS	26.4513	27.0879	25.6017	26.1985	26.3116	26.8549	27.1135	27.1289	26.1321	26.9946	0.126464
TGPGILSM	28.3153	27.4333	27.9125	26.0435	26.4399	27.5915	0.0869694		NAPPEPVPPPRAAPAPTHV	27.4659	26.406	26.9823	26.8532	27.2667	27.663	27.0935	27.8239	26.9682	27.5363	0.124349		SAPLVETSTPLRL	28.4416	30.4822	28.3502	26.7483	26.8184	27.1622	0.0368127		VGRPEWWMDYQ	28.433	28.5706	28.6082	28.3412	28.545	28.5194	28.4908	28.697	28.6586	28.6971	0.127626
AK(+42.01)VEQVLSLEPQHEL	24.0133	23.7962	23.9426	21.9816	22.9595	23.6211	0.0913161		NFVPTNVGSEAF(-.98)	21.1131	21.9548	21.7101	22.1649	22.3904	22.0725	21.8527	22.7067	22.2757	23.2196	0.126576		GFGDLKTPAGLQV	23.7458	23.1264	23.5361	22.377	22.0592	22.9777	0.0372417		AYGFRDPGPQL	25.3321	25.5422	25.4658	25.4938	25.4631	25.1806	25.7993	25.7325	25.9375	25.7522	0.139117
GFGDLKTPAGLQV	24.5148	23.3617	24.2051	22.8064	22.3203	23.5976	0.0919982		FAESLPSDEEGENYSKEVPEIE	23.6308	24.2531	23.7215	23.8852	23.6974	23.9159	24.2219	24.3985	23.8081	24.1375	0.131704		AVPRGEAAGAVQELARALAHLLEAERQE	28.7769	27.9593	28.6387	27.3766	27.5245	27.898	0.044298		FNWDLPEPRSRASKIRVHPR	20.6953	21.3279	19.76	21.2432	21.7176	21.8661	22.1573	21.1811	21.3899	21.3181	0.139155
T(+42.01)ERRVPFSLL	25.4673	24.8784	25.5045	23.9788	23.1577	25.0595	0.106552		ASQPDVDGFLVGGASLKPEFVDIINAKQ	22.824	23.3439	23.5873	23.6574	22.8147	23.4482	23.6691	24.0916	24.0202	23.1207	0.135821		ASQPDVDGFLVGGASLKPEFVDIINAKQ	21.4837	21.1359	21.257	23.1817	23.7026	21.8442	0.0452912		IPVGSLKNEDTPNRQYLDEDMLLKVLEYLNQEQAEQGREHLA	27.2149	27.4011	27.4797	27.4949	27.5732	27.5611	27.5707	27.3857	27.6571	27.6079	0.143644
GSHWAVGHLM(-.98)	28.5039	28.0597	28.4353	27.2764	24.3577	27.2653	0.106878		RFSWGGRDSRSGSPMARR	24.2472	23.8424	23.7189	23.6705	23.3703	23.8736	23.5248	23.1751	23.2174	21.5596	0.136347		YGGFMKKMDELYPMEPEEEANGGEILA	23.1451	24.3759	24.0217	25.6892	25.8213	24.5769	0.0480591		AVPRGEAAGAVQEL	24.6215	24.3626	24.7068	24.6276	24.862	24.6664	24.6038	24.163	24.4786	24.224	0.144213
EIGDEENSAKFPI(-.98)	25.2288	25.7358	26.1964	24.9535	22.6155	24.6838	0.106979		PSSISWDGLDPGKLYTL	23.2475	23.3876	23.3311	23.5527	23.0707	23.6975	23.6518	23.7478	23.7703	23.0305	0.140429		DADSSVEKQVALLKALYGHGQIS	25.748	26.3185	25.6934	25.4525	25.3195	25.1695	0.0484838		ALGMNFSGPAPPIQYRRLLEPLLQ	21.505	21.7149	21.8393	21.9855	21.4588	21.3731	21.8163	21.5932	21.1243	21.3847	0.15174
YTVFDRDNNRVGFANAVV	27.1362	26.0044	26.3051	25.4887	25.7081	25.9735	0.107193		DADEGDTLANSSDLLKELLGTGDNRAKDSHQQESTNNDEDMSKRYGGFMRSL	22.0282	22.4554	22.4913	22.4384	21.9135	22.5928	22.5049	22.3165	22.3501	22.7079	0.1461		GNPDDSFLEDEGEDRNGVTLTEK	22.7692	23.1438	22.4944	21.5153	21.5993	22.4123	0.048598		SSEMARDEDGGQDGDQVGHEDLY	27.0565	27.0832	27.1372	27.3142	27.044	27.2365	27.188	27.3405	27.4815	27.0655	0.154219
SFARAPQLDL	29.3466	28.4478	28.9515	28.6143	26.485	27.5355	0.109294		FAESLPSDEEGENYSKEVPEI	24.5779	24.9537	24.7674	24.9039	24.46	24.9719	25.0669	24.8876	24.7097	24.9204	0.14642		Q(-17.03)PVVPAEATDPVEQRAQEAPR	25.2987	25.4658	25.1431	23.5447	23.4117	24.8946	0.0487666		GSHWAVGHLM(-.98)	26.9681	26.4812	26.7832	26.4595	26.0896	26.259	26.525	26.2299	26.4425	25.5665	0.158689
YGGFMRRV(-.98)	27.2756	28.0344	27.2696	27.1987	26.3232	26.8543	0.110657		A(+42.01)GAAEDVRVLFGAAVRA	24.0755	24.2363	24.4265	23.9738	23.813	24.1943	24.414	24.8116	24.7335	23.9302	0.150028		APGAMLQIEALQEVLKKL	23.2542	21.9444	23.865	19.8811	20.1706	21.9027	0.04911		FAESLPSDEEGENYSKEVPEIE	23.7621	24.0908	23.7574	23.904	23.9646	23.8725	23.9979	23.9707	24.2004	24.0844	0.16195
Q(-17.03)LEDEAKELQ	24.1216	23.8526	24.6872	23.9723	23.4094	22.8607	0.116862		FNWDLPEPRSRASKIRVHPR	23.8078	17.4464	20.1768	19.9196	23.1538	24.0541	22.6888	23.4843	20.6997	23.9299	0.153786		DSFVGLM(-.98)	23.883	24.9528	24.3321	21.9468	21.8266	23.7098	0.050137		SSPETLISDLLMKES(+79.97)TENAPRTRLEDPSMW	23.3544	23.7026	23.5149	22.8466	23.7307	23.4551	23.8485	23.6726	23.6715	23.8689	0.161962
YGGFLRRQFKVVT	25.0018	25.3452	25.2545	24.5753	21.7537	24.1274	0.123584		MKARELEQEEEQEAEGSSVTAQ	26.4057	25.5111	25.4605	25.3913	25.3075	26.4958	26.0977	25.8355	25.5805	26.0414	0.154832		S(+42.01)DKPDMAEIEKFDKSKLKKTETQEKNPLPSKETIEQEKQAGES	31.4839	30.7755	31.3768	31.8686	31.9194	31.715	0.053041		Q(-17.03)GGDFTRHNGTGGRSIYGEKF	20.8691	21.3056	21.384	20.4429	21.7128	21.6148	21.4887	21.8256	21.4829	21.1804	0.162854
ALNSVAYERSAMQNY	24.2985	24.7607	25.3289	24.1422	20.3287	23.0921	0.125082		S(+42.01)YTLDSLGNPSAYRRVTETRSSFSRVSGSPSSGFRSQSW	22.1053	22.2924	22.405	22.3639	21.7424	22.753	22.871	22.6317	22.2567	21.9849	0.159229		ELSAERPLNEQIAEAE	23.3103	23.2423	23.7464	21.2063	21.1783	22.9897	0.0570296		GRPEWWMDYQ	21.4738	22.4381	22.286	22.5724	22.4753	22.6292	22.7662	22.4169	23.1829	22.2233	0.164245
DMHDFFVGLM(-.98)	26.9725	26.0371	26.3348	26.1953	23.743	25.0121	0.126197		PKFEVIDKPQS	26.5159	25.5564	26.5579	25.1557	27.7316	26.4008	29.1105	28.7343	25.4137	28.3553	0.163977		A(+42.01)SQKRPSQRSKYLA	24.9071	30.9065	26.7362	21.9406	23.0782	23.6708	0.0666156		Q(-17.03)ELEEELDEAVERSLQSILRKN	23.5886	23.6949	23.8448	23.7583	23.4558	23.4397	23.9529	23.9185	24.1137	23.9137	0.168953
VPPVQVSPLIKFGRYS	25.9241	24.7506	25.038	24.228	23.3039	24.8635	0.126437		ADKVPKTAENFRAL	26.8762	25.9257	26.4353	26.3184	26.6543	26.9957	27.1014	27.6163	26.7055	26.0803	0.164231		DDYVPKLYEQLSGK	22.3831	22.9959	22.6804	22.3216	21.8294	21.2117	0.070286		LEGSFLGGSEAGERLLQQGLAQVEA(-.98)	23.7327	23.8868	23.6817	23.7516	23.7689	23.9431	23.8594	23.7369	24.1183	23.7507	0.170358
ATLESVFQELGKLTGPSNQ	23.7812	24.0077	23.4667	22.9926	22.119	23.5662	0.128228		QGGDFTRHNGTGGRSIYGEKFEDENFILKH	25.586	24.5161	25.1046	25.4918	25.3638	26.2807	26.078	25.7612	25.5579	24.8145	0.1652		SGQLGLPDEEN	24.9434	24.574	24.662	19.158	18.3803	23.9461	0.072234		LSDDDRVTWAEQQYEKERS	25.2384	25.9259	24.5696	25.2198	24.8318	25.3045	25.8612	25.8574	25.277	25.4647	0.171048
RPKPQQFFGLM(-.98)	29.7498	29.5837	29.5396	29.1468	27.7686	29.2288	0.129776		APPGRPDVFPPPLS(+79.97)SEHNGQVAEDAVSRPKDDGVPEV	23.0264	23.2051	23.1713	23.0286	22.9358	23.0724	23.6101	22.9522	23.3947	23.3058	0.165927		Q(-17.03)PVVPAEATDPVEQRAQEAPRRQL	25.7601	26.5497	25.9388	24.0092	23.9669	25.7251	0.072826		ELEQEEEQEAEGSSVTA	23.1596	23.7953	23.1929	23.1782	23.7186	23.7374	23.707	23.6031	23.3316	24.648	0.17193
GEAAGAVQELARALAHLLEAERQE	23.7035	23.6643	23.9961	23.4426	23.4796	22.4179	0.136898		RVDYAGVTVDELGKVLTPTQVMNRPSSISWDGLDPGKLYTL	22.5105	22.8239	22.8571	22.9547	22.66	23.0155	23.0159	23.2992	23.5034	22.4496	0.166517		DMHDFFVGLM(-.98)	26.4817	26.6821	27.138	22.6881	23.0425	26.3144	0.0783892		ARLQPALWPFPRSVQMFPRL	23.042	23.6838	23.5321	23.178	23.0895	23.6318	23.6248	23.3287	23.4997	23.4834	0.172873
VDPELLRYLLGRILTGSSEPEAAPAPRRL	19.206	19.899	21.3011	19.0371	19.2116	18.6057	0.138943		M(+42.01)EFVMKQALGGATKDMGKMLGGDEEKD	20.1809	19.9675	20.4936	19.3661	21.884	20.0484	22.6255	22.4065	19.8951	22.7062	0.169042		APVSTGAGGGTVLAKMYP	25.7929	25.8089	25.9053	24.9549	24.9085	25.7368	0.0788877		A(+42.01)DKPDMGEIASFDKAKLKKTETQEKNTLPTKETIEQEK	22.114	22.8586	21.615	22.1288	21.8297	22.5756	22.7413	22.4678	21.974	22.6128	0.180047
ALNSVAYERSAMQNYE	26.9902	27.1447	27.9064	26.6061	23.5542	26.3009	0.13961		V(+42.01)NPTVFFDIT	25.0629	25.255	25.1699	25.6952	24.3741	25.3355	25.5984	25.808	26.1206	24.9145	0.172335		RPEWWMDYQ	21.5668	25.7956	23.8307	21.4254	21.0335	19.3073	0.0857158		VPLRSILESSPGMATLSEEEVRL	24.2233	24.0783	23.8974	23.8905	24.1173	24.0693	24.1682	24.0169	24.5817	24.2367	0.182321
DSFVGLM(-.98)	24.4021	23.8015	23.9444	23.7186	21.9498	23.3608	0.141974		VKLIESKEAFQEALAAAGDKLVVVDF	22.7507	23.2131	23.3292	23.5165	23.4416	23.3654	23.5887	23.836	23.7728	23.1083	0.174236		Q(-17.03)ELEEELDEAVERSLQSILRKN	24.0331	24.6139	24.5684	23.3222	23.4938	24.1922	0.0862635		YTVFDRDNNRVGFANAVV	27.1912	26.6999	26.6036	26.4792	27.0352	27.2733	26.8273	27.3042	26.8318	27.0055	0.183435
DADEGDTLANSSDLLKELLGTGDNRAKDSHQQESTNNDEDMS	23.782	25.8584	24.8324	25.7763	26.2776	25.7708	0.14713		AGNSDLILPVPAFNVINGGSHAGNKLAMQEF	23.9209	24.0443	24.4372	24.5211	23.6896	24.258	24.4852	24.8775	25.1317	23.8808	0.174794		APSDPRLRQFLQKSLAAATGKQELAKYFLAELLSEPNQTENDALEPEDLPQAAEQDEMRLELQ	25.9405	25.6507	26.8244	27.1239	26.7133	27.1699	0.0863605		APPGRPDVFPPPLSSEHNGQVAEDAVSRPKD	21.7981	22.7184	20.0103	21.1026	21.3558	22.084	22.7294	22.4756	21.231	22.0282	0.200401
APPGRPDVFPPPLSSEHNGQVAEDAVSRPKDDGVPEV	26.2249	25.0399	23.5719	26.4687	25.8251	26.8704	0.15548		PMFIVNTNVPRASVPEGFLSELTQQL	25.6863	25.2706	26.3625	26.284	26.0036	26.5393	25.7911	26.7683	27.0318	25.8479	0.175977		QLYENKPRRPYIL	25.8209	24.9048	25.4214	25.9948	26.4422	25.8541	0.0885731		AK(+42.01)VEQVLSLEPQHELKFRGPFTDVVTTNL	22.7581	22.2819	22.4387	23.1556	22.8154	22.58	22.2834	22.4233	21.999	22.7676	0.202275
VPLRSILESSPGMATLSEEE	24.104	23.2621	23.7839	23.3432	23.4061	22.8209	0.162001		VLTDPDAPSRKDPKFREWHHFLVV	22.8909	22.3134	22.6993	23.0153	21.6804	23.3478	23.0505	22.7935	22.6858	22.7058	0.182711		ADKVPKTAENFRAL	26.3251	26.2093	26.3468	26.8059	27.2361	26.4291	0.0890115		YGGFMRRVGRPEWWMDYQ	27.4296	27.465	27.4352	27.1339	27.6398	27.6544	27.3989	27.5829	27.5971	27.5108	0.203387
EEKEEDVEAEERGDLGEVGAWRPH	24.6703	25.8832	24.8971	24.6304	24.2606	24.5605	0.162028		A(+42.01)EDIKTKIKNY	26.0698	24.4542	25.7741	26.1551	25.9765	26.1145	25.5992	27.6606	26.5562	25.929	0.187505		PLDSQSIYQLIEI	23.0041	21.0873	21.8144	19.7876	20.6202	21.029	0.0894385		FPKPEGSQDKSLHN	28.2989	28.1918	28.4241	28.0508	28.4615	28.0587	28.1594	27.4304	28.3992	28.1446	0.204843
IKMALQQEGFD	25.3774	25.4481	26.0837	25.0333	22.2248	24.8808	0.165652		SHHLAHY(+79.97)RASEEEPEYGEESRSY(+79.97)	27.7852	27.664	27.1893	27.0923	27.2286	28.4172	28.1572	27.1609	27.5405	27.5834	0.190792		QGGDFTRHNGTGGRSIYGEKFEDENFILKH	23.9219	23.0309	23.987	25.289	25.7557	23.9811	0.0908547		SGSAKVAFSAIRSTNH	28.1171	28.2344	28.342	28.0621	28.0546	27.9779	28.1983	27.9152	28.146	28.0525	0.208037
SPQLEDEAKEL	26.5842	28.0042	27.666	27.1332	26.2213	26.278	0.168124		MDELYPMEPEEEANGGEIL	26.0453	26.3928	25.9017	25.9367	25.9446	26.4088	26.3016	25.9944	26.0998	26.2471	0.191624		V(+42.01)NPTVFFDITADDEPLGRVSF	26.7667	25.6353	26.3447	24.4612	25.0594	25.8283	0.0928617		T(+42.01)ERRVPFSLLRS	20.5293	20.3503	20.0572	18.9653	21.0042	20.6317	20.2794	21.0813	20.4664	20.9608	0.213682
FAESLPSDEEGENYSKEVPEI	23.8746	23.5973	24.1137	23.422	23.7692	22.8493	0.168613		A(+42.01)SQKRPSQRSKYLATA	27.9107	28.3008	28.3232	28.1059	28.4937	27.4953	26.8196	28.6854	27.7904	28.043	0.192633		YGGFLRRQFKVVT	25.0656	24.9829	24.7622	20.4764	20.1637	24.6652	0.0948404		PEWWMDYQ	25.8697	26.1161	25.8746	26.2289	25.9947	26.109	26.0266	25.9882	26.3763	26.2665	0.214347
PSSISWDGLDPGKLYTL	22.474	22.6858	23.7367	22.1348	22.6721	21.2801	0.171426		Q(-17.03)AEATRQAAAQEERLADLASDLLLQYLLQGGARQ	22.9407	23.1628	23.1629	22.8917	23.705	23.2328	23.7107	23.1286	23.4229	23.656	0.198757		GSHWAVGHLM(-.98)	28.861	28.7208	27.9259	23.6827	24.0022	28.1779	0.0951086		SFARAPQLDL	27.399	26.8263	26.9752	26.7707	26.5148	26.449	26.841	26.9394	26.6003	26.4822	0.217525
LLDEGHYPV	27.0673	27.3809	27.263	26.7883	22.7985	26.0577	0.17546		SSEMARDEDGGQDGDQVGHEDLY	27.6953	27.1013	26.7001	26.7231	26.8939	27.8886	27.2506	27.4302	26.9534	27.2336	0.207201		ATPLNQVANPNSAIFGGARPREEVVQKEQE	21.9644	20.6423	20.9328	20.6127	19.9706	19.1338	0.0956361		RPEWWMDYQ	21.5906	22.6075	22.3966	22.1043	21.8358	21.9879	22.8278	22.3356	22.9106	22.1932	0.217622
PKFEVIDKPQS	25.608	27.1848	27.5558	26.0065	25.3733	25.8908	0.177682		LGALFNPYFDPLQWKNSDFE	23.4545	22.7364	23.4086	23.297	24.4985	22.8778	22.3489	23.2226	22.7844	23.6782	0.207481		PAGDE	20.6147	20.4995	20.7826	19.4903	20.3009	18.2351	0.100524		S(+79.97)HHLAHYRASEEEPEYGEESRSY	27.1436	27.3423	27.0723	27.4327	27.1438	27.4637	27.4352	27.4238	27.0558	27.4447	0.219276
ELSAERPLNEQIAEAE	22.9224	23.2937	24.0068	22.8232	21.1047	22.977	0.178788		VGRPEWWM(+15.99)DYQ	22.0317	22.6263	22.2694	21.8484	21.7963	22.3875	22.5811	22.7053	22.1441	22.0846	0.207808		KAPSGRMSVLKNLQSLDPSHRISD	22.7422	22.5525	22.5631	23.7816	24.6172	22.8094	0.10098		QGGDFTRHNGTGGRSIYGEKFEDENFILKH	24.6114	24.8029	22.6906	23.9259	24.2227	25.0378	24.8502	25.0045	23.4103	25.253	0.22195
Q(-17.03)LYENKPRRPYIL	25.6731	26.0885	26.2723	25.4523	21.413	24.9212	0.178954		DADEGDTLANSSDLLKELLGTGDNRAKDSHQQESTNNDEDMS	27.1377	27.5218	27.2102	27.4255	27.228	27.5641	27.5136	27.1804	27.5157	27.4315	0.208094		YGGFLRKYPK	27.5114	27.1535	27.6262	27.5584	28.0201	28.141	0.104507		ESKDQLSEDASKVITY	20.2611	20.7363	18.6088	20.4516	20.9799	21.393	21.5751	19.5779	20.9322	21.174	0.223868
QYDGVAELDQLLHY	23.7263	23.1163	23.835	23.2093	23.2067	21.9503	0.180235		DMNAANVGWNGSTFA	23.1744	22.082	22.2798	22.5604	22.5297	23.2231	22.7392	23.0559	22.9304	22.3209	0.209453		ELENLAAMDLELQKIAEKFSQR(-.98)	20.4309	20.9583	19.3423	18.9351	19.3591	19.3376	0.10534		MDELYPMEPEEEANGGEIL	25.8992	26.1785	25.9041	26.4006	26.0705	26.2356	26.1216	26.1199	26.4732	26.2479	0.226311
YGGFMKKMDELYPMEPEEEANGGEILA	23.0718	24.6195	24.1501	24.4268	25.4213	24.6507	0.181498		EWDDYVPKLYEQLSGK	24.9774	24.7196	24.6818	25.1044	24.7731	25.0745	24.8849	25.337	25.3282	24.6704	0.209491		EIGDEENSAKFPI(-.98)	25.3323	26.029	25.5225	22.4688	22.6743	25.5106	0.10724		SPQLEDEAKEL	26.5883	26.8638	25.4455	26.2376	26.5626	26.4212	27.011	26.832	26.423	26.739	0.237352
AQATGKPAQYIAVHVVPDQL	24.8456	24.0801	24.6223	23.9901	23.4172	24.3929	0.183798		RPEWWMDYQ	21.9709	22.6686	22.1082	22.6696	23.1953	22.799	23.5399	22.4547	22.4222	23.9208	0.21267		RPSSISWDGLDPGKLYTL	20.1218	20.6679	21.05	20.4413	19.0118	18.7591	0.109299		LRFPGQLNA	20.9747	20.781	20.3944	20.7942	21.2587	21.0569	20.8822	21.1532	20.8573	21.2978	0.237352
ELENLAAMDLELQKIAEKFSQR(-.98)	19.894	20.3257	21.4863	20.0298	19.9281	18.6916	0.187224		PIASIHSVDLDLL	21.9273	20.9674	21.594	22.0395	22.3425	22.137	21.4044	22.5774	22.4317	22.4485	0.214679		PFNWDLPEPRSRASKIRVHPR	22.2432	21.8932	21.026	24.258	24.7849	21.9383	0.109718		VGRPEWWM(+15.99)DYQ	22.4618	22.5671	21.7807	21.2066	22.1259	21.968	22.1416	22.4685	22.9619	22.5131	0.239629
AYGFRDPGPQL	26.0092	26.1755	26.5111	25.7801	23.0276	25.6459	0.194397		VPLRSILESSPGMATLSEEE	24.0861	24.454	24.1293	24.488	24.3597	24.401	24.5129	24.2162	24.4302	24.7101	0.228095		VRSLVQV	25.5853	23.9881	24.6176	18.6269	18.433	24.5506	0.111576		TVFDRDNNRVGFANAVV	21.9707	21.8661	21.386	21.2975	21.9802	21.6526	21.8785	22.1142	21.7683	22.2679	0.240345
APVSTGAGGGTVLAKMYPR	24.1954	25.9023	24.6246	24.1015	22.4078	24.4852	0.203631		LENPSPQAPA	26.8619	26.9784	26.7787	26.1022	27.0011	26.1338	25.9302	26.9202	26.0919	26.9055	0.233678		ASAPLVETSTPLRL	23.5334	23.7873	24.1814	23.6372	23.2601	23.0607	0.111861		AGDETPDVDPELLRYLLGRILTGSSEPEAAPAPRRL	20.7749	20.9697	20.7734	20.9809	21.0949	20.988	21.1446	20.9286	21.3608	20.8564	0.247387
Q(-17.03)PVVPAEATDPVEQRAQEAPR	24.9756	25.2151	25.7722	25.0331	23.2642	24.9001	0.208718		V(+42.01)NPTVFFDITADDEPLGRVSF	27.3542	27.7547	27.8681	28.1955	27.2444	27.4897	28.1478	28.3664	28.6836	27.5789	0.233723		SAASAPLVETSTPLRL	22.7881	24.0736	22.8593	22.4996	22.3506	20.9802	0.112115		FPKPEGSQDKSLHNRELSAERPLNEQIAEAEADKI	21.7988	22.7815	21.5301	22.7836	22.6682	23.0482	23.3478	21.9675	22.4926	22.9409	0.250663
SC(-1.01)NTATC(-1.01)VTHRLAGLLS	24.2661	23.9909	24.4671	23.2785	24.1795	23.9291	0.213964		MKARELEQEEEQEAEGSSVTA	24.1445	22.9499	23.1393	22.9039	23.1102	24.2029	23.568	23.4505	23.0644	23.8497	0.24061		LEGSFLGGSEAGERLLQQGLAQVEA(-.98)	24.3711	24.6708	25.0406	23.8916	23.6098	24.5389	0.112996		APSDPRLRQFLQKSLAAATGKQELAKYF	20.866	20.7203	21.0536	20.3756	20.9331	20.8201	20.5387	21.124	19.4183	20.0601	0.251859
RSGGVVKDNFVPTNVGSEAF(-.98)	26.5404	26.3185	26.0601	26.1315	24.4854	25.9278	0.214112		PEWWMDYQ	25.6015	26.4093	26.0469	25.9743	25.6405	25.8133	26.3357	26.069	26.1955	26.4035	0.242124		DVAHEILNEAYRKVLDQLSARKYLQSVVA	26.0651	25.5561	25.6779	25.443	25.5241	25.0504	0.114157		NFVPTNVGSEAF(-.98)	21.7014	21.3251	21.93	20.6335	21.0097	21.3241	21.818	21.3746	21.823	21.8632	0.255421
Q(-17.03)PVVPAEATDPVEQRAQEAPRRQL	25.5108	25.9039	25.7133	25.4022	23.9208	25.4974	0.215215		SSPETLISDLLMKESTENAPRTRLEDPSMW	26.7804	27.3747	27.1214	27.1962	27.245	27.0956	27.4229	27.1796	27.5369	27.2876	0.243181		DADEGDTLANSSDLLKELLGTGDNRA	21.4701	22.8301	22.6121	21.5655	21.5853	20.8015	0.116673		SVDQDLGPEVPPENVLGALL	25.8806	25.8792	26.0397	26.1942	25.8454	25.9064	25.9406	26.1164	26.1664	26.2894	0.266756
SGQLGLPDEEN	25.1371	25.2568	25.9098	25.5429	18.6528	23.2129	0.219324		Q(-17.03)YDGVAELDQLLHY	26.7429	27.2784	26.6718	26.6419	26.7729	26.4897	27.0553	25.7433	27.0022	26.0397	0.245733		FENKVPEKQKLFQEDNGMPVHLKGGASDALLYRATMALTLGGTAYAIYLLAMAAFPKKQN	26.2243	26.6925	26.301	27.4443	28.191	26.5437	0.11842		DVAHEILNEAYRKVLDQLSARKYLQSVVA	22.776	23.1038	22.9484	23.0254	23.3738	22.706	23.4043	23.176	23.6091	23.4197	0.270666
Q(-17.03)MAVKKYLAAVL(-.98)	23.0604	21.3188	22.1272	21.9337	20.5645	21.218	0.219783		VNPTVFFDITADDEPLGRVSF	26.5261	26.9579	27.1303	27.5604	26.5891	26.9461	27.3266	27.4469	27.8973	26.8269	0.246234		AK(+42.01)VEQVLSLEPQHELKFRGPFTDVVTT	24.1662	24.0915	23.7048	22.8956	23.7301	23.5924	0.12022		PMFIVNTNVPRASVPEGFLSELTQQLAQATGKPAQYIAVHVVPDQLMTF	23.0545	22.3127	23.0627	22.6924	23.2487	23.1757	22.3377	22.2065	22.4524	22.7774	0.272672
LLDEGHYPVRESPIDT	22.4459	23.6446	23.1835	22.4587	22.8833	22.203	0.224507		Q(-17.03)GGDFTRHNGTGGRSIYGEKFEDENFILKHTGPGILSM	22.7036	22.6607	22.8553	22.3744	21.5067	23.2954	23.041	22.8142	22.6243	22.2141	0.248484		VDPELLRYLLGRILTGSSEPEAAPAPRRL	20.2567	20.9027	19.1133	18.8623	18.676	19.394	0.120379		Q(-17.03)YDGVAELDQLLHY	26.109	26.4442	26.3438	26.3462	26.3735	26.0632	26.5323	26.6596	26.3397	27.009	0.273531
Q(-17.03)LRAPGAMLQIEALQEVLKKLKS	20.1226	19.0551	19.9293	19.5694	19.029	17.499	0.225989		QQETAAAETETRTHTLTRVNLESPGPERVW	23.1874	22.4603	22.8418	22.1599	21.9466	23.3107	23.44	22.6776	22.2581	22.8182	0.255122		AGGHKLGLGLEFQA	25.6869	24.3115	24.786	21.5271	21.759	24.8172	0.121087		SLPSDEEGENYSKEVPEIE	23.9435	24.3975	24.1964	24.1563	24.2969	24.09	24.3518	24.3714	24.2614	24.535	0.273947
VPSPVSSEDDLQEEEQLEQAIKEHLGPGSSQEMERLAKVS	25.7797	25.6839	24.4175	26.1421	25.3894	27.0975	0.238112		MQLKPMEINPEMLNKVLAKLGVAGQWRF	22.4601	21.6008	22.1816	21.9321	23.0788	22.51	22.475	22.6838	22.4541	22.6952	0.256667		FAESLPSDEEGENYSKEVPE	22.177	24.4487	22.2919	21.7591	21.4925	21.3375	0.126339		VPPVQVSPLIKFGRYS	24.4416	23.8737	24.267	23.9992	23.9829	24.0939	23.9581	24.055	23.616	24.0425	0.274217
RPEWWMDYQ	22.2936	20.7498	21.9848	21.3214	20.8923	20.7315	0.239924		WSRMDQLAKELTAE	25.2684	25.9487	25.6213	25.6068	25.5569	25.7439	25.848	25.4986	25.8268	25.8226	0.275486		LSDDDRVTWAEQQYEKERS	24.6935	25.0165	24.3139	23.5586	24.07	24.4796	0.129271		SPQLEDEAKELQ	30.3711	29.9934	30.1126	29.9657	30.0145	30.0432	29.9021	29.8618	30.2126	29.8403	0.274491
PAGDE	23.2503	21.1522	20.8788	20.8551	19.7832	21.1345	0.243095		FGGFTGARKSARKLANQ	27.9754	27.8132	27.8337	27.7821	27.7914	27.7609	27.94	27.7079	27.7631	27.6985	0.278611		A(+42.01)EDIKTKIKNY	27.0964	26.4969	26.8618	23.2444	23.2067	26.9521	0.134233		ALDIYSAVDDASHEKELPR	18.9227	19.1935	18.4267	17.858	18.7864	19.0077	18.8594	19.1266	19.2357	18.4866	0.281705
MREIVHLQA	22.2071	23.0779	24.2147	22.4084	18.8037	22.661	0.244181		QGGDFTRHNGTGGRSIYGEKFEDENFILKHTGPGILSM	25.1345	25.4612	26.0517	25.964	25.4574	25.7992	26.2916	26.2857	26.204	25.1246	0.279128		Q(-17.03)MAVKKYLAAVL(-.98)	22.4032	22.2956	22.4349	21.3169	20.2822	22.2833	0.134708		DADEGDTLANSSDLLKELLGTGDNRA	21.0313	20.3297	20.752	21.4714	21.0369	20.4505	20.6739	20.624	20.1278	21.2442	0.284609
A(+42.01)EDIKTKIKNY	27.1198	27.3103	28.6421	26.4886	23.3809	27.6683	0.248028		HISPDRVYINYYDMNAANVGWNGSTFA	22.0061	22.3375	22.4764	22.3907	21.8676	22.2175	22.1896	23.4263	22.6026	22.1878	0.279176		DLQRVRGDLGAALDSWIT	19.5355	19.3164	20.028	20.659	21.2494	19.7193	0.136551		IPVGSLKNEDTPNRQYLDEDMLLKVLEYLNQEQAEQ(-.98)	21.8184	21.8835	21.6153	21.253	21.8788	21.7672	21.7013	21.6212	22.583	21.9782	0.287269
GLQYRGRGS(+79.97)EEDRAPRP	26.5027	26.9085	27.4099	27.2939	27.4887	27.1635	0.249813		EDENFILKHTGPGILSM	25.4729	25.7588	25.9061	26.125	25.3989	25.8272	26.0173	26.1158	26.2988	25.5088	0.279246		YGGFMRRV(-.98)	27.9289	27.7164	27.9525	25.7711	26.4049	27.8959	0.137511		ARELEQEEEQEAEGSSVTAQ	26.2391	26.1685	25.8312	26.4495	26.0306	26.3836	26.1315	26.1429	26.512	26.2646	0.28983
GFGDLKTPAGLQVL	24.1172	23.4363	24.3272	23.6576	22.8718	23.7913	0.256482		VPPVQVSPLIKFGRYS	23.618	24.1721	24.5356	24.3997	24.7019	24.0629	24.4123	24.9988	24.7296	24.6477	0.279369		RPKPQQFFGLM(-.98)	30.1652	28.5145	28.9125	27.3405	27.4291	28.9037	0.1397		RPKPQQFFGLM(-.98)	28.6299	28.5304	28.4016	27.9072	28.3895	28.1764	28.3117	28.699	27.0369	27.9258	0.294249
ASAPLVETSTPLRL	24.7799	23.4519	24.104	23.1751	23.819	23.6438	0.257377		ELEQEEEQEAEGSSVT	26.2497	25.1665	24.9669	24.9718	23.7831	25.9737	25.2714	25.9356	24.8499	25.6961	0.279574		SSPETLISDLLMKESTENAPRTRLEDPSMW	26.6597	26.712	26.4706	26.7718	26.7232	27.0711	0.139738		SVDQDLGPEVPPENVLGALLRV	27.3662	27.4191	27.3867	27.608	27.4801	27.4716	27.334	27.702	27.6119	27.5634	0.300801
SGGVVKDNFVPTNVGSEAF(-.98)	26.1197	25.0402	25.3945	24.6312	25.4421	24.9181	0.25926		A(+42.01)ASTDIAGLEESFRKF	23.8144	24.2682	24.1967	24.6864	23.6956	24.3419	24.4689	24.6852	24.6084	23.8711	0.281042		LENPSPQAPARRLLPP	27.7607	29.266	28.2085	25.8498	25.8882	28.3378	0.140091		FPLMYEENSRENPF	22.8473	23.1779	23.0919	22.6153	23.1025	23.1	22.9268	23.1963	23.1169	23.1143	0.305221
SPQLEDEAKELQ	29.2364	30.3861	30.7412	29.5367	29.4744	29.5758	0.262988		AVPRGEAAGAVQELARALAHLLEAERQ	26.2365	26.4769	26.7417	26.8414	27.2839	26.5457	26.7262	27.1531	27.2119	27.2624	0.281286		VPSPVS(+79.97)SEDDLQEEEQLEQAIKEHLGPGSS(+79.97)QEMERLAKVS	26.4451	23.9148	26.4261	27.9618	27.787	26.315	0.150002		DADSSVEKQVALLKALYGHGQISH	24.0665	24.0032	24.1324	24.2143	23.857	23.9398	24.0143	24.1113	23.8675	23.9417	0.308235
LEGEDDPDRSMKLSF	24.9804	25.6624	25.315	25.2164	22.4511	24.8343	0.263964		VPSPVSSEDDLQEEEQLEQAIKEHLGPGSSQEMERLAKVS	26.0504	26.1882	26.083	26.0642	26.1191	26.2877	25.8876	25.8492	25.9597	26.0509	0.284685		GFGDLKTPAGLQVL	23.4251	23.6057	23.9922	22.2283	21.6635	23.7476	0.154951		IPVGSLKNEDTPNRQY	25.8341	26.5372	26.3377	26.567	26.4111	26.3491	26.8778	26.4841	26.8591	26.1672	0.308312
YGGFLRKYP	23.5613	25.6318	24.8445	24.3088	17.4249	23.5472	0.266243		VNPTVFFDITADDEPLGRVSFELFADKVPKTAENFRAL	22.3268	22.1257	22.832	22.5128	23.2094	22.6103	22.6692	23.4352	22.9063	22.7698	0.285671		PMFIVNTNVPRASVPEGFLSELTQQL	26.3221	25.6614	26.2965	25.6634	25.5744	25.8505	0.160468		MREIVHLQA	17.8036	17.0469	16.2703	17.0488	19.7737	18.5036	19.4599	18.4304	17.7176	17.4213	0.331776
Q(-17.03)PVVPAEATDPVEQRAQEAP	23.3448	22.5861	23.2331	22.2157	23.2674	21.3941	0.266938		QLYENKPRRPYIL	26.8862	23.7622	25.0338	25.1205	26.5186	26.4317	25.7663	26.4789	25.361	26.751	0.294745		SGSAKVAFSAIRSTN	26.066	26.5147	26.2592	26.4609	26.7598	26.4622	0.161017		SGSAKVAFSAIRSTN	25.9999	26.2885	26.3374	26.0808	26.0806	26.2504	26.5973	26.1931	26.2788	26.0428	0.33479
GAGENLGGSAVDDPAPLT	25.7474	25.3264	25.7071	25.6362	25.268	24.5808	0.269307		Q(-17.03)AAAQEERLADLASDLLLQYLLQGGARQ	24.3909	25.0724	24.8996	24.729	25.2091	24.5586	25.2728	24.9934	25.2197	25.4116	0.29527		FPKPEGSQDKSLHN	28.7738	27.5422	28.3417	25.5136	26.1018	28.3005	0.161489		GFGDLKTPAGLQVL	22.6939	22.2184	22.8816	22.604	22.2916	22.2647	22.4579	22.7756	21.6161	22.4123	0.338063
DADSS(+79.97)VEKQVALLKALYGHGQISH	21.8821	22.1607	21.173	21.6145	22.9009	22.5519	0.271023		YGGFMRRV(-.98)	27.3444	27.0052	27.0639	26.6742	27.485	26.8169	26.3531	27.1324	26.4726	27.4385	0.302127		RFSWGGRDSRSGSPMARR	22.8622	28.0846	25.1379	22.6827	23.3704	22.1148	0.164854		RPSSISWDGLDPGKLYTL	19.3151	18.0108	19.2878	18.8228	18.8609	19.163	18.4435	18.8251	17.4727	18.5382	0.343648
IPVGSLKNEDTPNRQY	25.5618	25.6027	26.051	24.5765	25.5976	25.6058	0.272022		TNEIVEEQYTPQSLATLESVFQELGKLTGPS	23.7009	24.0041	23.8762	23.7574	24.3628	24.0372	23.8706	23.9352	24.2145	24.6357	0.304495		EDENFILKHTGPGILSM	24.6903	25.1183	24.7538	24.806	24.4718	24.2388	0.175167		YGGFLRKYPK	27.9517	28.318	28.3308	27.897	28.0435	27.8995	28.2445	28.1313	27.8537	27.7762	0.346776
AGGHKLGLGLEFQA	25.5713	25.7882	24.4755	25.7712	21.1854	23.7004	0.281211		SPQLEDEAKEL	27.6096	26.4529	27.0389	26.9703	27.1746	27.5662	27.2942	27.4264	26.8305	27.3527	0.30595		SPAFLFQPQRF(-.98)	24.8985	23.7573	24.93	23.6141	23.2164	24.305	0.177682		DAEPGADAEPGADAEPGADDAEEVEQKQLQ	26.2244	26.2932	26.2652	26.4343	26.028	26.434	26.1455	26.31	26.5293	26.2892	0.347358
YGGFMRSL	26.9297	26.753	27.2108	26.5126	19.9496	26.3555	0.281826		SDK(+42.01)PDMAEIEKFDKSKLKKTETQEKNPLPSKETIEQEKQAGES	30.9034	30.7179	30.68	30.6373	30.395	31.4133	31.1527	30.7202	30.58	30.5116	0.310313		SPQLEDEAKEL	26.8029	27.725	27.2026	25.9259	25.8778	27.3027	0.179344		VPSPVSSEDDLQEEEQLEQAIKEHLGPGSSQEMERLAKVS	25.7964	25.7988	25.8923	26.2388	25.9385	26.0506	25.9309	26.1073	26.4444	25.8006	0.351404
ATPLNQVANPNSAIFGGARPREEVVQKEQE	22.3424	21.2924	22.1226	21.1505	19.3672	22.061	0.282163		LSDDDRVTWAEQQYEKERS	25.8404	25.5911	25.5874	25.6631	24.9164	26.2668	26.2969	25.511	25.4953	25.3896	0.317899		Q(-17.03)LYENKPRRPYIL	25.5767	25.0494	25.845	20.9144	21.9706	26.0545	0.188289		A(+42.01)SLKDLEGKWRLMES	17.0922	17.0158	17.1951	16.4299	16.3966	17.4002	17.2521	16.5476	16.8844	17.1672	0.354279
KHTGPGILSM	26.7704	27.0191	26.704	26.5568	23.079	26.5577	0.285393		LLSRSGGVVKDNFVPTNVGSEAF(-.98)	22.5719	22.9663	23.1002	22.8847	23.1283	22.5266	23.1157	23.3599	23.4995	23.1816	0.31942		SPQLEDEAKELQ	30.2896	30.6114	30.2445	28.6259	28.5063	30.655	0.188328		A(+42.01)SQKRPSQRSKYLA	22.9441	23.0654	23.8887	22.7857	23.3455	22.6182	23.1092	22.5561	23.4132	23.1152	0.364419
A(+42.01)SQKRPSQRSKYLATASTMDH	23.5247	22.7549	23.8078	23.9119	25.4384	23.325	0.287713		V(+42.01)NPTVFFDITADDEPLGRVSFELFADKVPKTAENFRAL	23.9227	24.4187	24.4446	24.8743	25.3476	24.6987	24.4635	25.3323	25.2782	24.7622	0.329402		ARPVKEPRSLSAASAPLVETSTPLRL	27.0593	25.7287	25.4701	25.1977	25.489	25.2445	0.196142		MQLKPMEINPEMLNKVLAKLGVAGQWRF	21.2664	20.8138	21.5372	21.8003	21.1843	21.3355	21.1165	21.4573	20.6007	21.031	0.368657
PIASIHSVDLDLL	21.2855	22.9312	22.9296	21.9248	20.2684	22.0433	0.288407		VKLIESKEAFQEAL	24.9414	24.6133	25.0184	25.4193	24.2918	24.9685	25.0554	25.3741	25.5968	24.6025	0.335696		APSGRMSVLKNLQSLDPSHRISD	24.4656	23.2566	23.1906	26.3064	26.6335	23.2707	0.198806		Q(-17.03)LYENKPRRPYIL	24.7458	24.9259	24.672	24.4806	24.5026	24.5715	25.1307	25.2702	24.4379	24.7678	0.370398
SSPETLISDLLMKESTENAPRTRLEDPSMW	26.5923	27.2971	27.1674	26.6577	27.0019	24.6928	0.296291		WGSPRASDPPLAPDDDPDAPAAQLARAL	22.6809	22.8751	22.3902	22.5198	22.8494	22.6017	22.7588	22.157	22.5111	22.5858	0.335754		LENPSPQAPA	27.0809	25.9916	26.8929	25.6521	25.9188	26.4829	0.200281		LGALFNPYFDPLQWKNSDFE	21.7103	22.3647	22.6366	22.8127	22.0722	22.4596	22.8617	22.4673	22.4856	22.336	0.376159
EWDDYVPKLYEQLSGK	24.0024	24.5952	24.7535	24.3706	22.0714	24.1672	0.300686		RPKPQQFFGLM(-.98)	28.6261	28.6655	28.794	29.0659	28.8049	28.5963	29.0558	28.6865	29.1695	29.2025	0.336883		GEAAGAVQELARALAHLLEAERQE	23.8335	24.2529	24.5526	23.4253	23.3734	24.2574	0.210686		APPGRPDVFPPPLSSEHNGQVAEDAVSRPKDDGVPEVRA	22.8187	23.0048	22.2943	22.7922	22.2588	23.0566	22.8888	22.6695	23.0667	22.4023	0.378744
LENPSPQAPARRLLPP	26.7101	28.9748	28.8047	28.0586	26.6967	26.696	0.30333		SGQLGLPDEENRRESKDQLSEDASKVITYL	25.3456	25.3533	25.1819	25.2335	25.245	25.4803	25.6128	25.0657	25.2685	25.4416	0.339627		AQATGKPAQYIAVHVVPDQLMTF	22.8997	21.6199	21.2593	23.873	23.0643	22.0599	0.212015		VGRPEWWMDY	22.7893	23.1192	23.2864	22.6644	22.4952	23.1184	23.3908	22.9005	22.8183	22.9488	0.381531
V(+42.01)NPTVFFDITADDEPLGRVSF	27.0378	26.3456	27.0231	25.8343	26.454	26.8211	0.304628		M(+42.01)FLTRSEYDRGVNTFSPEGRLFQVEY	22.7179	23.0937	23.8493	23.03	22.652	23.3457	23.4334	23.3306	23.4386	22.9574	0.343159		VPLRSILESSPGMATLSEEE	23.2464	23.6073	23.3543	23.3818	23.1507	22.9673	0.215704		KARGIKVEKQIFGEATKQPGIVF	21.7462	21.897	21.4711	21.2254	21.434	22.0199	21.5618	22.0499	21.311	21.6718	0.387463
APSDPRLRQFLQKSLAAATGKQELAKYFLAELLSEPNQTENDALEPEDLPQAAEQDEMRLELQ	24.4021	26.4928	27.0993	25.5064	25.3832	23.2084	0.305624		KARGIKVEKQIFGEATKQPGIVF	22.7899	22.0181	22.3628	22.2869	21.2141	22.9505	22.2873	22.191	22.2846	22.4372	0.344728		GPTGPDVEDAGDETPDVDPELLRYLLGRILTGSSEPEAAPAPRRL	23.3453	23.3209	23.9332	23.0751	23.4832	22.8428	0.218709		YGGFMRRVGRPEWWMDYQKRYGGFL	23.618	23.7777	23.6588	23.9705	23.1997	24.0485	23.949	23.837	23.795	23.3721	0.392526
LEGEDDPDRSMKLSFRTRAYGFRDPGPQL	21.7489	22.0183	21.6846	22.5744	21.537	22.6597	0.306049		AGVTVDELGKVLTPTQVMNRPSSISWDGLDPGKLYTL	22.313	22.4754	22.6158	22.8228	22.3713	22.8415	22.8076	22.9376	23.4153	21.9043	0.346396		HKTDSFVGLM(-.98)	30.2191	27.3696	29.1607	25.6466	25.737	29.2367	0.230342		DMNAANVGWNGSTFA	22.6586	22.1107	22.7612	22.4861	21.9932	22.9639	22.3199	22.7092	22.365	22.5104	0.397069
SLSAASAPLVETSTPL	26.8114	26.4981	26.4728	25.7479	26.8858	25.8637	0.320016		PMFIVNTNV	24.9004	24.9852	25.0536	25.6267	24.4545	25.2091	25.2981	25.5675	25.6824	24.5951	0.347063		PRGEAAGAVQELARALAHLLEAERQE	22.1266	20.3892	22.657	20.2019	19.6178	21.5613	0.230638		SSPETLISDLLMKESTENAPRTRLEDPSM	21.269	21.2648	21.159	20.7621	21.3256	21.1862	21.4345	20.8111	21.6194	21.5202	0.398171
NSQPDTPTDVVEENTPSFGIL	26.0538	25.3542	25.2491	25.0124	25.7092	24.3492	0.320664		T(+42.01)ERRVPFSLLRS	22.0741	20.7075	21.7242	22.3325	22.3012	21.9663	21.3814	22.8943	22.5688	22.3102	0.347765		DADSSVEKQVALLKALYGHGQISH	25.2713	25.216	24.9584	24.9084	25.0372	23.8233	0.231817		QQETAAAETETRTHTLTRVNLESPGPERVW	22.2613	22.4157	21.5172	21.8591	21.3974	22.5294	22.211	21.8532	22.1119	21.8083	0.399069
VRSLVQV	25.5212	25.9204	25.1468	25.8238	16.8858	24.4662	0.323661		DDYVPKLYEQLSGK	23.1408	23.6841	23.8563	23.7765	23.0794	23.4639	23.945	23.9893	24.1587	23.1952	0.349226		T(+42.01)ERRVPFSLL	24.4698	23.6966	24.5564	23.1779	22.4208	24.4199	0.233964		GEAAGAVQELARALAHLLEAERQE	22.2691	22.4519	22.7528	22.8853	22.2035	22.5827	22.8225	22.5637	22.9753	22.3739	0.399956
A(+42.01)SQKRPSQRSKYLA	24.2981	24.1844	23.0903	26.5253	23.8581	24.2717	0.323795		SC(-1.01)NTATC(-1.01)VTHRLAGLLS	23.8201	23.9231	23.7776	23.7451	24.1413	23.9386	23.8447	23.7085	24.2083	24.4688	0.350657		PLNQVANPNSAIFGGARPREEVVQKEQE	22.3034	22.7708	22.1602	24.3242	24.4344	21.9202	0.243841		GFGDLKTPAGLQVLNDYL	22.8477	22.9812	22.9315	22.2043	23.4408	22.9241	22.9141	23.1628	22.9458	23.4374	0.404475
MQMKARELEQEEEQEAEGSSVTAQ	20.2146	22.6088	21.9509	20.7177	21.098	20.5169	0.329768		LLDEGHYPVRESPIDT	24.7869	21.4723	23.1802	23.0355	23.2318	24.8731	23.657	23.8645	22.7212	23.6971	0.350682		VGRPEWWMDYQ	27.4196	24.7822	27.2934	27.9505	27.4152	27.691	0.24532		ATPLNQVANPNSAIFGGARPREEVVQKEQE	22.3974	21.7812	21.9823	21.957	22.2352	22.1771	21.7223	22.059	21.4802	22.1522	0.408203
DDYVPKLYEQLSGK	23.3949	21.7172	22.8233	21.232	22.3012	22.3747	0.333841		VPLRSILESSPGMATLSEEEVRLL	22.6498	23.1947	23.0119	22.7586	23.2364	22.7694	23.4165	22.8794	23.1405	23.6017	0.356287		IDLPETFDAREQWSN	22.7638	22.6719	23.3522	24.2102	24.1035	22.6552	0.253014		GSAKVAFSAIRSTN	23.3445	23.8262	23.7847	23.7738	23.4406	23.6212	24.261	23.494	24.031	23.5422	0.414933
QGGDFTRHNGTGGRSIYGEKFEDENFILKHTGPGILSM	25.6738	24	24.6475	24.5316	26.4182	25.7963	0.335264		AGWPGYVRPLPAATAEGPAAVTL	22.7686	22.3317	22.7296	23.2027	22.2016	23.3106	22.5452	23.2724	23.4169	22.1689	0.359414		APVSTGAGGGTVLAKMYPR	24.6008	24.1967	24.8545	22.8182	23.2306	24.9311	0.257071		YGGFMKKMDELYPMEPEEEANGGEILA	26.1158	26.0634	26.1764	26.1074	26.0766	26.1996	26.0964	26.219	26.438	25.9402	0.423612
SVDQDLGPEVPPENVLGALLRV	28.5599	28.0093	27.6768	27.3343	28.0922	27.7287	0.342514		LAGLLSRSGGVVKDNFVPTNVGSEAF(-.98)	22.5953	22.9446	22.8773	22.7365	22.3978	23.0194	22.899	22.6744	22.7099	22.8171	0.359562		VGRPEWWMDY	22.5302	20.7685	22.6947	23.4885	22.0974	23.3932	0.261799		M(+42.01)MSFGSADALLGAPFAPLHGGGSLHYSLSRKAGPGGTRSAAGSSSGFHSW(-.98)	22.8418	21.5773	22.3278	22.1403	22.3471	22.4662	21.4119	21.7422	21.9794	22.4287	0.424667
GFGDLKTPAGLQVLNDYL	24.406	24.4888	23.5701	23.2474	23.8471	24.1145	0.343122		AK(+42.01)VEQVLSLEPQHEL	23.7688	23.9607	24.375	24.6583	23.7118	24.2366	24.2626	24.4263	24.798	23.8849	0.363195		TNEIVEEQYTPQSLATLESVFQELGKLTGPSNQ	23.5238	24.6471	25.0827	23.5318	22.9926	24.3559	0.264766		APPGRPDVFPPPLSSEHNGQVAEDAVSRPKDDGVPEV	26.2499	26.2901	25.9039	25.7165	26.0854	26.5261	25.9965	26.3082	25.9539	26.0859	0.434308
VGRPEWWMDY	22.3879	23.7935	23.8008	22.525	22.6763	23.1596	0.346701		LLDEGHYPVRESPIDTA	28.3141	27.9173	28.2005	28.2305	27.9702	28.3989	28.1544	28.0674	28.3725	28.1329	0.363544		M(+42.01)EMDKRIYLEL	22.0217	21.0754	22.1619	21.6736	22.5885	23.0553	0.265234		APPGRPDVFPPPLSSEHNGQVAEDAVSRPKDDGVPEVRAA	24.712	24.856	24.3569	24.8587	24.6435	25.1992	24.963	24.5739	24.7332	24.5752	0.439688
YGGFM	31.133	30.6964	30.5469	30.4359	27.3377	30.9555	0.347421		SGGVVKDNFVPTNVGSEAF(-.98)	25.8133	26.0593	26.0873	26.1209	26.1806	25.8001	26.1411	26.2233	26.2956	26.3639	0.363901		FPKPEGSQDKSLHNRELSAERPLNEQIAEAEADKI	23.3314	23.0626	22.0968	23.9274	23.7475	22.7864	0.271788		ELSAERPLNEQIAEAEAD	24.5061	24.5567	24.4358	24.4401	24.3407	24.4118	24.3988	24.5382	24.6812	24.5032	0.44167
VGRPEWWMDYQ	27.8465	27.7961	28.8153	26.7692	27.9865	28.0228	0.349547		RSGGVVKDNFVPTNVGSEAF(-.98)	25.0354	25.1123	25.136	25.1158	24.8775	25.028	25.3553	24.9028	25.0553	25.5407	0.367913		YIQQVRKAPSGRMSVLKNLQSLDPSHRISD	23.3379	23.2295	23.311	25.1389	25.1018	22.6998	0.274916		SFPWMESDVT	25.6234	25.6415	25.4789	25.7875	25.7517	25.5008	25.7016	25.2344	25.6029	25.7991	0.447413
HKTDSFVGLM(-.98)	30.027	28.9883	29.027	29.6081	26.9663	28.7768	0.35118		AQATGKPAQYIAVHVVPDQLMTF	23.2315	22.5926	23.2042	23.5414	22.7221	23.0889	23.0506	23.7749	23.9389	22.7881	0.369727		DADSS(+79.97)VEKQVALLKALYGHGQIS	21.4526	21.2868	23.3886	22.651	22.5992	23.6991	0.285721		LLDEGHYPVRESPIDTA	27.8643	27.989	27.5189	27.9378	27.8578	27.8092	27.9673	27.9269	27.9272	27.8793	0.452442
LSDDDRVTWAEQQYEKERS	24.4831	25.0612	24.1371	23.4954	24.4748	24.4093	0.355176		S(+79.97)HHLAHYRASEEEPEYGEESRSY	27.4622	27.3103	26.7746	26.7045	26.9207	28.0386	28.1555	26.4357	26.9784	27.2161	0.382953		LEGEDDPDRSMKLSF	24.9762	24.0353	24.7237	23.1638	23.0299	24.9994	0.289603		YTVFDRDNNRVGFANAV	22.7808	22.8392	22.6396	22.4375	22.9375	22.8143	22.8295	23.0488	22.3975	23.1625	0.454591
APGAMLQIEALQEVLKKL	21.9126	23.3898	22.0591	22.6849	20.7207	21.6966	0.364303		YGGFMKKMDELYPMEPEEEANGGEILA	25.9072	26.3627	26.1201	26.2231	26.2243	26.3067	26.1227	26.1684	26.2726	26.3754	0.38321		FAESLPSDEEGENYS(+79.97)KEVPEIE	23.4253	24.2941	24.0159	25.7064	24.8111	23.6128	0.291973		LLDEGHYPV	24.9086	25.8959	24.1906	25.382	25.777	25.1498	26.3383	25.239	25.2906	25.6175	0.458804
LPETFDAREQWSN	23.2585	24.2778	23.399	23.7526	21.1799	23.3754	0.367677		ATPLNQVANPNSAIFGGARPREEVVQKEQE	22.1125	22.2013	22.1612	22.3685	19.802	22.6865	22.4773	22.4884	21.8131	21.6025	0.385938		MDELYPMEPEEEANGGEILA	26.4032	26.9829	26.5005	28.1048	28.3999	26.0946	0.292231		GFGDLKTPAGLQV	23.1137	22.845	23.3198	22.6576	23.0283	23.1768	23.1768	23.2918	22.8383	23.0177	0.458877
ASQK(+42.01)RPSQRSKYLATA	28.8491	27.9727	26.6661	28.1965	25.6504	26.7426	0.376783		VPLRSILESSPGMATLSEEEVRLLAALVQDYMQM	23.6955	24.2691	23.6477	24.3455	24.1537	24.1189	23.7959	23.9398	24.4581	24.9557	0.388991		YGGFMRRVGRPEWWMDYQ	26.4213	27.4734	27.0226	26.5156	26.3167	26.8601	0.300414		DADEGDTLANSSDLLKELLGTGDNRAKDSHQQESTNNDEDMS	27.2471	27.2081	27.2057	27.456	27.166	27.27	27.0838	27.4086	27.5399	27.3344	0.461595
ASQKRPSQRSK(+42.01)YLATA	28.8491	27.9727	26.6661	28.1965	25.6504	26.7426	0.376783		SQENPNTYSEDLDV	25.4259	25.375	25.1266	25.1672	25.0749	25.4301	25.6	25.2279	25.0132	25.4622	0.389929		LEGEDDPDRSMKLSFRT	24.2275	25.1466	24.3929	24.0681	23.6593	24.6392	0.309078		LLDEGHYPVRESPIDT	22.5752	22.9867	21.3433	22.3529	22.4239	22.0443	23.2883	22.3293	22.6285	22.7143	0.461946
APPGRPDVFPPPLSSEHNGQVAEDAVSRPKD	21.427	23.771	21.6903	22.1533	24.4162	23.2465	0.379268		ELFADKVPKTAENFRAL	24.9638	24.6745	25.2836	25.6298	25.099	25.0653	25.2663	25.392	25.7275	25.1036	0.390931		A(+42.01)DKPDMGEIASFDKAKLKKTETQEKNTLPTKETIEQEKRSEIS	29.9794	29.3386	29.752	30.6083	30.7912	29.3445	0.320054		SVMPSPKVSDTVVEPYNA	22.8354	22.5921	22.4355	22.0387	23.3232	22.931	21.921	22.5311	21.981	22.737	0.46625
APSGRMSVLKNLQSLDPSHRISD	23.6277	24.2811	23.059	23.6531	26.2511	23.7519	0.385408		ELEQEEEQEAEGSSVTAQ	27.1916	25.5678	25.4815	25.5382	24.438	26.8714	25.8133	27.2772	25.1255	25.7966	0.392594		SC(-1.01)NTATC(-1.01)VTHRLAGLLS	23.888	25.4805	23.8136	23.6589	24.1334	23.4582	0.328695		A(+42.01)ASTDIAGLEESFRKF	23.8345	23.4693	23.569	23.5909	24.4594	24.3707	23.472	24.0332	23.7253	24.2519	0.46824
ELSAERPLNEQIAEAEADKI	25.5102	24.3311	24.3926	24.3453	24.657	24.0028	0.392007		APIKVGDAIPSVEVF	24.488	23.7816	24.2426	24.298	24.8367	24.2774	24.2709	24.6503	24.787	24.5412	0.404459		A(+42.01)SQKRPSQRSKYLATASTMDH	23.5007	29.1254	25.38	24.3959	24.622	23.3279	0.329467		LSEPNQTENDALEPEDLPQAAEQDEMRLELQ	20.3493	19.7274	20.3663	20.0818	19.4269	20.1301	19.8448	20.8404	20.2519	19.8575	0.471387
ELFADKVPKTAENFRAL	26.1175	24.8018	24.5157	24.9548	23.8113	24.8967	0.39306		A(+42.01)ASTDIAGLEESFRKFAIHGD	21.9358	21.4331	22.6043	20.5951	24.2826	21.8402	23.9906	24.1606	20.6838	24.4083	0.407446		LLDEGHYPVRESPIDT	22.9928	22.9979	23.4249	23.5851	22.9854	23.6593	0.350389		AQATGKPAQYIAVHVVPDQLMTF	23.3089	22.3915	23.0388	22.7052	23.1912	23.2661	22.5376	22.8221	22	22.9901	0.477357
AK(+42.01)VEQVLSLEPQHELKFRGPFTDVVTT	24.524	23.527	24.2384	23.7459	23.1844	24.186	0.39897		M(+42.01)EMDKRIYLEL	23.0654	23.3436	23.6435	23.2817	24.243	22.9067	23.5974	24.1309	24.1355	24.1953	0.410921		LAGLLSRSGGVVKDNFVPTNVGSEAF(-.98)	20.9234	21.865	21.4401	23.3817	23.482	20.5237	0.354856		Q(-17.03)GGDFTRHNGTGGRSIYGEKFEDENFILKHTGPGILSM	22.2089	22.2879	22.5615	21.9695	22.605	22.2539	22.1212	22.7314	21.3819	22.2352	0.482993
IPYIL	26.6207	24.9271	23.6167	26.1093	21.2529	23.1306	0.401278		AGVTVDELGKVLTPTQV	24.0953	23.965	24.5382	25.0036	24.2552	24.4159	24.3402	24.8974	25.0692	24.2127	0.412024		Q(-17.03)PVVPAEATDPVEQRAQEAP	22.8225	23.0893	22.7203	22.583	23.0411	22.0269	0.355353		DDYVPKLYEQLSGK	23.3619	23.0092	22.9834	22.7033	23.5861	23.3469	23.1056	23.5605	22.9156	23.4201	0.486172
NPGQPDSYFL	23.4111	22.1675	23.2878	22.2456	22.7984	22.6216	0.402452		Q(-17.03)ELEEELDEAVERSLQSILRKN	24.0469	24.5766	23.8312	23.8717	24.1066	24.0736	24.1572	23.2889	24.257	23.697	0.414022		ELFADKVPKTAENFRAL	25.2401	23.2145	23.2936	23.2612	23.5095	22.9041	0.370297		EEKEEDVEAEERGDLGEVGAWRPH	25.6866	26.353	25.4821	26.0553	26.2237	26.0804	26.5823	25.9736	25.7379	26.2085	0.488146
LLEAAQEEGAVTPDLPGLEKVQVRPE	25.1004	24.153	24.5626	24.4247	25.3769	25.1157	0.405237		ESKDQLSEDASKVITY	22.9225	20.64	21.2633	21.0794	22.0092	23.274	22.0112	22.7011	20.3762	22.2168	0.422543		ALNSVAYERSAMQNYE	26.8197	24.9677	26.7755	24.3483	24.1139	26.8629	0.370478		MDELYPMEPEEEANGGEILA	27.7312	27.7659	27.5761	28.0763	27.604	27.8732	27.6616	27.8638	27.949	27.7746	0.489313
ALGMNFSGPAPPIQYRRLLEPLLQ	22.0499	22.0106	23.3822	22.0571	22.7474	20.2242	0.411017		PMFIVNTNVPRASVPEGFLSELTQQLAQATGKPAQYIAVHVVPDQLMTF	22.5092	22.5306	22.9746	22.9249	22.5054	22.7441	22.5072	23.458	23.8933	22.2152	0.426931		SGGVVKDNFVPTNVGSEAF(-.98)	24.8723	25.9264	25.1883	25.1734	25.1832	24.4233	0.37255		ALNSVAYERSAMQNYE	28.0915	28.0682	27.8684	27.9946	27.9922	28.041	27.9395	28.0424	28.3874	27.9329	0.494781
ESSPGMATLSEEEVRL	22.876	21.7139	22.5521	21.4848	22.619	21.7198	0.419834		LEGSFLGGSEAGERLLQQGLAQVEA(-.98)	24.0067	24.2718	24.3068	24.1448	24.7347	24.3197	24.3621	24.3686	24.3365	24.6505	0.427319		YGGFMRSL	26.7363	22.6367	25.5683	19.8731	20.5696	26.9607	0.382582		PSSISWDGLDPGKLYTL	23.2678	22.791	22.9053	23.0034	23.6368	23.5021	22.7913	23.3415	23.0898	23.6332	0.499712
GWTLNSAGYLLGPHAIDNHRSFSDKHGLT(-.98)	25.5112	25.0696	24.164	24.9749	25.8201	25.2107	0.421494		SHYEEGPGKNLPFSVENKWRLLAMMTVYFGSGFAAPFFIVRHQLLKK	27.7716	27.1661	27.3952	27.9123	27.4778	27.8113	26.5371	27.6067	26.4206	27.8988	0.428761		KARELEQEEEQEAEGSSVTAQ	25.2047	26.4243	25.6507	27.411	26.9932	25.1517	0.385835		AK(+42.01)VEQVLSLEPQHELKFRGPFTDVVTT	23.2152	22.2209	22.8801	23.1053	23.0949	23.1924	22.3305	22.907	22.2037	22.9688	0.506043
GPTGPDVEDAGDETPDVDPELLRYLLGRILTGSSEPEAAPAPRRL	21.0835	23.09	21.8616	22.6137	22.7306	22.2908	0.423385		SGQLGLPDEEN	25.6856	21.4033	22.1586	22.2058	24.3291	24.8832	21.5595	21.9692	21.2388	21.9216	0.438608		PIASIHSVDLDLL	21.5718	19.8583	21.8845	20.5781	20.0356	20.7643	0.387714		PMFIVNTNVPRASVPEGFLSELTQQL	26.2826	25.0718	25.9349	25.7072	26.5719	26.586	25.0952	25.7578	25.2035	25.6575	0.510602
RSPQLEDEAKELQ	24.2507	25.2092	25.5683	24.2575	24.8725	24.7374	0.424288		S(+42.01)YGRPPPDVEGMTSL	24.4198	24.62	24.9511	25.3451	24.6454	24.6328	25.0081	25.3434	25.1687	24.6867	0.440489		ETPDVDPELLRYLLGRILTGSSEPEAAPAPRRL	21.5033	20.8603	21.0484	21.4383	21.1342	21.4763	0.388203		NLNPNAKEFVPGVKY	19.0799	19.2816	17.6396	19.1548	20.6617	20.5869	20.1918	18.5924	18.7689	19.7865	0.514591
FAESLPSDEEGENYSKEVPEIE	22.9694	23.8336	23.9785	24.0715	24.8851	23.2843	0.433491		VRSLVQV	24.0526	15.9929	18.4785	18.5031	22.417	23.4177	19.5461	23.1766	18.1232	22.2912	0.452841		NSQPDTPTDVVEENTPSFGIL	25.0585	22.7259	24.9159	25.3686	25.2696	24.3957	0.39429		EEAGSWGEDQVFAGEDKGPHPPQYAHIPDRIQTPGSLFRVLLQAMDTP	21.9466	22.1014	21.8188	21.4205	22.0136	21.7836	22.0133	21.7517	22.1999	22.0484	0.51629
ESKDQLSEDASKVITY	21.7922	21.8021	22.0207	21.2288	22.3824	20.7277	0.439113		ELFADKVPKTAENF	22.1273	22.5026	22.6228	22.725	21.2296	22.0721	22.818	22.683	22.9822	21.9767	0.45793		AGVTVDELGKVLTPTQV	23.4742	24.219	22.9082	23.4114	23.1127	22.9159	0.39433		QYDGVAELDQLLHY	23.4328	24.0411	23.9933	24.1246	24.0654	23.9286	24.3049	24.0725	23.5568	24.4756	0.520759
QAEWDDYVPKLYEQLSGK	22.993	24.0624	24.1136	23.848	22.3127	23.512	0.447007		KHTGPGILSM	26.4922	22.7216	24.7815	25.0754	25.9945	26.0238	24.2871	26.907	25.0971	25.7995	0.460224		YGGFM	31.3515	26.5217	30.587	25.7321	26.355	30.4139	0.397317		DITADDEPLGRVSF	20.2795	19.865	20.0643	20.0276	20.9005	20.8413	19.5291	20.6087	20.238	20.9709	0.524458
LLSRSGGVVKDNFVPTNVGSEAF(-.98)	23.4917	22.1057	22.0197	22.6336	23.5618	22.8011	0.454681		IPVGSLKNEDTPNRQYLDEDMLL	23.4601	23.2467	22.6267	22.8709	22.4195	23.8225	23.3396	22.5147	23.2708	22.8219	0.46102		FGGFTGARKSARKLANQ	27.3958	27.3686	27.3621	27.6383	27.8486	27.1867	0.403791		A(+42.01)SGVAVSDGVIKVFNDMKV	22.2157	21.7945	21.8222	21.4009	22.6881	22.3261	21.7211	22.2224	22.0145	22.4809	0.526663
ELEQEEEQEAEGSSVTAQ	22.495	22.4572	22.7695	22.4543	22.7725	21.6553	0.464655		APPGRPDVFPPPLSSEHNGQVAEDAVSRPKDDGVPEV	26.1501	26.6286	26.6395	26.5289	26.5846	26.3881	26.8918	25.7515	26.3334	26.3842	0.461862		SQENPNTYSEDLDV	22.987	24.0895	23.636	24.5371	24.3116	23.2614	0.409962		ALNSVAYERSAMQNY	25.2678	25.2471	24.9608	25.2823	24.9885	25.0821	25.316	25.0249	25.5701	25.1547	0.527546
LEGSFLGGSEAGERLLQQGLAQVEA(-.98)	23.9894	25.2663	23.1016	24.4138	24.7943	24.6893	0.466419		ESSPGMATLSEEEVRL	23.511	23.9945	23.8184	23.7188	23.7598	23.8614	24.1162	23.8119	23.4142	24.2088	0.465894		QAEWDDYVPKLYEQLSGK	22.6207	22.2276	22.8418	22.1307	23.3357	23.5097	0.412716		FGGFTGARKSARKLANQ	27.7786	27.7237	27.6021	27.6291	27.2902	27.6428	27.6764	27.6732	27.3555	27.2808	0.53084
DADEGDTLANSSDLLKELLGTGDNRA	21.7884	22.1782	19.6041	20.639	22.6771	22.709	0.480877		AQATGKPAQYIAVHVVPDQL	22.8394	22.9938	23.6941	23.9146	22.5302	23.0635	23.5278	24.1173	24.4973	22.4712	0.467379		GLQYRGRGS(+79.97)EEDRAPRPR	25.5275	26.1451	26.2011	24.0211	24.4694	26.8928	0.416849		DADSS(+79.97)VEKQVALLKALYGHGQIS	24.0908	23.9486	24.2928	24.1976	23.7823	23.7925	24.084	24.0258	24.3282	23.5616	0.531356
GRPEWWMDYQ	24.3383	22.1621	22.8722	23.4514	22.6795	21.0164	0.483953		DMHDFFVGLM(-.98)	21.9867	21.2207	21.5483	20.8725	26.6006	21.7337	21.3633	21.37	20.8785	22.7056	0.468616		HISPDRVYINYY	24.6741	27.0294	25.0447	24.5919	25.2368	24.9149	0.425884		V(+42.01)NPTVFFDITADDEPLGRVSFELFADKVPKTAENFRAL	23.8617	23.9025	24.3261	23.6458	24.4265	24.3149	23.9125	24.2042	24.1394	24.1208	0.531512
FAESLPSDEEGENYS(+79.97)KEVPEIE	23.953	24.109	23.2667	23.2944	25.6061	24.0964	0.486075		GEAAGAVQELARALAHLLEAERQE	23.2026	22.2846	22.9054	22.8217	23.1587	23.3461	22.5313	23.0535	22.9293	23.3649	0.470143		APPGRPDVFPPPLSSEHNGQVAEDAVSRPKD	22.3627	23.1732	22.6241	23.6932	23.6116	22.2498	0.426347		YGGFM	29.0174	29.0221	28.9684	29.5722	29.2643	28.6229	28.9868	28.7586	29.6965	29.0733	0.53381
A(+42.01)DKPDMGEIASFDKAKLKKTETQEKNTLPTKETIEQEKRSEIS	29.8103	29.916	29.225	29.0451	31.5521	30.0443	0.499494		Q(-17.03)QETAAAETETRTHTLTRVNLESPGPERVW	25.0807	25.339	24.938	25.0559	24.7231	25.123	25.5537	24.9114	25.047	25.0596	0.473369		SGSAKVAFSAIRSTNH	28.5613	28.081	28.5529	28.2627	28.7312	28.8193	0.429463		VLTDPDAPSRKDPKFREWHHFLVV	22.1168	21.7436	21.7056	21.8947	22.0757	22.2695	21.5766	22.4974	21.6003	22.2636	0.535599
VPLRSILESSPGMATL	23.0812	21.5465	22.4775	22.6819	23.0359	22.4412	0.503707		YTVFDRDNNRVGFANAVV	26.6042	27.0935	27.3313	27.2094	26.9614	26.7205	27.355	27.447	27.6232	26.8477	0.482804		LPETFDAREQWSN	23.4026	22.1759	22.5776	21.7418	22.0732	23.001	0.440296		SWNLDWGDN	23.0513	23.1226	23.0056	23.845	22.378	22.896	23.2472	23.1719	23.8691	23.1328	0.537707
LDEDMLLKVLEYLNQEQAEQGREHLA	19.5167	21.9163	20.0626	20.3743	19.8751	19.5706	0.504772		SGKEVKGEEKGENQNSKFEVRLL	26.6246	25.6784	25.6387	25.2906	25.9632	27.0084	26.5756	25.5648	25.6273	25.762	0.483752		AGNSDLILPVPAFNVINGGSHAGNKLAMQEF	23.8215	22.8123	23.8584	23.7796	23.9389	23.6708	0.442775		S(+42.01)DKPDMAEIEKFDKSKLKKTET(+79.97)QEKNPLPSKETIEQEKQAGES	24.3729	23.7292	24.1955	24.007	23.2097	23.7272	23.6712	23.8571	24.2883	23.0657	0.540259
SQENPNTYSEDLDV	23.6354	23.6229	24.6822	23.7754	24.1654	22.9122	0.516628		IPVGSLKNEDTPNRQY	26.7766	26.2321	26.0533	26.3054	26.522	26.6602	26.9251	26.4344	26.462	26.0892	0.484482		ESKDQLSEDASKVITY	21.7639	21.9273	22.0098	19.8642	22.6372	21.2043	0.454539		EIGDEENSAKFPI(-.98)	27.0012	26.8418	26.832	27.0506	26.784	26.905	27.1799	26.6599	26.7306	26.6825	0.541177
DADSSVEKQVALLKALYGHGQISH	25.9498	24.76	24.9954	24.6863	24.8812	25.3165	0.539667		AVLRTDGEPRARLGALLA	20.362	15.5335	16.9311	16.833	17.2107	20.1134	16.5303	20.2577	16.1944	18.0578	0.486296		S(+42.01)YGRPPPDVEGMTSL	22.361	22.607	22.873	23.8689	22.9554	22.2307	0.46076		AGWPGYVRPLPAATAEGPAAVTL	22.9423	22.0933	22.2008	22.6366	22.935	22.7755	21.4483	22.6591	22.2931	22.6702	0.542911
TNEIVEEQYTPQSLATLESVFQELGKLTGPSNQ	25.1918	24.695	24.515	24.3658	25.0484	24.3835	0.541879		AK(+42.01)VEQVLSLEPQHELKFRGPFTDVVTT	23.4401	22.7187	23.2476	23.5477	22.9712	23.6129	23.1226	23.7403	23.7003	22.681	0.486414		GLQYRGRGSEEDRAPRPR	23.9962	24.5459	24.6785	24.1435	25.1533	24.804	0.463491		ASQK(+42.01)RPSQRSKYLATA	26.4013	26.1611	26.9145	26.3765	26.1861	26.2508	26.3178	25.7743	26.2449	26.786	0.543984
LEGEDDPDRSMKLSFRT	23.7702	25.1933	24.5478	24.4887	24.2168	23.9223	0.542331		TVFDRDNNRVGFANAVV	22.215	22.1839	22.2491	22.3653	21.3309	21.225	21.0635	22.3361	22.3528	22.1384	0.487395		GLQY(+79.97)RGRGSEEDRAPRPR	25.5205	25.8593	26.1964	24.0211	24.4694	26.8928	0.468237		ASQKRPSQRSK(+42.01)YLATA	26.4013	26.1611	26.9145	26.3765	26.1861	26.2508	26.3178	25.7743	26.2449	26.786	0.543984
HISPDRVYINYY	24.8623	25.0425	24.7635	24.8331	25.1265	24.0854	0.552128		S(+42.01)YGRPPPDVEGMTSLKVDNL	24.5905	24.7538	25.1405	25.4474	24.3531	24.9415	24.998	25.3634	25.4432	24.4836	0.488404		VPSPVSSEDDLQEEEQLEQAIKEHLGPGSSQEMERLAKVS	25.422	23.9716	25.594	26.3261	25.8755	24.5429	0.474387		LSRSGGVVKDNFVPTNVGSEAF(-.98)	22.5762	22.3022	21.8057	21.9132	21.7248	22.0035	21.9991	21.9784	21.7543	22.0508	0.545842
IDLPETFDAREQWSN	23.7756	23.4274	23.6319	22.4875	24.2408	23.1023	0.557252		ELSAERPLNEQIAEAEADKI	24.0401	24.501	24.6757	24.4293	24.7489	24.2444	24.6334	24.7886	24.9277	24.4259	0.49385		PSSISWDGLDPGKLYTL	22.0845	22.2686	21.7891	22.1368	22.1191	22.2123	0.488179		LPETFDAREQWSN	23.5219	23.7781	23.507	24.7833	23.0241	23.2505	23.7761	24.3957	24.7487	23.6807	0.548998
SAASAPLVETSTPLRL	23.595	21.6181	22.5442	21.8658	22.7058	21.9961	0.561992		APSDPRLRQFLQKSLAAATGKQELAKYF	22.0865	21.4061	22.2956	22.9605	22.8061	22.1172	21.7541	22.6072	23.2512	23.3036	0.493942		A(+42.01)SSDIQVKELEKRASGQAFEL	25.3092	26.5981	25.7346	27.2812	26.9172	25.1639	0.49011		VPLRSILESSPGMATLSEEEVRLLAALVQDYMQMKARELEQEEEQE	22.374	22.3039	22.445	22.4746	22.2346	22.122	22.294	21.6767	23.2721	21.4886	0.551127
DVAHEILNEAYRKVLDQLSARKYLQSVVA	26.0975	26.7216	24.7854	25.9637	25.9292	24.146	0.562811		QAEWDDYVPKLYEQLSGK	23.9002	24.0725	24.2399	24.6661	24.1881	24.426	23.8646	24.8441	24.7171	24.03	0.495839		YGGFLRKYP	24.4568	21.715	23.2207	19.2265	19.2323	25.7176	0.492367		A(+42.01)DKPDM(+15.99)GEIASFDKAKLKKTETQEKNTLPTKETIEQEKRSEIS	21.2652	21.2028	20.8137	20.8932	20.7841	20.9415	20.9398	20.3921	21.057	21.1208	0.553085
S(+42.01)DKPDMAEIEKFDKSKLKKTETQEKNPLPSKETIEQEKQAGES	30.2191	31.4338	31.3649	30.966	33.067	30.569	0.57638		AGDETPDVDPELLRYLLGRILTGSSEPEAAPAPRRL	21.3747	21.6243	21.6613	21.3653	22.5236	21.5959	22.0643	21.8071	21.8554	22.0397	0.497727		Q(-17.03)LEDEAKELQ	23.0007	24.8489	23.7186	23.5502	23.597	23.2179	0.507057		A(+42.01)DQLTEEQIAEFKEAF	21.9572	22.1332	21.7802	22.1433	22.5813	22.7111	21.9635	22.2609	21.9884	22.2489	0.558882
MDELYPMEPEEEANGGEIL	26.1904	25.6259	25.4872	25.1739	26.606	24.1848	0.576519		S(+42.01)DKPDMAEIEKFDKSKLKKT(+79.97)ETQEKNPLPSKETIEQEKQAGES	24.2385	23.0338	22.4766	21.7015	22.8915	24.2931	23.1523	22.3723	22.9706	23.3828	0.500689		IPVGSLKNEDTPNRQY	25.6616	28.2649	25.6982	25.784	25.9726	26.0037	0.51195		A(+42.01)GRSAVSASSKWLDGFRKWYYNA	15.637	16.6123	16.8621	16.3415	17.67	16.8321	15.9602	17.1542	17.3779	17.0521	0.560324
RFSWGGRDSRSGSPMARR	22.3138	22.3518	21.4734	22.7239	24.1675	20.9785	0.58231		GWTLNSAGYLLGPHAIDNHRSFSDKHGLT(-.98)	24.2698	23.4913	22.8525	23.5444	24.1191	23.6497	23.677	23.5092	24.1836	24.2975	0.50464		SFPWMESDVT	24.3623	21.4232	23.8701	24.3695	24.1478	23.2317	0.513021		PVFDNLMQQKLVDKNIFS	22.6707	22.1506	22.9343	22.3428	21.5352	22.9931	22.5736	22.8044	22.032	22.1484	0.560583
IPVGSLKNEDTPNRQYLDEDMLLKVLEYLNQEQAEQGREHLA	26.476	26.5587	25.6216	27.6516	28.7124	24.5021	0.601065		PLNQVANPNSAIFGGARPREEVVQKEQE	24.5479	23.7526	24.7621	24.8366	24.0924	24.8717	24.2736	25.012	24.9841	23.8919	0.513373		WSRMDQLAKELTAE	25.0057	21.6227	24.285	24.4218	24.2578	24.4358	0.515603		NPEPQDQGELFQGVDPR	22.9733	22.8776	22.5602	23.7972	22.0128	22.9215	22.8694	23.039	23.7595	22.6744	0.563138
NAPPEPVPPPRAAPAPTHV	27.0995	27.6971	28.0282	26.4769	27.8983	27.5981	0.608019		ATPKQGPRMLGAPEEADANEEGV	23.2212	23.0355	22.7154	22.8939	21.4799	23.1045	22.4321	23.6485	22.8093	22.6295	0.514209		SFARAPQLDL	28.8291	24.8545	27.7656	25.9437	25.6314	27.1969	0.524298		RVDYAGVTVDELGKVLTPTQV	22.618	22.1238	22.7131	21.7094	22.5891	22.789	22.3808	22.1923	20.5704	22.5229	0.568057
PFNWDLPEPRSRASKIRVHPR	21.2499	22.7802	20.9792	21.3556	23.8061	21.4354	0.617853		A(+42.01)SQKRPSQRSKYLATASTMDH	25.1264	24.884	24.6923	24.3357	24.851	25.0655	24.6962	25.279	24.3372	23.2174	0.521119		ELSAERPLNEQIAEAEADKI	24.3125	24.9181	24.1671	24.4405	24.5888	23.5296	0.526116		AQATGKPAQYIAVHVVPDQL	24.0956	22.8483	23.2161	22.5765	23.6633	23.6147	22.7861	23.1025	22.3636	23.4742	0.568699
KAPSGRMSVLKNLQSLDPSHRISD	23.2241	23.7977	22.712	22.9974	23.7505	22.0559	0.622438		SVMPSPKVSDTVVEPYNA	22.5158	22.5309	23.0522	23.3016	22.5375	22.7134	23.0576	23.2347	23.4846	22.322	0.522009		APIKVGDAIPSVEVF	23.6821	23.377	23.0299	22.8829	22.596	23.7801	0.530416		APSDPRLRQFLQKSLAAATGKQELAKYFLAELLSEPNQTENDALEPEDLPQA	21.4631	21.7072	21.7179	22.0139	21.7482	21.681	21.647	21.4485	21.8642	21.6841	0.569072
V(+42.01)NPTVFF	25.9275	23.8555	22.9536	23.0555	24.2116	23.9976	0.632544		EIGDEENSAKFPI(-.98)	27.3905	26.9615	26.8781	27.0436	25.8428	27.0759	26.8331	26.7769	25.9877	26.3588	0.522117		YGGFMRRVGRPEWWMDYQKRYGGFL	23.1452	24.5218	22.6824	24.1948	23.482	23.8779	0.533011		A(+42.01)SSDIQVKELEKRASGQAFEL	25.149	25.5254	25.5557	25.2324	25.2563	25.3572	25.3246	25.6202	25.4183	25.2954	0.572172
PRGEAAGAVQELARALAHLLEAERQE	20.3521	22.686	17.3592	20.8879	19.6911	22.5166	0.633537		GFGDLKTPAGLQVLNDYL	23.2164	23.6525	22.8539	23.5264	23.0982	23.7453	24.0574	23.0359	23.2666	23.0588	0.528766		ALDIYSAVDDAS(+79.97)HEKELPR	23.9621	22.3905	22.9149	22.9997	24.7712	22.9744	0.548761		AGGHKLGLGLEFQA	23.2787	23.9301	23.8325	23.6585	23.554	23.346	23.8173	23.9736	23.6873	23.8931	0.57419
PLDSQSIYQLIEI	23.4938	21.5584	21.9473	21.9872	21.683	22.3861	0.641473		T(+42.01)ERRVPFSLL	22.768	23.3456	24.2868	24.7617	25.9618	23.363	23.9402	25.251	25.482	25.4065	0.529972		MQMKARELEQEEEQEAEGSSVTAQ	20.1917	22.603	21.8581	22.4398	22.3883	21.3704	0.551446		VRSLVQVRDAEPGADAEPGADAEPGADDAEEVEQKQLQ	23.4545	23.9794	23.4179	24.0417	23.4704	23.7428	23.9094	23.4929	23.972	23.7207	0.574247
APIKVGDAIPSVEVF	24.4434	23.4411	24.4475	23.9281	23.5678	24.2543	0.64439		TGPGILSM	27.0138	27.5088	27.7597	27.9665	27.3435	27.0065	27.6009	28.1229	28.1733	27.5687	0.532293		ESKDQLSEDASKVITYL	25.0591	25.8058	25.2807	25.3873	25.3558	24.8618	0.553861		ASWGEFQARVPERAPLPPPVPSQFQ	24.351	24.2523	24.0165	23.5867	23.7379	24.269	24.0575	24.0682	24.1157	23.8952	0.574875
GLQYRGRGSEEDRAPRP	25.1221	25.4883	25.4864	26.3738	24.726	25.7342	0.645505		SDK(+42.01)PDMAEIEKFDKSKLKKT(+79.97)ETQEKNPLPSKETIEQEKQAGES	24.8409	24.5488	22.7751	23.0761	23.3949	24.0004	23.2737	23.2439	23.473	23.2287	0.533093		LLDEGHYPV	27.0732	24.1162	26.9246	24.296	24.2039	27.0783	0.564391		ELSAERPLNEQIAEAE	25.0352	25.0826	24.8257	25.2057	24.7271	25.0589	25.0371	25.005	25.4199	24.7553	0.576731
GNPDDSFLEDEGEDRNGVTLTEK	22.2165	22.3503	22.7232	22.486	21.0049	22.911	0.646129		ALNSVAYERSAMQNYE	28.1954	28.1222	27.9878	28.0767	27.2546	28.6153	28.1925	27.9372	27.7565	27.8739	0.538094		NPGQPDSYFL	22.8445	22.939	22.7654	23.261	22.6325	21.9554	0.572652		QLYENKPRRPYIL	25.2088	25.0105	24.7549	25.1805	25.2458	25.27	25.7508	24.8832	25.0902	24.9314	0.578045
DADSSVEKQVALLKALYGHGQIS	26.5219	25.6354	25.2227	25.5768	25.1205	26.0164	0.656045		Y(+42.01)GGFMTSEKSQTPLVTLFKNAIIKNAH	25.1559	25.045	21.5093	23.4393	24.5578	25.1433	24.6863	23.0902	25.6126	23.7923	0.540507		GFGDLKTPAGLQVLNDYL	23.4198	22.9413	23.6748	23.3418	23.0404	23.2437	0.588397		AEWDDYVPKLYEQLSGK	18.7505	17.6953	18.3229	19.2661	18.9126	18.5453	17.7301	17.9785	19.3337	18.2616	0.585813
ADKVPKTAENFRAL	26.4665	26.4867	27.1231	25.3757	26.9709	26.9156	0.656376		YGGFLRRQFKVVT	23.5428	17.2235	20.2305	23.2935	24.6032	23.0646	22.8527	19.3596	23.913	24.9082	0.544544		SAWGSWSKEQLNPQARQFWSLAAPQRF(-.98)	25.1096	24.8116	24.4923	24.9464	24.8698	23.9606	0.590492		RSGGVVKDNFVPTNVGSEAF(-.98)	25.2139	25.1522	24.8049	24.7354	24.6373	24.922	25.0101	25.0855	25.1617	24.7484	0.587258
RPSSISWDGLDPGKLYTL	20.4799	19.5344	21.3463	19.1389	19.6757	21.3697	0.669221		SVDQDLGPEVPPENVLGALL	26.0357	26.6924	26.2491	26.2244	26.4982	26.1041	26.4483	26.319	25.7628	26.5051	0.544881		MDELYPMEPEEEANGGEIL	25.3513	26.5202	25.6101	26.9863	26.4552	25.1641	0.593499		SQENPNTYSEDLDV	25.2361	25.4792	25.2493	25.6475	25.2352	25.2066	25.3474	25.3597	25.4132	25.2638	0.589286
SVDQDLGPEVPPENVLGALL	28.6838	27.0732	26.7175	26.9262	27.4007	27.2947	0.671227		MDELYPMEPEEEANGGEILA	27.743	28.1191	27.5814	27.6388	26.861	27.7677	27.977	27.6993	27.4859	27.7012	0.547751		QGGDFTRHNGTGGRSIYGEKFEDENFILKHTGPGILSM	25.2108	24.3511	24.1646	26.2484	26.2748	23.0977	0.597543		SSPETLISDLLMKESTENAPRTRLEDPS	20.8422	21.074	21.0196	20.9658	21.0434	21.0617	20.9951	20.9212	21.4272	20.8448	0.591105
SLSAASAPLVETSTPLRL	28.6473	28.3208	28.326	27.4	29.0982	28.108	0.672867		YGGFM(+15.99)RF	23.9941	18.3145	20.2049	21.2323	22.2523	23.2825	21.4231	22.6445	20.2702	21.7574	0.551077		NAPPEPVPPPRAAPAPTHV	27.1039	27.836	27.7085	27.2146	27.4619	27.5571	0.606595		DADEGDTLANSSDLLKELLGTGDNRAKDSHQQESTNNDEDM	23.2595	23.4422	23.3459	23.7379	23.1541	23.3609	23.6033	23.3496	23.629	23.3309	0.591731
MSESAPLPETHQFGEGVSSPKTHLGETLTPLSKAYQSLGGPFPKV	24.7041	23.8151	23.6035	22.735	25.8925	24.8152	0.678558		MSESAPLPETHQFGEGVSSPKTHLGETLTPLSKAYQSLGGPFPKV	23.6152	23.9973	24.2293	24.0426	24.8006	24.1063	24.271	23.9154	24.3962	24.7238	0.556207		GLQYRGRGS(+79.97)EEDRAPRP	26.4682	26.6623	26.7073	26.3693	26.6975	27.1871	0.606774		VIVPLPVPIP	29.0557	28.8571	29.4791	29.7892	29.5665	30.2572	28.2879	29.9797	29.3761	29.9317	0.592926
VPSPVS(+79.97)SEDDLQEEEQLEQAIKEHLGPGSS(+79.97)QEMERLAKVS	25.9729	25.7969	25.3102	26.5661	28.1899	23.9585	0.685019		AGGHKLGLGLEFQA	24.3062	24.1407	24.0839	23.8462	23.3832	24.1787	24.3564	23.9012	23.796	24.1055	0.557307		EEKEEDVEAEERGDLGEVGAWRPH	24.6877	26.0336	24.8663	25.5806	25.7801	24.9897	0.627222		A(+42.01)ADISQW	23.0767	23.8383	23.4653	23.8187	24.1139	23.8485	23.9428	23.7092	23.1846	24.3477	0.594761
AGDETPDVDPELLRYLLGRILTGSSEPEAAPAPRRL	23.2544	23.8829	21.2359	23.0966	22.5703	23.8113	0.695617		PVFDNLMQQKLVDKNIFS	22.8734	22.1695	22.6208	23.5412	23.7938	22.8577	22.7363	23.4314	23.4154	23.5954	0.562595		PMFIVNTNV	24.4422	23.4237	24.1115	23.5838	23.2662	24.4148	0.629352		GLQYRGRGSEEDRAPRP	25.6233	26.1361	25.9491	25.7691	25.6208	25.8562	26.5971	25.9566	25.5456	25.7093	0.596647
AVPRGEAAGAVQELARALAHLLEAERQE	28.0202	28.6718	27.0165	27.5989	27.3956	28.0752	0.70409		ESKDQLSEDASKVITYL	25.5419	26.1765	25.8917	26.08	26.3668	25.8873	26.1453	25.9493	26.2334	26.3327	0.564605		MSESAPLPETHQFGEGVSSPKTHLGETLTPLSKAYQSLGGPFPKV	23.5551	23.0019	23.3322	25.9318	25.8515	20.7684	0.632189		IPVGSLKNEDTPNRQYLDEDMLLKVLEYLNQEQAEQGREH	21.2788	21.1103	21.1074	21.592	20.8222	20.977	21.5508	20.9343	22.3005	20.9576	0.596711
ASQPDVDGFLVGGASLKPEFVDIINAKQ	22.5702	21.2677	21.6202	22.2596	24.508	20.2044	0.718111		GFGDLKTPAGLQVL	23.698	22.4885	22.7726	22.8574	23.8685	22.9872	22.9309	23.6357	23.3896	23.6831	0.566054		GLQYRGRGSEEDRAPRP	24.8905	24.4393	25.37	23.8402	24.3632	25.5954	0.635076		GWTLNSAGYLLGPHAIDNHRSFSDKHGLT(-.98)	24.2326	23.2792	23.1809	22.8014	22.0454	22.8662	23.048	23.1789	22.9196	22.5018	0.597563
YGGFMRRVGRPEWWMDYQKRYGGFL	21.0258	23.5457	22.7992	22.1461	23.2277	22.942	0.718594		SLPSDEEGENYSKEVPEIE	24.3655	24.6372	24.0936	24.8796	24.1315	24.4509	25.2005	24.1559	24.5159	24.4659	0.567726		SGQLGLPDEENRRESKDQLSEDASKVITYL	24.7408	24.1183	24.0835	25.1807	25.3159	23.425	0.639667		DMHDFFVGLM(-.98)	19.5377	20.363	20.404	20.4077	19.9779	19.6952	20.4438	20.6491	20.2924	20.2449	0.600368
IPVGSLKNEDTPNRQYLDEDMLLKVLEYLNQEQAEQGREHL	25.0216	26.8723	25.8316	26.4714	27.2144	22.3568	0.744006		AVPRGEAAGAVQEL	24.942	24.0158	24.7639	25.0125	24.0326	24.4794	24.2201	25.2311	25.143	24.5649	0.570567		AVLRTDGEPRARLGALLA	22.7533	21.9196	22.5488	22.1216	22.6169	23.0316	0.641448		NSQPDTPTDVVEENTPSFGIL	25.2754	25.4868	25.4389	25.6737	25.3511	25.4235	25.4467	25.4929	25.4975	25.5597	0.602381
FGGFTGARKSARKLANQ	27.3042	27.5356	27.3907	26.467	28.2888	26.8958	0.745163		SGSAKVAFSAIRSTN	26.8748	25.9042	26.0699	25.4714	26.4357	26.5859	26.2423	26.6278	25.7554	26.3865	0.571405		ALNSVAYERSAMQNY	23.9002	20.3874	24.3053	21.1463	20.964	24.0803	0.643455		DADSS(+79.97)VEKQVALLKALYGHGQISH	21.5963	21.374	21.7308	20.2646	21.2416	21.296	21.5951	21.1648	21.4752	21.4009	0.60457
TNEIVEEQYTPQSLATLESVFQELGKLTGPS	23.5328	23.9072	23.1938	23.5719	23.7548	23.0004	0.755602		VPLRSILESSPGMATLSEEEVRLLAALVQDYMQMKARELEQEEEQEAEGSSVTA	23.8249	24.0581	24.2465	24.0192	24.7872	24.404	23.7855	24.3124	24.4336	24.6385	0.573627		SLSAASAPLVETSTPL	26.0855	26.4304	26.2291	27.1898	26.3308	25.8337	0.645168		WGSPRASDPPLAPDDDPDAPAAQLARAL	22.421	22.8433	22.4122	23.0717	22.2307	22.5514	22.8017	22.4046	23.1983	22.5814	0.606263
ARELEQEEEQEAEGSSVTAQ	24.7543	25.7433	26.3419	25.6034	25.8677	24.8128	0.757834		ADK(+42.01)PDMGEIASFDKAKLKKTETQEKNTLPTKETIEQEKRSEIS	27.4215	26.8548	27.148	26.9634	27.3605	27.9822	27.9425	27.018	26.7441	26.9036	0.575084		Q(-17.03)QETAAAETETRTHTLTRVNLESPGPERVW	24.2265	23.7744	22.99	24.8533	24.5672	22.6884	0.653341		SGQLGLPDEEN	20.4548	22.3834	19.3779	23.0393	22.7903	21.5998	22.3902	21.9514	22.0419	22.0166	0.607073
YIQQVRKAPSGRMSVLKNLQSLDPSHRISD	23.82	24.1155	23.0662	23.5274	25.3246	22.8039	0.801503		EEKEEDVEAEERGDLGEVGAWRPH	27.1358	26.1673	26.7665	26.6217	26.4414	27.5954	26.5758	26.6376	26.5515	26.5291	0.578413		AYGFRDPGPQL	25.9737	23.2901	25.2061	23.0982	23.4007	26.2009	0.666321		ADK(+42.01)PDMGEIAS(+79.97)FDKAKLKKTETQEKNTLPTKETIEQEKRSEIS	20.4202	20.9144	20.4198	19.6808	20.5173	20.3922	20.8808	20.5359	21.2105	19.767	0.61041
FPKPEGSQDKSLHNRELSAERPLNEQIAEAEADKI	23.1175	23.9231	22.346	23.3402	23.4749	22.9579	0.802106		DAEPGADAEPGADAEPGADDAEEVEQKQLQ	26.8098	26.1846	25.9599	25.9214	25.1655	27.1742	26.5676	26.1337	25.2826	26.0623	0.579366		PKFEVIDKPQS	26.1421	27.6451	26.7867	26.5989	25.8769	27.2856	0.67297		ASQPDVDGFLVGGASLKPEFVDIINAKQ	23.2873	22.883	23.3031	23.4626	23.5526	23.5586	22.8223	23.0117	23.0359	23.5571	0.611624
S(+42.01)YGRPPPDVEGMTSL	22.5646	22.2741	23.5256	22.1888	23.3472	23.2173	0.817572		VRSLVQVRDAEPGADAEPGADAEPGADDAEEVEQKQLQ	24.16	23.8678	23.9994	23.7569	23.686	24.5591	23.929	23.3049	23.4596	23.5411	0.589153		GSAKVAFSAIRSTN	22.9435	23.9919	23.8642	23.6909	24.2328	23.427	0.67487		SVKEIMAEIYKNGPVEGAFT	20.2077	20.6312	20.9178	20.1896	20.131	20.2982	20.7228	20.4008	20.787	20.3542	0.611806
SGQLGLPDEENRRESKDQLSEDASKVITYL	25.4579	24.0786	24.6074	23.9121	25.2679	24.5843	0.832579		VPLRSILESSPGMATL	25.2524	23.0846	23.1021	23.2332	23.3458	23.4011	23.1819	23.2541	23.3403	23.6521	0.589257		ELEQEEEQEAEGSSVTAQ	22.3911	23.8484	22.5225	23.049	23.1808	21.6668	0.68969		G(+42.01)DQALSFLKDFLAGGIAAAVSKTAVAPIERVKLLL	21.2633	21.6632	21.6684	21.7619	21.3095	22.0352	21.2361	21.9043	21.28	21.7157	0.612486
SSEMARDEDGGQDGDQVGHEDLY	23.8448	25.6968	26.5277	24.5822	26.2942	24.5314	0.833308		ALNSVAYERSAMQNY	25.3904	25.3126	25.2749	25.2298	24.8296	25.6736	25.2571	25.2682	25.0975	25.1346	0.593746		LEGEDDPDRSMKLSFRTRAYGFRDPGPQL	22.5847	21.571	22.012	22.1438	22.1981	21.357	0.71593		MQLKPMEINPEMLNKVLAKLGVAGQWRFADVL	17.2114	16.444	17.2655	17.8232	16.2398	17.3024	16.8517	17.4061	16.5423	17.8421	0.615134
MDELYPMEPEEEANGGEILA	26.9074	26.166	26.486	26.269	28.5196	25.3986	0.837173		M(+42.01)MSFGSADALLGAPFAPLHGGGSLHYSLSRKAGPGGTRSAAGSSSGFHSW(-.98)	21.5574	22.2708	22.2493	22.1808	22.1649	22.0418	22.2334	22.4856	23.0824	21.4124	0.598916		AGDETPDVDPELLRYLLGRILTGSSEPEAAPAPRRL	23.2447	23.8894	23.1349	23.4912	23.3364	23.7475	0.71888		A(+42.01)SQKRPSQRSKYLATASTMDHAR	20.2854	20.9905	21.5924	20.649	19.9649	20.1675	21.0774	21.0966	21.1753	20.8422	0.617346
RLSPVPPVPGAPPTYISPLGGGPGLPPMMPPGPPAPNTNPFLL	23.9555	22.9433	23.3625	22.8574	23.9613	23.165	0.843995		Q(-17.03)PVVPAEATDPVEQRAQEAP	24.3831	24.3195	23.8838	23.6997	23.9197	24.4721	24.327	23.9341	23.809	24.1486	0.604522		KHTGPGILSM	26.5742	22.8853	25.5355	23.0114	23.5901	26.7123	0.742255		DLQRVRGDLGAALDSWIT	19.2754	19.7858	19.4756	19.8984	19.3043	19.428	20.276	19.2203	19.5228	19.8763	0.617476
DADSS(+79.97)VEKQVALLKALYGHGQIS	21.673	24.0382	23.2067	23.9024	22.2073	23.3288	0.848744		YGGFLRKYPK	28.6651	28.1307	28.1126	27.9141	28.4659	28.3084	28.0513	28.1742	27.9373	28.3977	0.611475		LLSRSGGVVKDNFVPTNVGSEAF(-.98)	21.6255	23.242	22.4405	22.633	22.8977	21.0109	0.751171		NPGQPDSYFL	24.9156	24.3332	24.5333	24.5187	25.3765	25.2262	24.3298	24.9491	24.4049	25.537	0.619491
FENKVPEKQKLFQEDNGMPVHLKGGASDALLYRATMALTLGGTAYAIYLLAMAAFPKKQN	26.5124	26.8957	26.965	26.2391	28.3599	25.2531	0.860564		APSDPRLRQFLQKSLAAATGKQELAKYFLAELLSEPNQTENDALEPEDLPQAAEQDEMRLE	24.5875	24.7956	24.8009	24.6388	25.0325	24.6557	24.8428	24.764	25.0117	24.8372	0.612193		VPLRSILESSPGMATL	21.9751	22.96	22.3528	22.1092	22.9617	21.7523	0.75291		VPLRSILESSPGMATLSEEE	24.4549	24.4126	24.197	24.586	24.0477	24.3757	24.2247	24.4794	24.7116	24.2423	0.622871
PMFIVNTNVPRASVPEGFLSELTQQL	26.5142	25.58	25.9943	25.5595	26.6211	26.1342	0.862607		YGGFMRF	27.956	28.5287	28.4776	28.4396	28.354	27.6744	28.6272	28.6317	28.8559	28.572	0.612384		ESSPGMATLSEEEVRL	21.878	22.4811	22.3839	22.7152	22.3775	21.1275	0.753351		GLQYRGRGS(+79.97)EEDRAPRPR	25.7642	25.9488	26.0077	25.66	25.7221	25.5748	26.5503	25.8659	25.7528	25.8184	0.623394
SGSAKVAFSAIRSTN	26.1127	26.2628	26.3729	25.233	26.9643	26.2701	0.862888		TNEIVEEQYTPQSLATLESVFQELGKLTGPSNQ	25.0473	26.0741	26.4365	25.66	27.9086	24.4996	25.7335	26.0116	26.8974	26.3415	0.613043		ALGMNFSGPAPPIQYRRLLEPLLQ	21.9332	22.9028	21.3002	22.3337	22.576	21.7489	0.757505		LLEAAQEEGAVTPDLPGLEKVQVRPE	26.0638	25.9622	26.114	26.3981	25.8634	26.0149	26.2414	25.7967	26.1158	25.9323	0.624721
LAGLLSRSGGVVKDNFVPTNVGSEAF(-.98)	22.9036	21.6448	21.8184	21.6864	23.4783	21.5971	0.865328		LSEPNQTENDALEPEDLPQAAEQDEMRLELQ	20.1731	20.4018	20.0824	20.8338	19.0545	20.6544	20.3651	20.4109	20.0356	19.924	0.61456		APPGRPDVFPPPLSSEHNGQVAEDAVSRPKDDGVPEV	26.8204	24.1256	24.8081	26.0688	26.0038	24.5977	0.761702		RVDYAGVTVDELGKVLTPTQVMNRPSSISWDGLDPGKLYTL	22.7381	22.1647	22.4732	22.5548	23.1053	22.7956	22.2861	22.6317	22.7939	23.0303	0.626128
A(+42.01)SSDIQVKELEKRASGQAFEL	25.4584	25.9001	26.9094	24.6163	26.9839	26.2255	0.865997		SLSAASAPLVETSTPLRL	28.3818	28.7916	28.7751	28.9323	28.6963	28.7091	28.7638	28.559	28.9904	28.8597	0.615915		DMNAANVGWNGSTFA	20.9299	21.4847	21.2425	22.9123	21.6092	19.9681	0.764901		GPTGPDVEDAGDETPDVDPELLRYLLGRILTGSSEPEAAPAPRRL	22.5362	22.8389	22.6829	22.9688	22.6611	22.3281	23.0694	22.2428	23.0825	22.4759	0.632504
SAPLVETSTPLRL	27.8912	27.821	27.72	27.3713	28.2221	27.7046	0.867967		GPTGPDVEDAGDETPDVDPELLRYLLGRILTGSSEPEAAPAPRRL	22.8636	23.2676	23.0592	22.855	23.3839	22.6451	23.3018	23.2125	23.3475	23.3652	0.61983		Q(-17.03)AEATRQAAAQEERLADLASDLLLQYLLQGGARQ	21.7361	22.6677	22.0204	23.4507	21.944	21.6135	0.772403		SRSGGVVKDNFVPTNVGSEAF(-.98)	22.216	22.0026	21.8653	22.0957	21.8571	21.8418	21.9769	22.0199	22.353	22.1163	0.633388
DMNAANVGWNGSTFA	20.7589	21.232	22.3773	20.6282	22.0261	22.0616	0.871757		IPYIL	21.8738	21.0077	20.8147	20.9128	23.1165	20.6463	21.501	21.0257	21.2452	22.0404	0.622338		SLPSDEEGENYSKEVPEIE	22.5675	24.0515	21.5682	23.1126	23.2415	20.8664	0.775467		APSDPRLRQFLQKSLAAATGKQELAKYFLAELLSEPNQTENDALEPEDLPQAAEQDEMRL	21.7096	21.496	21.5729	21.9442	21.4093	21.6107	21.5891	21.2475	21.8392	21.5186	0.636886
ETPDVDPELLRYLLGRILTGSSEPEAAPAPRRL	20.7094	22.1865	19.5175	20.2945	20.8745	21.6775	0.876269		GSHWAVGHLM(-.98)	26.6034	26.1446	26.7943	26.7905	25.8751	25.9944	26.1473	27.2428	26.5792	26.9759	0.639426		EWDDYVPKLYEQLSGK	23.4964	24.2131	23.7639	23.2922	22.8535	24.7825	0.784066		LSRFSWGGRDSRSGSPMARR	21.3283	22.3438	22.3467	22.8909	21.0959	21.7148	22.1623	22.5731	22.5605	21.9209	0.638822
ELSAERPLNEQIAEAEAD	22.9686	23.7222	23.4505	24.3446	23.5337	22.53	0.883288		THSLGGGTGSGMGTLLISKIREEYPDRIMNTF	21.5269	21.7481	23.0419	22.171	22.9161	21.8383	22.2377	21.9571	22.3958	22.2095	0.645295		YGGFMRF	29.4067	26.8012	26.3213	26.3802	26.2732	28.7773	0.785777		APSDPRLRQFLQKSLAAATGKQELAKYFLAELLSEPNQTENDALEPEDLPQAAEQDEMRLELQ	27.2153	27.0025	27.1277	26.9712	27.2158	27.1265	27.0766	26.969	27.4003	27.174	0.640173
FPKPEGSQDKSLHN	28.2704	28.7159	28.0906	29.0495	27.451	28.7817	0.903135		APVSTGAGGGTVLAKMYP	25.6914	25.865	26.3255	26.3678	26.3275	25.4881	26.0005	26.6295	26.8885	26.2431	0.646071		YTVFDRDNNRVGFANAVV	26.0146	23.536	25.9896	25.3931	25.5068	25.3314	0.793596		IKMALQQEGFD	25.1111	25.275	25.2176	25.7813	24.9604	24.8935	25.4129	25.5468	25.8632	25.1406	0.649804
SHHLAHY(+79.97)RASEEEPEYGEESRSY(+79.97)	23.5497	25.4027	26.7572	23.5652	27.2496	25.4342	0.904859		ALDIYSAVDDASHEKELPR	19.6824	19.7637	19.8883	19.999	19.3358	19.7797	19.6871	19.4048	19.9785	20.2336	0.656376		ARELEQEEEQEAEGSSVTAQ	25.0169	26.2227	25.4529	26.4838	26.2163	24.5411	0.807513		GLQY(+79.97)RGRGSEEDRAPRPR	25.7661	25.9513	26.0224	25.661	25.728	25.5782	26.5709	25.8659	25.7229	25.8249	0.651812
PLNQVANPNSAIFGGARPREEVVQKEQE	22.7429	22.7767	22.0016	20.7942	23.8557	23.241	0.904913		YGGFMRRVGRPEWWMDYQKRYGGFL	23.7273	23.9344	23.902	24.0593	25.4076	24.0904	24.2413	24.045	24.3659	25.1202	0.65809		ELSAERPLNEQIAEAEAD	23.4246	23.1041	22.9593	23.1916	23.8678	22.6695	0.840149		ALDIYSAVDDAS(+79.97)HEKELPR	24.0603	24.3185	23.9826	23.8851	23.7223	23.8519	24.2343	24.3569	23.7397	24.1429	0.652753
QGGDFTRHNGTGGRSIYGEKFEDENFILKH	24.1587	25.4836	24.199	23.43	25.936	24.786	0.908358		RSPQLEDEAKELQ	25.7708	24.2127	24.1932	23.7374	25.5333	25.7437	24.9831	25.542	24.1086	24.2598	0.659933		FAESLPSDEEGENYSKEVPEI	23.2021	24.8453	23.7339	23.9758	23.8982	23.606	0.849754		S(+42.01)DKPDMAEIEKFDKSKLKKTETQEKNPLPSKETIEQEKQAGES	30.6475	30.7418	30.5563	30.7605	30.7151	30.8156	30.6188	30.8213	30.6847	30.6178	0.652988
GSAKVAFSAIRSTN	22.883	23.5342	24.0343	22.9482	24.3283	22.9957	0.920403		IPVGSLKNEDTPNRQYLDEDMLLKVLEYLNQEQAEQGREHL	26.0691	26.6292	26.7763	26.2597	27.066	26.1357	26.6666	26.6729	27.0445	26.7945	0.66987		GWTLNSAGYLLGPHAIDNHRSFSDKHGLT(-.98)	24.9887	25.1305	23.4893	25.6842	25.6734	22.8943	0.850405		VNPTVFFDITADDEPLGRVSFELFADKVPKTAENFRAL	22.1435	21.9757	22.3327	22.7139	22.6338	22.1784	22.467	22.2616	22.4343	22.09	0.654014
A(+42.01)GAAEDVRVLFGAAVRA	23.5605	22.7078	22.9884	22.7829	24.0815	22.2137	0.926602		SSPETLISDLLMKEST(+79.97)ENAPRTRLEDPSMW	22.4037	22.8104	22.2249	22.1922	22.8454	22.4553	22.423	22.2888	22.3243	22.6457	0.670682		FRSPLSVF	27.3224	23.5087	26.3984	25.6679	25.3066	26.9564	0.861042		NAPPEPVPPPRAAPAPTHV	27.3861	26.9578	26.971	26.6491	26.8247	27.5244	27.2924	27.0604	27.0332	26.3969	0.656146
AGNSDLILPVPAFNVINGGSHAGNKLAMQEF	23.4998	22.9847	22.7377	23.4541	24.6265	21.4204	0.927752		SAASAPLVETSTPLRL	23.2996	23.5397	23.1183	23.5403	23.5069	23.4026	23.8351	22.9712	23.4216	23.7459	0.680496		IKMALQQEGFD	25.2969	21.2182	24.4559	22.2625	22.5545	25.3726	0.877846		A(+42.01)ASTDIAGLEESFRKFAIHGD	19.7461	21.7212	21.4203	19.7782	24.009	20.1002	24.0587	20.8715	17.5506	21.0876	0.656923
ALDIYSAVDDAS(+79.97)HEKELPR	23.143	24.7266	23.1924	24.2793	23.2018	23.7536	0.928875		A(+42.01)DQLTEEQIAEFKEAFSLFD	23.2991	23.6076	23.6524	22.8538	23.9699	22.7873	24.192	24.1023	23.2242	23.7568	0.688582		DAEPGADAEPGADAEPGADDAEEVEQKQLQ	23.2639	23.1653	22.5206	22.7865	22.7592	23.552	0.894464		VPSPVSSEDDLQEEEQLEQAIKEHLGPGSSQEMERLA	21.7833	22.1537	21.7273	22.5103	21.9718	21.9257	22.0664	21.7268	22.6627	22.2455	0.663758
A(+42.01)SQKRPSQRSKYLATA	29.3152	28.5612	27.629	29.6468	27.8485	28.2133	0.930913		LEGEDDPDRSMKLSFRTRAYGFRDPGPQL	22.3802	22.7485	22.4775	22.4951	22.0191	22.575	22.5459	21.9982	22.3076	22.3714	0.692253		A(+42.01)GAAEDVRVLFGAAVRA	23.2058	24.7265	22.5426	23.6037	23.4118	23.7244	0.898918		VPSPVS(+79.97)SEDDLQEEEQLEQAIKEHLGPGSSQEMERLAKVS	26.1566	26.3044	26.2067	26.2242	26.651	26.2721	26.338	26.1891	26.4456	26.5408	0.666426
SLPSDEEGENYSKEVPEIE	22.255	22.7368	22.6329	22.9775	22.8995	21.6369	0.939648		Q(-17.03)LEDEAKELQ	25.0843	25.4143	25.0272	24.986	24.8461	24.9609	25.366	24.848	24.9889	24.9299	0.695591		RLSPVPPVPGAPPTYISPLGGGPGLPPMMPPGPPAPNTNPFLL	22.7615	23.3087	23.4827	23.7117	23.565	22.0592	0.905334		RSPQLEDEAKELQ	24.7659	25.3339	24.9961	25.3372	24.9948	24.9325	25.7483	24.8557	25.2622	25.0624	0.667051
GSAKVAFSAIRSTNH	21.1179	21.5081	20.7165	20.8589	21.5779	20.8327	0.945515		VPSPVS(+79.97)SEDDLQEEEQLEQAIKEHLGPGSS(+79.97)QEMERLAKVS	27.1587	27.74	27.4042	27.3945	27.0508	27.5744	27.5905	27.3022	27.282	27.2745	0.702965		QYDGVAELDQLLHY	23.5125	22.9734	23.0392	22.8922	22.9644	23.5721	0.912486		M(+42.01)FLTRSEYDRGVNTFSPEGRLFQVEY	22.4291	22.5929	22.8297	22.8665	23.0596	22.7858	22.6059	23.012	21.8142	23.0086	0.667376
SGSAKVAFSAIRSTNH	28.0871	28.5184	28.4037	27.7235	29.4715	27.9285	0.949619		LPETFDAREQWSN	24.6196	23.7881	23.4433	23.5431	23.0519	24.1458	23.6456	23.1783	23.3726	23.5	0.705342		DADSS(+79.97)VEKQVALLKALYGHGQISH	22.0905	23.2539	22.2959	23.2982	22.7379	21.3836	0.918174		AVPRGEAAGAVQELARALAHLLEAERQE	24.4564	24.9582	24.9572	25.1646	24.9653	24.756	25.0347	25.0416	25.0303	24.9271	0.669117
LENPSPQAPA	26.8818	27.032	26.2735	26.9064	26.8218	26.4069	0.953086		IPVGSLKNEDTPNRQYLDEDMLLKVLE	22.1868	21.7716	21.7688	21.9285	22.2969	21.9965	22.3202	22.0758	21.7752	22.0536	0.708635		LLEAAQEEGAVTPDLPGLEKVQVRPE	24.7183	25.0279	24.7403	25.518	25.5662	23.6112	0.920016		S(+42.01)YTLDSLGNPSAYRRVTETRSSFSRVSGSPSSGFRSQSW	22.1427	21.9654	22.3237	21.9038	22.005	22.268	21.88	22.3143	21.8726	22.2853	0.66922
DAEPGADAEPGADAEPGADDAEEVEQKQLQ	22.5742	23.4446	24.0485	23.6404	23.017	23.3229	0.95317		VPSPVSSEDDLQEEEQLEQAIKEHLGPGSSQE	22.9756	22.7859	22.6845	22.9421	22.4518	23.2942	22.2489	22.6609	22.6645	22.6002	0.711337		GSAKVAFSAIRSTNH	20.2519	20.8796	21.0334	20.9294	21.1273	19.993	0.932138		PIASIHSVDLDLL	20.69	20.4564	21.1945	20.9963	21.1325	20.3314	20.5229	20.9514	21.4342	20.7104	0.672235
Q(-17.03)YDGVAELDQLLHY	28.4271	26.5903	25.8737	26.7073	27.2584	26.7832	0.95444		IPVGSLKNEDTPNRQYLDEDMLLKVLEYLNQEQAEQGREHLA	27.2833	27.9009	28.0216	27.6617	28.089	27.5896	27.9107	27.7566	28.1414	27.8708	0.726037		FAESLPSDEEGENYSKEVPEIE	23.3393	23.7499	23.8652	24.1725	23.8501	23.0305	0.934425		IPYIL	20.2861	20.4534	20.4783	20.6553	20.0276	20.1654	20.6828	20.4891	20.0898	20.1289	0.673475
ARPVKEPRSLSAASAPLVETSTPLRL	26.1545	26.3704	25.0174	26.3507	25.0027	26.2807	0.96214		VGRPEWWMDY	23.2036	23.3842	23.3825	23.5767	24.9312	23.2169	23.6402	24.017	23.577	24.7611	0.729268		SLSAASAPLVETSTPLRL	28.3968	28.5728	28.3027	28.881	28.4312	27.8936	0.943954		LEGEDDPDRSMKLSF	24.2333	24.4331	24.3857	25.4264	24.0946	24.119	24.603	24.7768	25.3501	24.4077	0.673899
DLQRVRGDLGAALDSWIT	20.6511	19.591	18.9528	19.082	20.8623	19.1606	0.970549		VPLRSILESSPGMAT	25.4691	25.6428	25.2796	25.3331	25.5746	25.298	25.6978	25.159	25.5115	25.9007	0.730661		GAGENLGGSAVDDPAPLT	24.8632	25.8718	25.091	25.6341	25.4597	24.6631	0.95961		Y(+42.01)GGFMTSEKSQTPLVTLFKNAIIKNAH	21.0381	22.5931	24.2307	24.688	21.3551	21.7235	25.4898	22.238	25.4449	21.5392	0.674397
S(+79.97)HHLAHYRASEEEPEYGEESRSY	24.6738	25.3842	26.5184	23.8258	27.1351	25.7151	0.977367		A(+42.01)DKPDMGEIASFDKAKLKKTETQEKNTLPTKETIEQEKRSEIS	29.2424	29.3869	29.2692	29.1605	29.2047	29.8262	29.9726	28.9067	29.0756	28.8987	0.73393		MREIVHLQA	22.6029	19.6477	21.6688	20.5561	20.9347	22.5579	0.969687		A(+42.01)SGVAVSDGVIKV	19.9505	19.2005	20.2464	19.4096	20.7608	20.2749	19.7593	20.1971	17.9539	20.253	0.67873
KARELEQEEEQEAEGSSVTAQ	25.2601	25.8738	26.7762	24.833	26.8764	26.231	0.989885		A(+42.01)DQLTEEQIAEFKEAF	23.1365	22.61	22.945	22.7622	21.828	22.6243	23.0916	22.5502	22.3981	22.1414	0.737238		AK(+42.01)VEQVLSLEPQHEL	22.6059	23.4817	23.3619	23.1259	23.3512	22.9892	0.985708		ELFADKVPKTAENFRAL	24.5255	24.2302	24.2733	23.7292	25.0166	24.6302	24.0236	24.5612	23.2195	24.6047	0.679231
YGGFLRKYPK	27.3068	27.7384	27.657	26.6087	28.5889	27.5077	0.998674		ASWGEFQARVPERAPLPPPVPSQFQ	23.9035	24.2489	24.2334	23.8937	24.0397	24.3668	24.3539	23.7522	23.8881	24.2124	0.738124		PEWWMDYQ	24.8568	24.0575	24.9827	24.7779	24.5876	24.546	0.987894		VPLRSILESSPGMATLSEEEVRLLAALVQDYMQMKARELEQEEEQEAEGSSVT	22.8035	23.0997	23.4335	23.4186	23.1829	22.7633	23.0629	22.6517	24.1868	22.5952	0.679926
									DADSSVEKQVALLKALYGHGQISH	24.1253	24.0423	24.5318	24.6209	25.3854	24.183	24.1479	24.7715	24.8199	25.3471	0.739286											SGGVVKDNFVPTNVGSEAF(-.98)	26.1994	26.044	25.8464	26.0851	25.8784	25.8956	25.9721	26.0201	26.4923	25.9445	0.680733
									AQEEADAEERRLQEQEELENYIEHVLLHRP	23.3929	23.9332	23.3236	23.1357	24.5891	23.7203	24.2008	23.297	22.7119	23.8163	0.740605											SAPLVETSTPLRL	21.45	21.7312	21.469	21.6668	21.0079	21.0976	21.6759	21.356	21.7447	21.0501	0.686078
									NPEPQDQGELFQGVDPR	23.1427	23.2587	22.8324	22.8443	21.9725	22.9151	23.2817	22.236	22.5208	22.6085	0.742865											DADSSVEKQVALLKALYGHGQIS	25.6054	25.3463	25.6559	25.4805	25.1208	25.3869	25.3778	25.3783	25.5795	25.2572	0.686623
									SSPETLISDLLMKES(+79.97)TENAPRTRLEDPSMW	23.8592	24.3668	23.818	23.8797	24.1409	24.0875	24.1299	23.8317	23.762	24.0366	0.7431											MSESAPLPETHQFGEGVSSPKTHLGETLTPLSKAYQSLGGPFPKV	23.7162	23.5382	23.379	23.1954	23.1029	23.8596	23.1341	23.3884	23.4411	22.6331	0.690707
									A(+42.01)DQLTEEQIAEFKEAFSLFDKDGDGTITTKELGTVMR	22.3501	22.9153	22.621	22.6478	22.029	22.7109	22.8377	22.4465	22.2527	21.9656	0.755649											MKARELEQEEEQEAEGSSVTAQ	25.2506	25.3736	25.4346	25.4884	25.4707	25.9722	25.1017	25.6516	25.6021	25.0564	0.694534
									FRSPLSVF	26.4251	26.9361	26.8022	26.9218	27.0295	26.7278	26.9167	26.6179	26.9206	27.154	0.759231											VRSLVQV	19.0081	19.2902	19.3481	19.6329	19.8086	19.5911	20.7709	18.5862	21.246	18.144	0.695516
									AYGFRDPGPQL	26.1396	25.8756	25.8019	25.9227	25.8982	25.8552	25.81	25.8564	26.0158	26.2594	0.759647											APIKVGDAIPSVEVF	24.0077	23.4775	24.1034	23.7921	23.8118	23.9758	23.6882	23.9889	23.4442	23.8	0.699256
									SPQPPPPAPARDELPDWNEVLPPWDREEDEVFPPGPYHPFPNYIRP	23.8999	24.3968	24.3697	23.6934	24.7287	24.0988	24.4331	24.3488	24.0361	24.4917	0.76521											LEGEDDPDRSMKLSFRT	25.7618	25.4253	25.582	25.4619	25.1182	25.4828	25.5955	25.2973	25.6058	25.0773	0.700786
									APSGRMSVLKNLQSLDPSHRISD	22.8767	22.5858	22.3177	22.3345	21.9682	22.8668	22.2214	21.927	22.1648	22.5655	0.770692											EAFLRST	22.5298	22.0757	22.3868	22.6119	22.9662	22.3629	22.225	22.3067	22.5381	22.7867	0.701036
									QYDGVAELDQLLHY	24.4516	24.4683	24.5042	24.2675	24.1786	24.2864	24.704	24.6311	23.3445	24.5216	0.773121											QAEWDDYVPKLYEQLSGK	23.9567	23.4521	24.08	23.7471	24.0634	23.9918	23.4231	24.0483	23.7178	23.806	0.710176
									Q(-17.03)LYENKPRRPYIL	26.4597	24.9178	25.5534	25.6444	25.4933	26.0918	25.2871	25.7564	25.2752	26.1152	0.774191											RFSWGGRDSRSGSPMARR	22.5919	23.3685	23.1919	22.8717	22.3046	22.805	23.4543	23.5482	22.3656	22.7239	0.712358
									APPGRPDVFPPPLSSEHNGQVAEDAVSRPKD	23.5196	22.3859	22.3293	22.7416	23.0901	23.9948	23.4485	22.803	21.768	22.694	0.776498											RLQEQEELENYIEHVLLHRP	16.8775	17.0074	16.6732	16.8352	17.0535	17.2009	17.196	15.8676	18.2174	16.7004	0.714751
									DADSS(+79.97)VEKQVALLKALYGHGQISH	20.9095	21.9928	22.3742	22.3684	23.9568	20.9141	22.0605	22.7409	23.0542	23.8236	0.781996											S(+42.01)YGRPPPDVEGMTSL	24.8133	24.3484	24.5957	24.1193	25.2498	25.2314	24.1937	24.8498	24.2697	25.1312	0.714879
									AK(+42.01)VEQVLSLEPQHELKFRGPFTDVVTTNL	22.8341	23.0755	23.0936	23.2307	22.3924	22.5872	22.8093	23.0063	23.3012	22.6424	0.783521											T(+42.01)ERRVPFSLL	23.599	23.2254	23.5861	21.3677	23.4883	23.7514	23.0443	23.8549	22.1696	23.4286	0.717665
									HKTDSFVGLM(-.98)	28.9766	28.3104	28.606	28.5975	28.5856	28.5863	28.5357	28.9595	28.467	28.7173	0.788908											YGGFMRRV(-.98)	26.5414	26.9833	27.0313	26.515	26.6011	26.5772	26.9813	26.4842	26.8892	26.448	0.718747
									APSDPRLRQFLQKSLAAATGKQELAKYFLAELLSEPNQTENDALEPEDLPQAAEQDEMRLELQ	26.7507	27.3973	27.3493	27.3437	27.4225	27.0887	27.2674	27.1641	27.6679	27.2981	0.789123											YGGFMRF	28.6099	28.1834	28.2105	27.9633	28.0112	28.1919	28.3897	28.2516	28.1134	28.2603	0.719329
									FAESLPSDEEGENYSKEVPE	23.1276	22.4799	21.8937	22.1835	21.3934	23.049	22.4485	21.844	22.1394	22.0875	0.79028											KAGEKPNGLVEPEQDLEL	20.9236	21.4137	21.6454	22.8006	20.8123	20.8234	22.6572	21.429	22.4262	21.1855	0.722721
									SVDQDLGPEVPPENVLGAL	24.679	24.5947	22.0871	23.7701	23.4242	24.5445	23.7513	24.0111	23.6961	23.2366	0.798112											SGQLGLPDEENRRESKDQLSEDASKVITY	22.5827	22.4438	22.0235	23.1275	22.2893	22.3659	22.4659	22.3313	22.6785	22.2676	0.726277
									APPGRPDVFPPPLSSEHNGQVAEDAVSRPKDDGVPEVRA	23.3704	23.2829	23.2123	22.7054	22.8697	23.6875	23.6587	22.945	22.3963	23.1101	0.800034											APSDPRLRQFLQKSLAAATGKQELAKYFLAELLSEPNQTENDALEPEDLPQAAEQDEMRLE	24.828	24.5015	24.6678	24.938	24.5597	24.7629	24.6458	24.3927	24.7971	24.701	0.72812
									YGGFMKKMDELYPMEPEEEANGGEIL	24.3637	24.2137	24.111	24.3929	24.0759	24.5841	24.0618	24.3735	23.977	24.3244	0.803647											SC(-1.01)NTATC(-1.01)VTHRLAGLLS	23.8259	23.7886	23.7549	24.0109	23.4913	23.7856	23.8393	23.8361	24.1277	23.5129	0.729505
									VPLRSILESSPGMATLSEEEVRL	23.9606	24.1186	24.3336	24.2164	24.4541	24.1416	24.2636	24.25	24.0135	24.5645	0.816201											FAESLPSDEEGENYS(+79.97)KEVPEIE	23.5049	23.7687	23.8498	24.252	23.6888	23.5809	23.9717	23.9758	24.028	23.7641	0.740628
									GSAKVAFSAIRSTN	24.6948	23.311	23.5301	22.8263	23.4935	24.116	23.5118	23.9351	22.9671	23.7646	0.816832											RLSPVPPVPGAPPTYISPLGGGPGLPPMMPPGPPAPNTNPFLL	22.3511	20.8587	22.6098	22.373	20.9762	22.2137	21.4276	22.0325	21.7865	20.9586	0.741301
									IDLPETFDAREQWSN	24.5953	24.6159	24.5938	24.7722	24.277	24.7636	24.423	24.5171	24.7238	24.5501	0.816927											SHYEEGPGKNLPFSVENKWRLLAMMTVYFGSGFAAPFFIVRHQLLKK	27.0699	27.1505	27.7762	27.98	27.1182	27.6709	27.2894	27.2612	27.2462	27.2833	0.748175
									DLQRVRGDLGAALDSWIT	19.5221	21.1869	21.4472	20.4755	21.9482	19.4937	20.6047	20.9222	20.5707	22.2596	0.817756											ASAPLVETSTPLRL	24.9594	24.6644	24.7381	24.6207	24.4439	24.5618	24.8017	24.6374	24.7301	24.5386	0.756118
									LDPTSVTLKPMEIRTFLASVQWQ	21.3015	21.8549	21.6341	21.4853	21.713	21.1821	21.9032	21.3043	22.0848	21.7402	0.825041											AK(+42.01)VEQVLSLEPQHEL	24.2194	23.6743	24.1015	23.5028	24.4728	24.243	23.4967	24.2062	23.4403	24.1808	0.759425
									GNPDDSFLEDEGEDRNGVTLTEK	25.9439	25.3308	25.0611	25.3898	23.518	26.0693	25.6738	25.3581	23.7819	25.002	0.826125											QGGDFTRHNGTGGRSIYGEKF	26.7558	26.454	26.8103	26.3708	27.1439	27.3077	26.4846	27.1458	25.9836	27.0558	0.761548
									ARLQPALWPFPRSVQMFPRL	23.3229	24.0662	24.2711	23.8916	24.5866	23.4027	24.2981	23.7964	23.8235	24.4939	0.826955											YGGFMKKMDELYPMEPEEEANGGEIL	23.9884	24.1675	24.0534	24.3935	24.0208	24.2189	24.0357	24.0584	24.7075	23.8572	0.762431
									VPSPVS(+79.97)SEDDLQEEEQLEQAIKEHLGPGSSQEMERLAKVS	25.7546	26.7128	26.5961	26.4746	26.7097	25.924	26.5842	26.2255	26.7114	26.5465	0.828749											GLQYRGRGSEEDRAPRPR	25.3487	25.7259	25.7743	25.162	25.4773	25.1513	26.1331	25.3216	25.0606	25.4744	0.762536
									ALDIYSAVDDAS(+79.97)HEKELPR	24.5404	24.6265	24.4455	24.5474	24.1558	24.6882	24.6082	24.1605	24.322	24.3968	0.830113											FENKVPEKQKLFQEDNGMPVHLKGGASDALLYRATMALTLGGTAYAIYLLAMAAFPKKQN	24.3905	25.2074	26.1075	25.6559	25.5747	25.2429	25.5474	24.064	26.2412	25.1347	0.764411
									AVGHPC(-1.01)GPQGIC(-1.01)GQTGLLQLLGDLSRGQETLAKQTPQLEAWVREPLEE	21.1639	22.4159	22.0878	21.4401	21.8705	21.8693	22.1689	21.4633	22.1526	21.6131	0.832501											SVDQDLGPEVPPENVLGA	24.1893	24.262	24.4659	25.3096	23.6072	23.8986	24.3685	24.1571	24.7571	24.1761	0.76647
									ASAPLVETSTPLRL	24.1968	24.8405	24.8679	24.6569	25.2207	24.6728	24.6622	24.7635	24.8635	25.0133	0.835459											ESSPGMATLSEEEVRL	23.9517	23.9573	23.5216	24.073	23.6291	23.7796	23.7938	23.8287	24.2307	23.7143	0.768336
									SWNLDWGDN	23.566	23.3401	23.0213	22.2445	22.0567	23.5104	22.6814	22.5958	22.2787	22.7791	0.837118											SLSAASAPLVETSTPLRL	28.7822	28.5817	28.7277	28.6099	28.6259	28.6761	28.4961	28.6325	28.8114	28.6158	0.77179
									SVDQDLGPEVPPENVLGALLRV	27.2857	28.0736	27.4649	27.7122	27.2505	27.6686	27.8788	27.2272	27.7572	27.4582	0.837174											Q(-17.03)GGDFTRHNGTGGRSIYGEKFEDENFILKH	23.1171	23.2773	23.106	23.2235	23.6147	23.2984	23.309	23.3724	22.9938	23.1986	0.777526
									SVDQDLGPEVPPENVLGA	25.2789	24.1917	23.8293	24.047	23.9678	25.188	24.163	23.3812	24.355	23.8141	0.840905											A(+42.01)EDIKTKIKNY	25.8502	24.4168	25.0741	24.8873	26.6321	26.2207	24.9079	25.1334	24.3329	25.5539	0.784337
									RPSSISWDGLDPGKLYTL	20.5702	19.2051	19.3523	19.8472	20.4739	19.853	19.5584	20.0406	20.0849	19.602	0.84148											TNEIVEEQYTPQSLATLESVFQELGKLTGPS	23.6948	23.5976	23.7226	24.1727	23.6351	23.6053	23.844	23.4341	24.0559	23.6752	0.786762
									Q(-17.03)PVVPAEATDPVEQRAQEAPRRQL	27.4586	27.1303	27.1232	27.1661	25.6798	27.639	27.2131	26.9482	26.355	26.7829	0.84646											VPLRSILESSPGMATLSEEEVRLLAALVQDYMQMKARELEQEEEQEAEGSSVTAQ	23.3033	23.5262	23.609	23.6513	23.6317	23.0985	23.6779	22.9709	24.3277	23.2993	0.790426
									ARPVKEPRSLSAASAPLVETSTPLRL	25.0769	24.566	24.7059	24.6642	24.5021	25.0009	24.5818	24.4291	24.5492	24.8111	0.846474											A(+42.01)TM(+15.99)SDKPDMAEIEKFDKSK(+42.01)LKKTETQEKNPLPSKETIEQEKQAGES	20.2289	22.9356	23.1756	19.4776	21.0352	19.7702	23.4112	22.6253	20.1605	19.4129	0.794252
									SLGGGTGSGMGTLLISKIREEYPDRIMNTF	20.6168	21.6676	22.1808	22.2233	21.5713	20.8126	21.9989	22.2508	22.4399	21.1844	0.847039											AADLGLKRGYRMVVNEGADGGQSVYHI	20.8421	19.999	20.3957	20.0245	21.1036	20.803	19.7309	20.7473	20.6176	20.8734	0.795568
									LLDEGHYPV	27.8285	25.0962	26.5085	26.5381	27.0755	27.3511	25.7969	27.1576	26.2578	27.0136	0.848128											QGGDFTRHNGTGGRSIYGEKFEDENFILKHTGPGILSM	25.3241	24.9475	24.8244	25.1515	25.6932	25.4404	24.986	25.4855	24.7611	25.557	0.798366
									DADEGDTLANSSDLLKELLGTGDNRAKDSHQQESTNNDEDM	23.6076	23.7306	23.6935	23.949	23.9273	23.918	23.3715	23.9457	23.7782	24.0265	0.849111											SLSAASAPLVETSTPL	26.7873	26.6721	26.9021	26.3622	26.721	26.7277	26.5726	26.8385	26.6246	26.8164	0.802185
									HISPDRVYINYY	27.2396	27.0622	26.8491	26.9327	25.3544	26.8812	26.5209	27.0242	26.5424	26.1088	0.852401											HKTDSFVGLM(-.98)	28.3916	28.2666	27.8205	28.1513	28.067	27.7829	28.3191	28.0204	28.3613	28.028	0.803463
									AVPRGEAAGAVQELARALAHLLEAERQE	25.4877	25.4311	25.2635	25.2438	26.8394	25.3794	25.5632	25.298	25.5308	26.1722	0.8534											VPLRSILESSPGMAT	25.156	25.3734	25.1384	25.2093	25.0411	25.2409	25.0289	25.6118	25.5238	24.7289	0.806448
									IKMALQQEGFD	26.4664	25.1716	25.2804	25.4439	24.9693	25.8807	25.2267	25.3749	25.0032	25.5834	0.866121											SAASAPLVETSTPLRL	23.2072	23.6309	23.3686	23.5762	23.2023	23.1809	23.5763	23.2141	23.6136	23.2363	0.808111
									YGGFMRSL	24.5904	22.7686	23.4354	23.6037	24.9162	23.669	23.2591	24.4276	23.4741	24.9157	0.867705											TGPGILSM	27.7425	27.0119	27.516	27.1128	27.9164	27.6956	27.084	27.5404	26.9508	27.7351	0.811273
									V(+42.01)NPTVFF	23.7458	23.6131	23.8554	24.2437	23.8467	22.2457	24.0321	24.4119	24.9131	24.0911	0.870806											SAWGSWSKEQLNPQARQFWSLAAPQRF(-.98)	24.8576	24.764	24.6928	24.8626	24.0287	24.5944	24.6274	24.7762	24.5631	24.4489	0.818634
									SLSAASAPLVETSTPL	26.493	26.83	26.8451	26.9862	27.4252	26.7044	26.7419	26.8497	27.0663	27.3643	0.883378											AVGHPC(-1.01)GPQGIC(-1.01)GQTGLLQLLGDLSRGQETLAKQTPQLEAWVREPLEE	21.4728	21.1911	21.3974	21.5004	21.3963	21.3585	21.66	21.1259	21.3831	21.5562	0.819067
									FENKVPEKQKLFQEDNGMPVHLKGGASDALLYRATMALTLGGTAYAIYLLAMAAFPKKQN	25.493	25.6367	26.3448	26.2414	26.7476	25.4301	25.9893	25.5141	26.7066	26.5794	0.892873											APSDPRLRQFLQKSLAAATGKQELAKYFLAELLSEPNQTENDALEPEDLPQAAEQDEM(+15.99)RLELQ	20.607	19.883	19.959	20.4921	20.2229	20.0147	19.9691	19.6892	21.4999	20.3894	0.824364
									SFPWMESDVT	24.9861	26.092	25.7357	25.2959	24.9608	25.2882	25.7848	25.2251	25.5707	25.3697	0.893074											Q(-17.03)AAAQEERLADLASDLLLQYLLQGGARQ	24.7079	24.7395	24.7247	24.407	24.619	24.9563	24.6762	24.4603	24.6927	24.5323	0.825812
									NPGQPDSYFL	24.7371	24.8608	25.0687	25.1385	24.4979	24.7512	24.9816	25.2274	25.1108	24.3646	0.893271											HISPDRVYINYY	26.755	27.0249	27.0167	27.3195	26.9616	26.9974	27.0113	26.7717	27.6212	26.873	0.826108
									ELSAERPLNEQIAEAE	25.7339	24.9097	24.7555	24.8016	23.205	25.8558	25.0494	24.8746	23.394	24.6266	0.89364											A(+42.01)DQLTEEQIAEFKEAFSLFDKDGDGTITTKELGTVMR	22.7097	22.3944	22.3896	22.6048	22.9642	22.8975	22.585	22.4595	22.5689	22.6983	0.828122
									LRFPGQLNA	23.1742	21.1495	21.8792	22.295	21.9345	22.5632	21.4988	22.6189	21.8171	22.1981	0.896687											IPVGSLKNEDTPNRQYLDEDMLL	21.948	22.6888	23.0848	23.4504	22.0181	22.3462	23.57	22.7844	22.9023	22.0247	0.82979
									VPLRSILESSPGMATLSEEEVRLLAALVQDYMQMKARELEQEEEQEAEGSSVTAQ	22.8945	23.844	24.0836	23.8105	25.4248	23.2586	23.4503	23.8206	25.0787	24.7786	0.906778											HISPDRVYINYYDMNAANVGWNGSTFA	21.9335	21.462	22.0949	22.0124	22.5467	21.9376	22.0833	21.7453	22.1112	22.392	0.834384
									EEAGSWGEDQVFAGEDKGPHPPQYAHIPDRIQTPGSLFRVLLQAMDTP	22.0104	22.624	22.1781	21.9712	22.1163	22.1354	22.556	21.9248	22.1026	22.2753	0.907643											AGVTVDELGKVLTPTQV	24.473	23.8112	24.3051	23.9407	24.3791	24.6924	23.799	24.32	23.9021	24.4226	0.834656
									A(+42.01)DLSLVDALTEPPPEIEGEIKRDFMAALE	24.1975	25.2703	24.7787	24.478	24.9082	23.682	25.0358	25.188	24.7466	24.7929	0.910143											A(+42.01)GAAEDVRVLFGAAVRA	23.3106	23.5218	23.8562	23.6475	24.4365	23.704	23.9324	23.9722	22.3235	24.4072	0.835369
									Q(-17.03)PVVPAEATDPVEQRAQEAPR	26.5633	25.7966	25.3429	25.4174	24.5569	26.6126	25.929	25.3711	25.0665	24.9567	0.910872											THSLGGGTGSGMGTLLISKIREEYPDRIMNTF	21.9477	20.8018	21.5773	22.3007	21.8038	22.0419	21.0498	21.8314	21.8107	21.3895	0.84621
									VRFPDRQYEPYPITE	22.8478	22.8708	22.5668	22.3439	22.2345	22.9117	22.8095	22.1981	22.2462	22.5938	0.916449											ADKVPKTAENFRAL	26.5623	26.2946	26.6197	26.2018	27.2794	27.0474	26.667	26.7338	26.0034	26.7583	0.848713
									M(+42.01)MSFGSADALLGAPFAPLHGGGSLHYSLSR	23.3609	23.4308	22.9987	22.6587	23.0874	23.3594	23.3997	23.0243	22.9524	22.8916	0.919448											LSDDDRVTWAEQQY	22.9143	23.1512	22.8022	24.0527	22.8525	22.6635	23.0527	23.1619	24.0652	23.1482	0.850349
									LSDDDRVTWAEQQYE	25.2068	24.1198	23.6978	23.8676	23.3179	24.812	24.1774	23.6895	23.8681	23.8512	0.922696											LAGLLSRSGGVVKDNFVPTNVGSEAF(-.98)	22.8619	22.5559	22.5047	22.6274	22.314	22.4462	22.4507	22.4615	22.9134	22.4694	0.852265
									LSDDDRVTWAEQQY	23.5683	23.4259	22.9243	23.1362	22.9274	23.2519	23.3908	22.9691	22.9951	23.4502	0.929368											LENPSPQAPARRLLPP	27.6046	27.2684	27.0322	27.3419	27.0514	27.3367	27.3379	26.9788	27.3171	27.2075	0.85271
									LLEAAQEEGAVTPDLPGLEKVQVRPE	26.0201	26.1142	25.9881	25.897	25.3575	26.2532	25.925	25.566	25.8749	25.695	0.945491											DAEPGADAEPGADAEPGADDAEEVEQKQL	20.559	21.4334	21.7306	22.2584	19.6892	21.4074	21.0743	21.4883	22.5404	19.7678	0.853341
									APPGRPDVFPPPLS(+79.97)SEHNGQVAEDAVSRPKDDGVPEVRAA	23.4025	23.1589	22.7223	22.8719	23.3179	23.0582	23.2251	22.6917	22.8944	23.5403	0.949388											IPVGSLKNEDTPNRQYLDEDMLLKVLE	21.0936	20.5352	21.3914	21.6537	21.4198	21.6887	20.6326	21.4199	21.6983	20.9274	0.85375
									SFARAPQLDL	27.2244	27.2286	26.8083	27.4562	27.5474	26.7404	27.0984	26.9349	27.8208	27.5981	0.953381											AGNSDLILPVPAFNVINGGSHAGNKLAMQEF	24.0911	23.6412	24.168	23.8259	24.554	24.3494	23.7024	24.1665	23.2888	24.5154	0.855182
									YPSKPDNPGEDAPAEDMARYYSALRHYINLITRQRY(-.98)	23.8272	24.9037	24.9626	24.5528	25.7695	23.9824	25.0614	24.8004	24.7212	25.5612	0.957862											GAGENLGGSAVDDPAPLT	26.5114	26.6607	26.4852	26.6565	26.4801	26.5256	26.5172	26.6941	26.6005	26.5074	0.855712
									A(+42.01)DKPDMGEIASFDKAKLKKTET(+79.97)QEKNTLPTKETIEQEKRSEIS	24.1334	23.3541	22.943	21.5539	23.6194	24.4939	23.3244	21.7554	22.4024	23.8007	0.959151											Q(-17.03)QETAAAETETRTHTLTRVNLESPGPERVW	25.1026	25.0759	24.8438	25.0396	24.4491	25.0308	25.0031	25.1704	24.7702	24.3617	0.856432
									SFARAPQLDLKRQYDGVAELDQLLHY	22.6656	22.0551	22.0337	22.0511	23.0809	22.5198	22.2305	22.1486	22.376	22.6709	0.960619											TPDRVSETDIQRLLHGVMEQLGIARPR	24.7313	24.2777	24.1803	23.9923	24.3716	24.6254	24.5966	24.0917	23.4282	24.5704	0.858136
									SVKEIMAEIYKNGPVEGAFT	20.925	21.343	21.0262	20.3243	21.5198	21.1897	21.2343	20.5772	20.5767	21.6279	0.964073											ATLESVFQELGKLTGPSNQ	21.8766	21.5302	21.8377	22.2456	22.5385	22.09	21.6733	21.8499	22.0581	22.1758	0.858763
									VPSPVSSEDDLQEEEQLEQAIKEHLGPGSSQEMERLA	22.4349	22.404	22.1403	22.018	22.4811	22.4055	22.5311	21.7491	22.3796	22.4507	0.965361											APSDPRLRQFLQKSLAAATGKQELAKYFLAELLSEPNQTENDALEPEDLPQAAEQDE	22.4875	22.2921	22.5291	22.8533	22.5354	22.3002	22.6998	22.2043	22.6937	22.6721	0.860993
									DADSS(+79.97)VEKQVALLKALYGHGQIS	24.3873	23.9131	24.2037	24.333	23.9526	24.445	23.3289	24.426	24.1211	24.4247	0.970993											ELEQEEEQEAEGSSVT	25.4623	25.1948	25.3442	25.8187	25.2563	25.5263	25.2575	25.1841	26.0719	25.215	0.862708
									ELSAERPLNEQIAEAEAD	24.9112	24.7977	24.6148	24.6783	24.6917	24.8378	24.9739	24.4151	24.6777	24.8073	0.974048											LENPSPQAPA	26.2626	26.5588	26.9327	26.7409	27.16	26.5011	26.4968	25.7896	27.5085	27.0657	0.862968
									SPAFLFQPQRF(-.98)	23.1821	24.1029	24.2752	23.827	25.7077	23.2481	24.1044	24.2334	24.4051	25.036	0.979255											PLNQVANPNSAIFGGARPREEVVQKEQE	23.9818	23.7142	23.582	23.4272	24.5004	24.1553	23.7921	23.9408	22.8922	24.1604	0.864492
									DVAHEILNEAYRKVLDQLSARKYLQSVVA	23.542	23.4673	23.6836	23.2022	24.4968	23.4651	23.8202	23.4679	23.7351	23.928	0.984203											APVSTGAGGGTVLAKMYP	26.7159	26.0406	26.2211	25.5084	25.9566	26.1053	26.2683	26.0394	26.1312	26.074	0.86476
									LEGEDDPDRSMKLSF	25.4648	24.6041	24.3982	24.4999	24.3646	25.1552	24.6629	24.3334	24.4873	24.7102	0.989015											SPAFLFQPQRF(-.98)	23.8742	23.7163	24.0495	23.1687	23.5812	23.6355	24.0446	23.6692	23.438	23.4392	0.864861
									FAESLPSDEEGENYS(+79.97)KEVPEIE	24.0554	24.1259	24.1602	24.1712	24.6125	24.2434	24.0667	23.9809	24.2935	24.5323	0.990533											VNPTVFFDITADDEPLGRVSF	26.8975	26.2777	26.7082	26.4531	27.4584	27.253	26.2113	26.9732	26.3615	27.2586	0.866051
									SAWGSWSKEQLNPQARQFWSLAAPQRF(-.98)	24.9208	24.8938	24.7123	24.5901	24.6823	24.9963	25.0038	24.4814	24.5975	24.7266	0.991904											YSPRTPDRVSETDIQRLLHGVMEQLGIARP	20.7174	21.044	21.1826	20.4602	21.1037	20.8603	20.9378	21.1815	20.436	20.9397	0.871264
									DSFVGLM(-.98)	24.4609	24.6262	24.6837	24.5184	25.3501	24.4044	24.6329	24.6215	24.6391	25.3532	0.992097											IPVGSLKNEDTPNRQYLDEDMLLKVLEYLNQEQAEQGREHL	25.812	26.1169	26.2184	26.2662	26.3534	26.0751	26.3599	26.0586	26.0507	26.3195	0.871463
									NSQPDTPTDVVEENTPSFGIL	25.4573	25.7397	25.3618	25.1454	25.0428	25.6025	25.6421	25.0852	25.0865	25.3373	0.994196											VPSPVS(+79.97)SEDDLQEEEQLEQAIKEHLGPGSS(+79.97)QEMERLAKVS	27.2502	27.3201	27.3284	27.5403	27.1825	27.3388	27.294	27.2891	27.4419	27.3125	0.873175
									APPGRPDVFPPPLSSEHNGQVAEDAVSRPKDDGVPEVRAA	24.5928	25.2696	25.1784	24.1083	25.4473	25.7614	25.3386	24.4341	24.1266	24.9245	0.995508											M(+42.01)MSFGSADALLGAPFAPLHGGGSLHYSLSR	21.3546	21.2912	21.4896	20.8423	20.4714	21.4948	20.6549	20.7392	21.3707	20.987	0.876281
									KAGEKPNGLVEPEQDLEL	23.118	22.2083	21.2896	21.9438	21.0538	22.8815	22.0974	21.2861	22.1525	21.2009	0.998419											SPQPPPPAPARDELPDWNEVLPPWDREEDEVFPPGPYHPFPNYIRP	24.1934	24.1367	24.1252	24.3252	23.9044	24.1459	24.3143	23.6782	24.4543	23.9707	0.876676
									DADSSVEKQVALLKALYGHGQIS	25.6303	25.4877	25.4637	25.5254	26.0688	25.5164	25.5776	25.406	25.7424	25.9346	0.998882											FAESLPSDEEGENYSKEVPEI	25.0159	25.0764	24.9809	25.2667	25.0823	25.2863	24.7175	24.8934	25.3387	25.0862	0.878737
									GAGENLGGSAVDDPAPLT	26.7462	26.7051	26.5083	26.6896	26.591	26.5558	26.7813	26.4108	26.6509	26.8416	0.999562											Q(-17.03)LEDEAKELQ	25.0392	25.1556	25.0715	25.1594	24.9375	24.8175	25.0705	25.0521	25.1552	25.2062	0.878967
																															Q(-17.03)PVVPAEATDPVEQRAQEAPR	26.0394	26.1174	26.1967	26.4818	25.5535	25.8395	25.9259	26.2602	26.6647	25.5106	0.883249
																															MNRPSSISWDGLDPGKLYTL	22.1702	21.4215	22.3623	21.0832	22.5681	22.5064	21.4021	22.0573	21.4355	21.9373	0.883342
																															PMFIVNTNVPRASVPEGFLSEL	20.9762	20.7218	20.8771	20.7437	21.5915	21.4309	20.6971	21.2085	20.6555	21.0825	0.884158
																															VPLRSILESSPGMATLSEEEVRLLAALVQDYMQMKARELEQEEEQEAEGSSVTA	23.5054	23.8848	23.9693	23.7058	23.659	23.2794	23.8575	23.8452	24.596	23.334	0.884889
																															TNEIVEEQYTPQSLATLESVFQELGKLTGPSNQ	24.9877	25.3079	25.4588	25.6931	25.7074	25.298	25.9047	24.8602	25.195	25.7321	0.889949
																															ARPVKEPRSLSAASAPLVETSTPLRL	24.3612	24.3728	24.1821	24.331	24.1863	23.9474	24.4082	24.3651	24.3825	24.4	0.890363
																															A(+42.01)SQKRPSQRSKYLATA	27.2474	27.4074	28.1602	27.202	27.3974	27.335	27.6262	27.094	27.196	27.996	0.892053
																															EWDDYVPKLYEQLSGK	25.0282	24.2511	24.8294	24.7431	25.2318	25.2679	24.3351	25.0444	24.5276	25.073	0.89541
																															ATPKQGPRMLGAPEEADANEEGV	23.0997	22.8266	23.0666	22.9111	22.3335	22.5065	23.208	22.7094	23.4803	22.1476	0.89648
																															ARLQPALWPFPRSVQMF	17.953	18.813	18.7959	18.5689	18.6241	18.477	19.0574	18.0624	18.3841	18.6226	0.896587
																															MQMKARELEQEEEQEAEGSSVTAQ	23.9358	23.9102	23.9618	23.9409	23.5058	24.097	23.7697	23.6437	24.1639	23.6727	0.897673
																															AGVTVDELGKVLTPTQVMNRPSSISWDGLDPGKLYTL	22.4263	21.8632	22.1896	21.8867	22.893	22.5999	22.002	22.422	21.6747	22.7419	0.897987
																															AVPRGEAAGAVQELARALAHLLEAERQ	16.1679	17.2652	16.9865	17.5823	17.2666	16.4003	17.0406	16.9805	17.8424	17.2175	0.901662
																															VRFPDRQYEPYPITE	22.5866	22.7586	22.5477	23.6223	22.2516	22.2571	22.2989	22.9666	23.4309	22.6123	0.903061
																															VPLRSILESSPGMATL	23.2144	23.139	22.9726	23.3536	22.797	23.1047	23.1957	23.2697	23.0168	22.8124	0.904587
																															A(+42.01)SQKRPSQRSKYLATASTMDH	23.8015	24.3399	24.9594	24.0162	23.5114	23.9713	24.55	24.3288	23.5924	24.3697	0.905934
																															SDK(+42.01)PDMAEIEKFDKSKLKKTETQEKNPLPSKETIEQEKQ	25.6553	24.9435	25.5218	25.9541	26.1113	26.1004	25.1433	25.2123	25.8383	25.728	0.907904
																															Q(-17.03)PVVPAEATDPVEQRAQEAP	23.8276	24.0894	23.8455	24.3786	23.6363	23.6842	24.0308	23.8856	24.3482	23.9227	0.913792
																															PKFEVIDKPQS	25.7151	26.4394	26.1404	25.4037	28.4033	25.849	28.5959	25.8472	25.7447	25.6377	0.91472
																															FAESLPSDEEGENYSKEVPE	22.107	22.4948	22.4872	23.9224	21.8066	22.0641	22.3157	22.7735	23.8871	22.0436	0.917974
																															SLGGGTGSGMGTLLISKIREEYPDRIMNTF	21.4707	21.0499	21.0522	21.2348	21.7157	22.1098	20.8864	21.2453	20.3563	21.7491	0.918769
																															APPGRPDVFPPPLS(+79.97)SEHNGQVAEDAVSRPKDDGVPEV	23.6478	23.3571	23.1501	22.7248	22.3504	23.2333	23.1267	23.0051	23.1423	22.8476	0.919546
																															VKLIESKEAFQEAL	24.6742	24.1579	24.5154	24.043	24.9457	24.491	24.2128	24.8116	24.018	24.9261	0.920431
																															V(+42.01)NPTVFFDIT	25.1302	24.4726	25.1655	24.8529	25.6265	25.4832	24.5745	25.2959	24.4785	25.5675	0.921567
																															ELEQEEEQEAEGSSVTAQ	26.3813	25.7618	26.6229	27.0604	26.2031	26.5645	25.8385	26.2273	27.5144	25.6945	0.924558
																															SSPETLISDLLMKESTENAPRTRLEDPSMW	26.4499	26.904	27.0201	26.7808	27.3281	26.9117	26.9646	27.1722	26.2977	27.2401	0.927466
																															ALGMNFSGPAPPIQYRRLLEPLL	21.4201	20.0614	20.3426	20.1698	19.8222	20.4212	20.2105	20.0817	20.8612	20.0966	0.928494
																															SVVPSPKVSDTVVEPYNA	23.4392	22.7508	23.1694	22.8933	23.66	23.4786	22.874	23.1256	22.896	23.4444	0.931409
																															EDENFILKHTGPGILSM	25.9304	25.3368	25.7145	25.4376	26.2384	26.0353	25.3218	25.9509	25.4359	26.0123	0.932361
																															KGNDISSGTVLSDYVGSGPPSGTGLHRYVWLVY	22.433	21.8104	22.2738	21.9972	22.6016	22.6661	21.7275	22.078	22.1972	22.5374	0.936683
																															VPLRSILESSPGMATLSEEEVRLL	22.1439	22.8891	22.5813	22.7398	22.9055	22.8094	23.0501	22.9979	21.6145	22.8997	0.942806
																															LDPTSVTLKPMEIRTFLASVQWQ	20.7166	20.875	21.245	21.2226	20.6893	20.2344	21.0453	20.6687	21.7658	21.1379	0.94316
																															M(+42.01)EMDKRIYLEL	22.8469	22.6865	22.998	21.944	23.3531	22.5725	22.7979	22.7652	22.5752	23.2058	0.947663
																															VKLIESKEAFQEALAAAGDKLVVVDF	22.9852	22.4715	22.8969	22.5853	23.4686	23.0819	22.7134	23.1292	22.0451	23.3445	0.949792
																															S(+42.01)YGRPPPDVEGMTSLKVDNL	25.1053	24.5261	24.8929	24.4706	25.5538	25.5059	24.2939	25.0628	24.5175	25.2635	0.951389
																															V(+42.01)NPTVFFDITADDEPLGRVSF	27.6795	27.0715	27.6314	27.3579	28.2404	27.9203	27.1421	27.5774	27.2061	28.0587	0.95603
																															A(+42.01)DKPDMGEIASFDKAKLKKT(+79.97)ETQEKNTLPTKETIEQEKRSEIS	22.694	23.0669	22.79	22.6454	22.4194	22.5763	22.92	22.8378	23.2563	22.0839	0.959168
																															ELFADKVPKTAENF	22.3094	21.7637	22.068	22.5708	22.3066	22.1758	21.6998	22.5106	22.3484	22.3295	0.963671
																															LSDDDRVTWAEQQYE	23.8185	24.128	24.2178	25.4167	23.5076	23.5883	24.0139	24.4237	25.3146	23.8514	0.963992
																															KHTGPGILSM	24.7967	24.0604	24.7105	24.2213	25.3695	25.0626	24.7132	24.1473	24.6827	24.4892	0.964506
																															A(+42.01)DQLTEEQIAEFKEAFSLFD	21.5809	22.5246	22.7638	22.0157	23.2764	21.7789	23.4915	22.0156	22.5709	22.3992	0.964861
																															VPLRSILESSPGMATLSEEEVRLLAALVQDYMQM	23.3633	23.7883	23.9591	23.5102	24.1144	23.8138	23.5883	23.7368	23.8636	23.7078	0.973767
																															VPSPVS(+79.97)SEDDLQEEEQLEQAIKEHLGPGSS(+79.97)QEMERLA	21.9202	22.3367	22.3328	22.9727	21.6126	21.9352	22.7542	22.1434	22.067	22.2348	0.976724
																															LATLESVFQELGKLTGPSNQ	24.9224	24.6314	24.7117	24.7769	24.8048	25.1017	24.8356	24.476	24.5927	24.8291	0.984444
																															VPSPVSSEDDLQEEEQLEQAIKEHLGPGSSQE	22.9731	22.7036	22.8791	23.5197	22.2204	22.6688	22.7883	23.0429	23.5631	22.2518	0.990276
																															V(+42.01)NPTVFF	22.8991	23.003	23.1823	22.3187	23.6513	22.8359	23.172	22.7239	22.1821	24.1638	0.990814
																															A(+42.01)SQKRPSQRSKYLATASTMDHARHG	21.4364	21.5406	21.7477	21.4537	20.8207	21.0712	21.6958	21.346	21.4617	21.4134	0.990847
																															Q(-17.03)PVVPAEATDPVEQRAQEAPRRQL	27.1089	27.2004	27.1058	27.0491	27.0037	27.117	27.0736	27.0819	27.3006	26.892	0.994107
																															PMFIVNTNV	25.3034	24.4043	25.0112	24.8194	25.4115	25.4424	24.4333	25.1535	24.575	25.3356	0.994296
																															MKARELEQEEEQEAEGSSVTA	22.6724	22.705	22.7616	23.0579	22.9272	23.2401	22.6172	22.8905	22.9657	22.4049	0.994406
																															GLQYRGRGS(+79.97)EEDRAPRP	27.4041	27.7929	27.643	27.6486	27.2672	27.3602	28.1026	27.6184	27.2883	27.3913	0.995521
																															SFARAPQLDLKRQYDGVAELDQLLHY	21.861	21.7398	21.9478	22.1802	21.0115	21.7871	22.0884	21.7285	21.6832	21.4576	0.996969
																															Q(-17.03)AEATRQAAAQEERLADLASDLLLQYLLQGGARQ	23.0213	22.8414	22.834	22.7985	22.5207	23.1694	22.8421	22.7185	23.0094	22.2793	0.997462

## Sheet: Hypothalamus
1st_H_Migraine									2nd_H_Migraine													1st_H_OIH									2nd_H_OIH
Peptide ID	MC1	MC2	MC3	M1	M2	M3	pvals		Peptide Sequence	MC1	MC2	MC3	MC4	MC5	M1	M2	M3	M4	M5	pvals		Peptide ID	OC1	OC2	OC3	O1	O2	O3	pvals		Peptide ID	OC1	OC2	OC3	OC4	O1	O2	O3	O4	pvals
SPSPTPATQSPKKPPAKDPLADLNIKDFL	27.1551	26.8975	26.9287	26.614	26.4849	26.7155	0.0207982		QGGDFTRHNGTGGRSIYGEKF	27.4504	27.0123	26.9064	27.1135	27.0471	25.6994	26.0745	26.052	25.8392	26.3919	8.29702e-05		SSPETLISDLLM[+16]KESTENAPRTRLEDPSMW	25.7732	25.892	25.8828	25.0928	24.7477	25.0195	0.00131067		SVDQDLGPEVPPENVLGALLRV	27.8849	27.7718	27.7021	27.8888	27.5687	27.6682	27.5407	27.6753	0.013091
SSPETLISDLLM[+16]KESTENAPRTRLEDPSMW	25.3087	25.292	24.8765	25.6974	25.6499	25.975	0.0241131		PREPSNPDRLKGFGY	24.0966	23.9873	23.8967	23.9178	23.027	21.1621	21.8411	20.8988	21.8551	22.2138	0.000106094		KARGIKVEKQIFGEATKQPGIVF	24.5491	24.6018	24.548	24.2192	24.0842	23.957	0.00350886		VPSPVS[+80]SEDDLQEEEQLEQAIKEHLGPGSSQE	23.4956	22.9965	23.1423	23.5999	22.8316	22.5621	22.6291	22.9644	0.0163652
AEDQELESLSAIEAELEKVAHQLQALRR[-1]	24.0924	24.6182	24.5335	26.159	25.5687	25.0727	0.0285482		YTVFDRDNNRVG	25.4186	25.8937	25.3869	25.5819	24.9157	24.3088	24.4392	24.0661	24.1717	24.3787	0.000145089		MQLKPMEINPEMLNKVLAKL	23.7345	23.7832	23.7838	23.3865	23.3304	23.5217	0.00389306		SGQLGLPDEENRRESKDQLSEDASKVITYL	22.4105	23.3342	22.9668	23.6971	23.7868	24.298	24.2741	23.9978	0.016678
SGSNKSS[+80]YEGHPLS[+80]EERRPSPKES[+80]KEADVATVRLGE	24.7257	24.7633	24.7566	24.9713	25.1177	24.866	0.0329169		S[+42]DKPDMAEIEKFDKSKLKKTETQEKNPLPSKETIEQEKQAGES	30.749	30.8759	30.7457	30.6313	30.5665	30.4057	30.3215	30.1543	30.2867	30.3317	0.000279856		APPTAYIDFARQKLDPKIAVA	24.6328	24.6286	24.5579	24.2517	24.1698	24.3592	0.00446972		EYLNQEQAEQGREHLA	26.6762	26.9384	26.9786	26.7461	27.1355	27.0454	27.0098	27.3542	0.0299776
ATPLNQVANPNSAIFGGARPREEVVQKEQE	26.022	26.0279	26.232	25.927	25.8894	25.8129	0.0471634		A[+42]EDIKTKIKNYKT	25.7671	25.202	25.0529	24.8384	24.1652	21.9166	22.6718	21.7831	23.4204	22.9011	0.000280504		IPVGSLKNEDTPNRQY	27.106	27.1402	27.1123	26.9274	26.9015	26.7803	0.00582534		AVPRGEAAGAVQELARALAHLLEAE	18.7154	18.02	20.2886	17.9483	20.5883	20.4989	20.1764	19.3687	0.0595465
SPQPPPPAPARDELPDWNEVLPPWDREEDEVFPPGPYHPFPNYIRP	25.0044	25.0815	24.759	25.7012	25.174	25.4612	0.0513366		PSGPAGAPPMPGGPHSYH	27.0316	27.6881	26.9879	27.3871	27.3807	26.3321	26.1724	26.1832	26.4948	26.6087	0.000309569		ELQETQQERENEREEEAEQE	28.2174	27.9706	28.4596	27.3546	26.9455	26.6943	0.00696982		SVPHFS[+80]EEEKEA	24.4266	24.7698	24.6461	23.8586	23.9878	24.1453	23.8053	23.691	0.061181
YGGFMRF	28.043	28.0664	27.8605	28.1368	28.1864	28.2174	0.0514249		RPVAVALDTKGPEIR	23.7519	23.204	23.3628	23.773	23.1638	21.0849	22.4436	20.9792	22.1584	21.5333	0.000451909		IPVGSLKNEDTPNRQYLDEDMLLKVLEYLNQEQAEQGREHLA	30.2061	30.2133	29.9601	29.6486	29.4362	29.6911	0.0095753		SGQLGLPDEENRRESKDQLSEDASKVITY	22.7258	23.5658	22.238	22.636	23.3424	24.4413	23.6557	23.2762	0.0613736
ARQKLDPKIAVAAQNC[-1]Y	24.0314	24.3619	24.3477	23.6039	24.0401	23.714	0.0531518		PSPKES[+80]KEADVATVRLGE	25.1867	25.1888	24.9259	25.3632	25.2123	24.4311	24.5906	24.1997	24.5403	24.7803	0.00050136		LLDEGHYPVRESPIDTA	25.8126	26.2832	26.1292	26.7801	26.6875	26.7171	0.00982851		NHPDSELESTANRHGEETEEERSYEGANGRQHRGRGREPGAHSALDTREE	19.1873	21.1456	20.1299	22.5988	23.5947	21.2241	22.7583	23.2837	0.0734464
SKGLGSDLDSSLASL	23.9239	23.7426	23.7199	22.1737	23.059	23.3087	0.0537209		APPGGRANITSLG	25.6515	25.4313	24.7888	25.6001	25.5467	24.3126	24.577	24.1898	24.5706	24.549	0.000609649		YGGFM	28.8641	28.78	28.6647	29.0674	29.0029	29.0932	0.0110714		Q[-17]QETAAAETETRTHTLTRVNLESPGPERVW	24.1464	23.9255	22.6635	24.1539	24.1065	25.2935	24.457	24.7577	0.0768339
A[+42]RPRPREYKAGDLVFA	24.0834	24.4087	24.3744	23.5619	24.0622	23.8095	0.054604		PKFEVIDKPQS	25.7837	24.5223	24.9058	25.486	25.3332	20.5777	21.6518	22.6217	23.594	20.3744	0.000724113		VALDTKGPEIR	24.0458	23.8116	24.1532	23.4893	22.9306	23.1463	0.0130827		LVQLAGTRESVDSAKPRVY	24.5299	24.5602	24.4917	23.2677	23.6835	23.292	23.7231	23.3203	0.0794818
VPSPVSSEDDLQEEEQLEQAIKEHLGPGSS[+80]QEMERLA	24.7644	24.1052	25.8649	22.6647	23.5687	23.7283	0.0597592		EVRPQVHPNYRVTV	25.9793	26.3756	25.6221	25.8643	25.2468	24.3646	24.3389	24.2993	25.1413	24.6293	0.00087116		TPDRVSETDIQRLLHGVMEQLGIARP	24.2947	24.4247	24.0644	23.789	23.4299	23.7035	0.014772		SVPHFS[+80]EEEKEAE	27.1134	26.8168	26.9046	26.436	26.6297	26.3802	26.3027	25.3459	0.083711
E[-18]LQETQQERENEREEEAEQE	23.1466	23.4598	23.8813	22.8408	22.8372	23.0684	0.0622226		APHTPHETWSGQVVGS	26.883	27.5902	26.8732	27.2038	26.9842	26.2771	25.8972	25.9474	26.4015	26.4777	0.000975836		ELSAERPLNEQIAEAE	24.4318	24.5269	24.534	24.71	24.6393	24.7845	0.016049		VPHFS[+80]EEEKEAE	23.2379	23.449	23.5284	22.8437	23.023	22.9652	22.7091	22.9845	0.087778
YLNQEQAEQGREHL	25.9576	25.7885	25.5299	25.4848	25.4397	25.1561	0.0690096		ILTGSSEPEAAPAPRRL	24.589	24.3653	24.3277	24.6356	24.7293	21.5549	22.3394	22.7921	23.4761	23.395	0.00106933		LGALFNPYFDPLQWKNSDF	22.7453	22.7274	22.7701	22.3986	22.6046	22.3941	0.0161912		NDQELGEYLARMLVKYPELLNTNQL	22.2355	21.6614	21.5993	22.0564	21.4758	20.8653	21.1796	21.9252	0.1019
AVGHPC[-1]GPQGIC[-1]GQTGLLQLLGDLSRGQETLAKQTPQLEAWVREPLEE	25.5026	26.009	25.4673	25.9828	26.4072	26.1446	0.0727306		AEPAERGAEDALGGHQGALERE	25.28	24.8589	25.169	25.1269	25.0982	24.5973	24.7652	24.1609	24.5578	24.5141	0.00125604		DGLDPGKLYTL	23.9016	23.5398	23.514	24.2662	24.0944	24.1908	0.0167975		NHPDSELESTANRHGEETEEERSYEGANGRQH	20.9092	23.5884	22.1749	23.97	25.0804	22.9019	24.1981	25.0048	0.107047
PPLAPDDDPDAPAAQLARALLRA	25.4599	25.3937	25.2055	25.0859	25.1055	25.2291	0.0737642		ADKVPKTAENFRAL	27.5799	27.74	26.9827	27.059	26.4845	25.6081	25.642	25.7002	26.445	25.8886	0.00134014		APVSTGAGGGTVLAKMYPR	22.7676	23.3379	22.7291	23.9243	24.0688	23.6239	0.0172126		Q[-17]QETAAAETETRTHTL	23.6113	23.3455	24.0368	23.5015	23.5414	22.9147	23.4699	22.6021	0.118093
VDEPPQHALRVDY	23.226	23.8139	23.3168	22.7332	22.9808	23.108	0.0744899		IPVGSLKNEDTP	24.0287	24.2499	24.7473	23.7534	24.1894	22.2009	22.6534	23.0957	23.2567	23.3489	0.00141018		YSPRTPDRVSETDIQRLLHGVMEQL	24.6088	24.6346	24.9662	24.18	24.2972	24.3043	0.0174841		QAEWDDYVPKLYEQLSGK	23.3362	22.7407	23.577	23.1968	22.9374	22.9941	22.9109	22.4151	0.121846
AVGHPC[-1]GPQGIC[-1]GQTGLLQLLGDLSRGQETLAKQTPQLEAWVREPL	23.0191	23.2693	22.4733	23.587	23.7497	23.3189	0.0768804		RSPQLEDEAKELQ	26.093	26.0869	25.6448	26.0126	25.5541	24.6138	25.1996	24.9725	25.4232	25.1286	0.00182821		YTVFDRDNNRVGFANAVV	26.9415	26.903	27.1352	27.3047	27.2798	27.4613	0.0178466		PRASVPEGFLSELTQQL	21.4745	21.7304	22.3491	21.4917	21.0962	21.8452	21.1534	20.423	0.125539
AVGHPC[-1]GPQGIC[-1]GQTGLLQLLGDLSRGQETLAKQTPQLEAWVREPLE	26.8603	27.2668	26.5821	27.2824	27.705	27.3957	0.076903		QLEDEAKELQ	23.411	23.1788	23.4187	23.8667	23.4256	21.2783	22.1072	22.7951	22.5063	22.2749	0.00190501		AAAGDKLVVVDF	23.0335	22.8809	23.318	23.5295	23.6078	23.6212	0.0179016		KAGEKPNGLVEPEQDLEL	21.6583	22.257	20.7509	21.5062	21.967	22.2464	22.1004	22.0833	0.127935
MSESAPLPETHQFGEGVSSPKTHLGETLTPLSKAYQSLGGPFPKV	26.8952	27.0967	26.6113	27.2609	27.2526	27.1326	0.0769252		IPVGSLKNEDTPNRQY	27.196	27.2378	26.8613	27.241	27.4157	26.2822	26.6658	26.0641	26.8519	26.3676	0.00210154		VDPELLRYLLGRILTGSSEPEAAPAP	24.1556	24.5839	24.1776	23.4708	23.8405	23.5857	0.0190212		NHPDSELESTANRHGEETEEERSYEGANGRQHRGRGREPGAHSALDT	20.2712	23.362	23.0739	23.5741	25.0955	22.8764	23.8361	24.7759	0.137978
GAEDALGGHQGALERE	27.5345	27.2697	27.6531	27.9323	27.6294	28.0402	0.0846434		AVPRGEAAGAVQEL	26.2235	26.1319	26.3166	26.0263	26.0569	23.8617	24.9732	25.6842	24.945	24.5684	0.00213308		VPERAPLPPPVPSQFQ	24.8267	25.251	25.2457	26.1599	25.62	25.886	0.0204742		RAEEEAVWGDGSPEPSPRE[-1]	21.7737	23.3012	23.8593	22.9639	23.6828	23.8019	23.5502	23.9266	0.138284
LDPKIAVA	25.1225	25.4426	25.5533	24.8043	25.1337	25.0651	0.0854612		DYAGVTVDELGKVLTPTQV	22.5449	23.0505	22.9687	22.7725	22.6934	22.2826	21.4592	22.0151	22.0519	22.3339	0.00258209		APPGGRANITSLG	25.9878	26.0713	25.9947	25.1596	25.025	25.6752	0.0216266		E[-18]EKEEDVEAEERGDLGEVGAWRPH	23.9358	24.0216	23.8508	24.2119	23.8608	24.6989	24.2317	24.9185	0.141089
YLNQEQAEQGREHLA	26.8708	26.677	26.7465	26.5027	26.6894	26.5644	0.0856773		GDLGAALDSWIT	23.9953	24.6151	24.5423	24.0166	23.4673	20.6493	21.0083	23.07	22.9567	22.3043	0.00428187		A[+42]SGVAVSDGVIKV	24.7972	24.7558	25.1234	25.2536	25.3866	25.4334	0.0220519		DEGHYPVRESPIDTA	23.164	23.4957	22.8682	22.4233	22.2109	23.2538	22.1235	21.318	0.147317
A[+42]DKPDMGEIASFDKAKLKKTETQEKNTLPTKETIEQEKRSEIS	31.4797	31.4912	31.572	31.0862	31.3768	31.3836	0.0856948		A[+42]TSASSHLNKGIKQM	23.8403	23.2983	22.1703	23.5009	23.4901	21.5755	21.6631	22.2054	21.9613	22.4308	0.00430108		ALNSVAYERSAMQNY	26.2691	26.2162	26.0637	25.8501	25.6787	25.9446	0.0225036		VALDTKGPEIR	22.4092	22.6591	23.5332	19.9009	24.4262	22.5539	23.276	24.0666	0.151167
VPSPVS[+80]SEDDLQEEEQLEQAIKEHLGPGS[+80]SQEMERLAKVS	28.484	28.6064	28.5195	28.3324	28.3432	28.4979	0.0875442		AKTEWLDGKHVVF	24.4927	24.3193	23.2679	24.5943	24.5029	21.5651	23.506	22.8217	22.5668	22.8673	0.00439399		AEDQELESLSAIEAELEKVAHQLQALRR[-1]	25.3522	25.2308	25.123	24.5623	24.9633	24.7386	0.0228125		GAEDALGGHQGALE	25.5411	25.1428	26.0253	24.9598	25.0974	24.9687	25.1198	24.9041	0.153658
Q[-17]EDAELQP	26.7336	26.8835	26.8913	26.9366	27.031	26.9422	0.088677		KAGEKPNGLVEPEQDLE	22.2813	21.7734	22.8576	22.8217	22.4305	20.9678	21.3278	20.5735	21.409	21.9476	0.00447503		YLNQEQAEQGREHL	25.8214	25.5574	25.7247	25.3513	25.2803	24.9673	0.0236247		SYSMEHFRWGKPV[-1]	21.1291	24.2491	24.371	23.842	24.7706	24.777	24.2168	24.8881	0.155642
NAPPEPVPPPRAAPAPT	26.1912	26.2462	26.05	26.3564	26.2448	26.4761	0.0909772		YSPRTPDRVSETDIQRL	21.9496	21.9448	23.099	21.2989	22.362	18.5791	20.3403	20.4016	20.0302	21.2277	0.0048988		VKLIESKEAFQEALAAAGDKLVVVDF	25.6802	25.3435	25.5206	25.1228	25.1137	25.2157	0.0238085		SSPETLISDLLM[+16]KESTENAPRTRLEDPSMW	22.7559	24.1613	22.6686	22.4382	22.1779	22.1429	21.5261	22.9925	0.15761
SSGSVKLMRERNKKVAEIPFNSTNKY	23.0898	22.7263	22.9461	22.5042	22.8044	22.4729	0.0939982		ASFQRNQLLQKEPD	22.8936	21.6917	21.4652	22.7414	22.4398	20.9411	21.2823	19.6506	20.0336	21.1013	0.00497038		TNEIVEEQYTPQSLATLESVFQELGKLTGPSNQ	26.91	27.0364	26.7263	26.3512	25.5529	26.1053	0.0245827		RVAPEEHPVLLTEA	24.4684	23.2655	23.8189	22.7197	22.3	23.6409	23.0029	21.6293	0.158331
GFGDLKTPAGLQVLNDYL	24.4931	24.6621	24.8505	24.0613	24.5772	24.0357	0.0956006		VLTDPDAPSRKDPKFREW	23.9575	24.2287	23.7291	23.4007	22.918	22.022	21.6819	22.5095	22.9568	22.7927	0.0051673		IPVGSLKNEDTPNRQYLDEDMLLKVLEYLNQEQAEQGREHL	29.1341	29.3109	28.8876	28.6891	28.615	28.73	0.0272564		APPGRPDVFPPPLSSEHNGQVAEDAVSRPKDDGVPEVRAA	24.8148	24.5798	25.1844	24.8067	24.6994	25.5597	25.0625	25.7765	0.168386
LPETFDAREQWSN	25.1293	25.2036	24.8566	25.4537	25.1863	25.4106	0.0990944		GRILTGSSEPEAAPAPRRL	25.4251	25.2183	24.7783	25.4713	25.5026	23.8752	24.6713	24.7025	24.7571	24.3525	0.00530331		A[+42]GAAEDVRVLFGAAVRA	25.5791	25.138	25.2949	25.6871	25.9084	25.9928	0.029231		VPSPVSS[+80]EDDLQEEEQLEQAIKEHLGPGSSQEMERLAKVS	22.7403	24.0894	25.0282	24.6605	25.5458	24.3265	25.1249	25.0389	0.16863
MREIVHIQA	28.78	28.6832	28.7297	27.8952	28.6009	28.3689	0.10217		V[+42]DREQLVQKA	25.6445	26.0085	25.8274	25.3626	24.9631	22.6314	23.3917	24.6511	24.3718	24.5556	0.00534321		YQMTGVEEGARAHPE	25.3493	25.6675	25.6039	25.2683	24.8982	24.8836	0.0301691		FENKVPEKQKLFQEDNGMPVHLKGGASDALLYRATMALTLGGTAYAIYLLAMAAFPKKQN	25.2991	25.0967	25.2891	25.9172	25.8633	25.4258	25.6044	26.3536	0.177614
V[+42]DREQLVQKA	26.9956	26.8264	26.9618	26.5369	26.509	26.8966	0.106524		FGIHEQVQKARLQGGV	23.7291	23.3838	23.3184	23.9625	23.8816	20.6371	21.7725	22.067	22.8365	22.8905	0.00574684		APPGRPDVFPPPLSSEHNGQVAEDAVSRPKDDGVPEV	28.4355	28.117	28.2518	27.8264	27.4226	27.8851	0.0318839		AVPRGEAAGAVQEL	26.8881	26.2619	26.5622	25.7047	25.9236	26.1558	26.022	25.6604	0.17958
LEGSFLGGSEAGERLLQQGLAQVEAGRRQAEATRQAAAQEERLADLASDLLLQYLLQGGARQ	23.1126	23.3882	22.2477	23.9038	23.5576	23.5433	0.107157		NMSPVGRVTPKEWRDQ	24.2004	23.9107	22.6403	23.3592	23.5882	22.3389	22.3347	21.9577	22.5578	22.8447	0.00577677		A[+42]DEIAKAQV	23.415	23.7086	23.0462	24.246	24.1554	23.8861	0.0326311		IPVGSLKNEDTPN	28.427	27.9993	28.2635	28.3008	28.7279	28.1618	28.4078	28.6278	0.181332
SSEMARDEDGGQDGDQVGHEDLY	27.1377	27.5085	27.5149	27.9795	27.5292	27.7693	0.107696		MREIVHIQA	26.7443	27.3829	25.914	26.3769	25.8111	24.1266	24.7021	24.3569	25.8466	25.2737	0.00582368		ALASVLLQALDRPASPPSVPGGSQQGTPEEAAEALLTESV	22.3254	22.5385	22.5867	22.7562	22.7162	22.7625	0.0327827		MNRPSSISWDGLDPGKLYTL	22.7223	22.9541	23.3777	22.8698	22.7103	22.9998	22.7156	22.3086	0.187464
Q[-17]ELEEELDEAVERSLQSILRKN	25.523	25.6386	25.4811	26.4004	25.8096	25.7508	0.10775		SVPHFS[+80]EEEKEA	24.2732	24.357	24.2002	24.0186	24.1981	23.199	23.8585	23.381	23.2423	24.042	0.00604665		EEKEEDVEAEERGDLGEVGAWRPH	28.31	28.7159	28.5464	29.0435	29.3292	28.877	0.0341391		MDELYPMEPEEEANGGEILA	25.5303	25.3359	25.206	25.8011	25.2316	25.5106	25.1902	24.8641	0.196208
WSRMDQLAKELT	24.3805	24.4587	23.9522	25.0903	24.4909	24.6519	0.114099		SGQLGLPDEENRRES	25.632	25.1487	24.9014	25.9936	25.8264	24.7164	24.8673	24.7989	24.3192	24.6441	0.0063895		LSEPNQTENDALEPEDLPQAAEQDEMRLELQ	22.5958	22.2927	22.8471	23.3886	22.9811	23.5116	0.034338		VPSPVSSEDDLQEEEQLEQAIKEHLGPGSSQE	23.1015	21.7359	23.4641	23.5102	22.8497	21.8885	22.6166	21.287	0.197823
MLQPSGPPADKPEEN	26.8464	26.7043	26.9202	27.2209	26.8495	27.3099	0.121428		M[+42]DKNELVQKA	24.997	25.6071	25.4533	24.8024	24.277	21.4358	22.2769	24.0362	23.8719	23.4446	0.00661101		DFDMLRC[-1]MLGRVYRPC[-1]WQV	21.5667	21.8942	22.0488	21.2382	20.9013	21.4139	0.0344684		VLTDPDAPSRKDPKFREW	22.3691	21.2226	23.9871	21.4655	22.4713	23.3829	23.5266	23.5747	0.199025
T[+42]QFLPPNLLALFA	24.1043	24.2407	24.3966	24.2936	24.7148	24.6268	0.124404		IPPVLKLAC[-1]	21.8519	23.1918	23.6228	20.3389	20.1495	16.863	18.2384	20.4583	18.5418	18.4815	0.00671395		ERPVFTNHFLVELHKD	20.809	20.8917	20.1563	21.4298	22.0379	21.3549	0.035779		ATPKQGPRMLGAPEEADANEEGV	26.1277	25.9829	26.0443	25.3781	25.5311	25.8378	25.5946	24.0985	0.20087
YSPRTPDRVSETDIQRLLHGVMEQLGIARPR	23.6018	24.4165	23.9015	24.4725	25.0328	24.2726	0.133073		AGNPKATPPQIVNGNHY	22.7049	22.0329	21.3974	22.9154	22.8912	20.8825	21.3218	21.2167	21.0703	21.6589	0.00704791		AVLRTDGEPRARLGA	24.2575	24.6319	24.5027	23.9755	23.8361	23.2358	0.0362175		YGGFMRRVGRPEWWMDYQ	17.9922	19.6923	18.4508	20.7265	18.5686	22.9133	21.322	20.369	0.201142
A[+42]TSNNPRKFSEKIALH	22.6869	22.2672	22.2761	22.2778	22.0538	21.9359	0.133682		GIARPRVEYPAHQAM	23.435	23.1115	21.7139	23.0631	22.7566	21.5349	21.7123	21.7485	21.5756	22.0098	0.00720878		PYQVPSGPAGAPPMPGGPHSYH	22.1388	22.0054	22.4313	22.5365	23.1738	22.8659	0.0402551		VPSPVS[+80]SEDDLQEEEQLEQAIKEHLGPGS[+80]S[+80]QEMERLAKVS	21.9596	21.9474	20.8839	22.1505	21.6379	20.8852	21.2388	21.3305	0.206818
A[+42]EDIKTKIKNYKTA	25.2195	24.8123	25.4086	24.201	25.0643	24.4123	0.134448		IQKTPQIQVYS	22.9103	22.506	23.094	22.9629	22.6514	20.3616	21.4941	22.8034	20.9865	20.9036	0.00762115		YGGFLRRQFKVVT	23.5092	24.8803	23.4012	25.7038	25.6072	25.0763	0.0408074		LEGEDDPDRSMKLSFRTRAYGFRDPGPQL	21.8269	21.4282	21.8058	22.2163	21.4233	23.1465	22.1886	22.8569	0.209486
DLRKLAVNMVPFPRLHF	20.4438	20.521	21.8705	19.7633	19.8543	20.3987	0.135664		YEENSRENPF	24.6672	24.4131	24.0315	25.0331	24.8165	23.5777	23.6904	23.0482	23.2755	24.3654	0.00764434		LPGKKTTKL	21.0918	20.7188	20.2847	19.1426	20.013	19.8064	0.04098		APPGRPDVFPPPLSSEHNGQVAEDAVSRPKDDGVPEV	26.3231	25.1201	25.951	26.9349	25.7582	27.5216	26.5909	27.5766	0.223903
AVNMVPFPRLHFF	22.3	21.7261	22.7514	19.7272	21.4254	21.7492	0.136027		PSPKESKEADVATVRLGE	23.8943	22.9334	23.3743	24.197	24.2226	21.6442	22.0548	23.2997	22.8248	21.9145	0.00846133		GEAAGAVQELARALAHLLEAERQE	26.674	26.7354	26.2427	25.9062	26.0786	26.1501	0.041724		GAEDALGGHQGALERE	27.2437	26.9309	26.3526	26.6644	27.4406	26.864	27.1348	26.9756	0.22733
SLAPNILSQL	22.2157	22.0559	22.3687	20.54	21.8497	21.8212	0.140355		ATPKQGPRMLGAPEEADANEEGV	25.2891	25.4033	25.6141	25.6935	25.4049	25.2618	25.1147	25.2313	24.7423	24.9749	0.00883776		MRYVASYLL	23.8053	23.9886	23.959	24.1256	24.4636	24.6924	0.0429821		ARPVKEPRSLSAASAPLVETSTPLRL	20.7412	23.6132	20.8944	21.264	21.4404	23.7046	22.7554	22.9991	0.22995
APGLADL	26.4892	27.014	26.9788	27.2436	27.2114	27.0286	0.1407		APPEPVPPPRAAPAPTHV	23.597	23.5863	24.1222	23.9935	24.2139	21.0739	22.1201	23.107	22.9944	23.1374	0.00986875		SGQLGLPDEENRRES	25.4879	25.5282	25.8587	25.2426	24.535	25.0534	0.0480274		Q[-17]ELEEELDEAVERSLQSILRKN	20.2767	21.9184	22.2886	20.927	21.8469	22.8897	22.1008	21.4803	0.233065
IPVGSLKNEDTPNRQYLDEDMLLKVLEYLNQEQAEQGREHLA	29.6127	30.1381	29.4424	30.2566	30.1089	30.0289	0.142531		PELLNTNQL	25.1676	25.7958	23.8612	24.8421	23.9756	22.0737	22.4752	23.3516	24.0475	23.3087	0.0105237		A[+42]WKSGGASHSELIHNL	22.3735	22.3464	22.2545	22.7557	22.6612	22.4211	0.0530858		SSPETLISDLLMKESTENAPRT	19.1381	18.5744	20.2997	18.8357	19.8801	20.6666	20.6703	18.7532	0.235079
A[+42]DKPDMGEIAS[+80]FDKAKLKKTETQEKNTLPTKETIEQEKRSEIS	24.4361	24.8403	25.1287	24.0273	24.4417	24.5451	0.143982		SDK[+42]PDMAEIEKFDKSKLKKTETQEKNPLPSKETIEQEKQAGES	30.2191	29.9208	30.4668	30.0674	29.9974	28.8999	29.8185	29.4932	29.5787	29.7545	0.0108788		DLRKLAVNMVPFPRLHFF	23.7636	23.7804	23.8002	23.1341	23.3438	23.6483	0.0533787		SSPETLISDLLMKESTENAPRTRLEDPS	22.3191	23.1171	23.0371	22.9758	23.2188	22.7878	23.4669	23.1787	0.240568
S[+42]VFGKLFGAGGGKAGKGGPTPQEAIQRL	23.8717	24.419	24.3598	23.7314	23.2965	24.0855	0.148307		SASNRIIAAKDHASIQMNV	22.4059	22.3178	21.9446	22.1302	21.9119	19.3671	20.9288	21.2068	20.7356	21.7701	0.0114614		GVEKMVNVVEKRPTQ	24.6443	23.9833	24.4017	23.9798	23.2463	23.4203	0.0538243		YGGFMRF	22.5546	26.9798	23.4689	24.5095	22.3692	24.1172	22.6811	23.02	0.242829
ALDLTYSSYHVK[+42]QFLEALLRNGAVQSKDDL[-1]	24.4076	24.5456	24.1735	24.4815	24.6685	24.633	0.149415		SGSAKVAFSAIRSTN	28.2661	28.8099	27.9725	28.6506	28.3668	27.3509	27.7141	28.1743	27.8646	27.8176	0.0130756		RPVKVYPNVAENESAEAFPLEF	24.5975	24.965	24.1325	23.457	24.0979	23.6597	0.0541201		RVDYAGVTVDELGKVLTPTQVMNRPSSISWDGLDPGKLYTL	22.1843	22.313	22.1147	22.5246	22.3883	21.9303	21.7435	22.2026	0.244406
AADLGLKRGYRMVVNEGADGGQSVYHI[-1]	23.5983	22.8159	23.3836	22.8032	22.7324	22.9627	0.149419		V[+42]NPTVFFDIT	25.1347	25.4981	25.5856	25.3463	25.0431	25.1476	24.5027	24.9189	24.9619	24.504	0.0146607		PLNQVANPNSAIFGGARPREEVVQKEQE	24.3963	24.4275	24.4582	24.6877	25.5041	25.0136	0.0543902		VPSPVS[+80]SEDDLQEEEQLEQAIKEHLGPGSS[+80]QEMERLA	22.5677	21.2238	21.2686	22.4619	22.0507	19.7595	20.967	21.6223	0.254535
IPVGSLKNEDTPN	28.6457	28.6197	28.7624	28.6307	28.2396	28.5025	0.151042		EYLNQEQAEQGREHL	22.8062	21.4063	22.4418	22.5702	22.8672	21.5896	21.6504	20.3988	20.9162	21.7754	0.0149514		APPGRPDVFPPPLS[+80]SEHNGQVAEDAVSRPKDDGVPEV	27.1698	27.1116	27.0387	26.7985	26.224	26.7691	0.0556633		YPSKPDNPGEDAPAEDMARYYSALRHYINLITRQRY[-1]	22.8283	24.0179	23.9471	23.6784	23.588	24.2157	23.9149	24.3726	0.257306
DGLDPGKLYTL	24.1498	24.0082	24.4974	22.7179	23.6592	24.0537	0.153767		EAERQERARAEAQEAEDQQARVL	23.6096	22.7219	22.9913	23.4768	23.1508	22.5303	22.6893	22.8862	22.6856	22.444	0.0158113		SFARAPQLD	26.5816	25.913	26.3056	25.8551	25.1137	25.527	0.0566356		Q[-17]LEDEAKELQ	21.9901	22.7506	22.1637	21.5218	22.1887	21.9208	21.3909	21.2657	0.261421
GLAKDDQLKVHGF	24.0252	24.4427	24.4971	23.4881	24.2724	23.7682	0.155102		SVPHFS[+80]EEEKEAE	26.788	26.7084	26.578	26.4971	26.6811	25.6013	26.6216	25.935	25.8699	26.3677	0.0168985		Q[-17]ELEEELDEAVERSLQSIL	25.0351	24.9414	24.271	23.6514	23.9751	24.2658	0.0584328		SFPWMESDVT	26.5707	26.9888	27.2102	26.9866	26.7051	26.8316	26.7403	26.8085	0.265937
SVMPSPKVSDTVVEPYNA	25.3353	24.9203	24.9277	23.8845	24.1018	25.1174	0.161307		SGKEVKGEEKGENQNSKFEVRLL	26.327	25.8913	25.7112	25.9239	26.0437	24.6419	26.0612	25.1095	25.1667	25.2026	0.0182508		LEGEDDPDRSMKLS	23.959	23.5495	23.9042	23.5354	22.8372	23.1855	0.0608736		IPVGSLKNEDTPNRQY	27.3006	27.1185	26.6087	26.0776	27.0055	26.9891	27.2352	27.2323	0.276661
ASFQRNQLLQKEPD	22.8281	22.9867	22.8934	22.8538	22.5901	22.7958	0.165996		YQMTGVEEGARAHPE	25.0601	24.3726	24.4248	25.27	25.5379	24.1698	24.3983	24.3417	23.7445	24.2506	0.0196044		VVVLL	26.8731	26.8385	26.1704	25.1538	25.7913	26.1249	0.0622566		PEWWMDYQ	23.2744	23.2477	23.8321	23.3542	23.2035	23.5306	23.1923	22.8724	0.280574
APHTPHETWSGQVVGS	27.8464	27.8188	28.1445	27.4588	27.7579	27.819	0.166016		VKISFQPAVA	25.1783	25.0585	24.0144	24.7846	24.0031	22.4496	24.0693	23.7157	23.8996	23.3648	0.0200442		GPTGPDVEDAGDETPDVDPELLRYLLGRILTGSSEPEAAPAPRRL	26.9709	27.104	26.8778	26.6593	26.2479	26.7543	0.063216		MDELYPMEPEEEANGGEIL	23.4445	23.807	23.1315	24.0079	22.6266	23.8074	23.5422	22.781	0.283456
KARGIKVEKQIFGEATKQPGIVF	24.4342	23.9351	24.3628	24.4177	24.583	24.5462	0.17245		AVLRTDGEPRARLGA	21.6202	20.4432	20.7931	23.3021	22.8191	19.3591	19.413	21.3154	19.9619	18.583	0.0204226		VWGDGSPEPSPRE[-1]	23.9403	23.145	23.4602	22.8245	22.5388	23.0747	0.0650417		LEGSFLGGSEAGERLLQQGLAQVEAGRRQAEATRQAAAQEERLADLASDLLLQYLLQGGARQ	22.076	22.1832	21.5483	21.8822	22.3379	22.2598	21.63	22.6615	0.287328
A[+42]AGVAAWLPFARAA	23.8094	23.0634	23.8377	23.0233	23.0561	23.2978	0.172452		PLTAQHENFRKKQIEEL	25.0278	23.4429	23.0733	24.2961	24.5909	22.2982	22.8902	23.3789	23.1587	23.0908	0.0245123		AQATGKPAQYIAVHVVPDQL	25.5558	25.8984	26.2247	26.5791	26.5574	26.2317	0.0653453		SASNRIIAAKDHASIQMNV	22.9492	20.4694	22.0861	21.2827	21.717	21.0869	21.1551	19.4874	0.287764
ALDFAVSEYNKGSNDAYHSRAIQVVRA	23.1858	23.4907	23.0232	23.4805	23.4176	23.4896	0.174085		S[+42]DKPDLSEVETFDKAKLKKTNTEVKNTLPSKETIQQEKEHNERT	24.1054	23.6882	23.6595	23.9525	23.563	23.4931	23.656	22.7988	23.1269	23.4148	0.0261253		MDQLAKELTAE	23.9866	23.9747	24.5176	24.8972	24.4659	24.7848	0.0653493		MREIVHIQA	26.2395	25.7442	25.5763	24.418	25.4221	26.2535	26.0966	26.2178	0.288323
M[+42]DVFMKGL	21.5395	20.7427	22.2223	20.1029	20.8308	21.0395	0.175478		ANPNSAIFGGARPREEVVQKEQE	24.2658	23.8782	23.8886	23.9065	23.9782	23.0442	23.7576	22.4885	23.1942	23.9247	0.0308497		ALDFAVSEYNKGSNDAYHSRAIQVVRA	23.5736	23.5751	23.5237	23.5098	23.2859	23.3663	0.0656172		APSDPRLRQFLQKSLAAATGKQELAKYFLAELLSEPNQTENDALEPEDLPQAAEQDE	22.2114	22.1346	22.3915	22.7524	22.2276	22.2605	22.2086	22.1418	0.288476
PMFIVNTNVPRASVPEGFLSELTQQL	28.7944	28.6071	28.7062	28.288	28.6837	28.5165	0.178816		A[+42]EDIKTKIKNY	26.1472	27.239	27.2428	25.3398	25.1227	22.7167	23.5631	25.2876	25.7255	24.7668	0.0358421		GKVLTPTQVMNRPSSISWDGLDPGKLYTL	22.596	22.267	22.3416	22.6598	23.2725	22.8332	0.0664668		A[+42]DKPDMGEIASFDKAKLKKTETQEKNTLPTKETIEQEKRSEIS	27.1994	26.9128	25.3191	27.9747	26.8594	27.5879	27.6132	28.1959	0.295133
VNPTVFFDITADDEPLGRVSF	27.938	27.6357	28.4851	27.4398	27.4936	27.797	0.179252		S[+80]DAAVEQ	24.4031	24.7961	25.6166	25.3265	25.5447	24.6451	24.0142	24.7054	24.7663	23.8542	0.039715		AEDQELESLSAIEAELEKVAHQLQAL	24.2696	24.4532	24.4482	24.1301	24.1017	24.2968	0.0669141		LSEPNQTENDALEPEDLPQAAEQDEMRLELQ	22.1742	21.6817	21.9617	22.4738	22.4618	20.4863	21.9329	21.3414	0.299432
A[+42]DQLTEEQIAEFKEAFSLFDKDGDGTITTKELGTVMR	23.7489	23.6024	24.3538	23.7544	23.1706	23.4016	0.183168		GAEDALGGHQGALE	25.0476	24.8359	25.3757	25.233	24.7391	23.4692	23.8934	24.8159	24.5741	24.9284	0.0486209		ALPHAILRL	24.925	24.955	24.7132	25.3056	25.126	25.0141	0.0673128		V[+42]NPTVFFDITADDEPLGRVSFELFADKVPKTAENFRAL	24.0688	22.8882	23.7337	24.1376	24.1067	23.9872	23.9041	24.1225	0.310199
IPIYE	27.7676	28.1999	27.9712	27.7632	27.5212	27.8793	0.18914		YGGFLRKYP	26.2822	26.5283	27.3237	24.4775	23.7342	20.1029	21.753	25.8645	24.4582	22.0272	0.0501063		TNEIVEEQYTPQSLATLESVFQELGKLTGPS	27.3256	27.6607	26.9496	26.7189	26.841	26.8364	0.0702492		M[+42]EMDKRIYLEL	18.4836	19.2233	19.7496	17.7834	19.2684	22.03	20.7056	17.747	0.310243
THSLGGGTGSGMGTLLISKIREEYPDRIMNTF	25.1066	25.0675	25.4761	25.1377	24.6509	24.9507	0.189804		AQEEADAEERRLQEQEELENYIEHVLLHRP	22.6315	23.2286	22.2483	22.8486	22.8848	23.068	23.3079	23.5697	23.6425	22.8192	0.0503798		SGSAKVAFSAIRSTN	29.528	29.4426	29.6471	29.2666	29.4073	29.0295	0.0716233		Q[-17]YDGVAELDQLLHY	23.3325	25.5084	24.7069	24.6586	24.8524	25.9116	24.9647	24.7528	0.319358
SVDQDLGPEVPPENVLGAL	26.0607	26.07	26.1798	25.959	25.6895	26.0845	0.191728		VPHFS[+80]EEEKEAE	23.32	23.3108	22.9694	22.9729	23.2595	22.4027	23.0103	22.3026	22.271	23.29	0.051023		SLSAASAPLVETSTPL	29.2295	29.3057	29.4129	29.6635	29.4199	29.8525	0.0727519		APPGGRANITSLG	25.9074	25.3066	25.2749	24.2277	25.5561	25.1919	25.4739	26.3487	0.32046
MQLKPMEINPEMLNKVLAKLGVAGQWRF	25.4213	25.3841	25.3033	25.3106	26.1955	25.8042	0.196021		DEGHYPVRESPIDTA	23.4521	23.6203	23.8025	22.9839	22.4018	22.1654	22.8114	22.5569	22.5975	22.9286	0.0543938		DADSS[+80]VEKQVALLKALYGHGQIS	23.7253	23.8625	23.8504	24.0456	24.6201	24.0976	0.0792338		IQKTPQIQVYS	24.3648	23.6717	23.4409	22.3688	22.8248	23.2049	23.0034	23.0134	0.326301
TPDRVSETDIQRLLHGVMEQLGIARP	23.2592	23.7736	23.3213	23.6157	24.3452	23.7016	0.19628		YLNQEQAEQGREHL	25.8426	25.0458	24.2758	25.7494	25.6058	22.2578	24.6735	24.6513	23.8979	24.8179	0.0571193		A[+42]EDIKTKIKNY	27.4108	27.2399	27.6251	27.9262	27.614	27.7376	0.0807753		GRILTGSSEPEAAPAP	23.0076	23.4034	24.1466	23.3996	23.7201	22.9587	23.3072	22.419	0.327536
VLTDPDAPSRKDPKFREW	25.559	25.8482	25.7805	24.9295	25.7665	25.3006	0.197792		RVAPEEHPVLLTEA	24.2154	23.9104	23.1988	22.3078	22.3435	22.432	22.0156	22.5928	22.1546	22.3255	0.0586836		LEGEDDPDRSMKLSFRTRAYGFRDPGPQL	25.4325	25.3581	25.064	25.0623	24.3533	24.7992	0.081072		V[+42]NPTVFFDITADDEPLGRVS	23.7502	23.4537	22.7577	23.1244	23.2134	23.2929	22.972	22.2754	0.330889
LPENGGNRAEDS[+80]SEGHEEEVLGGRGE	25.5774	25.831	25.8606	25.572	25.6359	25.6366	0.200484		ALAHLLEAERQE	24.178	24.7038	25.0668	23.5691	23.2845	21.0233	23.0123	23.7227	23.657	22.9702	0.0622058		LEGSFLGGSEAGERLLQQGLAQVEA[-1]	26.1297	26.3951	26.6985	26.9463	26.6639	26.9043	0.0820977		LSDDDRVTWAEQQYE	23.4767	22.9634	22.5433	23.866	22.7144	23.8672	23.805	24.3004	0.341553
MQLKPMEINPEMLNKVLAKL	23.0323	23.3983	23.6478	23.5376	23.6389	23.7842	0.201332		SSPETLISDLLMKESTENAPRTRLEDPS	23.4166	23.0892	23.2659	23.1703	23.2679	22.9642	23.1108	22.635	22.8877	23.2911	0.0637007		A[+42]ASVDLELKKAFTEL	24.7592	25.4382	25.2961	25.948	25.5916	25.5842	0.0854314		VKLIESKEAFQEAL	23.0222	24.2798	22.5065	23.6239	23.3765	24.1795	23.9422	23.6365	0.351156
Q[-17]EPGAPAAGM	26.9151	26.9586	27.2284	27.377	27.0581	27.2928	0.201886		SHHLAHYRASEEEPEYGEESRSY	23.7292	23.2092	25.5112	23.4086	23.5623	23.8099	22.422	23.1067	21.4789	22.579	0.0664113		SPQPPPPAPARDELPDWNEVLPPWDREEDEVFPPGPYHPFPNYIRP	25.3795	25.2389	25.2953	24.9672	25.0573	25.253	0.0864083		Q[-17]EDSMWTEDKQMTLESILQGFPRMKPSADA	24.406	23.7224	23.8879	24.7188	24.0915	23.6025	23.965	24.0516	0.355439
AQATGKPAQYIAVHVVPDQLMTF	24.8358	25.0275	25.0586	24.8395	24.4229	24.9078	0.207439		PLTDKEKQWSRDEL	21.9666	21.3342	20.716	21.1378	21.4924	21.4389	19.9346	18.8705	19.7386	21.2202	0.0707663		GFGDLKTPAGLQVLNDYL	24.6718	24.3767	24.6786	24.7474	24.8155	24.9039	0.0871557		YGGFMKKMDELYPMEPEEEANGGEIL	22.1953	21.1096	22.6277	23.0194	22.0737	21.4168	21.9394	21.7834	0.357061
SVPHFS[+80]EEEKEA	25.1304	25.0184	24.8606	25.6281	24.9331	25.4454	0.209051		NAPPEPVPPPRAAPAPT	25.2145	24.9922	25.0304	25.1985	25.6067	24.9481	24.7679	24.4002	24.5248	25.3433	0.072244		LSDDDRVTWAEQQYE	24.8467	24.9549	25.0784	25.1576	25.0671	25.145	0.0879747		SGQLGLPDEEN	27.4911	27.9131	28.0355	27.7806	27.6746	27.7132	27.619	27.7366	0.357557
A[+42]EDIKTKIKNY	27.0711	27.5396	27.7851	26.6045	27.3235	27.1266	0.210195		PMFIVNTNVPRASVPEGFLSELTQQLAQATGKPAQYIAVHVVPDQL	22.4378	22.7152	22.096	22.7266	22.733	22.7442	21.2351	21.7403	22.1899	22.045	0.0835964		AVPRGEAAGAVQELARALAHLLEAE	24.3224	24.6756	24.0835	23.6725	23.9453	24.0691	0.0892282		APPEPVPPPRAAPAPTHV	21.4681	23.6677	24.7637	22.5357	23.5405	23.1608	23.9975	24.8751	0.365333
ADK[+42]PDMGEIASFDKAKLKKTETQEKNTLPTKETIEQEKRSEIS	30.9246	31.0357	31.0412	30.5092	30.9998	30.8339	0.214707		SSEMARDEDGGQDGDQVGHEDLY	27.0874	26.6027	27.2876	26.9308	27.146	26.7014	26.9324	24.9505	25.3744	26.8661	0.0862305		QYDGVAELDQLLHY	24.6106	24.2999	24.3241	23.7885	24.2971	23.9475	0.0905434		AKTEWLDGKHVVF	24.2929	22.3877	22.7351	23.0757	24.3244	22.8168	23.8903	23.4955	0.368713
LPLAGVFSLRAPGRAWAGLGSPLS	25.1229	25.5023	25.2798	24.9509	25.1866	25.1756	0.215526		QLYENKPRRPYIL	22.8035	22.0641	21.7567	21.1613	20.417	21.7992	19.9816	20.0358	19.8887	21.1343	0.0901478		DMNAANVGWNGSTFA	24.2685	24.6223	24.8695	24.7941	25.248	25.2228	0.0929447		VQLAGTRESVDSAKP	27.0364	27.6808	27.5741	27.3421	27.6906	26.9003	27.1929	26.9616	0.370352
GIARPRVEYPAHQAM	24.7736	24.3677	24.5073	23.963	24.5757	24.1556	0.215822		A[+42]DKPDM[+16]GEIASFDKAKLKKTETQEKNTLPTKETIEQEKRSEIS	23.4749	22.9453	23.2568	23.4083	22.979	23.4947	22.8306	21.8477	22.5617	22.6182	0.0941742		V[+42]NPTVFFDITADDEPLGRVSFELFADKVPKTAENFRAL	26.5275	25.9395	26.1875	25.286	25.5735	26.011	0.0932813		NAPPEPVPPPRAAPAPT	24.9697	24.9856	25.608	25.2032	25.541	24.7623	24.9826	24.3777	0.370379
ALNSVAYERSAMQNY	25.6757	26.0068	25.7859	25.9069	26.1912	25.9415	0.223354		E[-18]LQETQQERENEREEEAEQE	23.1785	22.9862	24.1482	24.2403	24.5676	23.9275	23.0508	22.8161	22.6323	23.0666	0.0949759		VPSPVS[+80]SEDDLQEEEQLEQAIKEHLGPGSS[+80]QEMERLA	22.6875	22.9834	23.1977	23.1384	23.7029	23.4794	0.0935981		VQLAGTRESVDSAKPRVY	29.0419	29.861	29.1252	28.9012	29.409	28.6821	29.2874	28.183	0.374187
LGNLPYDVTEDSIKDFFRGL	24.0739	23.9388	25.0332	23.7264	23.8398	23.9678	0.224932		PVLEPGKTEVTGYFPKGTWYNMQMVS	22.7342	22.988	22.4673	22.738	23.2697	22.6671	22.4485	22.124	21.7204	22.8988	0.0953004		ASAPLVETSTPL	21.4518	24.3295	22.9901	24.9627	25.8568	24.1953	0.0960551		VPSPVSSEDDLQEEEQLEQAIKEHLGPGSSQEMERLAKVS	23.4799	23.9012	24.8759	25.4863	25.4678	23.8556	25.6353	25.0794	0.381784
Q[-17]ELEEELDEAVERSLQSIL	23.2789	24.7899	23.9412	24.9443	25.2836	24.1449	0.227072		DS[+80]KENTEKNEQINEEM	22.3443	22.6094	23.6497	23.8263	23.8647	23.4744	22.5851	22.1105	21.0835	22.3782	0.101395		RFLRKDLQRVRGDLGAALDSWIT	24.5502	24.4115	23.9955	24.1148	23.6183	23.8055	0.0988563		SSEMARDEDGGQDGDQVGHEDLY	27.3204	25.4741	26.9891	27.0757	27.0132	25.244	26.9124	25.2381	0.382608
PSGPAGAPPMPGGPHSYH	28.7191	28.6668	28.8204	27.8529	28.6836	28.5509	0.227095		APGAMLQIEALQEVLKKLKS	18.8679	18.7114	17.5405	18.7647	17.8077	18.552	18.6433	19.3456	18.8015	19.347	0.101988		MREIVHIQA	28.7553	28.3832	28.6557	28.4266	28.3354	28.2501	0.100067		VVGGEDWSPIEEKIETQTQEEVRDSKENT[+80]EKNEQINEEM	21.1318	19.5918	21.573	22.4826	22.0683	21.1892	22.1718	21.7628	0.384291
ASAPLVETSTPL	24.9049	24.3929	23.966	24.6095	24.9343	24.9818	0.227814		LPENGGNRAEDS[+80]SEGHEEEVLGGRGE	25.7264	25.0076	25.6944	25.8965	26.3513	25.5124	25.5588	24.598	24.5919	25.5284	0.104897		DAAAEVPSRDTME	24.421	23.8822	24.3055	23.9248	23.2133	23.7789	0.106734		LGALFNPYFDPLQWKNSDFE	19.2556	22.5578	22.8278	20.0382	21.331	23.5896	23.0977	20.8089	0.390152
GEAAGAVQELARALAHLLEAERQE	25.5953	26.1937	26.3073	26.259	26.7954	26.2557	0.228067		Q[-17]QETAAAETETRTHTLTRVN	22.7982	21.4261	21.8739	22.2395	22.285	21.5761	22.1839	21.1946	20.6383	21.8456	0.107605		Q[-17]ELGKLTGPSNQ	26.1729	25.0723	26.0538	24.5454	24.0973	25.4231	0.108232		ELQETQQERENEREEEAEQE	25.3419	26.6293	27.3054	26.7708	27.5823	26.0869	26.9332	27.4019	0.394709
SFARAPQLDL	28.4203	28.3875	28.0399	28.8041	28.2693	28.6173	0.229699		S[+42]DKPDM[+16]AEIEKFDKSKLKKTETQEKNPLPSKETIEQEKQAGES	26.9391	25.7162	27.7282	26.7781	27.0096	26.8769	26.2622	24.4787	25.0882	26.4696	0.109554		PELLNTNQL	20.7269	21.5442	21.4393	22.7051	21.3927	22.9333	0.111792		GMENVVNQKSPYFPNQYSQDKAL	21.4976	18.7651	18.2454	21.5367	19.7355	21.0201	21.2127	21.5365	0.402673
QLEDEAKELQ	24.3587	24.3834	24.6617	24.096	24.1231	24.5	0.233178		Q[-17]QETAAAETETRTHTL	23.665	23.2123	23.3289	23.4966	23.9788	23.4756	23.2124	22.9089	22.8042	23.5117	0.110071		YTVFDRDNNRVG	26.0546	25.9901	26.3324	25.8872	25.2829	25.8575	0.113812		PMFIVNTNVPRASVPEGFLSELTQQLAQATGKPAQYIAVHVVPDQLMTF	22.719	21.8838	22.2525	23.2574	22.2799	22.4757	22.2234	22.0144	0.404196
APIKVGDAIPSVEVF	25.8403	25.8795	26.1589	25.6499	25.7298	25.9416	0.23438		VQLAGTRESVDSAKPRVY	29.1889	29.2452	29.2818	29.4508	29.5729	28.6448	28.2343	28.6766	29.6553	29.2185	0.111005		NLNPNAKEFVPGVKY	25.2767	25.0003	25.0925	25.2993	25.4338	25.2384	0.114411		KKNAPPEPVPPPRAAPAPTHV	19.7318	22.9312	24.1343	23.8344	24.9159	22.1613	23.7096	23.9874	0.406098
ARPRPREYK[+42]AGDLVFAKMK	24.4831	23.9248	24.1703	23.6148	24.249	23.6088	0.239416		LVQLAGTRESVDSAKP	23.8782	23.1636	22.5067	24.1554	23.2413	22.4237	21.8097	22.336	23.3659	23.2957	0.112076		SQENPNTYSEDLDV	26.4165	26.3948	26.4975	26.3415	25.1845	25.7654	0.115492		RPVAVALDTKGPEIR	23.9562	22.9296	21.8285	20.9394	22.9806	22.4531	22.932	23.8017	0.412059
APSDPRLRQFLQ	24.1939	24.4233	24.7346	23.8866	24.4674	24.0254	0.23985		DAAAEVPSRDTME	23.5719	23.3542	22.668	23.7161	23.6446	23.3146	23.197	22.3064	22.1187	23.2013	0.113782		QLEDEAKELQ	24.6786	24.1233	24.657	24.2828	23.237	23.8206	0.115963		DADEGDTLANSSDLLKELLGTGDNRAKDSHQQESTNNDEDM	24.0611	22.3952	24.239	24.0239	23.6564	23.2012	23.5816	22.512	0.414222
A[+42]ASVDLELKKAFTEL	25.9697	25.6003	25.3249	25.9146	25.7803	26.0184	0.242479		NAPPEPVPPPRAAPAPTHV	27.9502	28.6594	28.2861	28.3188	28.2051	27.13	27.4084	28.2848	28.3362	27.9164	0.114055		GYRMVVNEGADGGQSVYHI	23.1251	22.4932	23.4303	23.3637	24.164	23.6596	0.11993		PREPSNPDRLKGFGY	24.2223	22.4182	22.2362	21.5017	23.0879	22.2264	23.4371	24.0255	0.417796
AGVTVDELGKVLTPTQV	25.9814	25.7657	25.9657	25.529	25.4885	25.9859	0.24564		SGSNKSSYEGHPLSEERRPSPKESKEADVATVRLGE	23.0948	22.3219	23.3721	23.0784	22.9484	23.2059	22.4594	22.3004	22.1516	22.4726	0.115246		DS[+80]KENTEKNEQINEEM	23.9319	23.6871	24.3342	23.6627	22.4332	23.3919	0.120706		VPSPVS[+80]SEDDLQEEEQLEQAIKEHLGPGSS[+80]QEMERLAKVS	27.1116	27.2714	26.901	27.7848	27.2338	27.0871	26.858	27.1742	0.417877
MRYVASYLL	23.8396	23.6744	24.0174	22.5574	23.658	23.7248	0.246709		LRPPEPHPRDRSGLVP	24.9397	24.2587	23.6799	25.3893	24.881	23.1353	23.5886	24.5573	24.7266	23.2232	0.118539		LRFPGQLNA	24.7022	24.8422	23.9539	25.178	25.0343	24.9567	0.120719		QLEDEAKELQ	23.5251	23.5419	23.91	22.6385	23.3968	23.4566	23.569	24.4848	0.41821
PREPSNPDRLKGFGY	25.894	25.8002	25.9956	25.4331	25.8083	25.8576	0.247167		LENPSPQAPARRLL	22.8637	23.9583	24.1808	22.7226	21.9691	20.7428	21.5621	23.189	22.8398	22.1439	0.121136		KVIADNVKDWSKVVL	20.5701	23.3682	21.2064	23.8237	22.8144	23.8266	0.123545		Q[-17]GGDFTRHNGTGGRSIYGEKF	24.3599	22.4796	21.7981	21.8547	21.8441	22.4538	21.7309	22.2971	0.418783
FTNTMRVVPVP	24.6907	24.7215	24.4298	25.1439	24.492	25.1539	0.254629		VPSPVS[+80]SEDDLQEEEQLEQAIKEHLGPGSSQE	23.2301	23.0963	23.4407	23.058	23.1465	23.0654	23.3451	22.1949	22.5867	22.96	0.123264		Q[-17]QETAAAETETRTHTLTRVNLESPGPERVW	26.935	26.7383	26.9261	26.7178	26.4137	26.7448	0.12395		FGGFTGARKSARKLANQ	18.3883	23.6668	24.9037	24.5622	25.3536	22.8001	24.5409	24.4182	0.418923
VALDTKGPEIR	24.0016	24.1255	23.9973	23.8379	23.7143	24.0955	0.255757		RVDYAGVTVDELGKVLTPTQV	23.1706	23.8555	23.3968	23.2123	23.1777	23.1825	22.4321	23.1932	23.2338	23.0657	0.123901		RPVAVALDTKGPEIR	24.9592	24.9538	24.5066	24.524	24.5597	24.0735	0.124155		AGVTVDELGKVLTPTQV	20.6581	23.5041	22.0731	21.6538	21.9453	23.4102	22.6261	22.2253	0.420954
A[+42]EDIKTKIKNYKT	26.6674	26.2708	26.8547	25.5235	26.6871	26.0856	0.256787		MLQPSGPPADKPEEN	26.2035	26.3123	25.3943	26.2589	25.4657	26.1883	26.1688	26.4458	26.3759	26.2414	0.129014		M[+42]LSPAMSFLKSFPPPGSADGL	24.1401	24.7262	24.9004	25.0052	25.38	24.9327	0.126427		ASFQRNQLLQKEPDLRLENV	20.7245	18.3562	20.6601	20.7824	21.0276	20.9189	20.9173	19.8912	0.423345
Q[-17]LERDPRIKMALQQEGFD	24.6187	24.6514	24.0311	25.4729	24.3999	24.8922	0.257542		IPVGSLKNEDTPN	28.5032	28.647	27.8728	28.6979	28.7003	28.4561	28.3454	27.7282	27.9992	28.2012	0.135036		ARPVKEPRSLSAASAPLVETSTPLRL	28.6523	28.5609	27.8302	27.8198	27.8564	27.8677	0.127516		S[+80]PVSSEDDLQEEEQLEQAIKEHLGPGSSQEMERLAKVS	22.4888	21.5077	22.0285	22.1519	22.2327	21.5101	21.3547	22.0719	0.425237
APSDPRLRQFLQKSLAAATGKQELAKYFLAEL	22.908	23.5685	23.0284	23.7359	23.2661	23.469	0.258141		SDKPDMAEIEKFDK[+42]SKLKKTETQEKNPLPSKETIEQEKQAGES	28.7521	27.7525	29.4165	28.3795	28.2397	25.7409	28.4094	27.9441	27.9145	28.0492	0.142442		APSDPRLRQFLQKSLAAATGKQELAKYFLAELLSEPNQTENDALEPEDLPQAAEQDE	23.2013	23.1161	23.0401	23.0305	23.0325	22.8377	0.128465		LLDEGHYPV	25.6806	27.8969	25.5681	25.4777	25.5295	26.1633	25.6217	25.2199	0.427736
VFDVELLKLE	22.5986	22.6354	23.5336	22.5002	22.1818	22.7266	0.258395		YGGFMKKMDELYPMEPEEEANGGEILA	24.6726	23.6287	23.5383	23.8997	25.0508	23.2764	23.877	23.0756	23.0741	24.365	0.150774		RAEEEAVWGDGSPEPSPRE[-1]	24.7946	24.9846	24.253	24.3962	24.057	23.231	0.128621		PGGWVEKETYY	19.2739	20.073	18.6215	19.0238	18.8019	19.2534	19.6214	21.5483	0.441466
SLGGGTGSGMGTLLISKIREEYPDRIMNTF	23.9756	24.1776	23.5845	22.7037	23.5822	23.8931	0.260133		ALWKRNELKKKASLF	22.513	22.0801	19.702	20.2499	20.9227	18.9398	21.0216	19.0747	19.171	21.3604	0.153299		YGGFMKKMDELYPMEPEEEANGGEILA	25.9735	25.8157	25.7163	25.9499	25.9932	25.9999	0.129442		S[+42]DKPDM[+16]AEIEKFDKSKLKKTETQEKNPLPSKETIEQEKQAGES	27.5876	26.3391	27.7052	27.3767	28.1574	24.2691	27.2362	26.4784	0.449539
ALAMERDGSSGGVIRL	22.4198	22.8887	22.855	22.4108	22.7349	22.0307	0.263951		VLTDPDAPSRKDPKFREWHH	23.3994	21.8947	21.454	22.9358	23.2844	22.2713	21.4836	22.5218	21.2731	21.8472	0.154328		APGLADL	26.8919	26.8281	26.8612	26.8399	26.1047	26.4189	0.130478		EIGDEENSAKFPI[-1]	23.483	23.3075	23.0229	22.0068	22.1874	23.5966	22.462	22.0298	0.45541
IPVGSLKNEDTPNRQYLDEDMLLKVLE	23.0275	22.8117	23.3764	23.0427	22.5614	22.772	0.264013		AGNSDLILPVPAFNVINGGSHAGNKLAMQEF	24.2743	24.1015	24.1215	23.8324	24.0226	24.1178	23.543	22.836	23.5063	24.2834	0.159399		SVDQDLGPEVPPENVLGALL	28.6426	29.1476	29.3534	29.3572	29.4847	29.5385	0.131457		SVMPSPKVSDTVVEPYNA	23.7891	22.7809	23.0739	24.4454	23.1808	24.7602	23.3979	24.4725	0.45574
KTEWLDGKHVVFGKVKEGMNIVEA	23.3725	22.7966	22.921	22.9889	22.142	22.7772	0.271064		YLNQEQAEQGREHLA	27.1485	26.7636	25.8756	26.9393	26.6519	26.3429	26.2354	26.4768	26.2733	26.3525	0.162676		KELASQPDVDGFLVGGASLKPEFVDIINAKQ	28.9067	28.9144	28.3679	27.4966	28.6304	27.9238	0.131547		SAASAPLVETSTPLRL	18.9185	19.3388	15.5972	19.3933	19.6412	20.9802	18.7659	17.5575	0.456736
ELEHKQEEEEEEEERLS[+80]	23.7485	23.7946	23.6506	24.2884	23.8986	23.6927	0.27231		GWRPSS[+80]REDSVEA	25.2276	25.2622	24.9179	25.1645	25.1953	25.064	25.1249	23.9881	23.8644	25.3302	0.166908		A[+42]DKPDMGEIASFDKAKLKKTET[+80]QEKNTLPTKETIEQEKRSEIS	24.9445	25.4426	25.424	25.6512	27.0997	25.8048	0.133768		MLQPSGPPADKPEEN	25.5288	26.4433	25.0926	25.6401	25.9558	26.4572	26.0221	25.3712	0.472546
Q[-17]YDGVAELDQLLHY	27.489	27.109	26.8628	27.3897	27.3662	27.3969	0.274617		GWRPSSREDS[+80]VEA	25.2276	25.2622	24.9179	25.1645	25.1953	25.064	25.1249	23.9881	23.8644	25.3302	0.166908		ESKDQLSEDASKVITYL	26.859	27.0197	27.0129	27.089	27.0764	27.4239	0.13703		VRSLVQVRDAEPGADAEPGADAEPGADDAEEVEQKQLQ	22.2703	20.9682	22.4385	22.4602	22.1041	22.4222	22.3439	22.3618	0.481335
S[+42]DKPDMAEIEKFDKSKLKKTETQEKNPLPSKETIEQEKQAGES	33.0512	32.9371	32.9663	32.7174	33.0608	32.7316	0.274724		S[+80]HHLAHYRASEEEPEYGEESRSY[+80]	28.7133	28.3562	28.1994	28.3337	28.5105	28.5159	28.4819	27.5727	27.0446	28.2485	0.172748		SGQLGLPDEENRRESKDQLSEDASKVITY	25.0681	25.241	25.3226	25.1593	24.9281	24.9691	0.137474		LVYSAHDTTL	24.1208	24.2894	21.5341	20.449	20.1157	22.0327	22.0652	22.8413	0.48317
A[+42]GAAEDVRVLFGAAVRA	25.637	25.3567	25.8365	25.4307	25.1272	25.5567	0.274909		AGDETPDVDPELLRYLLGRILTGSSEPEAAPAP	21.8649	21.3664	21.4843	20.9684	20.9364	21.8088	21.5429	21.2135	22.0194	21.6604	0.17647		A[+42]DKPDMGEIASFDKAKLKKTETQEKNTLPTKETIEQEKRSEIS	30.7716	31.1002	30.8586	31.2287	31.9009	31.0867	0.140111		VDPELLRYLLGRILTGSSEPEAAPAPRRL	18.1862	19.7071	20.4815	18.35	20.1498	21.5182	20.0263	17.8299	0.485211
T[+42]RDFKPGDLIFA	23.8184	23.6595	24.1732	23.7665	23.1312	23.7701	0.277677		AGVTVDELGKVLTPTQVMNRPSSISWDGLDPGKLYTL	21.9821	22.6281	23.0566	21.9765	22.1885	22.3477	21.4905	21.2537	22.4493	21.9728	0.1778		IPVGSLKNEDTPN	28.8598	28.103	28.6539	28.186	27.7326	28.2053	0.143157		TNEIVEEQYTPQSLATLESVFQELGKLTGPS	24.6044	23.4761	24.5961	24.8918	24.8523	24.9716	24.1125	24.7211	0.485732
YSPRTPDRVSETDIQRLLHGVMEQLGIARP	26.7122	26.494	28.2152	24.9369	26.3966	27.0221	0.281282		SSPETLISDLLMKESTENAPRT	19.5908	20.934	20.6737	20.2321	19.7684	19.983	19.641	19.7702	20.2282	19.4321	0.178475		RPVKEPRSLSAASAPLVETSTPL	25.4762	25.4992	25.2485	24.7454	25.425	24.7517	0.143934		LSQETEALGRSQDRLEAQ	23.7561	22.4965	22.7267	23.0861	23.5968	21.7829	23.1425	22.0103	0.486377
DFDMLRC[-1]MLGRVYRPC[-1]WQV	19.8725	20.9587	20.2431	20.888	20.4946	21.0148	0.282155		GDGEEEDGDEDEEAEAPTGKRVAEDDEDDDVDTKKQKTEEDD	23.3194	22.6065	22.4067	22.6968	23.4027	23.419	22.6734	21.5977	19.9963	22.2607	0.181372		LLDEGHYPVRESPIDT	21.9395	22.9297	22.7073	24.157	22.953	23.0971	0.144148		Q[-17]PVVPAEATDPVEQRAQEAPR	25.0959	24.6449	25.3251	25.2376	25.232	24.6916	24.7931	25.0169	0.488995
GVEKMVNVVEKRPTQ	24.4634	24.8182	22.4812	25.7697	24.8095	24.3208	0.282326		ATPKQGPRM[+16]LGAPEEADANEEGV	21.6888	19.8128	21.5294	21.1258	21.5878	21.7908	20.5086	19.6747	19.1723	20.4981	0.184545		GAGENLGGSAVDDPAPLT	27.6162	27.6139	27.5929	27.5846	26.2946	26.9216	0.144613		SEASAKKKDESVARADAHSMELEEKTHS[+80]REQS[+80]SQES[+80]GEET	19.9007	20.1156	22.1842	21.0946	22.1129	20.0212	21.7238	21.4738	0.490811
A[+42]DEIAKAQV	22.4832	23.5817	24.9412	21.6961	23.6195	22.3161	0.283714		DLGGRELQETQQERENEREEEAEQE	27.204	26.7351	27.2317	27.3144	27.433	27.2101	27.1699	26.6044	26.3512	27.0733	0.18565		MAQELPVPGRARAPR	22.5737	22.5895	22.3749	22.1363	22.2726	21.0977	0.147195		SGKEVKGEEKGENQNSKFEVRLL	25.9343	24.7996	24.2698	25.0819	26.1038	24.5896	25.5221	25.2374	0.493542
ASFQRNQLLQKEPDLRL	23.6903	24.5069	24.2833	23.1806	24.2749	23.5693	0.294343		SHHLAHYRAS[+80]EEEPEYGEES	25.2176	25.0767	24.3204	25.1176	24.9707	25.2303	24.91	24.1341	23.5838	24.4865	0.191178		VPSPVSSEDDLQEEEQLEQAIKEHLGPGSSQE	23.7978	24.1698	23.8992	24.0745	24.1942	24.5027	0.149126		ATPKQGPRM[+16]LGAPEEADANEEGV	22.928	21.9689	21.4594	21.2239	22.4327	19.4431	21.7885	21.7211	0.495076
AGVTVDELGKVLTPTQVMNRPSSISWDGLDPGKLYTL	24.8571	24.7562	24.5409	24.1913	24.2402	24.87	0.297672		NHPDSELESTANRHGEETEEERSYEGANGRQH	24.6611	24.1378	24.352	24.6459	24.5697	24.9474	24.1891	24.2162	22.5364	23.5024	0.192597		VPSPVSSEDDLQEEEQLEQAIKEHLGPGSS[+80]QEMERLA	23.3301	24.0855	24.0313	24.498	23.9955	24.5203	0.154038		SSPETLISDLLMKESTENAPRTRLEDPSMW	27.4964	28.4069	28.1403	28.2333	27.9504	28.1371	27.7915	27.7709	0.495696
VLTDPDAPSRKDPKFREWHHFLVV	24.8648	24.6361	25.1457	23.9344	24.8494	24.7164	0.299974		HNGQVAEDAVSRPKDDGVPEV	25.5061	24.7976	25.2395	24.7655	24.9942	24.9974	25.0581	24.0914	24.4239	25.0262	0.194169		SGQLGLPDEENRRESKDQLSEDASKVITYL	27.2038	27.2935	27.2748	27.2975	27.567	27.3566	0.157654		YGGFMRSL	23.5566	26.0708	22.8542	23.7055	24.0404	25.2583	24.5196	24.5199	0.496741
M[+42]DKNELVQKA	26.7886	26.7323	26.6003	26.3772	26.3837	26.8111	0.300393		MNRPSSISWDGLDPGKLYTL	23.028	23.6191	22.4713	22.925	22.9569	22.8986	22.2565	22.7341	22.7834	22.8199	0.199481		QQPGASPPAAPGPKDSPGETDA	25.3322	25.7241	25.3814	25.5932	26.8636	26.0027	0.162487		SHHLAHYRAS[+80]EEEPEYGEES	23.36	24.723	25.3793	24.8949	25.5732	24.3597	25.0307	24.8211	0.50264
ADKVPKTAENFRAL	28.5423	28.4004	28.6206	27.7104	28.6825	28.1431	0.300898		NLEDDIVFNTFRMGKAFQKEDTAE	23.3976	23.4937	23.5598	22.8524	23.3924	22.8935	23.3612	22.3698	23.3347	23.1896	0.203476		Q[-17]ELEEELDEAVERSLQSILRKN	25.8316	25.9307	25.636	25.4915	25.0931	25.7456	0.163256		PKFEVIDKPQS	25.4778	24.0649	23.5483	22.3396	24.6358	23.5911	24.4707	24.7223	0.504023
A[+42]DKPDMGEIASFDKAKLKKTETQEKN	24.23	23.6091	23.4052	23.9047	24.2939	24.0185	0.301569		AEDQELESLSAIEAELEKVAHQLQAL	22.9376	23.3109	22.6	23.5677	23.377	23.2974	22.9182	22.931	22.6317	22.4569	0.203538		Q[-17]QETAAAETETRTHTLTRVN	23.0457	23.281	23.1528	23.1758	22.6424	22.7753	0.16523		LENPSPQAPA	29.1966	29.134	29.9496	29.5398	29.5554	29.7935	29.1029	30.2148	0.504666
GYRMVVNEGADGGQSVYHI	23.317	23.1474	24.052	23.2932	22.0632	23.3696	0.303756		LSQETEALGRSQDRLEAQ	23.8222	23.3386	22.3772	23.3641	23.6465	22.7427	23.5165	22.6134	21.9694	23.1955	0.204775		YSPRTPDRVSETDIQRLLHGVMEQLGIARPR	24.6562	25.2355	24.2585	23.6308	24.6468	23.6708	0.168227		YLNQEQAEQGREHLA	25.8487	26.1326	26.108	26.1109	26.5789	26.2927	26.4616	25.5475	0.507391
VLTDPDAPSRKDPKFREWHHF	25.5763	24.9473	25.6327	24.6318	25.4529	24.9333	0.308138		Q[-17]AAAQEERLADLASDLLLQYLLQGGARQ	24.1994	24.6063	23.5877	24.5663	24.3942	24.2863	23.6858	24.3825	23.7909	23.433	0.207896		PVLEPGKTEVTGYFPKGTW	23.7732	23.8012	24.037	24.1057	23.9144	24.3669	0.171787		LLEAAQEEGAVTPDLPGLEKVQVRPE	23.4255	26.2898	26.2434	26.987	25.8436	26.4735	27.3214	25.7426	0.509544
SSPETLISDLLMKESTENAPRTRLEDPSMW	29.1876	29.4892	29.238	29.3283	29.4156	29.5956	0.31057		GAEDALGGHQGALERE	27.3266	27.0495	26.5761	27.3647	27.01	26.6365	26.7978	27.0523	26.9488	26.8074	0.208064		APPEPVPPPRAAPAPTHV	25.8954	25.477	25.5935	25.4569	25.5196	25.2565	0.173673		ELSAERPLNEQIAEAE	23.2015	23.1128	22.6438	23.6291	23.5042	22.6944	23.5436	23.6853	0.512461
AGDETPDVDPELLRYLLGRILTGSSEPEAAPAP	25.2434	25.2978	24.3351	25.0304	25.5987	25.4912	0.310742		A[+42]DLSLVDALTEPPPEIEGEIKRDFMAALE	23.3102	23.9505	22.6442	22.301	22.6416	23.7329	23.5002	23.7817	23.0273	23.0812	0.211164		RPVKEPRSLSAASAPLVETSTPLRL	25.7036	25.5589	24.9437	25.194	24.677	24.9648	0.174267		DAEPGADAEPGADAEPGADDAEEVEQKQLQ	25.6279	23.4261	24.894	26.0966	25.3451	24.9419	25.5853	25.8758	0.515164
VQMGVAPLKGI	25.165	25.1286	24.802	25.2725	24.9916	25.4277	0.312373		DAEPGADAEPGADAEPGADDAEEVEQKQLQ	24.352	24.5516	26.257	25.1325	25.5566	25.4675	24.9383	23.4278	23.2126	24.9811	0.216923		M[+42]DKNELVQKA	26.8681	26.1706	26.7826	26.4439	25.8154	26.164	0.177514		VPSPVS[+80]SEDDLQEEEQLEQAIKEHLGPGSSQEMERLAKVS	25.4098	23.8742	26.3448	26.599	26.2876	25.6014	25.8097	26.2785	0.519836
YQMTGVEEGARAHPE	25.5407	25.6227	25.4354	25.3611	25.574	25.3483	0.312437		SVDQDLGPEVPPENVLGALLRV	27.7472	28.1867	27.8041	27.8146	27.8446	28.0238	27.9846	27.4876	27.5198	27.4038	0.239263		A[+42]ADISQW	23.8236	24.0323	24.1173	24.0484	24.2108	24.5425	0.178757		APPGRPDVFPPPLSS[+80]EHNGQVAEDAVSRPKDDGVPEVRAA	23.3274	21.0514	22.0626	21.1719	21.3736	21.4384	23.5695	23.3978	0.522892
DLGGRELQETQQERENEREEEAEQE	26.9887	27.1314	27.3337	26.7072	27.1504	27.0279	0.316844		S[+80]HHLAHYRASEEEPEYGEES[+80]RSY	27.9182	27.1381	27.7014	27.4616	28.0934	27.8024	27.8425	26.6202	25.7784	27.5141	0.239509		ASAPLVETSTPLRL	26.114	26.2554	26.3826	26.5522	26.2821	26.459	0.179073		VPSPVSSEDDLQEEEQLEQAIKEHLGPGSS[+80]QEMERLA	22.1414	21.8471	22.1243	22.6733	22.0656	22.0986	21.5574	22.4016	0.525235
EDENFILKHTGPGILSM	26.736	26.2287	26.764	26.3562	25.946	26.5651	0.317498		VVGGEDWSPIEEKIETQTQEEVRDS[+80]KENTEKNEQINE	21.2637	21.6037	21.8334	22.3967	21.7383	21.8599	21.5229	20.6107	20.6422	21.9971	0.242267		AYGFRDPGPQL	27.7731	27.6697	27.6607	27.7267	27.3505	27.4521	0.180115		APHTPHETWSGQVVGS	27.5378	26.2664	26.3105	26.0057	26.8007	26.5795	26.7473	26.9359	0.526146
RVDYAGVTVDELGKVLTPTQVMNRPSSISWDGLDPGKLYTL	23.9522	24.2753	23.7231	22.8151	24.2036	23.454	0.31781		HISPDRVYINYY	25.6913	25.2154	25.1218	26.6315	26.6486	25.9358	24.8093	25.8384	25.3064	24.8423	0.242827		PELLRYLLGRILTGSSEPEAAPAPRRL	22.1205	22.8394	21.8515	21.8225	21.5389	21.9146	0.18043		Q[-17]AAAQEERLADLASDLLLQYLLQGGARQ	22.9766	24.8701	24.3397	23.0285	24.1923	24.729	24.0767	23.6261	0.528277
ELEGERPLGLEQVLESDAEKDDGPYRVEHF	23.3689	23.518	22.429	29.1852	23.326	23.4846	0.318756		NHPDSELESTANRHGEETEEERSYEGANGRQHRGRGREPGAHSALDTREE	23.7934	22.8976	22.0414	22.931	22.7679	22.8984	22.9504	21.7236	21.5866	22.7182	0.245409		LDPKIAVA	25.6981	24.6633	25.4435	24.9089	24.0667	24.8358	0.181795		AQATGKPAQYIAVHVVPDQLMTF	19.5935	20.2336	21.3466	20.4189	21.1003	21.278	21.6181	19.2932	0.528604
QGGDFTRHNGTGGRSIYGEKFEDENFILKH	26.8868	27.4064	27.2688	25.8345	27.4461	26.6224	0.322668		MDELYPMEPEEEANGGEILA	25.2066	25.2301	26.4047	25.0978	25.0482	25.2469	25.4823	24.7241	24.9505	24.748	0.24622		QLYENKPRRPYIL	24.7595	25.0923	24.9464	24.8043	24.8072	24.4559	0.182622		IPIYE	23.3425	26.479	23.8586	24.5867	22.0984	22.8057	23.5237	26.6163	0.529973
Q[-17]QETAAAETETRTHTL	23.94	24.2349	23.8045	24.6961	23.8777	24.3118	0.323375		WGSPRASDPPLAPDDDPDAPAAQLARAL	21.3189	21.3608	23.2187	21.2228	21.9259	21.1474	22.3222	21.1239	20.1739	21.1236	0.247025		SGSAKVAFSAIRSTNH	30.3251	30.3062	30.331	30.0598	30.3484	29.7847	0.190521		S[+42]DKPDMAEIEKFDKSKLKKTETQEKNPLPSKETIEQEKQAGES	30.6972	29.9152	30.5686	30.4085	30.6773	30.7993	30.5587	30.1291	0.54637
EYLNQEQAEQGREHLA	22.7518	22.705	22.7271	25.3264	22.5938	23.0891	0.325309		LLDEGHYPV	25.7282	25.7855	25.8696	25.5041	25.4093	25.7594	25.8122	26.5624	25.8301	25.5398	0.248431		V[+42]DREQLVQKA	26.9814	26.4543	26.9468	26.6808	25.9844	26.4578	0.190557		M[+42]DKNELVQKA	25.2498	24.3032	25.2254	23.9972	23.8719	25.0214	24.4729	24.3967	0.547418
LGALFNPYFDPLQWKNSDF	22.1465	22.4335	20.1687	22.8664	22.203	22.1859	0.325612		V[+42]NPTVFF	23.1209	22.5628	23.5142	23.7509	22.4362	22.2549	19.8959	23.9298	23.6499	20.1576	0.24917		FENKVPEKQKLFQEDNGMPVHLKGGASDALLYRATMALTLGGTAYAIYLLAMAAFPKKQN	28.5213	28.5366	27.8249	26.8612	28.4019	27.1258	0.192123		A[+42]TSNNPRKFSEKIALH	20.1651	16.4374	20.6099	19.7811	22.1517	18.2707	19.7417	19.9971	0.547802
AEDQELESLSAIEAELEKVAHQLQAL	23.7215	23.7131	24.3535	25.8825	23.7942	24.3301	0.325924		SDK[+42]PDLSEVETFDKAKLKKTNTEVKNTLPSKETIQQEKEHNERT	23.7126	22.0382	23.4179	23.5972	22.9802	22.96	23.1031	22.4136	22.3063	22.847	0.250933		M[+42]DVFMKGL	21.187	21.6952	21.8368	21.518	22.5982	22.4098	0.194724		A[+42]RPRPREYKAGDLVFA	23.2225	21.8989	19.8038	20.3767	16.6759	21.2462	21.6063	22.0428	0.548817
Q[-17]AAAQEERLADLASDLLLQYLLQGGARQ	25.1909	24.8518	24.6678	25.0737	24.9587	25.2819	0.32622		LVQLAGTRESVDSAKPRVY	24.272	24.3307	25.2076	24.3412	24.1034	21.8974	22.9763	24.3866	24.9567	24.4009	0.255792		T[+42]QFLPPNLLALFA	24.8445	24.3119	24.387	23.7809	23.7839	24.5531	0.195513		SDK[+42]PDMAEIEKFDKSKLKKTETQEKNPLPSKETIEQEKQAGES	30.2607	29.0839	29.9553	29.8679	29.9838	29.9783	30.0912	29.7699	0.550914
GKVLTPTQVMNRPSSISWDGLDPGKLYTL	22.3604	22.7277	22.7591	22.6141	21.643	22.4837	0.32654		VNPTVFFDITADDEPLGRVSFELFADKVPKTAENFRAL	24.445	24.6499	23.9033	24.2559	24.3169	24.1474	23.8664	24.0671	24.0551	24.4704	0.255818		PSSISWDGLDPGKLYTL	24.7413	24.5032	24.7288	24.2418	24.6642	24.3894	0.196517		WSRMDQLAKELTAE	19.3078	22.0174	17.3398	20.4542	20.4015	22.4461	19.8892	19.3841	0.552178
M[+42]DVFMKGLSM	23.9219	23.5942	24.058	23.5051	23.6937	23.8232	0.32924		S[+80]HHLAHYRASEEEPEYGEESRSY	26.7369	26.0437	26.7794	26.6277	26.9306	27.1423	26.4231	25.9423	25.5292	26.2108	0.260539		APSDPRLRQFLQKSLAAATGKQELAKYFLAELLSEPNQTENDALEPEDLPQAAEQDEMRLE	25.7133	25.6757	25.8685	25.7606	25.403	25.5375	0.196582		IPVGSLKNEDTPNRQYLDEDMLLKVLEYLNQEQAEQGREHL	24.816	27.1611	26.2641	26.8242	26.7824	27.0766	25.9525	26.6814	0.55436
RAEEEAVWGDGSPEPSPRE[-1]	24.3504	24.2343	23.8819	30.0628	24.2993	24.3995	0.333599		ALDIYSAVDDAS[+80]HEKELP	24.0798	24.1135	24.151	24.1245	24.057	23.5416	24.4089	23.9323	23.7384	24.0262	0.265986		AVLRTDGEPRARLGAL	22.9914	23.5141	22.8433	22.9779	22.59	22.7031	0.199177		GWRPSS[+80]REDSVEA	25.3044	24.4327	24.8701	25.0866	25.0676	24.3604	24.7442	24.9244	0.558115
PMFIVNTNVPRASVPEGFLSEL	25.4529	24.7403	25.5018	24.6919	24.8455	25.2069	0.335328		PIASIHSVDLDLL	18.5476	20.2377	18.4695	18.7306	17.9593	18.8316	19.3624	19.9428	19.8296	18.717	0.26628		APPGRPDVFPPPLSS[+80]EHNGQVAEDAVSRPKDDGVPEVRAA	27.4627	27.6041	27.1669	26.7019	27.4803	26.7585	0.200773		M[+42]LSPAMSFL	23.0971	22.7698	23.2075	22.969	23.3744	23.1638	22.613	22.1871	0.558828
RPVKVYPNVAENESAEAFPLEF	24.4971	24.2411	22.489	30.9927	23.7997	24.3007	0.336542		ELSAERPLNEQIAEAE	23.0396	22.4968	23.7312	23.2899	23.3549	23.1893	23.308	22.2243	22.193	23.1324	0.277688		VVGGEDWSPIEEKIETQTQEEVRDSKENT[+80]EKNEQINEEM	23.1755	23.2954	23.3062	23.3818	24.0321	23.3751	0.203074		S[+42]DKPDLSEVETFDKAKLKKTNTEVKNTLPSKETIQQEKEHNERT	24.0545	22.8954	23.5538	23.3003	23.9613	23.5362	23.2738	21.6481	0.559876
LLVDQLIDL	20.0723	20.9315	22.1005	19.8991	20.5523	20.614	0.341865		S[+42]DKPDMAEIEKFDKSKLKKT[+80]ETQEKNPLPSKETIEQEKQAGES	23.6294	22.5988	23.3859	23.3685	21.3081	21.5373	23.1163	22.6891	22.2164	21.7253	0.277775		ALAHLLEAERQE	25.7782	25.7283	25.8295	25.9571	25.7681	25.8904	0.210477		ARQKLDPKIAVAAQNC[-1]Y	23.2571	21.8197	19.8514	20.3074	17.9147	21.2561	21.3813	21.776	0.561764
AREPSNATQLDGPARALLLRLVQLAGTRESVDSAKPRVY	24.6054	23.9269	24.0533	26.5634	24.4368	24.1266	0.345949		MQLKPMEINPEMLNKVLAKLGVAGQWRFADVL	21.3109	21.3532	21.3118	21.4378	21.4277	21.8376	20.96	21.3096	20.9856	19.8405	0.278812		MQLKPMEINPEMLNKVLAKLGVAGQWRF	26.0379	25.8262	25.9526	25.7826	25.0228	25.8199	0.211017		YSPRTPDRVSETDIQRL	22.8519	20.0907	21.4261	19.8213	21.0716	20.3021	20.7997	20.2562	0.565491
FRSPLSVF	27.9828	27.897	28.1608	28.23	27.9938	28.1489	0.347341		VKLIESKEAFQEALAAAGDKLVVVDF	23.503	24.1359	23.5263	23.5054	23.5194	23.5443	23.2154	23.198	23.5581	23.7329	0.280584		ADK[+42]PDMGEIASFDKAKLKKTETQEKNTLPTKETIEQEKRSEIS	30.2883	30.7162	30.3426	30.7202	31.6242	30.5807	0.211146		EAVWGDGSPEPSPRE[-1]	24.7096	21.3635	21.6222	23.6622	23.8265	22.2455	22.0059	20.8361	0.569515
AQATGKPAQYIAVHVVPDQL	27.0713	26.6141	26.633	26.2262	26.2829	26.9389	0.348076		SHHLAHY[+80]RASEEEPEYGEES	23.4056	23.4125	23.4864	24.0335	24.264	24.3497	23.4309	23.2513	21.9376	23.1745	0.280621		YLNQEQAEQGREHLA	27.0698	26.5818	27.0069	26.8049	26.476	26.5658	0.211263		ETPDVDPELLRYLLGRILTGSSEPEAAPAPRRL	20.0543	21.3328	21.4929	21.4429	21.9457	21.8933	20.3233	21.3798	0.571747
RPSSISWDGLDPGKLYTL	22.3769	22.5028	22.8383	22.7259	21.9595	22.1864	0.348297		KIETQTQEEVRDSKENT[+80]EKNEQINEEM	23.5738	22.7261	24.1762	23.4632	23.9117	24.1914	23.2049	22.8331	22.1388	23.0957	0.280623		RPVKVYPNVAENES[+80]AEAFPLEF	24.2625	24.0605	23.6736	23.5528	23.9521	23.5056	0.215131		Q[-17]EDAELQPR	26.3859	27.2813	28.216	27.6578	27.2855	28.3814	27.0968	27.9316	0.5737
SGQLGLPDEENRRESKDQLSEDASKVITY	25.2776	25.5236	25.227	25.9151	25.3218	25.4385	0.348421		VVGGEDWSPIEEKIETQTQEEVRDSKENT[+80]EKNEQINEEM	22.6854	21.8636	22.07	22.206	21.9254	21.6507	22.3974	21.6066	21.8475	22.0556	0.28084		A[+42]DKPDMGEIAS[+80]FDKAKLKKTETQEKNTLPTKETIEQEKRSEIS	23.783	24.5878	24.2149	24.6155	26.1841	24.4387	0.215482		QGGDFTRHNGTGGRSIYGEKF	27.0355	25.193	25.776	25.8996	26.933	25.4628	26.5974	26.1002	0.574347
LVQLAGTRESVDSAKPRVY	26.8064	27.2285	26.5909	28.8322	27.1169	26.7752	0.351169		AVGHPC[-1]GPQGIC[-1]GQTGLLQLLGDLSRGQETLAKQTPQLEAWVREPLE	24.4372	24.6806	23.9606	24.4485	25.1358	24.9952	24.8672	24.6178	24.4318	25.0403	0.281601		ELSAERPLNEQIAEAEADKI	22.893	24.2652	23.6637	24.5727	24.5881	23.7716	0.216644		EEKEEDVEAEERGDLGEVGAWRPH	26.6985	27.8826	27.4441	27.303	26.4699	28.2757	27.7285	27.9491	0.577176
AYGFRDPGPQL	27.0217	27.8049	27.6124	28.021	27.8371	27.4797	0.351306		VNPTVFFDITADDEPLGRVSF	27.1383	27.5637	26.4726	26.7602	26.7746	26.9127	26.7773	26.3071	26.5682	26.8823	0.283161		TPDRVSETDIQRLLHGVMEQLGIARPR	22.8784	23.3086	22.2558	21.8945	22.7585	21.9862	0.216839		FTNTMRVVPVP	19.8585	20.6651	18.1612	19.7326	17.073	19.2475	17.0503	22.0887	0.590572
V[+42]NPTVFFDIT	27.0224	26.6462	27.354	26.5285	26.7605	26.9719	0.351998		Q[-17]PVVPAEATDPVEQRAQEAPRRQL	23.3678	24.3456	26.6609	24.5754	24.3499	23.6065	23.3336	24.6813	24.2729	24.0139	0.285106		LGALFNPYFDPLQW	23.0609	23.0894	23.6065	23.7138	23.285	23.7847	0.220981		ELQLEVEERRPGSVDVPLPESNIVRTIMEFLSFLHLKEAGALDSLPGIPLAT[+80]SSEDLEKS	23.0597	23.2977	23.2071	23.2766	23.5833	23.1654	21.9478	23.3187	0.593562
SVDQDLGPEVPPENVLGA	27.0304	27.228	26.5069	27.0817	27.1511	27.2231	0.35245		VPSPVSSEDDLQEEEQLEQAIKEHLGPGSS[+80]QEMERLA	22.9317	23.0202	23.3936	23.0449	22.9465	23.4351	23.0369	21.8538	22.5315	22.8819	0.286		S[+80]PVSSEDDLQEEEQLEQAIKEHLGPGSSQEMERLAKVS	23.0179	23.2653	23.1507	23.514	24.3248	23.1427	0.221169		MSESAPLPETHQFGEGVSSPKTHLGETLTPLSKAYQSLGGPFPKV	22.6193	22.2202	23.5417	23.3497	23.2017	22.4178	23.0973	24.0215	0.597242
LATLESVFQELGKLTGPSNQ	25.3214	25.0616	25.0021	26.8192	25.2912	25.04	0.35612		G[+42]ELFRSEEMTLAQLFL	21.9149	21.5161	20.4182	21.8485	21.623	21.5335	21.5493	20.895	20.4275	20.9885	0.295122		Q[-17]EDAELQPR	29.344	28.2979	29.4687	28.5962	27.7849	28.7048	0.225324		FIDPELQRSWEETEGEEGGLMPE	21.728	23.198	24.1583	23.9196	23.5715	23.579	24.1649	23.0105	0.599106
LSDDDRVTWAEQQYE	25.1244	24.9924	25.2452	26.1581	25.0477	25.2447	0.358156		SGQLGLPDEENRRESKDQLSEDASKVITYL	23.7543	23.8323	24.1359	23.6333	23.6163	23.327	23.6261	23.6579	24.0989	23.3303	0.304602		Q[-17]EPGAPAAGM	26.7898	26.6857	26.8439	26.7775	25.9807	26.5356	0.228072		AGNSDLILPVPAFNVINGGSHAGNKLAMQEF	23.5213	22.7938	23.6498	24.0949	23.9098	23.0666	23.0228	23.3239	0.605964
QGGDFTRHNGTGGRSIYGEKF	28.8434	28.8441	29.0376	27.8593	29.2172	28.407	0.358927		PSSISWDGLDPGKLYTL	22.3967	22.9715	22.9084	22.7243	22.3234	22.7091	22.7592	21.8805	22.4765	22.3787	0.305506		ASFQRNQLLQKEPD	23.2156	22.9981	22.8914	23.086	22.6741	22.4965	0.228143		GWRPSSREDS[+80]VEA	25.3008	24.4784	24.9254	25.0894	25.0643	24.221	24.8688	25.0641	0.607098
YGGFMTSEKSQTPLVTLFKNAIIKNAHKKGQ	25.2654	25.2162	24.7124	28.0058	25.802	24.5531	0.361115		AVGHPC[-1]GPQGIC[-1]GQTGLLQLLGDLSRGQETLAKQTPQLEAWVREPLEE	23.6827	23.8085	22.9754	23.4692	24.0613	24.106	23.8533	23.6897	23.4766	24.0455	0.309883		GFGDLKTPAGLQV	25.148	24.9393	25.421	25.4607	25.1973	25.7581	0.229816		PSSISWDGLDPGKLYTL	21.5631	22.1754	22.5037	21.943	22.1672	22.6804	21.5954	20.7468	0.607487
E[-18]EKEEDVEAEERGDLGEVGAWRPH	26.5046	26.627	26.4834	26.4204	26.8076	26.8092	0.361943		VPSPVS[+80]SEDDLQEEEQLEQAIKEHLGPGS[+80]SQEMERLAKVS	26.858	26.6733	27.6348	26.6176	26.8342	26.9013	27.0155	25.9504	26.5578	26.7812	0.314767		LPLAGVFSLRAPGRAWAGLGSPLS	25.6222	25.5159	25.1152	25.3011	24.8227	25.2221	0.230275		SHHLAHYRASEEEPEYGEESRS[+80]Y	26.5614	25.2686	25.9512	26.0448	26.3833	24.7934	26.3016	25.3344	0.608019
ELSAERPLNEQIAEAEAD	25.7552	25.6881	25.0375	26.2072	25.4244	25.8418	0.361987		RAEEEAVWGDGSPEPSPRE[-1]	22.0018	21.3248	20.0431	21.2398	20.5728	21.2972	21.5196	20.6281	22.0024	21.9839	0.316592		ASFQRNQLLQKEPDLRLENV	22.4508	22.0635	22.3148	22.2136	21.4812	22.0709	0.231107		LSDDDRVTWAEQQYEKERS	23.5059	24.6637	23.6029	23.3959	23.595	24.0698	23.6333	23.1098	0.609686
V[+42]NPTVFF	26.5918	26.1565	26.497	25.9346	25.7333	26.6395	0.36305		LENPSPQAPA	29.2626	28.7603	28.8209	30.0896	29.0919	29.181	28.7915	29.1677	28.6707	28.8412	0.322661		SVDQDLGPEVPPENVLGAL	26.0487	26.1754	25.748	25.9677	27.0844	26.3922	0.232734		DADEGDTLANSSDLLKELLGTGDNRAKDSHQQESTNNDEDMS	25.6127	24.2034	25.7059	25.9474	25.2561	24.4884	25.4854	25.2695	0.610054
RPVKVYPNVAENES[+80]AEAFPLEF	24.0624	24.1225	24.1585	29.5839	24.2056	24.111	0.363725		PLNQVANPNSAIFGGARPREEVVQKEQE	22.2763	22.0928	22.8648	22.1612	23.1962	22.7228	21.4409	22.668	22.0806	22.0711	0.344094		E[-18]LQETQQERENEREEEAEQE	23.8221	23.7127	23.5324	24.2452	23.5999	24.1309	0.233371		GWTLNSAGYLLGPHAIDNHRSFSDKHGLT[-1]	22.9181	22.3198	20.2503	21.3812	20.9379	21.8954	22.6969	22.9115	0.611848
PKFEVIDKPQS	27.5817	28.362	26.487	28.1424	27.8066	28.1908	0.364252		Q[-17]ELEEELDEAVERSLQSILRKN	21.861	22.5819	20.9421	22.5911	22.0884	22.9801	21.794	22.3811	22.848	21.9764	0.345288		VDPELLRYLLGRILTGSSEPEAAPAPRRL	25.7365	26.2978	25.6825	25.413	25.798	25.5563	0.234841		ANQIPKVAWIPDVESRQAPYENLNDQELGEYLARMLVKYPELLNTNQL	21.8509	19.991	21.2579	22.0822	21.9044	20.04	19.9189	21.7897	0.61202
Y[+42]GGFMTSEKSQTPLVTL	26.6923	26.2055	26.7222	26.3317	25.9657	26.5791	0.368085		FGGFTGARKSARKLANQ	23.1563	22.6367	23.6478	25.0462	25.2682	23.5573	21.7851	25.1691	23.5382	21.442	0.346643		AVPRGEAAGAVQELARAL	23.3962	23.4581	23.6021	23.4017	23.8794	23.8846	0.239661		ELFADKVPKTAENFRAL	22.2083	23.7009	22.3912	21.5315	22.1941	23.5896	22.2952	22.9418	0.613013
PRASVPEGFLSELTQQL	23.6661	24.1001	24.4392	23.3759	24.082	23.8249	0.369383		PMFIVNTNVPRASVPEGFLSELTQQL	25.062	26.3355	25.0331	25.5954	25.5207	25.7851	24.985	25.0897	25.2331	25.0826	0.349968		Q[-17]LYENKPRRPYIL	29.5935	29.532	29.4535	29.5521	29.2615	29.3785	0.240546		RPVKEPRSLSAASAPLVETSTPL	21.6629	19.7931	19.2054	21.3386	20.921	20.7893	20.9427	20.6154	0.615288
RLVQLAGTRESVDSAKPRVY	25.1182	25.1935	24.7105	27.0173	25.3611	24.7369	0.373323		RPKPQQFFGLM[-1]	21.4432	23.8194	26.3068	20.9041	23.4636	22.4105	24.4328	26.1893	25.6561	23.1864	0.35029		Q[-17]GGDFTRHNGTGGRSIYGEKFEDENFILKHTGPGILSM	26.0917	25.9708	26.2215	26.0705	26.5383	26.3067	0.241528		GRILTGSSEPEAAPAPRRL	25.3913	24.8136	24.322	24.6716	25.9397	24.3967	25.2653	24.4888	0.618877
GRILTGSSEPEAAPAP	24.0912	24.362	24.0151	25.0408	23.9836	24.4125	0.376085		SSPETLISDLLM[+16]KESTENAPRTRLEDPSMW	22.2573	21.9451	22.5503	22.4376	21.5669	21.9002	21.9537	22.4692	21.914	21.2088	0.357141		AEEEAVWGDGSPEPSPRE[-1]	26.5225	25.9033	26.286	26.2919	25.312	25.7498	0.249094		LEGEDDPDRSMKLSF	18.9018	18.2394	17.2458	19.5064	18.8482	17.7029	18.0463	21.2378	0.621193
TLQPPASSRRRHFHHALPPARHHPDLEAQ	25.2731	24.8766	25.6296	24.5556	25.4743	24.6723	0.376778		S[+80]HHLAHYRASEEEPEYGEES[+80]	26.3403	25.8519	25.7561	26.1257	26.401	26.55	26.3839	24.8165	24.4134	26.1166	0.36178		PMFIVNTNVPRASVPEGFLSELTQQLAQA	24.4725	24.4849	24.6365	24.4815	24.7617	25.1511	0.255441		Q[-17]PVVPAEATDPVEQRAQEAPRRQL	24.3094	24.4778	24.4939	25.2001	23.6228	25.4357	24.9199	25.4886	0.623834
TNEIVEEQYTPQSLATLESVF	24.5681	23.6815	24.6266	23.589	24.0768	24.159	0.377885		GFGDLKTPAGLQVL	19.4131	21.4168	18.6839	18.7089	19.1817	19.1428	19.3477	21.6491	21.2225	19.5418	0.362235		SFARAPQLDLKRQYDGVAELDQLLHY	23.5803	23.476	23.4255	23.6817	23.8622	23.446	0.259064		SFARAPQLDL	25.6743	27.7984	25.5778	25.8629	25.521	26.4902	25.825	25.9141	0.624778
EVLMETDSRLHFKIKDPASKRYEVPLETPR	23.5593	24.0839	23.3477	23.3919	23.7663	22.6977	0.377984		PHFLYPKSRLV	21.6582	22.6394	20.8081	21.2804	20.4506	18.3715	20.5688	22.1834	21.7464	20.2917	0.365543		QGGDFTRHNGTGGRSIYGEKFEDENFILKH	26.2302	26.877	26.5099	26.5915	27.9005	26.8617	0.259352		LEGEDDPDRSM[+16]KLSFRT	23.6639	23.6765	20.6304	21.1603	22.5432	19.9646	22.1811	22.3901	0.629736
VQLAGTRESVDSAKPRV	27.564	27.4399	27.1719	28.8038	27.8862	27.0383	0.378231		DVAHEILNEAYRKVLDQLSARKYLQSVVA	21.7957	21.6609	21.8972	22.0755	21.8164	22.1509	21.7027	22.1291	21.9957	21.802	0.366986		KAGEKPNGLVEPEQDLE	23.4367	22.9492	23.7162	23.1532	22.3701	23.207	0.262879		SHHLAHY[+80]RASEEEPEYGEES	22.2972	22.9221	24.4863	23.9934	24.7611	22.3675	24.0588	23.9487	0.630597
PELLRYLLGRILTGSSEPEAAPAPRRL	20.7125	21.7188	21.3438	21.8132	21.6778	21.2773	0.378691		SPQPPPPAPARDELPDWNEVLPPWDREEDEVFPPGPYHPFPNYIRP	23.2554	23.131	23.6091	23.0093	22.8541	23.4287	23.1597	21.9633	22.9252	23.05	0.370216		VLTDPDAPSRKDPKFREWHHFLVV	25.005	24.757	24.5389	24.6477	24.5167	24.5973	0.268384		SDYVGSGPPSGTGLHRY	22.1919	21.1231	21.8156	20.4317	21.9677	19.834	21.6849	20.8332	0.633067
PLPSKETIEQEKQAGES	26.1893	26.1176	26.4093	25.633	26.3546	26.056	0.379165		SGSAKVAFSAIRSTNH	28.5875	28.1297	27.3778	28.8553	28.7736	27.9881	27.891	28.6907	27.8233	27.837	0.374782		PRASVPEGFLSELTQQL	24.2238	24.2947	23.9381	24.1027	25.0631	24.4483	0.269506		ALPRIPQGT	23.8465	24.0454	21.7154	19.8936	19.6845	23.5126	21.5101	22.2656	0.635484
YGGFL	27.4791	27.4327	27.2931	27.2513	27.8186	27.6622	0.379779		APSDPRLRQFLQKSLAAATGKQELAKYFLAELLSEPNQTENDALEPEDLPQAAEQDEMRLELQ	27.4847	27.5491	26.751	27.057	27.4445	27.4895	27.5322	27.1844	27.2729	27.6148	0.378734		PMFIVNTNVPRASVPEGFLSEL	24.6883	24.9631	25.1996	25.2261	24.9608	25.4478	0.269705		S[+80]HHLAHYRASEEEPEYGEESRSY	26.9928	25.5334	26.3281	26.5052	26.888	25.0004	26.7124	25.686	0.636109
IQKTPQIQVYS	24.2473	24.6422	23.9275	25.4481	23.9168	24.9124	0.380218		S[+42]QAEFDKAAEEVKRLKTQPTDEEMLFIYSHFKQA	20.5027	18.9269	19.3928	19.5771	19.943	19.6746	20.2591	19.2747	19.8952	21.146	0.383061		SVDQDLGPEVPPENVLGA	26.927	27.1761	27.0924	26.9819	27.4785	27.379	0.271524		S[+42]QAEFDKAAEEVKRLKTQPTDEEMLFIY	18.8378	21.1573	21.3972	20.7225	20.3604	21.4193	20.5186	21.0653	0.637902
SEASAKKKDESVARADAHSMELEEKTHS[+80]REQS[+80]SQES[+80]GEET	23.1765	23.2615	23.8381	23.2364	23.517	22.1435	0.38125		FAESLPSDEEGENY[+80]SKEVPEIEKRYGGFMRF	22.1537	21.9061	21.2315	21.7397	22.7855	21.8964	21.911	21.0417	21.0186	22.3061	0.391175		Q[-17]PVVPAEATDPVEQRAQEAPR	26.4468	26.2483	26.5197	26.3896	26.9483	26.5766	0.271792		IPPVLKLAC[-1]	23.6293	23.8739	21.4459	19.5326	19.2848	23.1381	21.0785	22.3754	0.640265
KAGEKPNGLVEPEQDLE	22.9391	22.7375	22.9852	26.8731	22.402	23.3713	0.384076		MDELYPMEPEEEANGGEIL	22.7553	23.4831	24.7486	23.1385	23.0086	23.1453	23.3402	22.891	23.4381	22.5966	0.394146		KTEWLDGKHVVFGKVKEGMNIVEA	22.7427	22.2786	22.4808	22.3434	22.1592	22.4112	0.27194		PMFIVNTNVPRASVPEGFLSELTQQLAQATGKPAQYIAVHVVPDQL	21.997	21.9889	22.1592	22.3142	22.9337	22.5094	22.1094	21.5063	0.649303
QAEWDDYVPKLYEQLSGK	25.8309	25.9318	26.5398	25.5946	25.8113	26.1137	0.384945		Q[-17]PVVPAEATDPVEQRAQEAPR	25.009	24.5872	25.6363	24.9793	25.2598	25.3245	25.2668	24.2018	24.3176	25.0411	0.396407		E[-18]VRPQVHPNYRVTV	25.3145	24.9742	24.8231	24.9721	24.8332	24.6463	0.272959		PVLEPGKTEVTGYFPKGTWYNMQMVS	22.2798	22.1389	22.9406	23.0534	23.0118	21.658	23.1485	21.7096	0.651238
LRFPGQLNA	22.6883	24.4006	25.7316	22.0833	24.8906	22.1075	0.386069		SHHLAHYRASEEEPEYGEESRS[+80]Y	26.4601	25.69	26.256	26.2258	26.536	26.9	26.1847	25.4125	25.1913	25.9754	0.397021		PKFEVIDKPQS	28.1248	26.9178	27.7337	27.4688	26.3517	27.1137	0.274029		SLPPSPPFRMQ	20.6988	24.1949	20.7053	22.4198	19.4473	21.4852	21.2988	23.545	0.65226
AVPRGEAAGAVQELARAL	23.7668	23.3801	22.7462	22.1957	23.1617	23.2346	0.387705		GPTGPDVEDAGDETPDVDPELLRYLLGRILTGSSEPEAAPAPRRL	23.8162	24.6126	24.9419	24.8889	24.6659	24.5968	24.3744	24.3854	24.3978	24.2531	0.4068		DADSS[+80]VEKQVALLKALYGHGQISH	24.0361	24.5054	24.3481	24.328	24.5007	24.81	0.274274		A[+42]EDIKTKIKNY	25.6572	25.7301	25.5073	24.6389	24.5888	26.4937	25.1273	24.2818	0.652814
DMNAANVGWNGSTFA	24.8904	24.7473	24.6868	23.9351	24.7545	24.8004	0.388132		AEEEAVWGDGSPEPSPRE[-1]	25.7434	25.3416	25.4192	25.4526	25.796	25.5374	25.5882	24.7039	24.9477	25.9215	0.407823		GWRPSSREDS[+80]VEA	24.1368	23.4963	24.172	23.8002	22.9657	23.7287	0.275048		DPASKRYEVPLETPR	24.2284	22.41	23.7933	21.7632	22.8943	21.8244	23.0473	23.1923	0.654221
PGASPPAAPGPKDSPGETDA	25.0109	25.0137	25.6886	25.1817	24.3304	25.1601	0.389282		V[+42]NPTVFFDITADDEPLGRVSF	27.4862	28.1195	27.0217	27.7758	27.7179	27.8155	27.0274	27.5928	27.4387	27.2585	0.408307		LEGSFLGGSEAGERLLQQGLAQVEAGRRQAEATRQAAAQEERLADLASDLLLQYLLQGGARQ	23.787	23.3527	23.6328	23.1254	23.7078	22.9972	0.28227		TGPGILSM	19.5092	26.4345	21.9509	22.7699	21.983	25.87	23.41	22.5263	0.656854
AEAQEAEDQQARVL	23.6777	24.0506	23.2412	23.9961	23.9709	23.722	0.391215		APSDPRLRQFLQKSLAAATGKQELAKYFLAELLSEPNQTENDALEPEDLPQAAEQDEMRLE	24.6861	24.6437	24.6457	24.8518	24.9414	24.9754	24.6094	24.2879	24.3857	24.8766	0.412706		ASEEEPEYGEESRSY	24.5248	24.2699	24.6011	24.5172	23.6476	24.2197	0.28621		NAPPEPVPPPRAAPAPTHV	27.8731	28.8495	28.7238	27.717	28.0795	28.5681	28.389	28.7192	0.659986
DS[+80]KENTEKNEQINEEM	23.8894	24.3321	24.1373	24.2579	23.579	23.845	0.392154		QAEWDDYVPKLYEQLSGK	23.2811	24.019	23.9124	23.0942	23.3185	23.1911	22.945	23.439	23.7304	23.3647	0.422847		ALPRIPQGT	25.2689	24.9687	24.8018	25.0551	24.085	24.7338	0.286761		SGQLGLPDEE	23.9892	24.0935	24.0333	24.1841	24.4363	23.9858	24.1063	23.9823	0.662622
DGPTGPDVEDAGDETPDVDPELLRYLLGRILTGSSEPEAAPAPRRL	24.9147	24.4826	24.699	25.121	24.632	24.8837	0.393116		Q[-17]ELEEELDEAVERSLQSIL	23.9373	24	22.5165	23.8037	23.9551	23.5374	23.5755	23.4305	23.3277	23.101	0.426228		Q[-17]EDAELQP	26.7227	26.6541	26.9803	26.8336	25.7077	26.5279	0.287872		SSPETLISDLLMKESTENAPRTRLEDPSM	24.4105	24.4542	25.0089	24.827	24.575	24.6698	24.6039	25.2438	0.664295
SQENPNTYSEDLDV	26.2713	26.3256	25.3772	26.334	26.1754	26.3448	0.400763		SSPETLISDLLMKESTENAPRTRLEDPSMW	27.9291	28.1758	28.4882	28.0155	27.9891	28.1551	28.0369	27.6868	28.2954	27.794	0.42872		PSPKES[+80]KEADVATVRLGE	25.9661	25.8569	25.9121	25.9041	25.8504	25.4759	0.290747		LENPSPQAPARRLLPP	26.2078	28.7913	27.3253	26.6607	26.6078	27.7435	27.215	28.7105	0.668926
GAEDALGGHQGALE	26.5642	26.2457	26.8859	27.0882	26.2482	27.5548	0.401226		ELQETQQERENEREEEAEQE	27.0294	26.5462	26.358	26.9127	26.9527	27.4698	26.823	26.2389	25.3396	26.3711	0.429827		SVPHFS[+80]EEEKEA	25.247	24.9568	25.4021	25.1853	24.7849	25.0001	0.291248		SSPETLISDLLMKEST[+80]ENAPRTRLEDPSMW	19.4622	19.865	20.7812	21.3371	21.6962	20.7849	19.788	20.2159	0.676689
PLNQVANPNSAIFGGARPREEVVQKEQE	24.6561	24.8062	25.647	24.8539	24.6106	24.7577	0.402859		DESVARADAHSMELEEKTHSREQSSQESGEET	22.4532	21.5668	22.2508	22.5843	22.2207	23.187	21.5461	21.8665	21.0006	21.8154	0.431384		Q[-17]AEATRQAAAQEERLADLASDLLLQYLLQGGARQ	25.2578	25.0622	25.1055	25.0978	24.223	25.0486	0.291426		SSPETLISDLLMKESTENAPRTRLEDPSM[+16]W	20.6521	21.8961	20.9029	21.3664	20.2721	21.4396	21.3062	21.1451	0.681761
EYLNQEQAEQGREHL	22.33	21.8126	21.6576	25.1797	21.5803	22.1882	0.40598		ENPSPQAPARRLLP	26.0882	25.2347	24.1656	25.8069	25.7177	24.7075	25.4428	25.6238	24.3896	25.1899	0.440553		DGPTGPDVEDAGDETPDVDPELLRYLLGRILTGSSEPEAAPAPRRL	24.7835	24.7791	24.6826	24.7811	24.2494	24.6273	0.291686		SVDQDLGPEVPPENVLGALL	26.5553	26.9631	26.7123	26.8772	26.8263	27.1108	26.7072	26.6917	0.682264
VGRPEWWMDYQ	28.4361	28.3584	28.2521	28.1785	28.2456	28.3926	0.406406		APGLADL	19.5263	20.8806	24.3262	18.5356	20.2324	19.4794	21.3419	24.2804	23.4403	20.2294	0.456859		LGNLPYDVTEDSIKDFFRGL	24.1306	23.9238	24.2963	24.3026	24.0982	24.7632	0.293199		APGLADL	21.3988	25.0822	21.9653	22.2615	19.7842	22.8309	21.1564	24.6557	0.684434
ESKDQLSEDASKVITYL	27.2007	27.0266	26.9152	27.5141	26.9483	27.1903	0.407039		NSQPDTPTDVVEENTPSFGIL	22.965	22.8794	24.2324	23.0755	23.0576	23.0512	23.1842	23.048	23.2104	22.6789	0.460317		AQATGKPAQYIAVHVVPDQLMTF	24.9632	24.923	24.8177	24.7624	25.5385	25.2358	0.293943		SPLQISM	19.8825	26.4376	21.9544	22.7673	21.983	25.87	23.41	22.5263	0.685536
SVPHFS[+80]EEEKEAE	27.2106	27.1548	27.1135	27.751	26.9537	27.419	0.408398		SPQLEDEAKELQ	25.8339	25.5535	28.4537	24.1281	26.5737	23.451	24.0524	27.7818	26.771	24.2077	0.461663		LVETSTPLRL	25.0724	24.9555	24.8326	25.1885	24.1612	24.34	0.295213		SSPETLISDLLMKES[+80]TENAPRTRLEDPSMW	23.0827	23.2656	23.1098	23.4376	23.5273	23.3857	22.9259	23.3118	0.690242
SANSNPAMAPRERKAGC[-1]KNFFWKTFTSC[-1]	26.0947	26.4305	25.7644	26.1187	26.4917	26.2873	0.409989		ETPDVDPELLRYLLGRILTGSSEPEAAPAPRRL	21.2679	21.208	21.948	21.9428	21.4646	21.6971	20.9677	21.6432	21.7632	20.7322	0.462509		LENPSPQAPA	30.9882	29.8986	31.1535	30.2319	29.0921	30.5752	0.297623		G[+42]ELFRSEEMTLAQLFL	21.0882	19.5202	21.3466	20.2187	21.753	20.4344	20.6202	20.2459	0.696753
WGSPRASDPPLAPDDDPDAPAAQLARAL	23.5273	23.6506	22.8777	24.0159	23.235	23.7107	0.412271		LPETFDAREQWSN	19.301	21.5355	24.0077	20.8592	22.4524	21.2393	22.9657	22.67	22.278	22.207	0.466734		SAASAPLVETSTPLRL	24.8316	24.6866	24.9872	24.9762	24.827	25.1914	0.299108		YTVFDRDNNRVGFANAVV	19.7173	24.3427	17.1671	22.9034	21.4673	23.5474	20.905	21.0081	0.699215
SPLQISM	28.5585	27.7616	28.4254	27.9083	27.7741	28.276	0.414579		KIETQTQEEVRDS[+80]KENTEKNEQINEEM	23.5822	22.7495	23.1439	23.4762	23.9017	24.1918	23.2038	22.8344	22.1381	23.0293	0.47196		PSPKESKEADVATVRLGE	24.2341	24.7775	24.103	24.112	24.3492	23.2411	0.29936		SVDQDLGPEVPPENVLGAL	23.4576	24.9321	24.2456	24.591	23.6608	24.8467	24.287	23.7653	0.703379
TGPGILSM	28.5585	27.7616	28.4254	27.9083	27.7741	28.276	0.414579		SRTYSKDLFERKPNSEPQPRRLEDQFQ	22.2915	22.3857	21.9937	23.5667	24.0467	23.7934	22.6798	20.9265	21.6159	22.9274	0.487768		APSDPRLRQFLQKSLAAATGKQELAKYF	22.6597	22.5299	22.6673	22.5936	22.3669	22.5879	0.30245		HISPDRVYINYY	26.278	25.0712	26.5125	26.2637	26.8237	25.4631	26.0851	26.4491	0.703414
VQLAGTRESVDSAKPRVY	31.4829	31.2648	31.0173	32.7746	31.3565	31.0988	0.415456		DADEGDTLANSSDLLKELLGTGDNRAKDSHQQESTNNDEDM	23.9774	23.665	24.2583	22.755	24.0586	23.2061	24.1197	22.9781	23.3231	23.862	0.491102		V[+42]NPTVFFDITADDEPLGRVSF	28.9661	28.6121	29.04	28.4665	27.9313	29.0157	0.302641		PLNQVANPNSAIFGGARPREEVVQKEQE	22.7758	21.6918	23.0072	23.281	23.0984	22.5119	23.1489	22.6094	0.704281
ALDIYSAVDDAS[+80]HEKELP	25.5839	25.6204	25.2408	25.9605	25.3122	25.7928	0.417238		Q[-17]LYENKPRRPYIL	24.7261	25.7524	26.3786	20.1406	24.5555	24.4542	24.9205	26.0831	25.7491	24.4411	0.494997		LATLESVFQELGKLTGPSNQ	24.7174	24.7865	24.7719	24.6819	24.7566	24.1008	0.303969		S[+42]DKPDMAEIEKFDKSKLKKT[+80]ETQEKNPLPSKETIEQEKQAGES	23.8839	22.0925	23.0167	23.1324	21.3476	22.5437	23.3248	23.8652	0.705392
SFARAPQLD	26.2011	26.3767	25.8625	26.8881	26.0041	26.3509	0.420182		GWTLNSAGYLLGPHAIDNHRSFSDKHGLT[-1]	21.3205	22.0676	22.3939	21.6357	21.7894	21.4614	22.0338	22.9683	22.3366	21.5729	0.499121		SGQLGLPDEE	24.5823	24.2451	25.0783	25.2844	24.5522	25.2746	0.305842		NLNPNAKEFVPGVKY	21.8666	22.6951	22.3902	22.3787	21.697	22.6925	22.0798	22.4252	0.706249
Q[-17]GGDFTRHNGTGGRSIYGEKFEDENFILKH	26.3961	26.6098	26.5258	26.1904	26.6079	26.3692	0.422518		E[+42]EEIAALVI	25.5177	24.7224	23.3515	26.4893	24.5834	24.6422	24.531	24.7928	24.1368	24.6831	0.501146		FGGFTGARKSARKLANQ	27.2944	27.856	27.0912	27.0804	27.436	26.4109	0.310547		METDSRLHFKIKDPASKRYEVPLETPR	22.7321	18.3385	18.0726	19.0434	19.2162	20.0963	20.4396	20.1915	0.706928
IPVGSLKNEDTPNRQYLDEDML	22.9695	22.9696	22.5715	25.3555	22.3926	23.165	0.422538		YGGFM	22.3628	23.2887	27.1423	22.1061	22.757	22.2787	23.8371	26.8234	25.7734	23.3143	0.501562		IPIYE	27.6903	27.2118	27.6979	27.5627	26.3941	27.2946	0.31143		SPQLEDEAKELQ	27.5458	27.9928	24.7385	27.3232	23.8159	26.4488	26.9245	28.4951	0.707743
A[+42]RPRPREYKAGDLVFAKMK	25.4164	25.3724	25.4563	24.678	25.865	24.614	0.423717		MSESAPLPETHQFGEGVSSPKTHLGETLTPLSKAYQSLGGPFPKV	23.073	22.7555	22.7757	22.7894	23.3057	22.9748	23.4954	22.8186	22.4529	23.9667	0.501845		ILTGSSEPEAAPAPR	23.7165	23.3729	23.987	23.375	21.3402	23.7189	0.312755		NPEPQDQGELFQGVDPR	24.086	23.0532	23.7167	23.9042	23.7169	24.0544	23.5679	23.8017	0.713438
AVPRGEAAGAVQELARALAHLLEAE	23.6375	24.265	23.7323	24.0694	24.3461	23.8608	0.424379		IPVGSLKNEDTPNRQYLDEDMLLKVLEYLNQEQAEQGREHL	26.8844	26.4023	27.1512	26.8083	26.7124	26.6844	26.8279	26.2127	26.7201	26.9139	0.505621		VLTDPDAPSRKDPKFREWHHFLVVNM	24.1803	24.4783	23.5973	24.2493	24.3843	24.5678	0.315181		EDENFILKHTGPGILSM	23.5542	24.77	25.1512	24.3748	24.2454	25.1012	24.6496	24.4484	0.714741
AREPSNATQLDGPARAL	25.0367	24.8975	24.673	26.2755	24.6516	25.0162	0.426129		NDQELGEYLARMLVKYPELLNTNQL	22.3982	22.4346	20.6715	21.6292	22.1189	22.0508	21.4982	20.959	21.1606	22.1724	0.506277		NAPPEPVPPPRAAPAPT	26.4325	26.3818	26.6337	26.6161	26.0648	26.1018	0.316464		AVLRTDGEPRARLGA	22.5329	21.5156	22.556	21.9347	23.7521	20.984	22.3277	22.4079	0.719291
YGGFLRKYP	26.4391	27.3093	27.1968	27.991	26.9776	27.0936	0.426409		LENPSPQAPARRLLPP	27.482	27.799	28.5933	26.7987	27.0671	26.6737	26.8199	28.2848	27.6839	26.729	0.508121		HNGQVAEDAVSRPKDDGVPEV	24.4478	24.3641	24.7814	24.5941	23.7489	24.3069	0.322673		A[+42]DLSLVDALTEPPPEIEGEIKRDFMAALE	23.2452	23.2997	22.4299	22.1985	22.9171	23.4053	22.4065	22.9632	0.721637
ALWKRNELKKKASLF	25.2783	25.1151	25.381	24.3462	25.7009	24.6176	0.429216		A[+42]RPRPREYKAGDLVFA	22.8109	23.4208	22.7365	19.0048	20.7146	21.1968	20.9469	22.1827	21.5199	19.6908	0.511991		M[+42]LSPAMSFL	26.3415	26.2169	26.2487	26.089	26.6975	26.7462	0.322894		PLFTSNPQLQEQMRPQLPNFLQQMQNPETIAAMSNPRAMQALMQIQQGLQTL	21.3421	18.6778	19.9396	21.196	21.2018	19.2934	20.3544	19.1279	0.72196
ELSAERPLNEQIAEAEADKI	24.737	24.4338	23.5289	24.4957	24.4916	24.6807	0.430175		NHPDSELESTANRHGEETEEERSYEGANGRQHRGRGREPGAHSALDT	24.8942	24.1062	23.0468	24.5565	24.4277	24.3227	24.3062	23.3464	22.9531	24.5723	0.512824		LPENGGNRAEDSSEGHEEEVLGGRGE	23.8464	23.4345	23.2177	23.2315	23.493	22.9729	0.32421		IPVGSLKNEDTPNRQYLDEDMLLKVLEYLNQEQAEQGREHLA	26.3667	28.0643	27.6519	27.892	27.6613	27.7262	27.3728	27.7929	0.727606
VQLAGTRESVDSAKP	28.6084	28.6156	28.4443	30.0483	28.4428	28.5445	0.431933		PLPSKETIEQEKQAGES	26.0893	25.5718	24.3405	26.0346	25.9107	25.8658	25.0469	25.3825	25.47	24.9359	0.513457		Q[-17]HWSYGLRPG[-1]	23.948	24.9291	25.8865	26.6823	24.7526	26.0094	0.324228		ELEHKQEEEEEEEERLS[+80]	22.705	22.7117	22.8589	22.6285	23.3351	21.7801	22.7471	22.569	0.728094
APPGGRANITSLG	26.6133	25.6518	25.8272	26.4169	25.9923	26.583	0.432396		SHQKRAPSFHDKYGNAILA	25.1876	25.5285	22.8292	25.7087	24.4092	24.7725	24.6795	25.4996	25.4817	25.1184	0.513698		RSPQLEDEAKELQ	26.2127	26.4022	26.5367	26.4113	26.0903	26.203	0.325098		ALWKRNELKKKASLF	22.1524	19.1224	22.0332	19.4942	19.975	20.9752	21.1388	22.027	0.730689
PHFLYPKSRLV	24.1117	25.2962	25.2122	25.4788	25.2639	24.949	0.434298		SGQLGLPDEEN	26.6422	27.2471	27.7781	27.2275	27.4992	27.7836	27.5407	27.4534	27.0261	27.3584	0.514185		KPMEINPEMLNKVLAKLGVAGQWRF	22.3077	22.2848	22.7901	22.6223	22.4668	23.2987	0.332118		SHHLAHYRASEEEPEYGEESRSY	21.0591	22.1735	23.8902	22.9028	23.7782	21.3335	23.2396	22.762	0.74386
ERQERARAEAQEAEDQQARVL	22.169	21.843	21.0155	21.9091	21.3549	20.1296	0.434675		PEWWMDYQ	23.5963	24.2774	23.8946	23.3326	23.327	23.7341	24.0993	22.7462	23.4778	23.3954	0.516092		SVDQDLGPEVPPENVLGALLRVKRLENPSPQAPARRLLPP	24.561	24.1518	23.9629	24.0526	23.9808	24.0606	0.338082		A[+42]EDIKTKIKNYKT	25.1335	22.708	24.0791	22.3507	23.7423	23.4519	24.228	23.7529	0.744171
ARPRPREYK[+42]AGDLVFA	21.0831	23.9315	24.3705	21.4355	23.6364	20.8611	0.43672		IPIYE	22.2507	21.4833	25.179	22.0663	23.0669	22.1494	22.568	25.9573	24.1039	22.4988	0.519378		GSSKLVPVGYGIKKL	23.9898	24.4563	24.3204	24.4739	24.6535	24.233	0.343642		YGGFMKKMDELYPMEPEEEANGGEILA	24.6652	23.2471	24.3332	25.4235	24.8633	23.3402	24.8247	23.839	0.744775
LGNLPYDVTEDSIKDFFRGLNISAV	23.0056	22.994	22.0273	22.9149	22.9161	23.0422	0.436844		EYLNQEQAEQGREHLA	23.6153	25.4184	27.2398	26.9259	26.8444	25.8321	23.5488	26.4892	26.9309	24.0721	0.523091		APHTPHETWSGQVVGS	27.9337	27.6762	28.1149	27.79	27.6425	27.8421	0.346095		ERGDLGEVGAWRPH	21.5	21.043	20.291	18.5981	18.793	20.3735	20.9075	20.2954	0.745801
E[-18]VRPQVHPNYRVTV	24.4935	24.7479	24.4528	23.5332	24.9168	24.1825	0.436884		DADEGDTLANSSDLLKELLGTGDNRAKDSHQQESTNNDEDMS	25.7389	25.3292	25.1983	23.6626	25.6778	24.8714	25.6518	24.1039	24.0539	25.2786	0.523122		SKGLGSDLDSSLASL	23.3729	23.3494	23.4648	23.2549	23.8677	23.6494	0.346132		TNEIVEEQYTPQSLATLESVFQELGKLTGPSNQ	26.4564	26.7232	26.7293	27.0872	26.9216	27.5953	26.4283	26.4582	0.747261
LVQLAGTRESVDSAKP	25.3402	25.2458	24.8117	26.6386	25.0458	25.1208	0.436936		VQLAGTRESVDSAKP	27.3358	26.8771	26.4977	28.0127	27.4709	26.9077	26.1236	27.1649	27.6809	27.1097	0.523552		RAQEEADAEERRLQEQEELENYIEHVLLHRP	23.3424	23.1124	22.8071	22.1465	23.4917	22.0694	0.347454		Q[-17]QETAAAETETRTHTLT	21.8768	24.9859	22.1887	22.2583	22.7519	25.3063	23.7222	21.0628	0.74945
ATPKQGPRMLGAPEEADANEEGV	26.0896	26.0704	25.3296	27.3081	25.4651	26.2432	0.436936		ERQERARAEAQEAEDQQARVL	23.1923	19.6407	20.7088	21.1985	21.7872	21.6352	20.9002	21.023	19.9829	20.8361	0.523911		NPEPQDQGELFQGVDPR	24.5379	24.2947	24.8784	24.9075	24.6547	24.7379	0.348165		SFARAPQL	24.3259	24.6172	21.1861	19.1269	18.3913	23.9622	20.8063	23.64	0.752201
GVEKMVNVVE	25.3357	25.7266	25.4593	26.2577	25.3841	25.6146	0.439708		ELSAERPLNEQIAEAEAD	21.8929	22.8764	24.5709	23.1404	23.283	23.48	23.9332	23.2939	23.2736	23.2643	0.527095		RLQEQEELENYIEHVLLHRP	22.8577	22.762	22.9557	22.8264	22.3289	22.8552	0.354082		AEEEAVWGDGSPEPSPRE[-1]	26.4129	24.7526	25.7557	25.8498	25.5473	25.6405	25.48	25.644	0.752377
A[+42]DKPDMGEIASFDKAKLKKTETQEKNTLPTKETIEQEK	25.2493	25.5731	25.0864	24.4722	25.5533	25.0122	0.445284		METDSRLHFKIKDPASKRYEVPLETPR	22.5195	19.2081	21.521	18.9767	18.8126	17.3403	21.7325	19.4968	19.3695	19.7096	0.529118		WSRMDQLAKELT	22.9722	24.3422	23.7454	24.5266	23.789	24.1567	0.354599		AVPRGEAAGAVQELA	24.6116	24.3362	24.2542	22.6378	22.4771	23.8887	23.9826	24.6481	0.752667
ALDIYSAVDDAS[+80]HEKELPR	27.06	26.8824	26.2764	27.0897	26.6375	27.2521	0.445828		MDQLAKELTAE	17.1685	16.6408	22.0665	16.1505	19.2473	17.5089	18.3119	21.4874	19.7717	18.4082	0.533169		AASAPLVETSTPLRL	23.6063	23.6831	23.9617	23.9107	23.7272	24.0665	0.358672		VWGDGSPEPSPRE[-1]	21.641	23.2777	23.8421	23.4773	23.7572	23.1201	22.7738	23.2834	0.752935
QQPGASPPAAPGPKDSPGETDA	25.4445	25.1806	26.5539	25.1554	25.8477	24.8925	0.447206		SPLQISM	22.2133	25.4282	23.5716	21.8747	21.9074	22.5945	22.6688	25.2103	24.906	22.5616	0.535389		GAEDALGGHQGALERE	27.6019	27.1849	27.9984	27.5802	26.5518	27.4244	0.360406		RILTGSSEPEAAPAPRRL	22.4443	18.2266	20.1628	19.7141	22.1764	18.1343	20.9839	20.8623	0.753179
Q[-17]LEDEAKELQ	25.284	25.1857	24.3806	25.5023	24.8239	25.4199	0.450108		TGPGILSM	22.2133	25.4282	23.5716	21.8747	21.9074	22.5945	22.6688	25.2103	24.906	22.5616	0.535389		VQLAGTRESVDSAKP	28.4896	28.1953	28.5536	28.5035	28.1272	28.0713	0.364322		NSQPDTPTDVVEENTPSFGIL	23.6036	23.4511	23.136	23.9377	23.5745	23.6588	23.1852	23.452	0.753224
WSRMDQLAKELTAE	26.1315	26.1963	26.195	27.1762	26.0315	26.2087	0.450347		YGGFMRF	20.3122	22.8429	24.7545	20.7406	20.927	21.9063	20.6104	24.2006	25.1268	21.5791	0.535555		EWDDYVPKLYEQLSGK	26.5251	26.0744	26.2391	26.236	26.5542	26.5715	0.365435		E[-18]LQETQQERENEREEEAEQE	23.4011	23.0112	24.3138	24.2104	24.0992	22.1394	24.026	23.9275	0.753917
EAERQERARAEAQEAEDQQARVL	24.1042	24.0964	23.8298	23.6358	24.169	23.766	0.452028		SSPETLISDLLMKES[+80]TENAPRTRLEDPSMW	23.1764	23.2828	23.6613	23.3983	23.2449	23.4147	23.1795	23.0917	23.6193	23.0071	0.539364		VEDAGDETPDVDPELLRYLLGRILTGSSEPEAAPAPRRL	24.6303	24.8375	24.7587	24.6992	22.9984	24.7647	0.368905		ESKDQLSEDASKVITY	23.4182	24.1025	23.9213	23.3043	23.3237	24.0795	23.5191	23.4915	0.754018
KPMEINPEMLNKVLAKLGVAGQWRF	23.0926	21.9958	23.4586	22.5118	21.6579	22.9404	0.454605		AYGFRDPGPQL	18.7749	20.3301	25.7072	17.9378	21.0354	19.7545	21.1835	24.2713	23.4719	20.2683	0.541447		PVLEPGKTEVTGYFPKGTWYNMQMVS	24.0138	23.5692	23.7708	23.9901	23.7202	24.2492	0.369016		ARPVKEPRSLSAASAPLVETSTPL	24.1986	24.4444	23.0594	24.3896	23.4469	24.9725	24.1477	24.1075	0.75784
S[+80]PVSSEDDLQEEEQLEQAIKEHLGPGSSQEMERLAKVS	23.6454	23.2949	23.9845	24.3097	23.5441	23.8111	0.457094		ELEHKQEEEEEEEERLS[+80]	23.2125	22.5846	21.7321	23.0576	22.9012	23.2664	22.6525	22.6555	21.283	22.3128	0.546879		A[+42]DAFVGTWKL	23.1605	22.718	22.3544	23.6876	22.8533	22.8083	0.370133		AGDETPDVDPELLRYLLGRILTGSSEPEAAPAPRRL	21.5452	22.7873	22.1166	22.4712	22.6596	22.3467	21.5821	22.8251	0.758537
VPSPVSSEDDLQEEEQLEQAIKEHLGPGSSQEMERLAKVS	28.7795	28.9867	29.0908	29.0659	28.5776	28.7989	0.457417		SFARAPQLDL	24.886	26.645	26.279	25.3595	25.2865	25.5098	25.978	26.3355	26.6084	25.3117	0.547471		ARPRPREYK[+42]AGDLVFA	24.0585	24.0594	23.5269	24.3991	23.6874	24.4994	0.370294		DADSSVEKQVALLKALYGHGQISH	19.5711	22.7705	21.7733	21.0338	19.9536	22.9726	22.1696	21.2163	0.766469
VLTDPDAPSRKDPKFREWHH	25.2554	24.9796	25.4095	24.1064	25.6003	24.8338	0.458716		YPSKPDNPGEDAPAEDMARYYSALRHYINLITRQRY[-1]	23.2109	23.7518	24.2766	24.0671	23.4191	23.7573	23.652	24.296	24.6613	23.3301	0.547566		NAPPEPVPPPRAAPAPTHV	30.1524	30.1575	30.1705	30.1564	30.162	29.7432	0.371324		SLSAASAPLVETSTPL	23.4745	28.3502	24.0819	24.0093	21.7399	27.5537	25.1028	23.4409	0.7673
QYDGVAELDQLLHY	24.0088	24.5568	23.9146	24.9616	24.4829	23.9172	0.462742		Q[-17]EDAELQPR	27.5787	26.9992	27.6075	27.9244	27.0159	27.2017	27.3439	27.6681	26.7967	27.3997	0.552147		ASFQRNQLLQKEPDLRL	24.3461	24.1756	23.9689	23.9469	24.2916	23.4498	0.374137		EYLNQEQAEQGREHL	23.2998	21.4816	20.574	21.4231	22.3558	20.3607	22.2927	22.7144	0.772797
APSDPRLRQFLQKSLAAATGKQELAKYFLAELLSEPNQTENDALEPEDLPQAAEQDEMRLELQ	27.8453	27.8983	28.2913	28.3584	27.9024	28.2518	0.463889		AGNSDLILPVPAFNVI	21.0025	21.4847	21.3581	21.9519	21.1842	21.0305	19.6591	22.1946	21.8681	20.7693	0.555162		VNEGADGGQSVYHIHLHVL	23.1767	22.7724	22.5206	22.6393	22.8971	21.7306	0.375165		ALDIYSAVDDAS[+80]HEKELP	21.4468	25.1165	23.4321	24.0618	23.5925	24.4256	24.4021	22.682	0.775385
ASFQRNQLLQKEPDLRLENV	23.5092	22.7498	22.0668	22.6753	21.195	22.8369	0.464708		ESKDQLSEDASKVITYL	24.714	25.3812	25.069	24.0077	25.1834	24.6055	25.3746	25.269	24.9979	24.9591	0.555382		SDKPDMAEIEKFDK[+42]SKLKKTETQEKNPLPSKETIEQEKQAGES	31.0769	31.2729	30.8877	31.0416	31.7478	31.1747	0.376305		AEAQEAEDQQARVL	25.1719	26.5715	25.1779	24.9514	25.4505	25.9525	25.3178	24.6034	0.777678
AEDQELESLSAIEAELEKVAHQL	22.7672	22.7294	23.0677	23.6657	22.5635	23.1453	0.466324		LLEAAQEEGAVTPDLPGLEKVQVRPE	25.3507	26.579	27.1943	26.3453	26.3804	25.4813	26.6759	26.3119	26.2606	26.0324	0.558418		AEAQEAEDQQARVL	23.3084	23.9691	23.9455	23.5038	23.7019	23.2811	0.378809		V[+42]NPTVFFDITADDEPLGRVSF	27.3067	26.9193	27.7405	27.5798	27.4042	27.5378	27.1693	27.2014	0.779844
TLPTKETIEQEKRSEIS	24.7208	23.8731	24.0563	24.2204	24.7164	24.4251	0.466414		V[+42]NPTVFFDITADDEPLGRVS	24.3528	23.744	23.1829	23.5004	23.2807	23.4088	24.4045	22.7789	22.9066	23.4815	0.559332		SKPDNPGEDAPAEDMARYYSALRHYINLITRQRY[-1]	24.5247	25.2367	24.6635	24.107	24.8528	24.5626	0.383397		SHYEEGPGKNLPFSVENKWRLLAMMTVYFGSGFAAPFFIVRHQLLKK	24.6078	26.2144	25.1388	25.2621	24.6676	26.2682	25.7531	25.1026	0.779929
ELSAERPLNEQIAEAE	24.5521	24.2724	24.8647	25.2811	24.4948	24.6286	0.467161		S[+42]QAEFDKAAEEVKRLKTQPTDEEMLFIY	21.078	20.4506	21.3983	21.6651	20.6207	20.9044	21.0557	20.1498	21.2992	20.9134	0.567635		IKMALQQEGFD	27.2947	27.4178	27.3325	27.4502	27.3607	27.3694	0.384255		AEPAERGAEDALGGHQGALERE	25.672	24.5062	24.3622	24.0265	25.4307	24.1943	24.9964	24.4711	0.780733
A[+42]DLSLVDALTEPPPEIEGEIKRDFMAALE	28.566	28.1642	28.6538	27.6414	28.8736	27.9001	0.469099		VPSPVSSEDDLQEEEQLEQAIKEHLGPGSSQE	23.3451	22.5824	23.0846	22.1456	23.3168	22.7002	23.142	22.2483	22.5053	23.04	0.572401		EYLNQEQAEQGREHLA	23.7417	23.338	23.1243	23.5351	22.7075	23.0832	0.384418		VNPTVFFDITADDEPLGRVSF	26.536	25.9632	26.7691	26.5141	26.5252	26.5268	26.5002	25.9775	0.781521
DLRKLAVNMVPFPRLHFF	22.5256	23.2896	23.4903	23.1145	23.4416	23.5081	0.470979		NHPDSELESTANRHGEETEEERSYEGANGRQ	23.7694	23.1263	22.2261	23.4275	23.1759	23.7955	22.9753	22.8629	22.4635	22.6301	0.578642		ALDLTYSSYHVK[+42]QFLEALLRNGAVQSKDDL[-1]	24.4965	24.8518	24.2972	24.386	23.512	24.6409	0.384787		LDPKIAVA	22.9934	21.8595	20.4337	17.6413	17.992	22.2446	19.0215	21.8608	0.781648
EVRPQVHPNYRVTV	27.8252	27.5059	27.6802	26.9496	27.9419	27.4022	0.471642		AGVTVDELGKVLTPTQVMNRPSSISWDGL	21.1413	19.888	19.6557	19.2338	19.8819	20.5045	21.5304	16.4703	17.6147	20.7503	0.586303		VLTDPDAPSRKDPKFREWHHF	24.7317	24.7372	24.1277	24.349	25.6981	24.838	0.387353		PSGPAGAPPMPGGPHSYH	27.3284	26.2888	26.9289	26.6014	27.0898	26.6299	26.948	26.7629	0.782204
NAPPEPVPPPRAAPAPTHV	30.1747	30.1215	29.9068	30.1282	30.34	30.028	0.47181		ELQLEVEERRPGSVDVPLPESNIVRTIMEFLSFLHLKEAGALDSLPGIPLATS[+80]SEDLEKS[-1]	23.1284	21.9585	21.918	22.6408	22.5569	22.5141	22.8072	21.9577	21.5321	22.539	0.612556		PHAILRL	21.809	21.5809	20.5616	22.3921	21.3005	21.7056	0.3882		DYAGVTVDELGKVLTPTQV	21.6488	22.2669	22.5306	21.9068	22.2734	22.1667	22.1801	21.9682	0.783486
RVDYAGVTVDELGKVLTPTQV	25.0164	24.9834	25.0887	25.0535	24.4486	25.0886	0.473888		APPGRPDVFPPPLSSEHNGQVAEDAVSRPKDDGVPEVRAA	24.324	24.6156	25.7829	23.8584	24.8498	24.8561	24.7344	25.0155	24.8101	24.8547	0.617599		VPPVQVSPLIKFGRYS	26.0192	25.8787	26.2768	26.093	26.1209	26.4013	0.390328		AVGHPC[-1]GPQGIC[-1]GQTGLLQLLGDLSRGQETLAKQTPQLEAWVREPLE	23.3738	23.999	24.362	25.1732	24.8174	23.7928	23.8838	24.9647	0.785844
DESVARADAHSMELEEKTHSREQSSQESGEET	22.7968	22.5579	22.7535	23.4824	23.3396	22.2336	0.475454		AQATGKPAQYIAVHVVPDQLMTF	20.9208	22.1673	19.6928	21.1386	21.3191	19.7146	20.9385	21.5506	20.5743	21.1483	0.617961		G[+42]ELFRSEEMTLAQLFL	26.1297	26.1712	26.2959	26.3716	26.1136	26.4207	0.392168		PSPKES[+80]KEADVATVRLGE	25.3676	25.3895	25.6328	24.3552	25.093	24.9122	25.0948	25.3124	0.787518
ESKDQLSEDASKVITY	25.4216	25.6831	25.3948	26.4943	25.1669	25.7677	0.47632		LEGSFLGGSEAGERLLQQGLAQVEAGRRQAEATRQAAAQEERLADLASDLLLQYLLQGGARQ	22.9273	21.973	21.5959	22.003	22.2045	21.881	22.6494	21.7194	21.3144	22.3129	0.619216		APSDPRLRQFLQKSLAAATGKQELAKY	23.1028	23.5614	23.2986	22.5885	23.3861	23.1979	0.392275		LPETFDAREQWSN	23.0985	22.9509	22.5713	23.8014	21.9651	23.7846	23.0079	24.3028	0.788874
NDQELGEYLARMLVKYPELLNTNQL	23.9931	24.7013	23.4971	24.0652	24.6354	24.3805	0.485539		YQMTGVEEGARAHPEKHAASSGPEL	21.4062	21.3067	21.7689	21.8179	22.0989	21.7436	22.0706	21.3036	20.9091	21.7381	0.623444		APPGRPDVFPPPLSSEHNGQVAEDAVSRPKDDGVPEVRA	27.0567	27.0307	26.7641	26.2663	27.2788	26.3711	0.404445		NHPDSELESTANRHGEETEEERSYEGANGRQ	23.6851	22.6514	23.6722	22.8139	23.5183	22.2879	23.4209	NA	0.79057
EWDDYVPKLYEQLSGK	26.1762	26.4047	26.9312	26.2867	26.1903	26.4864	0.488312		FIDPELQRSWEETEGEEGGLMPE	22.357	22.9905	24.0199	23.1904	24.0726	23.4106	22.8308	23.3268	23.7548	22.2541	0.626814		Q[-17]LERDPRIKMALQQEGFD	24.5623	24.385	24.719	24.7392	24.4523	24.976	0.40482		ESKDQLSEDASKVITYL	24.3777	25.8528	25.351	25.0661	24.5426	25.3074	25.3466	25.062	0.795659
DVAHEILNEAYRKVLDQLSARKYLQSVV	21.7604	21.4371	23.0586	21.9322	20.7315	22.0961	0.489489		GFGDLKTPAGLQVLNDYL	22.2123	22.9881	23.4997	23.1882	22.6712	23.0842	22.397	23.1687	22.9194	22.2684	0.628288		AEPAERGAEDALGGHQGALERE	25.4112	25.7923	25.7217	25.3075	25.7928	25.2412	0.405683		V[+42]DREQLVQKA	25.9413	24.9961	25.5929	24.3483	24.6495	25.2495	24.8965	25.6424	0.797758
IPVGSLKNEDTPNRQYLDEDMLLKVLEYLNQEQAEQGREHL	28.4713	29.0971	28.4956	28.6323	29.0866	28.8953	0.493006		VEDAGDETPDVDPELLRYLLGRILTGSSEPEAAPAPRRL	18.4135	19.2164	20.9798	21.8109	20.3987	21.3022	19.1304	20.4578	20.1423	17.5644	0.62853		VNPTVFFDITADDEPLGRVSF	27.7041	27.3437	27.8819	27.8089	27.5843	28.1907	0.410457		EAERQERARAEAQEAEDQQARVL	22.9676	22.7297	22.1326	22.5716	22.9656	22.2502	22.9903	21.8424	0.799246
VKLIESKEAFQEALAAAGDKLVVVDF	24.9865	25.6597	25.2283	25.3601	25.5469	25.4294	0.493013		LLDEGHYPVRESPIDTA	25.5567	25.8573	26.5616	25.4541	25.8428	25.7776	25.3405	26.2847	25.8113	25.4444	0.642877		YQMTGVEEGARAHPEKHAASSGPELL	24.5797	24.3878	24.578	23.8873	24.8946	23.776	0.41386		AGVTVDELGKVLTPTQVMNRPSSISWDGLDPGKLYTL	21.2096	21.6573	22.2446	22.8343	22.1317	22.2262	21.7671	21.3949	0.799402
LLDEGHYPVRESPIDT	22.3705	24.0045	23.1851	22.2169	22.9253	23.1722	0.493575		ASEEEPEYGEESRSY	24.0324	23.1916	23.5269	23.7003	23.215	23.7618	24.1264	22.9787	22.3451	23.6068	0.643222		GEAAGAVQELARALAHLLEAERQ	21.8089	21.7056	22.0895	21.9689	19.2937	21.9158	0.415227		AVGHPC[-1]GPQGIC[-1]GQTGLLQLLGDLSRGQETLAKQTPQLEAWV	23.4688	23.1125	23.2121	23.8516	23.6156	22.6023	22.7672	24.2226	0.800117
SVDQDLGPEVPPENVLGALLRV	30.2774	30.0744	29.8134	30.3686	30.0536	30.1159	0.493916		DGPTGPDVEDAGDETPDVDPELLRYLLGRILTGSSEPEAAPAPRRL	23.7894	24.2808	21.8335	23.1419	23.8154	23.7543	23.8687	23.2831	23.0916	23.9639	0.643968		AVGHPC[-1]GPQGIC[-1]GQTGLLQLLGDLSRGQETLAKQTPQLEAWV	25.6328	25.7414	25.6627	25.7134	24.913	25.6892	0.415366		YEENSRENPF	23.7742	24.2498	25.5574	23.9316	24.5395	23.8698	24.6426	24.947	0.802482
GFGDLKTPAGLQV	25.4107	25.1771	25.2275	25.3871	25.158	25.5925	0.497512		IPVGSLKNEDTPNRQYLDEDMLLKVLEYLNQEQAEQGREHLA	27.9855	27.807	28.1493	27.7323	27.626	27.8569	27.8413	27.2517	27.8662	28.0881	0.649973		EDS[+80]M[+16]WTEDKQM[+16]TLESILQGFPRMKPSADA	24.292	24.5152	24.3513	23.7345	24.7346	23.7876	0.416048		S[+80]HHLAHYRASEEEPEYGEES[+80]RSY	28.3011	26.3443	26.846	27.8279	27.8957	25.3561	27.6439	27.6528	0.804654
YGGFMTSEKSQTPLVTLFKNAIIKNAH	24.8301	25.2481	25.1738	26.8797	25.1565	24.7184	0.497549		TNEIVEEQYTPQSLATLESVFQELGKLTGPSNQ	25.5966	25.6236	26.3562	27.4684	26.8781	26.8726	25.5018	27.3018	27.3794	26.0751	0.650555		Q[-17]LEDEAKELQ	24.8881	25.028	25.2137	25.3221	23.2791	24.8421	0.41854		FQISWS	20.3609	24.6436	21.3435	20.6986	20.1929	23.7712	21.7122	20.0154	0.80494
ASEEEPEYGEESRSY	24.4505	24.1535	24.8535	26.1918	24.0662	24.679	0.498594		Q[-17]EDSMWTEDKQMTLESILQGFPRMKPSADA	24.0393	23.6052	24.5953	24.1905	24.1635	24.3705	24.0789	23.7086	23.7162	24.2348	0.653649		DADSSVEKQVALLKALYGHGQIS	26.5865	26.5129	26.2962	26.1376	26.4688	26.4255	0.42188		PLPSKETIEQEKQAGES	25.4315	25.8013	25.1513	25.4365	25.8084	25.9691	25.6556	24.7095	0.805362
LENPSPQAPARRLLPP	29.4913	30.1026	30.2106	29.6735	30.0313	29.4901	0.500419		FLRKDLQRVRGDLGAALDSWIT	21.258	23.5304	23.0354	21.5707	21.0275	21.2898	23.0672	23.9031	22.8535	21.0321	0.655433		A[+42]DKPDM[+16]GEIASFDKAKLKKTETQEKNTLPTKETIEQEKRSEIS	26.402	26.4473	26.951	25.8876	27.0036	25.7439	0.422651		SGSAKVAFSAIRSTN	28.4753	28.6932	27.867	27.7581	28.3525	28.2523	28.3918	28.0451	0.805503
VVVLL	24.8146	25.5637	25.4895	25.4267	27.0287	24.9183	0.500805		LSDDDRVTWAEQQYE	21.7959	23.3754	24.0905	22.9881	23.2893	22.6622	23.7469	22.7296	22.1749	23.1666	0.656499		AVPRGEAAGAVQELARALAHLLEAERQ	25.7696	26.6204	26.0323	25.9657	25.5832	26.0904	0.425088		Q[-17]AEATRQAAAQEERLADLASDLLLQYLLQGGARQ	22.8357	23.8113	23.1135	23.1159	23.4491	23.967	22.9052	22.8874	0.810123
YGGFMRRVGRPEWWMDYQ	26.1464	26.606	26.1277	26.2453	26.5073	26.5249	0.50417		SSPETLISDLLMKESTENAPRTRLEDPSM	24.8263	24.6844	25.0335	24.4481	24.6939	24.6645	24.6664	24.193	24.952	24.844	0.662089		AVPRGEAAGAVQELARALAHLLEAERQERA	24.9842	25.5181	24.5194	24.2704	25.2635	24.3448	0.426046		AYGFRDPGPQL	20.9073	25.1862	21.1891	22.8805	19.505	22.2283	21.7785	25.1382	0.81162
Q[-17]QETAAAETETRTHTLT	23.7443	23.7008	23.9929	24.2393	23.4671	24.3913	0.504463		RPVKEPRSLSAASAPLVETSTPL	21.0907	19.4043	21.0207	20.21	21.5264	20.9756	20.7637	21.3517	20.263	20.8314	0.665753		ARPVKEPRSLSAASAPLVETSTPL	28.3955	28.5394	27.9383	27.8573	28.4969	27.7435	0.432269		GFGDLKTPAGLQVL	19.2232	21.3359	20.0162	18.3202	20.063	21.822	18.82	17.0181	0.814862
M[+42]EPETPEKVDSAQEKVRGKTPTADDSDDSREKTG	22.3554	21.9927	21.3631	21.7936	21.9027	21.232	0.504891		VPSPVS[+80]SEDDLQEEEQLEQAIKEHLGPGS[+80]S[+80]QEMERLAKVS	21.5913	20.9018	22.408	20.6214	21.2084	21.6002	21.7398	20.3474	20.8595	21.2957	0.670072		VNPTVFFDITADDEPLGRVSFELFADKVPKTAENFRAL	25.8293	25.4093	25.8733	25.2069	25.5558	25.7721	0.433795		YQMTGVEEGARAHPEKHAASSGPEL	21.9155	20.3458	20.3631	21.144	21.9656	20.3556	21.3144	20.6322	0.818186
RFLRKDLQRVRGDLGAALDSWIT	23.3551	24.1944	24.084	24.2431	24.4447	23.6991	0.506805		FRSPLSVF	24.2596	26.3675	25.1035	25.0066	24.8549	24.3553	25.3519	26.0135	26.1729	24.7746	0.672541		AVGHPC[-1]GPQGIC[-1]GQTGLLQLLGDLSRGQETLAKQTPQLEAWVREPL	23.8028	23.8779	23.2521	23.088	23.749	23.3814	0.434989		TTEPVSELLK	18.8698	20.8255	17.2479	18.5994	17.8623	17.9433	17.7549	20.9541	0.818267
LEGEDDPDRSMKLSF	24.3966	25.8281	25.749	25.7609	26.1005	25.2569	0.50783		AGVTVDELGKVLTPTQV	21.8546	23.6334	22.2332	21.8337	22.1418	21.174	22.1569	22.9296	22.7089	21.7287	0.676807		DLGGRELQETQQERENEREEEAEQE	27.3848	27.2677	27.443	27.4944	27.3959	27.3704	0.437211		ENPSPQAPARRLLP	24.8926	24.8296	25.5829	25.1947	25.5144	24.626	25.0023	25.1189	0.820397
LGALFNPYFDPLQW	23.1969	22.753	23.8813	23.2839	21.6241	23.4615	0.507907		VPSPVSSEDDLQEEEQLEQAIKEHLGPGSSQEMERLA	22.7959	22.0186	22.8343	21.7098	22.8391	22.2663	22.5191	21.7041	22.5155	22.5722	0.679497		VGRPEWWMDYQ	28.1124	28.2914	28.2318	28.2326	28.2344	28.3254	0.439074		Y[+42]GGFMTSEKSQTPLVTL	23.823	24.7563	25.1461	24.4286	24.2419	25.0916	24.6581	24.4673	0.826527
PELLNTNQL	22.1872	21.7892	22.85	21.9526	21.999	22.1853	0.509147		IDLPETFDAREQWSN	21.8628	23.0888	22.4678	22.697	22.7728	21.9038	22.9427	22.9671	22.0284	22.4247	0.69099		S[+42]DKPDMAEIEKFDKSKLKKTETQEKNPLPSKETIEQEKQAGES	33.006	32.7575	32.8978	32.8399	33.1524	32.9668	0.439673		SGSAKVAFSAIRSTNH	28.3714	28.2613	28.5705	28.4433	28.8819	27.6405	28.263	28.6109	0.828149
PLTAQHENFRKKQIEEL	26.0859	25.9336	26.0298	25.049	26.4972	25.5862	0.51184		ADK[+42]PDMGEIASFDKAKLKKTETQEKNTLPTKETIEQEKRSEIS	24.5724	23.3076	27.1493	24.4175	25.5918	25.0498	24.0358	25.9445	25.6823	25.8411	0.691878		V[+42]NPTVFF	26.1283	26.1396	26.266	26.4811	25.9532	26.6476	0.441203		YQMTGVEEGARAHPE	25.7354	24.0664	24.8414	25.009	25.5228	23.5159	25.1197	24.994	0.829867
RPKPQQFFGLM[-1]	28.7466	28.7125	28.4239	29.0345	28.4755	28.7851	0.512565		PMFIVNTNVPRASVPEGFLSELTQQLAQA	23.3009	21.2249	20.2791	21.2518	20.8148	21.2855	20.6218	19.0348	21.1707	23.1097	0.701896		ELEHKQEEEEEEEERLS[+80]	24.0691	24.2821	23.8459	23.9632	24.819	24.1488	0.444696		SGSNKSSYEGHPLSEERRPSPKES[+80]KEADVATVRLGE	22.7318	20.4566	21.32	21.9296	22.6529	19.746	21.5154	21.8295	0.831018
PVLEPGKTEVTGYFPKGTW	24.1494	24.2429	23.7342	23.6466	23.5674	24.3076	0.514101		AVPRGEAAGAVQELARALAHLLEAERQE	24.0381	24.9818	25.1212	25.8546	24.9483	25.1159	24.2623	26.2002	26.1873	24.2145	0.703177		SHHLAHYRAS[+80]EEEPEYGEES	24.5301	25.2624	25.3521	24.9731	24.9111	24.499	0.444998		ILTGSSEPEAAPAPR	26.9682	27.9969	26.7403	27.0077	27.1966	27.8601	27.1592	26.8025	0.837193
SHHLAHYRAS[+80]EEEPEYGEESRSY	26.9899	26.9178	27.0579	27.0495	27.0154	26.5371	0.515998		FPKPEGSQDKSLHNRELSAERPLNEQIAEAEADKI	21.1579	18.1953	20.9936	20.8941	21.2196	20.9382	21.1836	20.627	19.9065	21.0267	0.70383		ENPSPQAPARRLLP	27.3839	27.6415	27.5161	27.147	27.8091	26.8331	0.446267		SDKPDMAEIEKFDK[+42]SKLKKTETQEKNPLPSKETIEQEKQAGES	29.0153	27.3842	28.0567	28.2837	27.6119	28.2279	28.7548	28.4995	0.838602
S[+80]HHLAHYRASEEEPEYGEES[+80]	25.5832	25.6783	26.4572	25.9264	25.6506	25.4974	0.518853		M[+42]LSPAMSFL	23.505	24.0792	24.1193	23.9937	22.647	23.774	23.1151	24.1598	24.0552	22.4015	0.707605		PGASPPAAPGPKDSPGETDA	24.857	24.366	24.7822	24.8128	23.6868	24.5633	0.448299		NLEDDIVFNTFRMGKAFQKEDTAE	23.0815	23.3177	23.7406	23.294	23.1452	23.6982	23.2315	23.2025	0.842197
NLNPNAKEFVPGVKY	25.2318	25.1859	24.9475	24.9159	25.031	25.1748	0.521531		AGDETPDVDPELLRYLLGRILTGSSEPEAAPAPRRL	22.2293	22.4537	22.7595	23.1933	22.4545	22.6798	22.4715	23.1233	23.2583	22.0815	0.709954		DVAHEILNEAYRKVLDQLSARKYLQSVVA	26.8215	27.0238	26.409	26.4003	26.9392	26.1944	0.448995		VKLIESKEAFQEALAAAGDKLVVVDF	22.374	23.4753	24.0014	23.2603	23.172	24.0056	23.0505	23.2125	0.844766
Q[-17]EDAELQPR	29.6392	29.5597	29.7494	29.5892	28.8477	29.8632	0.521947		ESKDQLSEDASKVITY	22.8932	23.29	23.6685	22.3826	23.5113	23.1335	23.2522	23.6489	23.2411	22.9619	0.712626		PSGPAGAPPMPGGPHSYH	28.7832	28.4523	28.8471	28.5146	28.7628	28.3936	0.449004		FLRKDLQRVRGDLGAALDSWIT	20.3075	24.0485	21.6588	20.9446	19.786	23.1601	23.6713	21.3119	0.847638
Q[-17]QETAAAETETRTHTLTRVN	22.9016	22.9169	22.6523	23.1379	22.8237	22.8001	0.522644		ASFQRNQLLQKEPDLRLENV	20.8079	20.4702	21.1048	18.8297	20.9704	20.7213	21.4457	20.0207	20.001	20.8865	0.729335		MSESAPLPETHQFGEGVSSPKTHLGETLTPLSKAYQSLGGPFPKV	26.9733	26.9848	26.6285	26.045	27.145	26.5464	0.449922		S[+80]HHLAHYRASEEEPEYGEESRSY[+80]	28.6842	28.0011	27.4827	28.3042	28.4079	27.1451	28.4966	28.1018	0.847777
KELASQPDVDGFLVGGASLKPEFVDIINAKQ	28.0294	27.8191	26.8293	27.917	28.8282	27.1898	0.52421		AEAQEAEDQQARVL	24.3686	24.609	24.087	26.1718	24.8011	25.3752	23.6102	25.181	26.243	24.6355	0.730843		GAEDALGGHQGALE	26.4396	25.9709	27.0003	26.5295	25.163	26.4025	0.452651		LPENGGNRAEDSSEGHEEEVLGGRGE	23.0515	23.3664	21.9311	21.6942	22.4526	22.3962	23.0044	21.8135	0.850265
SDKPDMAEIEKFDK[+42]SKLKKTETQEKNPLPSKETIEQEKQAGES	31.0433	31.2056	31.2098	30.5664	31.5844	30.6107	0.527966		ARPVKEPRSLSAASAPLVETSTPL	23.9821	23.3184	24.4408	23.9875	24.4064	24.0369	23.7925	24.859	23.9212	24.0115	0.734648		APGAMLQIEALQEVLKKLKS	25.9513	26.3523	26.0655	26.1894	25.6362	26.0366	0.453162		EVRPQVHPNYRVTV	25.7851	24.9771	24.8934	24.3152	25.0963	25.4636	25.1751	23.8762	0.852575
LENPSPQAPA	31.2558	31.1792	31.4146	31.3277	30.4229	31.4238	0.528243		LSDDDRVTWAEQQYEKERS	22.7055	23.3758	23.809	22.8638	23.1831	23.1882	22.4121	23.8987	23.2725	22.5955	0.737452		YGGFLRRIRPKLKWDNQ	24.8196	25.2822	24.6495	24.9957	25.8784	24.8172	0.454463		TLPTKETIEQEKRSEIS	24.9173	23.8355	22.9226	22.4568	23.9818	23.0577	23.1199	23.5226	0.853437
S[+42]DKPDM[+16]AEIEKFDKSKLKKTETQEKNPLPSKETIEQEKQAGES	29.3223	29.055	28.9587	28.7388	29.6359	29.6114	0.528609		LGALFNPYFDPLQWKNSDFE	18.7185	22.7648	22.8074	23.5722	22.5958	23.1198	18.6848	22.9371	23.3273	20.1982	0.739129		LSDDDRVTWAEQQYEKERS	24.5761	24.2306	24.9769	24.9421	23.6599	24.1172	0.458301		NMSPVGRVTPKEWRDQ	23.8861	21.5767	23.9509	22.2077	23.1213	22.4065	23.171	22.4524	0.859001
A[+42]ADISQW	23.5819	23.8767	24.9213	23.5873	23.963	23.9518	0.528709		ADEFPDFYDS[+80]EEQMGPHQEANDEKARADQRVLTAEEKKELENLAAMDLELQKIAEKFSQR[-1]	22.2508	21.1611	22.1641	21.5026	21.5671	21.8782	22.2535	21.0591	21.0727	21.8416	0.740765		PHFLYPKSRLV	25.1017	25.4029	25.2831	25.4726	24.7092	25.0217	0.459617		Q[-17]ELEEELDEAVERSLQSIL	22.276	24.1435	23.647	22.4351	23.4717	23.5167	23.5292	22.3726	0.862612
PSPKESKEADVATVRLGE	24.134	24.345	23.8998	25.1585	24.6375	23.5755	0.531046		SGQLGLPDEE	24.0914	23.6478	24.4972	24.4029	24.1367	24.2623	24.689	23.4976	23.4491	24.3871	0.743105		IPVGSLKNEDTPNRQYLDEDML	22.5165	22.0839	23.0214	22.9022	22.4005	23.1834	0.462222		VPSPVSSEDDLQEEEQLEQAIKEHLGPGSSQEMERLA	22.4622	21.2119	22.7526	23.0432	22.8491	21.6732	22.0775	23.2577	0.863535
Q[-17]HWSYGLRPG[-1]	25.9171	25.9682	26.8466	25.0288	25.0357	27.115	0.531752		VPSPVS[+80]SEDDLQEEEQLEQAIKEHLGPGSSQEMERLAKVS	26.5889	26.7393	27.1156	26.3795	26.6364	26.9461	26.5644	25.8913	26.8896	26.7836	0.743494		DYMGWMDF[-1]	20.558	20.6796	20.2766	19.4048	21.4113	18.696	0.462339		APSDPRLRQFLQKSLAAATGKQELAKYFLAELLSEPNQTENDALEPEDLPQAAEQDEMRLE	24.3321	24.3599	24.4759	25.1275	24.7826	24.2033	24.3145	24.8225	0.866268
AADLGLKRGYRMV	25.4007	25.637	25.2059	24.393	25.87	25.0713	0.532896		A[+42]DQLTEEQIAEFKEAFSLFDKDGDGTITTKELGTVMR	22.6036	22.3809	20.5101	21.1439	22.0362	21.8494	21.9742	21.2199	21.1805	21.7524	0.752429		APPGRPDVFPPPLSSEHNGQVAEDAVSRPKDDGVPEVRAA	28.714	28.6265	28.3954	27.6622	29.0836	27.8927	0.462378		Q[-17]LYENKPRRPYIL	25.1655	27.2408	25.9693	25.4996	24.9572	26.9651	25.5005	26.0264	0.870119
S[+42]DKPDLSEVETFDKSKLKKTNTEVKNTLPSNETIQQEKEHNERT	24.735	24.9709	25.1559	24.2962	25.3695	24.4758	0.534351		ELFADKVPKTAENFRAL	21.933	23.5643	22.6902	22.6129	22.4768	22.5259	22.5951	23.0811	22.972	22.5693	0.753573		ELSAERPLNEQIAEAEAD	25.6033	25.5901	25.6948	25.9825	24.0894	25.4453	0.463405		DLGGRELQETQQERENEREEEAEQE	27.4809	26.2832	26.411	26.9159	27.4089	25.7415	27.2314	27.0272	0.870219
VWGDGSPEPSPRE[-1]	23.8335	23.6409	23.9014	24.0093	23.4001	23.5629	0.534371		ATPLNQVANPNSAIFGGARPREEVVQKEQE	21.791	20.9159	21.065	18.0643	20.7353	21.8203	21.0426	20.0135	19.4076	21.5659	0.75358		DADSSVEKQVALLKALYGHGQISH	26.7593	26.889	26.6536	26.4313	26.9151	26.57	0.464616		ALDIYSAVDDAS[+80]HEKELPR	24.4874	25.8123	24.233	24.7426	23.8848	25.3099	24.298	25.4386	0.872953
APPGRPDVFPPPLSSEHNGQVAEDAVSRPKDDGVPEVRA	27.0473	27.1531	26.877	27.0294	27.3881	26.9713	0.535119		PGASPPAAPGPKDSPGETDA	24.7087	24.3558	23.0818	24.8801	24.1824	24.9726	24.8643	23.945	23.5113	24.5873	0.758334		A[+42]DLSLVDALTEPPPEIEGEIKRDFMAALE	28.2918	28.508	28.135	28.1375	29.9371	28.2802	0.465698		A[+42]EDIKTKIKNYKTA	24.4853	21.65	23.2699	20.9201	22.8641	21.709	22.8935	23.4454	0.873333
SASNRIIAAKDHASIQMNV	24.0291	24.099	23.8493	24.0098	23.6542	24.025	0.535971		VDPELLRYLLGRILTGSSEPEAAPAPRRL	19.2525	20.4912	20.8476	20.545	20.2393	20.4811	20.1753	20.4767	20.5592	19.0997	0.770184		PMFIVNTNVPRASVPEGFLSELTQQL	28.6325	28.7293	28.895	28.5337	28.598	28.8369	0.468007		EWDDYVPKLYEQLSGK	23.5928	24.2835	24.4784	24.3898	23.8841	24.5007	24.2334	23.9631	0.873513
DRRKKLTQSKFVGGAENTAHPRVIPAPEM	24.5971	24.9089	24.3089	24.0913	24.9957	23.9941	0.537286		RPVKVYPNVAENES[+80]AEAFPLEF	22.1143	22.2382	22.8984	21.3176	22.4872	21.6613	22.4616	21.8726	22.4411	22.1791	0.779764		AGDETPDVDPELLRYLLGRILTGSSEPEAAPAPRRL	26.3277	26.7449	26.6507	26.5711	25.8864	26.621	0.468405		VNPTVFFDITADDEPLGRVSFELFADKVPKTAENFRAL	23.1744	23.6562	24.1664	23.7425	23.6011	24.3536	23.6223	23.3592	0.873569
RAQEEADAEERRLQEQEELENYIEHVLLHRP	23.0454	22.8967	22.6692	23.2806	23.4436	22.5094	0.5378		Q[-17]LEDEAKELQ	22.1337	22.0342	21.571	22.266	22.0598	22.6497	21.9452	22.4756	21.8184	21.5207	0.781592		MLQPSGPPADKPEEN	26.9898	26.2817	27.2734	26.8693	25.6721	26.8338	0.472097		LEGSFLGGSEAGERLLQQGLAQVEA[-1]	19.7451	24.3271	23.3769	22.4005	21.0012	24.3186	22.948	20.727	0.875012
GWTLNSAGYLLGPHAIDNHRSFSDKHGLT[-1]	27.8095	27.6178	26.9989	27.5457	27.9081	27.5224	0.540893		APPGRPDVFPPPLSSEHNGQVAEDAVSRPKDDGVPEV	24.6452	25.9782	27.9356	25.6415	25.816	25.8212	26.1113	26.2756	26.2227	26.3375	0.789107		RPSSISWDGLDPGKLYTL	22.8151	22.0945	22.5905	22.5579	22.7065	22.7616	0.472802		DADSS[+80]VEKQVALLKALYGHGQIS	19.9829	21.5138	22.164	21.4122	20.7922	21.6764	21.19	21.7443	0.87708
SGSNKSSYEGHPLSEERRPS[+80]PKESKEADVATVRLGE	25.3698	25.2707	25.3672	25.006	25.7213	24.6484	0.542752		SSPETLISDLLMKEST[+80]ENAPRTRLEDPSMW	19.5278	19.5367	22.1411	21.2754	21.0905	21.5373	19.7467	20.5318	21.1144	19.7765	0.78915		PMFIVNTNV	22.5563	22.4864	22.7751	22.2972	22.2436	22.8054	0.473703		SGQLGLPDEENRRES	26.4021	24.5006	25.5463	25.4774	26.0859	24.0014	25.5045	25.9403	0.877991
MAQELPVPGRARAP	24.0303	24.4617	23.7176	25.0435	24.3008	23.7335	0.543463		DADSSVEKQVALLKALYGHGQISH	20.6264	22.4739	21.0778	21.7436	21.1883	20.1368	22.0715	22.1007	21.9604	21.5046	0.792351		NHPDSELESTANRHGEETEEERSYEGANGRQHRGRGREPGAHSALDTREE	25.1931	25.8561	25.2126	25.3816	26.6335	25.3592	0.477863		ASFQRNQLLQKEPD	22.7717	21.4512	22.0462	21.0482	22.4107	20.3591	21.9872	22.9849	0.880587
ALASVLLQALDRPASPPSVPGGSQQGTPEEAAEALLTESV	21.8925	22.3775	22.2205	22.0102	22.1956	21.9689	0.543945		V[+42]NPTVFFDITADDEPLGRVSFELFADKVPKTAENFRAL	24.3754	24.554	24.0495	23.7903	23.9841	24.4115	24.2272	23.2339	23.446	24.9759	0.799063		EVLMETDSRLHFKIKDPASKRYEVPLETPR	23.8917	23.6234	23.7156	22.4266	24.6018	22.5329	0.478382		KIETQTQEEVRDS[+80]KENTEKNEQINEEM	24.1138	22.1595	23.4226	23.3693	23.834	21.5172	23.7177	23.5834	0.885044
SGSAKVAFSAIRSTNH	30.478	30.4486	30.4424	29.9708	30.7738	30.1392	0.544774		RVAPEEHPVLLTEA[-1]	24.4818	26.2499	24.5787	24.6897	23.319	24.2471	23.8205	24.8901	25.4038	24.2602	0.804051		PLFTSNPQLQEQMRPQLPNFLQQMQNPETIAAMSNPRAMQALMQIQQGLQTL	23.6539	23.3712	23.7448	22.7506	23.8602	23.3642	0.47933		QQETAAAETETRTHTLTRVNLESPGPERVW	21.9927	20.728	22.6562	20.7668	22.3427	18.7294	22.2632	22.2083	0.886232
Q[-17]AEATRQAAAQEERLADLASDLLLQYLLQGGARQ	24.9625	25.2457	25.1329	25.3342	25.3084	24.9762	0.549058		VEKVDELKKKYGI	22.9828	24.1816	21.8297	22.6172	20.5849	21.7408	22.2269	22.6576	23.2093	21.5041	0.805451		MITDVQLAIFANMLGVSLFLLVVLYHYVAVNNPKKQE	26.4926	27.0863	25.2412	20.6589	28.6199	24.0511	0.483047		A[+42]GAAEDVRVLFGAAVRA	20.6638	23.8717	23.2844	21.842	21.8322	23.7602	22.5707	20.9587	0.889952
LEGEDDPDRSMKLSFRTRAYGFRDPGPQL	25.7939	25.6458	24.8286	26.3231	25.2672	25.5316	0.550246		M[+42]EMDKRIYLEL	19.1144	22.3956	19.6784	21.2454	18.7718	20.0221	19.5697	21.6667	21.5504	19.4302	0.811659		A[+42]AGVAAWLPFARAA	23.0983	23.3756	23.4542	23.0948	23.8705	23.5396	0.483657		RVDYAGVTVDELGKVLTPTQV	23.079	23.3345	23.3214	22.6823	22.9273	23.3542	23.1889	22.8368	0.891357
FENKVPEKQKLFQEDNGMPVHLKGGASDALLYRATMALTLGGTAYAIYLLAMAAFPKKQN	27.6729	27.3508	26.5805	27.6122	28.3878	26.7252	0.554086		KGNDISSGTVLSDYVGSGPPSGTGLHRYVWLVY	21.7222	20.6562	21.6096	19.9619	21.6382	20.7185	21.3771	20.3884	20.7791	21.7992	0.813226		FAESLPSDEEGENYS[+80]KEVPEIEKRYGGFMRF	26.3548	26.6586	26.1267	25.4822	26.8296	25.8342	0.485662		YLNQEQAEQGREHL	25.4893	23.6769	25.2382	24.7457	25.5444	23.3103	24.9448	24.9983	0.892934
DYAGVTVDELGKVLTPTQV	24.3318	23.4844	24.5859	24.1658	23.4359	24.0314	0.557859		YGGFLRRI	22.5071	17.7068	24.4831	16.436	18.8278	16.0794	19.7449	22.617	21.0751	18.1355	0.813245		ESKDQLSEDASKVITY	25.2673	25.6088	25.5293	25.7732	25.4041	25.5693	0.486382		GIARPRVEYPAHQAM	22.7345	21.302	21.6839	21.7095	22.2526	21.0243	22.217	22.1746	0.893675
NPEPQDQGELFQGVDPR	24.8273	24.5943	25.149	25.2786	24.6261	25.1507	0.562682		A[+42]DKPDMGEIASFDKAKLKKTETQEKNTLPTKETIEQEKRSEIS	26.1956	26.4985	27.5953	26.322	26.8201	26.8238	25.9411	27.0064	26.9593	27.0982	0.814226		WSRMDQLAKELTAE	26.0154	25.951	26.0876	26.1284	25.8895	26.3597	0.487988		GFGDLKTPAGLQVLNDYL	21.3176	22.9142	22.93	22.421	22.3039	23.1445	22.3064	22.0659	0.898302
A[+42]ADISQWAGPLC[-1]LQEVDEPPQHALRVDYAGVTVDELGKVLTPTQVMNR	24.1977	24.2156	23.2565	24.1062	23.9563	24.2199	0.564765		Q[-17]QETAAAETETRTHTLTRVNLESPGPERVW	23.1545	23.7082	25.8078	24.1826	23.9265	24.4735	24.0896	24.3191	24.1985	24.2365	0.817576		QELEEELDEAVERSLQSILRKN	24.3709	24.7907	24.5085	24.6717	22.3896	24.8043	0.490599		FRSPLSVF	23.1849	27.964	25.1064	24.5082	24.2034	26.6368	25.1698	24.1597	0.902596
SGQLGLPDEENRRESKDQLSEDASKVITYL	27.5137	27.5873	27.1123	27.6063	27.5325	27.3787	0.565717		HKTDSFVGLM[-1]	25.994	26.3457	26.8475	25.4039	25.2118	25.4545	25.753	26.8992	25.8721	25.3466	0.820699		EIGDEENSAKFPI[-1]	28.8317	28.683	29.2742	29.1618	28.8915	29.1878	0.495547		PPLAPDDDPDAPAAQLARALLRA	19.3309	20.8388	21.8301	19.7402	19.652	22.0698	21.4191	19.0501	0.905447
DAAAEVPSRDTME	24.5585	24.1618	24.5888	24.7092	23.6842	24.303	0.567628		SLGGGTGSGMGTLLISKIREEYPDRIMNTF	18.8547	20.6573	18.9283	20.0959	19.1358	19.6048	19.4248	19.2044	19.7541	19.2525	0.822771		YGGFMKKMDELYPMEPEEEANGGEIL	24.5538	23.8082	23.8655	24.1409	24.4835	24.1914	0.496161		APSDPRLRQFLQKSLAAATGKQELAKYFLAELLSEPNQTENDALEPEDLPQAAEQDEMRLELQ	27.2196	26.9555	26.835	27.4933	27.3576	27.0616	26.8168	27.1757	0.905532
DLQRVRGDLGAALDSWIT	24.2035	24.0384	24.4224	23.8122	24.282	24.2247	0.567678		SHHLAHYRAS[+80]EEEPEYGEESRSY	25.37	25.694	23.8857	25.5469	24.2729	25.5072	25.0502	24.655	24.8805	25.121	0.826357		AADLGLKRGYRMV	25.331	25.6775	25.1669	25.2019	25.4765	25.0643	0.496804		IPVGSLKNEDTP	24.9364	24.3585	24.6075	23.4295	23.8161	24.6423	24.0764	24.6114	0.907281
ERGDLGEVGAWRPH	22.8747	23.0113	22.8931	23.0948	22.8436	22.9985	0.568644		A[+42]ASVDLELKKAFTEL	20.0457	20.8995	20.6495	22.1143	20.5945	21.361	19.765	21.7633	21.6487	19.0316	0.827295		AREPSNATQLDGPARAL	24.929	24.6162	24.8832	24.7403	24.8806	24.4494	0.497436		HKTDSFVGLM[-1]	25.7737	27.3828	26.1138	24.6455	25.3588	26.1275	25.7134	27.0296	0.910507
APPGRPDVFPPPLS[+80]SEHNGQVAEDAVSRPKDDGVPEV	27.6981	27.3935	26.7489	27.6812	27.1731	27.5811	0.569069		KKNAPPEPVPPPRAAPAPTHV	24.7038	23.1473	22.923	24.4413	24.3223	24.3108	23.8027	24.4043	22.9672	23.5501	0.828217		Q[-17]EDSMWTEDKQMTLESILQGFPRMKPSADA	24.4885	24.4602	25.1336	25.2539	24.3918	25.2413	0.497831		RPVKVYPNVAENESAEAFPLEF	21.6771	21.2098	21.9977	21.2231	20.7161	21.8315	21.7916	21.9222	0.91441
SFPWMESDVT	27.4565	27.6246	27.947	28.1045	27.4462	27.9277	0.57129		VPSPVSSEDDLQEEEQLEQAIKEHLGPGSSQEMERL	21.3927	20.2082	20.9855	20.051	21.3802	20.6361	21.4288	19.8798	20.0391	21.5439	0.83188		NDQELGEYLARMLVKYPELLNTNQL	24.741	24.1992	24.4755	23.8269	24.6941	24.2351	0.497955		SSSSSPSSSS	23.6789	24.4567	24.7742	24.3737	23.8489	24.8365	23.5376	25.2598	0.918429
A[+42]SGVAVSDGVIKV	25.4115	24.9838	25.1339	24.1746	25.1924	25.4211	0.573127		SLSAASAPLVETSTPLRL	27.7816	29.0396	28.9789	27.4431	28.6511	27.9278	28.4524	28.8616	28.4578	27.8037	0.841122		S[+42]ERQSAGATNGKDKTSGDNDGQKKVQEEFDIDMDAPETERAAVAIQSQFRKFQKKKAGSQS	26.6671	27.4215	26.5995	26.6343	29.0039	26.838	0.498968		SFARAPQLD	24.7352	24.275	23.5116	21.2309	21.1647	24.0831	23.3872	24.653	0.918618
ANQIPKVAWIPDVESRQAPYENLNDQELGEYLARMLVKYPELLNTNQL	23.5262	23.396	22.2461	23.1752	23.3517	23.3987	0.573534		SHYEEGPGKNLPFSVENKWRLLAMMTVYFGSGFAAPFFIVRHQLLKK	25.5574	25.7885	25.7791	25.5893	25.2682	25.3624	25.6375	26.1372	25.6141	25.3986	0.84684		VPSPVSSEDDLQEEEQLEQAIKEHLGPGSSQEMERLAKVS	28.7207	28.5085	28.4927	28.3848	28.4027	28.6711	0.499305		DAAAEVPSRDTME	24.0672	22.8688	24.7834	23.5082	24.0295	23.045	23.4862	24.4517	0.919513
APGAMLQIEALQEVLKKLKS	25.3482	25.7769	26.6691	26.0673	26.1902	26.2572	0.574152		SVMPSPKVSDTVVEPYNA	22.3096	24.6139	25.6347	22.8869	23.1439	22.8507	23.4976	23.9997	24.1724	23.4179	0.847356		ADK[+42]PDM[+16]GEIASFDKAKLKKTETQEKNTLPTKETIEQEKRSEIS	26.535	26.6075	27.0074	26.0598	27.2533	25.7825	0.500032		YTVFDRDNNRVG	25.8446	25.0876	25.1581	24.3711	25.2748	25.2798	25.3443	24.7015	0.921099
SAASAPLVETSTPLRL	25.0885	25.0584	24.7858	25.5055	24.722	25.1542	0.576158		LEGSFLGGSEAGERLLQQGLAQVEA[-1]	20.6756	22.9624	23.9511	24.1626	22.8778	23.1879	21.4712	24.2432	24.0563	20.7631	0.850337		S[+42]DKPDLSEVETFDKSKLKKTNTEVKNTLPSNETIQQEKEHNERT	24.538	25.2272	24.7308	24.7562	26.3366	24.6766	0.503601		IDLPETFDAREQWSN	21.7469	23.1628	23.0475	22.8382	21.7116	22.7096	22.7721	23.4245	0.929249
ASAPLVETSTPLRL	26.8959	26.2664	26.2771	26.7746	26.3822	26.7163	0.581359		VQLAGTRESVDSAKPRV	25.4495	24.6085	24.7714	26.4597	26.2134	25.2266	24.5984	25.5815	26.1234	25.5396	0.851391		LLEAAQEEGAVTPDLPGLEKVQVRPE	29.0102	29.06	29.3748	29.323	28.9841	29.6005	0.506607		LLDEGHYPVRESPIDTA	25.8059	26.9621	24.8107	25.9472	25.4879	26.5508	25.768	NA	0.929917
VQMGVAPLKGIRRPDQALFPEFPGLSLNGLKKTTADRAEEVLLQKAEALAEVLDPQNRES	25.956	25.3074	26.0242	25.6575	25.7668	25.4215	0.587565		VWGDGSPEPSPRE[-1]	23.2162	22.7934	21.1805	23.8318	23.4568	23.7113	23.0739	22.7259	22.4728	22.956	0.859782		ALDIYSAVDDAS[+80]HEKELP	25.297	25.3132	25.4963	25.4397	25.269	25.7121	0.507149		FPKPEGSQDKSLHNRELSAERPLNEQIAEAEADKI	21.5025	19.957	21.7248	22.1183	20.5464	21.6892	21.3347	21.9363	0.93069
A[+42]DKPDMGEIASFDKAKLKKTET[+80]QEKNTLPTKETIEQEKRSEIS	25.647	26.2227	26.6199	25.6309	25.8631	26.3664	0.587567		LGNLPYDVTEDSIKDFFRGLNISAV	20.5349	20.3761	19.3546	20.0521	20.0796	21.4711	22.3612	18.6179	18.9077	19.7235	0.86133		YPSKPDNPGEDAPAEDMARYYSALRHYINLITRQRY[-1]	28.9318	29.4333	28.8878	28.17	29.5674	28.5265	0.508217		VGRPEWWMDYQ	20.9542	26.7933	22.6888	22.5899	20.6125	26.2534	23.703	21.8287	0.931314
KAPSGRMSVLKNLQSLDPSHRISD	24.6764	25.3062	25.0654	24.6821	25.3034	24.5399	0.58981		SGQLGLPDEENRRESKDQLSEDASKVITY	22.4797	23.7775	23.3847	22.9038	22.9978	23.2007	23.5669	22.3569	22.775	23.3891	0.873836		GRPGPEPQPPVDD	23.9778	22.1887	23.9374	23.0986	21.4623	23.6336	0.50954		IKMALQQEGFD	20.5879	24.7801	19.7821	22.3776	19.5312	21.7392	21.5446	25.273	0.93424
APPTAYIDFARQKLDPKIAVA	24.9311	24.7334	24.8081	24.5231	24.7706	24.9426	0.590004		VGRPEWWMDYQ	21.4369	25.7537	23.3327	22.3782	22.285	21.2269	23.3734	24.6314	24.98	21.808	0.877975		YGGFMTSEKSQTPLVTLFKNAIIKNAH	25.1192	25.0688	24.5619	24.725	24.9844	24.5767	0.51035		PSPKESKEADVATVRLGE	24.805	22.376	23.8208	23.2492	24.4709	22.2959	23.6766	24.0364	0.936936
MDELYPMEPEEEANGGEIL	26.0893	25.8892	25.5868	25.0084	26.1319	25.7882	0.590177		TNEIVEEQYTPQSLATLESVFQELGKLTGPS	24.5307	24.6848	24.1492	25.2362	24.8474	25.0176	24.6688	24.4629	24.6266	24.512	0.878754		SGSNKSS[+80]YEGHPLS[+80]EERRPSPKES[+80]KEADVATVRLGE	24.9475	24.8218	25.2809	24.9733	25.7105	24.9712	0.513646		ASEEEPEYGEESRSY	24.0451	23.0743	23.1333	23.6465	23.7576	22.9047	23.8433	23.2894	0.93709
DYMGWMDF[-1]	20.3385	20.8578	17.7538	20.0961	20.097	20.4475	0.59135		NLNPNAKEFVPGVKY	22.163	22.4516	22.4967	22.7252	22.7166	22.0131	21.7662	23.1536	22.3492	23.046	0.882178		GWTLNSAGYLLGPHAIDNHRSFSDKHGLT[-1]	26.1312	27.5793	26.6161	26.8668	27.6563	26.873	0.515081		SVDQDLGPEVPPENVLGA	21.4632	21.3335	21.8131	20.99	21.9991	20.7359	20.7445	21.9894	0.937467
SLSAASAPLVETSTPLRL	30.5823	30.557	30.2843	30.6431	30.3025	30.7564	0.606884		YGGFMRSL	23.8608	24.7982	25.5668	24.6666	24.5088	23.8005	24.4341	25.4684	25.1969	24.1864	0.883163		YGGFMRSL	27.8683	28.4052	27.5028	28.1833	27.302	27.4954	0.517845		FAESLPSDEEGENY[+80]SKEVPEIEKRYGGFMRF	21.4699	21.4248	21.8183	22.328	22.6316	20.7174	22.5201	21.3291	0.941094
GRPGPEPQPPVDD	23.8588	23.8509	24.4023	24.2674	22.8955	24.1537	0.607179		SLSAASAPLVETSTPL	22.0414	26.848	27.0091	23.5252	23.5212	22.8108	24.0983	26.5409	26.2532	22.2968	0.88958		TLPTKETIEQEKRSEIS	24.0378	24.8241	24.1521	23.938	24.5844	23.7416	0.518491		YGGFM	23.2681	26.838	23.0665	24.6434	22.4305	24.6595	23.6421	27.4876	0.944276
VRSLVQVRDAEPGADAEPGADAEPGADDAEEVEQKQLQ	24.749	24.8944	25.3104	25.0199	24.8552	24.7811	0.615414		FQISWS	20.4641	23.9166	22.4685	20.5669	20.6181	20.2505	21.4565	23.8044	23.1053	20.1251	0.892223		A[+42]EDIKTKIKNYKTA	24.9916	24.8243	24.7654	24.798	25.5357	24.7884	0.521074		DS[+80]KENTEKNEQINEEM	24.2541	21.9664	23.2647	23.6033	23.7195	22.0405	23.478	23.6814	0.94836
AAAGDKLVVVDF	23.8603	23.0649	23.3313	23.0631	23.255	23.5075	0.61896		NPEPQDQGELFQGVDPR	22.8847	24.0245	23.867	23.6063	23.7067	23.6994	24.2931	22.8224	23.0237	24.0109	0.892516		AGNSDLILPVPAFNVINGGSHAGNKLAMQEF	24.5956	24.4813	24.9057	24.5684	24.8407	24.9128	0.529644		Q[-17]HWSYGLRPG[-1]	20.8078	23.729	16.2443	22.3032	18.1445	19.1453	20.8532	24.3705	0.948556
ELFADKVPKTAENFRAL	26.022	25.6631	26.0298	26.0388	25.3382	25.9354	0.619481		RVDYAGVTVDELGKVLTPTQVMNRPSSISWDGLDPGKLYTL	22.766	22.8007	22.4071	22.1574	22.2327	22.5712	21.9317	23.3141	22.2233	22.5043	0.895519		LVQLAGTRESVDSAKP	24.8563	24.8949	25.0864	25.1557	24.7616	24.5031	0.530095		PGASPPAAPGPKDSPGETDA	24.8775	24.088	24.3385	24.4578	25.0737	24.4496	23.9313	24.3839	0.948925
NMSPVGRVTPKEWRDQ	24.8494	23.6938	24.4082	23.5318	24.1949	24.5118	0.620479		Y[+42]GGFMTSEKSQTPLVTL	24.4129	25.4039	24.5947	23.8238	24.6938	24.3397	24.6217	24.6803	24.4971	24.9758	0.896132		SSEMARDEDGGQDGDQVGHEDLY	27.8312	27.4276	28.1288	27.6313	27.431	27.8414	0.530649		ELSAERPLNEQIAEAEAD	24.1451	23.987	22.04	24.4026	22.5939	24.3505	23.8771	23.9273	0.94964
TPDRVSETDIQRLLHGVMEQLGIARPR	21.254	22.268	22.1569	22.3124	22.4688	21.5754	0.621685		A[+42]GAAEDVRVLFGAAVRA	21.8973	24.0354	23.0463	23.2832	22.4062	22.8635	22.6175	23.3846	23.7977	21.6663	0.898911		AVLRTDGEPRARLGALLA	25.4715	25.6306	25.0352	25.1577	25.5251	24.9543	0.532033		ADKVPKTAENFRAL	27.0462	26.4882	26.3172	25.479	26.4967	27.0428	26.6414	25.0063	0.950267
YGGFLRRQFKVVT	22.454	24.4566	26.4136	23.4302	24.6743	23.266	0.623556		ILTGSSEPEAAPAPR	27.2538	27.8169	26.7062	27.3528	27.0731	27.0922	27.2046	27.6044	27.3574	27.0775	0.900443		AQEEADAEERRLQEQEELENYIEHVLLHRP	27.127	26.4106	26.5201	26.5116	26.6435	26.4312	0.534055		RPKPQQFFGLM[-1]	23.3729	26.5006	23.3491	25.0216	22.8481	25.2417	24.6098	25.8017	0.950382
YGGFMRSL	27.4402	28.0537	27.7981	27.5682	28.5755	27.722	0.623711		Q[-17]AEATRQAAAQEERLADLASDLLLQYLLQGGARQ	23.3061	23.511	22.4874	24.2108	23.529	23.6814	22.6839	23.7317	23.7768	22.9468	0.903727		ELEGERPLGLEQVLESDAEKDDGPYRVEHF	23.5959	23.8036	23.0402	23.0263	24.0168	24.3177	0.534075		ATPLNQVANPNSAIFGGARPREEVVQKEQE	22.7329	21.0191	22.9158	22.1786	21.9581	22.2055	21.9352	22.87	0.951211
TPPGEELADSQAAGGNQKKGDKTPGSGGANLKGDRSRLL	24.6426	24.5875	24.46	23.8612	25.1354	24.0732	0.630691		E[-18]EKEEDVEAEERGDLGEVGAWRPH	23.1555	23.6495	25.852	23.5267	23.8831	23.8663	24.2217	23.8096	23.9905	23.8822	0.904757		NHPDSELESTANRHGEETEEERSYEGANGRQH	26.792	27.1561	26.3527	26.0484	27.2923	25.9819	0.538492		AVGHPC[-1]GPQGIC[-1]GQTGLLQLLGDLSRGQETLAKQTPQLEAWVREPLEE	22.6206	23.0948	23.4506	24.1607	23.7928	22.7072	22.9987	23.9384	0.952265
TNEIVEEQYTPQSLATLESVFQELGKLTGPS	27.1717	27.3505	26.1706	27.2696	27.4254	26.6715	0.631495		QYDGVAELDQLLHY	19.3985	21.8805	21.9896	21.3041	20.5727	21.2543	21.0804	21.1466	21.7234	19.5724	0.905537		VPSPVS[+80]SEDDLQEEEQLEQAIKEHLGPGS[+80]SQEMERLAKVS	28.3042	28.5199	28.4738	28.2283	28.6879	28.7287	0.541061		V[+42]NPTVFFDIT	24.8301	24.2658	24.7051	23.9887	24.6999	24.716	24.3057	24.0035	0.952423
A[+42]LALAALAAVEPA	23.8148	24.193	24.1639	23.6575	24.412	23.6737	0.633179		GVEKMVNVVE	24.541	24.7715	24.9939	24.1517	24.0885	24.2813	24.3723	25.1053	24.4069	24.2403	0.908126		FTNTMRVVPVP	24.5834	24.4952	24.5352	24.5667	23.6748	24.7185	0.541136		AEDQELESLSAIEAELEKVAHQLQAL	22.0342	23.4965	23.2661	22.9248	23.6036	23.2227	22.1651	22.6251	0.95544
Q[-17]QETAAAETETRTHTLTRVNLESPGPERVW	27.1189	27.0295	26.8117	27.2453	26.7827	27.1985	0.634879		Q[-17]HWSYGLRPG[-1]	19.4742	16.0259	24.9702	17.7725	20.5008	18.6129	19.1768	23.4564	19.4025	19.1165	0.910009		DEGHYPVRESPIDTA	26.0796	25.2184	25.6114	25.9388	24.4435	25.51	0.542185		RVAPEEHPVLLTEA[-1]	23.5791	25.8253	23.3105	22.9549	23.6224	26.5085	24.5766	21.2566	0.955679
V[+42]NPTVFFDITADDEPLGRVSFELFADKVPKTAENFRAL	25.8341	26.0696	25.3653	25.7463	26.2883	25.6714	0.634922		FENKVPEKQKLFQEDNGMPVHLKGGASDALLYRATMALTLGGTAYAIYLLAMAAFPKKQN	26.0676	26.0334	25.4494	25.4538	25.6439	25.6105	26.2844	25.302	24.9586	26.3204	0.911663		FPKPEGSQDKSLHNRELSAERPLNEQIAEAEADKI	26.0282	26.4025	25.6165	25.4049	26.4876	25.2746	0.546941		HMEASLQEFKASPRMVP	20.3337	17.5497	17.6333	20.0255	17.3941	18.992	17.7171	21.7039	0.958975
ALPRIPQGT	24.481	25.1331	24.9981	24.823	24.9492	24.4673	0.639632		AQATGKPAQYIAVHVVPDQL	21.308	22.2266	23.1801	22.6703	22.3804	22.9538	21.2781	22.3334	23.0183	22.422	0.915456		S[+80]HHLAHYRASEEEPEYGEES[+80]	25.4581	25.9652	25.9484	25.7521	25.2126	25.8856	0.546994		A[+42]TSASSHLNKGIKQM	22.9171	21.2433	22.8943	22.3027	23.2105	21.003	22.5144	22.7556	0.960991
VPSPVSSEDDLQEEEQLEQAIKEHLGPGSSQE	24.002	24.0948	24.0164	24.5592	23.653	24.313	0.640298		ALDIYSAVDDAS[+80]HEKELPR	23.3753	24.8597	25.9521	23.8811	24.1013	23.8822	24.5455	24.8422	25.1161	24.058	0.91611		ENPSPQAPARRLLPP	25.4269	25.457	25.5289	25.3951	25.6131	25.1162	0.54863		E[-18]VRPQVHPNYRVTV	23.5086	20.1905	22.2888	19.2762	21.8951	20.2845	21.6655	21.2143	0.96194
ILTGSSEPEAAPAPR	24.0164	23.748	24.0354	24.0557	22.9597	24.1819	0.641216		Q[-17]YDGVAELDQLLHY	23.4238	24.1513	25.1331	25.3928	24.4048	24.3539	22.8869	25.5786	25.8292	23.4925	0.916241		GRILTGSSEPEAAPAP	24.195	24.084	24.3225	24.3188	23.7689	24.17	0.554959		AVLRTDGEPRARLGALLA	19.16	20.4932	18.6045	17.5635	19.0473	16.9705	18.4499	21.1841	0.969602
APSDPRLRQFLQKSLAAATGKQELAKYF	22.692	22.3172	22.6874	22.7137	22.077	22.5647	0.645401		EDENFILKHTGPGILSM	24.4758	25.4548	24.5879	23.8259	24.6842	24.3366	24.6014	24.6799	24.5096	25.056	0.916407		GLAKDDQLKVHGF	24.4509	24.1297	24.3121	24.4117	24.4505	24.2445	0.560257		AQATGKPAQYIAVHVVPDQL	22.5979	23.2974	22.7922	23.5494	22.9253	23.5997	23.0526	22.6149	0.971836
GEAAGAVQELARALAHLLEAERQ	21.9463	21.6988	23.0732	22.2432	21.8921	21.9349	0.647133		APPGRPDVFPPPLS[+80]SEHNGQVAEDAVSRPKDDGVPEVRAA	21.8274	21.8455	23.6483	22.6842	23.0238	23.2964	23.0865	21.8396	21.831	23.2301	0.919193		LPENGGNRAEDS[+80]SEGHEEEVLGGRGE	26.0469	25.8686	25.9342	26.0461	25.7725	25.8471	0.560739		RSPQLEDEAKELQ	26.1256	26.0626	26.1309	24.6105	25.5219	25.5835	25.9146	25.9643	0.97325
V[+42]NPTVFFDITADDEPLGRVSF	29.1834	28.3434	28.5635	28.8912	28.6436	28.9504	0.649528		PMFIVNTNVPRASVPEGFLSELTQQLAQATGKPAQYIAVHVVPDQLMTF	23.6875	24.0486	22.0435	22.8653	22.9677	23.2164	23.3019	23.1412	22.8998	22.8698	0.921128		IDLPETFDAREQWSN	24.3961	24.2737	24.4887	24.4296	24.1873	25.0183	0.566242		LENPSPQAPARRLL	21.9878	24.5202	22.6325	21.8125	21.9958	23.9308	22.7995	22.3312	0.973333
S[+42]DKPDMAEIEKFDKSKLKKTETQEKNP	24.8152	24.939	24.4418	24.8107	25.2671	24.5028	0.656951		TLPTKETIEQEKRSEIS	24.4064	23.3571	22.0422	23.5862	23.6606	23.6322	23.0592	23.74	23.1939	23.2325	0.926108		YGGFMRF	27.4642	27.9777	27.4565	28.1728	27.5126	27.6957	0.571876		PLTAQHENFRKKQIEEL	24.8657	22.0619	23.9727	23.2004	24.4816	22.1332	23.6659	23.7148	0.973934
KVIADNVKDWSKVVL	24.1717	23.1408	23.1192	22.9878	24.2609	23.9179	0.659116		ELEGERPLGLEQVLESDAEKDDGPYRVEHF	20.2266	20.4432	20.5867	21.1107	21.3396	19.3281	21.9683	20.0419	20.0656	22.6031	0.92997		APSGRMSVLKNLQSLDPSHRISD	24.0991	24.3148	22.9746	23.7405	23.3372	23.5234	0.575903		DGPTGPDVEDAGDETPDVDPELLRYLLGRILTGSSEPEAAPAPRRL	22.7528	19.1345	20.0166	20.1438	21.825	20.0125	19.2763	21.059	0.975136
AVPRGEAAGAVQELARALAHLLEAERQ	25.745	25.8781	26.6631	25.4759	26.3547	25.9101	0.659417		EIGDEENSAKFPI[-1]	21.5038	23.7763	27.9612	22.3768	23.7342	21.8957	23.4887	25.8324	25.3712	23.3267	0.934309		VLTDPDAPSRKDPKFREW	25.761	25.8138	25.7374	25.355	26.0543	25.5161	0.577131		ALAHLLEAERQE	22.733	25.0854	23.5077	22.4372	23.1822	24.6591	23.251	22.5756	0.975307
SFARAPQL	23.5419	25.1997	24.8076	25.2153	24.2142	24.942	0.662559		EWDDYVPKLYEQLSGK	24.3919	25.0203	24.668	24.2045	24.7742	24.5202	24.5253	24.3501	24.7267	25.0027	0.943819		ADKVPKTAENFRAL	28.4219	28.4669	28.583	28.2348	28.7814	28.0452	0.57748		RPVKVYPNVAENES[+80]AEAFPLEF	21.253	21.4997	22.9267	22.4139	21.8899	22.1184	21.9124	22.134	0.981361
GWRPSSREDS[+80]VEA	24.1932	24.0051	24.3678	25.0653	23.843	24.1778	0.671467		VKLIESKEAFQEAL	22.7693	24.1552	24.9626	22.976	23.9254	23.2821	23.6681	24.2435	24.0329	23.6934	0.953234		ANQIPKVAWIPDVESRQAPYENLNDQELGEYLARMLVKYPELLNTNQL	23.5503	23.325	23.4382	22.93	23.8036	23.0755	0.577861		PMFIVNTNVPRASVPEGFLSELTQQL	24.3474	24.7327	25.2223	24.8712	24.9936	25.4779	25.2546	23.494	0.98157
AEEEAVWGDGSPEPSPRE[-1]	26.2709	25.9581	25.7	27.293	25.125	26.3911	0.675211		AVGHPC[-1]GPQGIC[-1]GQTGLLQLLGDLSRGQETLAKQTPQLEAWV	23.6424	23.8486	22.6413	23.5683	23.876	23.6404	23.9276	23.0425	23.4699	23.5761	0.953913		EAERQERARAEAQEAEDQQARVL	23.968	24.3712	23.9921	23.6094	24.4453	23.7542	0.57937		SLSAASAPLVETSTPLRL	27.3963	29.2655	28.7847	28.844	28.0273	28.7633	28.9163	28.5549	0.987795
SSPETLISDLLMKESTENAPRT	23.3178	23.2031	23.3477	24.2251	22.9762	23.1905	0.6764		LPENGGNRAEDSSEGHEEEVLGGRGE	23.1728	22.9619	22.1931	23.3256	22.0772	22.998	22.5549	22.9282	22.8329	22.4908	0.958505		Y[+42]GGFMTSEKSQTPLVTL	26.3492	25.9854	26.522	26.5685	26.0639	26.6636	0.581024		SPQPPPPAPARDELPDWNEVLPPWDREEDEVFPPGPYHPFPNYIRP	24.4817	22.7123	24.0081	24.8913	24.2216	23.7333	23.5603	24.597	0.993191
DADEGDTLANSSDLLKELLGTGDNRAKDSHQQESTNNDEDM	25.5626	25.4726	24.9431	25.2704	25.5476	25.4362	0.683002		Q[-17]QETAAAETETRTHTLT	23.382	23.8878	21.6494	24.2203	22.3178	23.4783	22.5231	23.3068	23.9222	22.3782	0.958545		TNEIVEEQYTPQSLATLESVF	24.1056	23.2922	24.0859	24.0185	22.1058	24.0971	0.582236		GPTGPDVEDAGDETPDVDPELLRYLLGRILTGSSEPEAAPAPRRL	23.5122	24.4902	24.119	24.7204	23.9681	24.4598	23.9238	24.4793	0.993208
AVLRTDGEPRARLGALLA	24.9063	25.3946	25.5174	25.3468	25.4757	24.5388	0.683874		SVDQDLGPEVPPENVLGALL	26.9198	26.9094	27.0534	27.1127	26.8452	26.9126	26.4052	27.4289	27.5983	26.43	0.959673		ETPDVDPELLRYLLGRILTGSSEPEAAPAPRRL	25.3656	25.9779	25.7772	25.743	25.0873	25.7756	0.582959		GVEKMVNVVE	24.5232	25.7395	24.4992	23.791	24.1791	24.6471	24.086	25.6303	0.996303
EIGDEENSAKFPI[-1]	28.9777	28.9528	29.2692	29.1778	28.353	29.2652	0.684449		SFPWMESDVT	27.0093	27.4471	27.0253	26.9021	26.9387	27.1018	27.5153	26.5794	27.1323	27.0355	0.96386		RPKPQQFFGLM[-1]	28.4828	28.484	28.2157	28.5307	27.7704	28.4313	0.587507		DVAHEILNEAYRKVLDQLSARKYLQSVVA	21.5777	23.7536	22.6297	22.2132	22.2123	23.539	22.0341	22.3984	0.996796
DEGHYPVRESPIDTA	26.0109	25.6774	25.0377	26.7149	25.2877	25.4243	0.685897		PPLAPDDDPDAPAAQLARALLRA	20.2536	22.2087	20.8443	21.6733	20.0239	21.3543	20.1154	21.2358	21.9081	20.2745	0.966609		MAQELPVPGRARAP	24.3365	24.3973	24.045	24.2982	24.3778	23.6583	0.588627
Q[-17]ELGKLTGPSNQ	26.2936	26.407	26.2692	26.571	25.4149	26.4937	0.685926		SVDQDLGPEVPPENVLGAL	21.9824	24.247	25.1234	24.5086	24.1865	24.391	24.1483	24.4716	24.3959	22.5144	0.96985		ESKDQLSEDASKVITYLRRLVNAVGSGRSQSGPNGDRAA	24.5851	25.1386	23.8778	23.5048	25.3663	23.4483	0.588807
A[+42]SLKDLEGKWRL	22.1402	21.263	21.9162	20.4389	21.8379	22.2499	0.68625		VPSPVSS[+80]EDDLQEEEQLEQAIKEHLGPGSSQEMERLAKVS	23.576	24.4256	25.4221	23.2489	24.6363	24.7825	23.9363	23.7922	24.6769	24.2011	0.971529		RGGVRSRPESVLDNPPPRPI	27.3226	27.5862	26.9287	26.5421	27.8094	26.7101	0.589035
A[+42]DAFVGTWKL	23.4052	22.7021	23.2971	23.8245	22.6945	22.2007	0.687842		EEKEEDVEAEERGDLGEVGAWRPH	26.9133	27.1986	28.3898	26.6183	27.3441	27.1069	26.8644	27.9036	27.5541	26.9726	0.973027		AVNMVPFPRLHFF	21.7705	22.094	22.4739	22.3585	21.8211	22.7382	0.594926
LSEPNQTENDALEPEDLPQAAEQDEMRLELQ	22.4156	22.0495	22.393	23.4024	21.2707	23.0543	0.688		KAGEKPNGLVEPEQDLEL	20.5202	21.363	21.8126	22.4542	21.9636	21.8741	22.04	21.4251	21.8129	21.021	0.975447		VQMGVAPLKGI	24.3749	24.9618	24.0273	25.6396	23.637	25.2481	0.594971
RGGVRSRPESVLDNPPPRPI	27.3533	27.1663	27.0296	26.8408	27.6001	26.7352	0.688297		GRILTGSSEPEAAPAP	22.6928	23.2314	22.1926	22.5149	22.3214	22.4808	22.8847	22.8674	22.2799	22.416	0.982783		A[+42]DKPDMGEIASFDKAKLKKTETQEKN	23.7812	24.3872	23.9609	23.2018	24.7273	23.2901	0.595084
YGGFMKKMDELYPMEPEEEANGGEIL	23.8956	24.3362	24.5778	24.2952	24.1053	24.1422	0.690841		DADSS[+80]VEKQVALLKALYGHGQIS	20.893	21.8352	22.0837	21.3367	20.7109	20.8597	21.8451	21.3095	21.907	20.9157	0.989924		YGGFLRRI	25.1067	26.1794	24.2883	26.4237	24.3811	26.2315	0.597476
G[+42]ELFRSEEMTLAQLFL	26.5307	26.2959	26.2728	26.8452	26.0465	26.5212	0.693022		DADSSVEKQVALLKALYGHGQIS	21.1937	23.5082	21.3593	22.2848	21.3203	20.3341	21.2223	23.7675	23.2871	21.0249	0.994156		AREPSNATQLDGPARALLLRLVQLAGTRESVDSAKPRVY	24.0564	24.4509	23.7109	23.4722	24.6663	23.237	0.598117
RPVKEPRSLSAASAPLVETSTPL	25.3375	25.5983	24.8156	25.4446	25.5988	25.0621	0.695073															SSPETLISDLLMKESTENAPRTRLEDPS	24.8309	24.2494	24.3461	24.5861	23.333	24.6999	0.600098
HMEASLQEFKASPRMVP	24.0949	23.9523	23.1078	24.3531	23.1795	24.2298	0.696786															NHPDSELESTANRHGEETEEERSYEGANGRQHRGRGREPGAHSALDT	26.7595	27.5839	26.7548	26.8052	28.3938	26.8951	0.600323
IDLPETFDAREQWSN	24.4808	24.2161	24.277	23.8662	23.9589	24.7732	0.696988															EDENFILKHTGPGILSM	26.2799	26.0131	26.541	26.55	26.0092	26.7207	0.602209
YQMTGVEEGARAHPEKHAASSGPELL	24.2836	24.3293	24.3224	24.0293	24.3871	24.3719	0.698725															E[-18]EKEEDVEAEERGDLGEVGAWRPH	26.4113	26.5374	26.6409	26.8532	25.468	26.5537	0.605798
LEGSFLGGSEAGERLLQQGLAQVEA[-1]	27.0381	26.4502	27.217	26.7724	26.5396	27.0507	0.698961															PRGEAAGAVQELARALAHLLEAERQE	24.326	25.1848	25.1586	25.1922	22.9038	25.2091	0.606993
IKMALQQEGFD	26.474	27.3656	27.4959	27.4739	27.482	26.856	0.69916															A[+42]DKPDMGEIASFDKAKLKKTETQEKNTLPTKETIEQEK	24.8447	25.2905	24.9094	24.803	26.007	24.9148	0.608399
LLDEGHYPV	27.2838	28.019	27.5214	27.4808	27.3868	27.6726	0.704529															HMEASLQEFKASPRMVP	23.5978	23.4389	23.7252	23.7507	22.668	23.7373	0.61246
DVAHEILNEAYRKVLDQLSARKYLQSVVA	26.1183	26.6536	26.5174	25.9559	26.7327	26.262	0.704774															APSDPRLRQFLQKSLAAATGKQELAKYFLAELLSEPNQTENDALEPEDLPQAAEQDEMRLELQ	28.0448	27.976	28.4103	28.1911	27.4109	28.3151	0.613722
SSPETLISDLLMKESTENAPRTRLEDPSM	26.2026	25.9258	26.417	26.9792	25.7544	26.2777	0.705392															ALDIYSAVDDAS[+80]HEKELPR	26.7571	26.8935	26.898	27.1611	25.7517	26.9208	0.615137
SGKEVKGEEKGENQNSKFEVRLL	27.5824	27.6502	27.9774	27.2557	28.4463	26.9303	0.706858															LENPSPQAPARRLL	24.7735	24.9175	24.9189	25.2214	25.0289	24.6461	0.615809
YGFRDPGPQL	22.846	22.4066	22.6928	23.7936	22.5585	22.1964	0.708307															A[+42]SLKDLEGKWRL	22.3389	22.4835	22.6061	22.3666	22.2985	23.3037	0.617704
APVSTGAGGGTVLAKMYPR	21.9841	23.2087	24.1965	22.8432	22.9462	22.8285	0.70882															VDEPPQHALRVDY	23.6761	23.3499	23.9555	24.0282	23.4712	23.8728	0.617861
YTVFDRDNNRVG	26.1446	25.6053	26.2411	25.9117	26.0821	26.2648	0.709062															A[+42]RPRPREYKAGDLVFAKMK	25.2201	25.3816	24.9862	24.9227	26.3769	25.0586	0.61939
S[+42]ERQSAGATNGKDKTSGDNDGQKKVQEEFDIDMDAPETERAAVAIQSQFRKFQKKKAGSQS	27.2307	27.1155	26.7866	26.6717	28.1458	26.8874	0.710606															DRRKKLTQSKFVGGAENTAHPRVIPAPEM	24.994	24.7879	24.411	24.0235	25.4152	23.9401	0.621492
PLFTSNPQLQEQMRPQLPNFLQQMQNPETIAAMSNPRAMQALMQIQQGLQTL	23.6799	23.7713	21.9332	23.314	23.5819	23.2106	0.712499															T[+42]RDFKPGDLIFA	23.8119	23.3023	23.5851	23.4789	23.6039	23.9368	0.623291
Q[-17]GGDFTRHNGTGGRSIYGEKF	25.3734	25.3439	25.1604	25.2361	24.9873	25.4707	0.712573															S[+42]DKPDM[+16]AEIEKFDKSKLKKTETQEKNPLPSKETIEQEKQAGES	29.2079	29.307	29.6691	28.5001	30.1137	28.739	0.623694
TNEIVEEQYTPQSLATLESVFQELGKLTGPSNQ	25.6972	27.2565	24.7488	25.9075	26.965	25.7996	0.713627															MDELYPMEPEEEANGGEILA	26.3867	26.4583	26.5735	26.7265	26.1489	26.9217	0.624501
ARPVKEPRSLSAASAPLVETSTPL	28.2895	28.5963	28.1972	28.3056	28.5925	27.9119	0.714037															IPVGSLKNEDTPNRQYLDEDMLLKVLE	22.8789	22.2405	22.9784	22.7086	22.424	22.5771	0.626008
PMFIVNTNVPRASVPEGFLSELTQQLAQA	24.8345	24.3568	24.5833	24.4752	24.3519	24.7371	0.714604															KIETQTQEEVRDS[+80]KENTEKNEQINEEM	23.3599	23.9612	23.6956	23.7233	23.5282	23.4685	0.630625
VPPVQVSPLIKFGRYS	26.415	26.0485	26.5338	25.9835	26.2964	26.4778	0.71698															FRSPLSVF	28.2076	28.1377	28.1328	28.1324	27.9897	28.2388	0.634919
M[+42]EMDKRIYLELRNRTPSDVKEL	24.0903	23.8316	23.3425	23.5347	23.5462	23.8934	0.71733															LGALFNPYFDPLQWKNSDFE	28.2691	27.8916	27.6672	27.3382	28.4181	27.4918	0.638101
LLGPHAIDNHRSFSDKHGLT[-1]	23.7231	23.0275	23.9515	23.5171	23.7157	23.0818	0.719466															SFARAPQL	25.2724	24.4428	25.4147	25.4728	23.8264	24.9661	0.641703
ETPDVDPELLRYLLGRILTGSSEPEAAPAPRRL	26.1069	25.5148	26.3661	26.0066	25.4973	26.1182	0.719571															SFARAPQLDL	27.8655	28.1648	27.8235	28.4836	27.4677	28.4219	0.642984
APSGRMSVLKNLQSLDPSHRISD	24.1364	24.277	23.1508	23.9969	24.1528	23.8328	0.722606															SSPETLISDLLMKES[+80]TENAPRTRLEDPSMW	25.4895	25.604	25.2166	25.3138	25.9111	25.4087	0.646925
VNEGADGGQSVYHIHLHVL	21.4139	22.7086	22.332	21.2531	23.1237	21.2517	0.726168															SHHLAHYRASEEEPEYGEESRSY	23.5117	24.4976	23.9696	23.909	24.6633	23.9609	0.647644
ALDIYSAVDDASHEKELPR	23.926	23.9108	23.129	23.0252	24.368	24.1213	0.727574															SGQLGLPDEEN	27.6092	27.1657	28.0049	27.8858	26.8671	27.4641	0.649184
S[+80]HHLAHYRASEEEPEYGEESRSY[+80]	28.4682	28.4585	28.8498	28.7912	28.4023	28.3799	0.73381															AVPRGEAAGAVQELA	23.1565	23.0729	23.4907	23.9509	22.6286	23.7708	0.653159
AVPRGEAAGAVQELARALAHLLEAERQERA	23.816	24.652	24.7688	23.4895	25.0976	24.0389	0.734264															S[+42]VFGKLFGAGGGKAGKGGPTPQEAIQRL	24.258	23.723	23.9962	23.3433	24.0491	24.157	0.657437
AQEEADAEERRLQEQEELENYIEHVLLHRP	26.3592	26.7865	26.7809	26.8991	26.6974	26.5237	0.735657															AVPRGEAAGAVQELARALAHLLEAERQE	29.8073	30.3852	30.0335	30.0627	29.8127	30.0808	0.659118
ERPVFTNHFLVELHKD	18.4447	20.6349	21.5879	20.297	20.0076	19.3087	0.73693															SVMPSPKVSDTVVEPYNA	24.7142	24.2067	24.5987	25.0953	24.0404	24.8917	0.660795
LEGEDDPDRSMKLS	23.8215	23.8549	23.9243	24.6559	23.535	23.7788	0.737084															SSPETLISDLLMKESTENAPRTRLEDPSMW	29.6189	29.7901	29.5837	29.5852	29.3315	29.8478	0.663408
NHPDSELESTANRHGEETEEERSYEGANGRQHRGRGREPGAHSALDT	26.9268	26.6396	27.3541	27.2198	27.6139	26.4982	0.74091															A[+42]DQLTEEQIAEFKEAFSLFDKDGDGTITTKELGTVMR	23.4307	23.391	23.7401	23.6758	23.29	23.8848	0.664992
SPQLEDEAKELQ	28.4999	28.7668	28.8966	28.9306	28.3367	28.6764	0.742694															AVPRGEAAGAVQELARALAHLL	23.1156	23.7448	22.9274	22.6928	23.3989	23.2388	0.665146
EDS[+80]M[+16]WTEDKQM[+16]TLESILQGFPRMKPSADA	24.2149	23.8736	23.7175	23.5644	24.5415	23.2699	0.744979															GIARPRVEYPAHQAM	24.6169	24.4225	24.5314	23.9439	24.9946	24.1826	0.666731
VDPELLRYLLGRILTGSSEPEAAPAP	24.0792	23.971	24.3499	24.1642	24.0105	24.0994	0.746273															VVGGEDWSPIEEKIETQTQEEVRDS[+80]KENTEKNEQINE	23.483	23.7447	23.7464	23.8353	23.7462	23.5583	0.668298
GSSKLVPVGYGIKKL	24.1612	23.5427	25.3631	23.516	24.8444	24.0218	0.746829															ARQKLDPKIAVAAQNC[-1]Y	24.0554	24.1155	24.0673	24.4011	23.8167	24.2616	0.673415
HNGQVAEDAVSRPKDDGVPEV	24.7567	24.2284	24.2526	24.4072	23.8975	24.6441	0.747852															VRSLVQVRDAEPGADAEPGADAEPGADDAEEVEQKQLQ	24.7743	24.8534	24.7575	24.5657	25.6477	24.6458	0.674529
ENPSPQAPARRLLP	27.7769	27.5235	27.914	27.3281	28.0869	27.5377	0.748135															PVFDNLMQQKLVDKNIFS	24.0226	24.0026	23.8908	23.7825	24.0256	24.3264	0.677438
SGQLGLPDEE	25.1596	24.9627	25.6732	26.2117	24.4564	25.7073	0.748612															DADEGDTLANSSDLLKELLGTGDNRAKDSHQQESTNNDEDM	25.5911	25.445	25.3786	25.5864	25.2534	25.4213	0.678541
AVC[-1]EEPQGQGGRLSKDSDLYQLPPSLLRRLYDSRPVSLEGLLKVLSKASVGPKETSLPQ	23.5945	23.8181	23.7624	23.0317	24.4098	23.294	0.74927															LGNLPYDVTEDSIKDFFRGLNISAV	23.1927	23.0432	23.5807	22.9788	23.2638	23.3209	0.682953
MITDVQLAIFANMLGVSLFLLVVLYHYVAVNNPKKQE	23.1158	25.416	23.6817	23.5204	27.2813	22.9649	0.750861															EVRPQVHPNYRVTV	27.8703	27.8846	27.7475	27.6746	28.0825	27.519	0.686165
ALAHLLEAERQE	25.5275	25.8555	25.6145	25.4626	25.7701	25.6303	0.751751															RVDYAGVTVDELGKVLTPTQVMNRPSSISWDGLDPGKLYTL	24.4001	24.3274	24.188	24.0795	24.6687	24.4001	0.690566
VEKVDELKKKYGI	24.6304	24.3387	24.2211	23.8533	24.9959	24.7047	0.75562															A[+42]EDIKTKIKNYKT	26.2739	26.4204	26.5094	26.1907	27.0176	26.3333	0.6919
Q[-17]EDSMWTEDKQMTLESILQGFPRMKPSADA	25.0987	24.4916	25.1483	25.32	24.4026	25.3983	0.756065															SSPETLISDLLMKESTENAPRT	23.0975	23.4986	23.6221	23.4599	23.2679	23.7633	0.69298
PSSISWDGLDPGKLYTL	24.5334	24.1886	24.3249	23.9603	24.3888	24.505	0.756543															PEWWMDYQ	23.7293	23.6239	23.5787	23.946	22.759	23.7598	0.69647
RPVAVALDTKGPEIR	25.0679	24.4172	24.7018	24.7745	24.3078	24.8527	0.757234															AGNSDLILPVPAFNVI	24.0395	23.9882	24.2837	23.9261	24.5036	24.1235	0.696922
PYQVPSGPAGAPPMPGGPHSYH	21.9046	22.1245	23.0044	22.5807	21.3346	22.5913	0.759471															RLVQLAGTRESVDSAKPRVY	24.8662	24.9881	24.6777	24.7468	25.7445	24.5231	0.698508
A[+42]GLGHPSAFGRATHAVVR	25.1747	25.0517	24.9217	24.8787	25.2155	25.1812	0.759673															M[+42]DVFMKGLSM	23.5663	23.9646	24.0527	23.6034	24.2452	24.032	0.702153
AVLRTDGEPRARLGA	24.2083	24.634	23.6309	23.8461	24.8679	24.1696	0.760346															SLSAASAPLVETSTPLRL	30.4835	30.4432	30.7221	30.7052	30.1708	31.1183	0.709372
YIQQVRKAPSGRMSVLKNLQSLDPSHRISD	24.8781	25.3352	24.9899	24.6904	25.5316	24.6732	0.760786															ERQERARAEAQEAEDQQARVL	22.011	22.389	21.7398	21.5265	22.4018	21.8402	0.71681
SVDQDLGPEVPPENVLGALLRVKRLENPSPQAPARRLLPP	24.0106	24.2817	24.0734	24.5559	24.0796	23.9304	0.761852															NHPDSELESTANRHGEETEEERSYEGANGRQ	25.3881	26.033	25.2326	25.3736	26.5755	25.2713	0.716861
IPVGSLKNEDTPNRQY	27.1107	26.9396	26.8358	27.2489	26.9453	26.8348	0.762957															STGEKGFGYKGSSFHRII	24.4423	24.6614	24.5701	24.2919	25.3367	24.4232	0.725692
GAGENLGGSAVDDPAPLT	27.481	27.5446	26.5724	27.1981	27.2847	27.4199	0.767225															VKLIESKEAFQEAL	26.6362	26.4504	26.3167	26.9366	25.1894	26.6569	0.725814
VPSPVS[+80]SEDDLQEEEQLEQAIKEHLGPGSSQEMERLAKVS	28.6318	28.7141	28.912	29.4882	27.5861	28.6564	0.768049															QAEWDDYVPKLYEQLSGK	26.0672	25.5554	25.8487	25.8896	25.683	26.1182	0.725921
ALPHAILRL	22.9207	24.7967	25.568	23.3254	25.1184	23.9505	0.769137															VPSPVS[+80]SEDDLQEEEQLEQAIKEHLGPGS[+80]S[+80]QEMERLAKVS	23.4225	23.2986	23.6163	23.8511	22.8343	23.3054	0.726613
APPGRPDVFPPPLSS[+80]EHNGQVAEDAVSRPKDDGVPEVRAA	27.4908	27.5633	27.3453	27.2679	27.9679	27.3761	0.770522															EYLNQEQAEQGREHL	22.7276	22.3115	22.2318	22.6462	22.2587	22.1195	0.727984
SGQLGLPDEENRRES	25.6143	25.8747	25.7655	25.9676	25.6248	25.5167	0.770755															THSLGGGTGSGMGTLLISKIREEYPDRIMNTF	25.1522	24.4337	24.8993	25.0543	24.5942	25.1298	0.734788
DADSS[+80]VEKQVALLKALYGHGQISH	24.7078	24.4803	24.0566	24.5556	24.4312	24.4392	0.771987															AVGHPC[-1]GPQGIC[-1]GQTGLLQLLGDLSRGQETLAKQTPQLEAWVREPLE	27.6009	27.5815	27.3034	26.9717	27.9408	27.2498	0.740465
FIDPELQRSWEETEGEEGGLMPE	25.882	26.1503	25.5311	25.7399	25.8528	25.8017	0.772429															Q[-17]QETAAAETETRTHTLT	23.7613	23.8675	24.3131	24.3249	23.3952	23.8921	0.746552
VPSPVS[+80]SEDDLQEEEQLEQAIKEHLGPGS[+80]S[+80]QEMERLAKVS	23.7318	23.945	23.5569	24.4173	23.4071	23.7024	0.775489															GVEKMVNVVE	25.5551	25.3621	25.6887	25.9545	24.6438	25.596	0.750292
PEWWMDYQ	23.7855	23.3102	23.9635	24.8078	23.0846	23.6613	0.776462															AVGHPC[-1]GPQGIC[-1]GQTGLLQLLGDLSRGQETLAKQTPQLEAWVREPLEE	26.4274	26.1684	25.9558	25.6939	26.6277	25.9099	0.750668
YGGFM	28.2858	28.8978	30.1943	29.199	28.9258	28.7274	0.777228															AGDETPDVDPELLRYLLGRILTGSSEPEAAPAP	25.4646	25.9065	25.5087	25.2334	25.7547	26.2061	0.755498
A[+42]WKSGGASHSELIHNL	20.625	22.028	22.4802	20.6002	22.1841	21.6959	0.780097															APSDPRLRQFLQKSLAAATGKQELAKYFLAEL	24.7594	24.4973	23.7957	24.719	23.6181	24.2978	0.762902
SFARAPQLDLKRQYDGVAELDQLLHY	23.6791	23.583	23.8239	24.3673	23.582	23.4082	0.780154															PMFIVNTNVPRASVPEGFLSELTQQLAQATGKPAQYIAVHVVPDQL	26.7186	26.2425	26.6173	26.4738	26.467	26.8164	0.763625
PLTAQHENFRKKQIEELKGQEVSPKVYFM	23.7627	23.666	23.6051	23.5376	24.2614	22.8743	0.780496															SVPHFS[+80]EEEKEAE	27.2541	27.0456	27.4328	27.2832	27.1729	27.163	0.765441
SLSAASAPLVETSTPL	29.6008	29.4275	29.4678	29.7075	29.3015	29.6042	0.782991															WGSPRASDPPLAPDDDPDAPAAQLARAL	23.7182	23.122	23.6366	23.3411	23.6356	23.7056	0.76854
GPTGPDVEDAGDETPDVDPELLRYLLGRILTGSSEPEAAPAPRRL	27.2778	26.8954	26.9598	27.2456	26.7066	27.0081	0.78329															YGGFMTSEKSQTPLVTLFKNAIIKNAHKKGQ	24.9476	25.3868	24.6214	23.9007	25.7431	24.7705	0.769906
VLTDPDAPSRKDPKFREWHHFLVVNM	25.0017	24.5218	24.2842	24.5022	24.8097	24.6876	0.794097															DAEPGADAEPGADAEPGADDAEEVEQKQLQ	26.8363	26.7267	26.8103	26.5763	27.0545	26.593	0.771275
LEGEDDPDRSMKLSFRT	25.3036	25.4463	26.0174	26.5604	25.1486	25.4577	0.79556															LRPPEPHPRDRSGLVP	26.8095	27.4166	26.6875	26.5034	27.5185	26.5199	0.774537
MDQLAKELTAE	24.0319	24.3627	25.3056	25.601	23.7211	24.9291	0.797369															A[+42]ADISQWAGPLC[-1]LQEVDEPPQHALRVDYAGVTVDELGKVLTPTQVMNR	24.0934	23.9825	24.2698	24.2249	24.0325	24.1808	0.777286
KIETQTQEEVRDS[+80]KENTEKNEQINEEM	23.3665	23.6763	23.5163	23.977	23.3214	23.0173	0.798204															ALWKRNELKKKASLF	25.0086	25.3026	25.0365	24.8827	25.5043	25.1399	0.78347
NSQPDTPTDVVEENTPSFGIL	24.7676	24.3458	24.6427	24.6194	24.3006	25.0389	0.798378															RVDYAGVTVDELGKVLTPTQV	25.028	24.1715	24.9417	24.9202	24.3166	25.2313	0.78989
LGALFNPYFDPLQWKNSDFE	27.0643	27.8849	28.16	27.7308	28.1449	27.537	0.800572															NMSPVGRVTPKEWRDQ	24.5246	23.7429	24.5072	24.1544	24.7435	24.1429	0.798548
Q[-17]PVVPAEATDPVEQRAQEAPR	26.3526	26.4903	26.5649	26.8341	26.2059	26.5224	0.801469															AVC[-1]EEPQGQGGRLSKDSDLYQLPPSLLRRLYDSRPVSLEGLLKVLSKASVGPKETSLPQ	23.8009	24.5722	23.8798	23.3569	24.8856	23.5732	0.799516
FAESLPSDEEGENYS[+80]KEVPEIEKRYGGFMRF	26.1828	25.9645	26.2052	26.0513	26.7992	25.7535	0.806561															A[+42]LALAALAAVEPA	24.0877	24.2911	24.1223	24.3609	24.0406	24.1899	0.801179
MAQELPVPGRARAPR	22.6552	22.4662	21.6566	22.5604	22.2329	21.6716	0.807668															ATPKQGPRMLGAPEEADANEEGV	25.8651	25.6486	26.184	26.2399	25.8375	25.7855	0.807499
EEKEEDVEAEERGDLGEVGAWRPH	28.5374	28.7465	29.5274	29.1862	28.4022	28.9284	0.808664															Q[-17]PVVPAEATDPVEQRAQEAPRRQL	28.2178	28.2359	27.9508	28.0014	28.311	27.9837	0.810063
DAEPGADAEPGADAEPGADDAEEVEQKQLQ	26.5791	26.7122	26.7114	26.6423	26.6465	26.6787	0.809737															ATPLNQVANPNSAIFGGARPREEVVQKEQE	26.0615	25.5017	25.8349	25.2744	26.301	25.559	0.812271
VVGGEDWSPIEEKIETQTQEEVRDSKENT[+80]EKNEQINEEM	23.8096	23.677	23.9614	24.075	23.5323	23.7034	0.811695															SLGGGTGSGMGTLLISKIREEYPDRIMNTF	24.2524	23.7839	24.4314	23.8901	23.6197	24.676	0.812507
LLEAAQEEGAVTPDLPGLEKVQVRPE	29.4297	29.3142	29.0587	29.235	29.1518	29.5376	0.812676															YGGFL	26.7313	27.4795	26.3967	27.3146	25.8041	27.0592	0.812739
DADSSVEKQVALLKALYGHGQISH	26.8599	26.9918	26.9401	27.1858	26.7826	26.7095	0.816143															YSPRTPDRVSETDIQRLLHGVMEQLGIARP	26.6576	26.9641	26.5407	26.5911	26.9271	26.764	0.814249
ALNSVAYERSAMQNYE	25.0399	25.4712	24.9948	24.9454	25.7465	25.0296	0.820181															SVDQDLGPEVPPENVLGALLRV	30.3111	30.1322	30.2336	30.1534	30.0678	30.378	0.818959
LVETSTPLRL	24.0844	25.0642	24.7576	23.7528	25.1683	24.6192	0.820501															SSPETLISDLLMKESTENAPRTRLEDPSM	26.1185	26.2018	26.3943	26.4996	25.6914	26.765	0.820934
VNPTVFFDITADDEPLGRVSFELFADKVPKTAENFRAL	25.5289	25.5801	26.2102	25.6039	25.8259	25.7297	0.827032															NLEDDIVFNTFRMGKAFQKEDTAE	24.5501	24.1862	24.7036	24.8327	23.5354	24.7503	0.82211
GDLGAALDSWIT	21.2199	21.8945	20.977	21.2902	21.58	21.4159	0.832155															SPQLEDEAKELQ	28.6721	28.4571	28.7929	28.9516	27.9827	28.7637	0.822743
AVLRTDGEPRARLGAL	21.5299	23.0001	21.7268	22.0746	22.5977	21.1649	0.833208															GDGEEEDGDEDEEAEAPTGKRVAEDDEDDDVDTKKQKTEEDD	22.5813	23.7598	23.0972	22.7898	23.816	22.4535	0.82437
APPGRPDVFPPPLSSEHNGQVAEDAVSRPKDDGVPEV	28.8613	28.4821	28.2421	28.8913	28.163	28.7224	0.833727															SFPWMESDVT	27.5401	27.5451	27.6003	27.6686	26.8622	27.929	0.826597
RSPQLEDEAKELQ	26.2219	26.3801	26.179	26.3154	26.2842	26.2251	0.837311															VPSPVS[+80]SEDDLQEEEQLEQAIKEHLGPGSSQEMERLAKVS	28.5553	28.5591	28.7615	28.8583	27.5988	29.0913	0.827182
AVPRGEAAGAVQELARALAHLL	22.0842	23.0861	23.8088	22.7904	23.5951	22.9574	0.838296															SLAPNILSQL	22.0818	22.4657	22.7053	22.2827	22.349	22.7898	0.827314
QELEEELDEAVERSLQSILRKN	23.8836	24.1658	25.4759	25.2555	24.6544	24.0108	0.838992															M[+42]EPETPEKVDSAQEKVRGKTPTADDSDDSREKTG	22.0216	22.6019	21.9017	21.7917	22.8632	21.5564	0.830029
SDFLTYKSGVYK	18.4871	21.4254	21.2846	21.2156	20.9837	18.1159	0.841933															SGKEVKGEEKGENQNSKFEVRLL	27.9135	28.316	27.2608	27.0918	28.6919	27.3049	0.831159
SKPDNPGEDAPAEDMARYYSALRHYINLITRQRY[-1]	24.3809	24.6798	23.897	23.8798	24.9946	24.3323	0.844198															NSQPDTPTDVVEENTPSFGIL	24.2788	24.5834	24.9805	24.4297	24.5022	24.7569	0.831621
SSPETLISDLLMKESTENAPRTRLEDPS	24.5703	24.2096	25.2367	25.3321	23.5809	24.731	0.844965															S[+42]DKPDMAEIEKFDKSKLKKTETQEKNP	24.7561	24.7971	24.6832	23.9082	25.8002	24.126	0.83387
ARPVKEPRSLSAASAPLVETSTPLRL	28.8392	28.7851	27.9091	28.4655	28.4328	28.4474	0.845774															YGFRDPGPQL	23.1488	22.401	22.4569	22.8784	22.933	22.3936	0.833999
APSDPRLRQFLQKSLAAATGKQELAKYFLAELLSEPNQTENDALEPEDLPQAAEQDEMRLE	25.6541	25.7289	25.8746	26.0162	25.5092	25.8316	0.847775															QGGDFTRHNGTGGRSIYGEKFEDENFILKHTGPGILSM	27.5197	27.4111	27.3048	26.8096	27.816	27.4103	0.834615
APPEPVPPPRAAPAPTHV	26.1507	25.6794	25.1461	25.4883	25.6306	25.6778	0.849477															FIDPELQRSWEETEGEEGGLMPE	25.9382	25.7207	26.1236	26.3006	25.385	26.3168	0.834665
PRGEAAGAVQELARALAHLLEAERQE	24.8954	24.8306	25.8723	25.006	25.2451	25.1411	0.851345															VQLAGTRESVDSAKPRVY	31.166	31.1954	31.131	31.4192	31.3023	30.8795	0.837128
YSPRTPDRVSETDIQRLLHGVMEQL	24.0014	24.065	24.1619	23.4887	24.3964	24.5401	0.853118															ALAMERDGSSGGVIRL	22.761	23.0646	22.5553	22.7748	22.8227	22.6842	0.839982
SSPETLISDLLMKES[+80]TENAPRTRLEDPSMW	24.6462	25.6041	24.946	24.8269	25.6879	24.9145	0.853159															LPETFDAREQWSN	24.759	25.1164	25.3135	25.319	24.5541	25.1344	0.840609
VVGGEDWSPIEEKIETQTQEEVRDS[+80]KENTEKNEQINE	24.3043	23.7366	23.4442	24.3514	23.218	24.17	0.85426															PLDSQSIYQLIEI	24.2538	24.7004	24.852	24.5247	24.6132	24.7908	0.845063
PSPKES[+80]KEADVATVRLGE	25.7515	25.8389	25.508	25.6302	25.9021	25.4723	0.854446															Q[-17]AAAQEERLADLASDLLLQYLLQGGARQ	25.5233	24.3478	24.9049	24.8039	24.7098	25.0438	0.84698
PHAILRL	16.5857	19.9091	22.4052	17.6139	21.3951	18.7061	0.854906															Q[-17]GGDFTRHNGTGGRSIYGEKF	25.3796	24.7986	25.5726	25.398	25.37	25.135	0.847486
YGGFLRRI	22.3549	25.496	26.2993	24.7589	26.0779	22.3923	0.858538															SGSNKSSYEGHPLSEERRPSPKESKEADVATVRLGE	25.2543	25.9413	25.1058	24.9549	26.7839	24.9619	0.850107
YTVFDRDNNRVGFANAVV	27.2761	27.1582	27.3025	27.149	27.058	27.4569	0.859338															SSGSVKLMRERNKKVAEIPFNSTNKY	22.8747	22.718	22.9678	22.0578	24.1838	22.7	0.850863
LENPSPQAPARRLL	24.3026	24.8105	24.7263	24.806	24.5345	24.5975	0.862046															APIKVGDAIPSVEVF	26.0688	25.613	25.8734	25.7768	25.6677	26.012	0.852974
PMFIVNTNVPRASVPEGFLSELTQQLAQATGKPAQYIAVHVVPDQL	26.5374	26.2584	26.297	25.9167	26.7291	26.3107	0.864681															VQLAGTRESVDSAKPRV	27.1337	27.4334	27.2313	27.2806	27.792	26.8865	0.855864
DMHDFFVGLM[-1]	27.9535	27.8432	28.6261	28.0637	28.0858	28.1396	0.8648															AADLGLKRGYRMVVNEGADGGQSVYHI[-1]	23.0926	23.1927	23.1251	22.4204	24.2758	23.0297	0.856811
AVPRGEAAGAVQEL	26.4966	26.6977	26.1631	26.9362	25.8063	26.828	0.86511															SDFLTYKSGVYK	21.5763	21.7863	21.6165	22.4313	20.8808	21.9298	0.858676
Q[-17]LYENKPRRPYIL	28.6353	29.5499	29.4411	29.1017	29.5642	29.1367	0.865134															M[+42]EMDKRIYLEL	24.8905	24.0231	24.5323	24.7745	23.4436	24.9246	0.859036
ESKDQLSEDASKVITYLRRLVNAVGSGRSQSGPNGDRAA	23.1551	24.2966	23.9945	23.5346	24.8915	23.3378	0.867609															TLQPPASSRRRHFHHALPPARHHPDLEAQ	25.0235	25.176	24.9783	24.4698	26.1912	24.8167	0.859306
YGGFMKKMDELYPMEPEEEANGGEILA	25.8084	26.0054	26.2198	26.1073	25.9115	25.9439	0.867997															DESVARADAHSMELEEKTHSREQSSQESGEET	22.6211	23.7032	22.8228	22.5338	24.1494	22.8027	0.85991
M[+42]LSPAMSFLKSFPPPGSADGL	25.1177	23.722	24.8407	24.594	23.9677	24.8534	0.86843															MDELYPMEPEEEANGGEIL	25.616	26.0217	26.1224	25.5818	25.9309	26.1238	0.861539
AGDETPDVDPELLRYLLGRILTGSSEPEAAPAPRRL	26.9112	26.3628	27.1261	27.243	26.3084	27.0364	0.871681															LLGPHAIDNHRSFSDKHGLT[-1]	23.0468	23.9135	23.0765	22.9279	24.3409	23.0643	0.861764
ANPNSAIFGGARPREEVVQKEQE	25.6033	25.0834	24.8963	25.1269	25.4573	25.1214	0.872396															LEGEDDPDRSMKLSF	25.8426	25.708	25.7684	25.9992	25.6107	25.6374	0.864544
PLDSQSIYQLIEI	24.9475	24.5636	23.8001	24.6083	24.3049	24.5744	0.875008															VFDVELLKLE	23.0982	22.1193	22.6715	23.0686	21.4151	23.0685	0.865033
PVLEPGKTEVTGYFPKGTWYNMQMVS	23.8751	24.0644	24.0583	24.4361	23.5136	24.1859	0.878684															LEGEDDPDRSMKLSFRT	25.6541	25.2566	25.5138	25.7589	25.0514	25.487	0.86636
SHHLAHYRAS[+80]EEEPEYGEES	25.04	25.0529	25.7919	25.7052	24.9858	25.0288	0.879521															AGGHKLGLGLEFQA	24.5381	24.5892	24.7476	25.0744	24.1968	24.46	0.866666
VPSPVS[+80]SEDDLQEEEQLEQAIKEHLGPGSS[+80]QEMERLA	23.5456	23.2961	23.428	24.0047	22.5165	23.5333	0.879736															SEASAKKKDESVARADAHSMELEEKTHS[+80]REQS[+80]SQES[+80]GEET	23.0746	24.0264	23.2965	22.9837	24.1275	23.0367	0.868275
RPVKEPRSLSAASAPLVETSTPLRL	25.9491	25.9346	25.0179	25.6324	25.4939	25.6278	0.88217															A[+42]RPRPREYKAGDLVFA	24.2035	24.1007	24.0956	24.44	23.8019	24.2584	0.870675
LRPPEPHPRDRSGLVP	27.0397	26.9874	27.0019	26.9319	27.5451	26.6741	0.882553															A[+42]TSNNPRKFSEKIALH	22.7655	22.4053	22.1124	22.1389	23.0482	21.8969	0.875631
AEPAERGAEDALGGHQGALERE	25.5186	25.4502	25.3229	24.9315	25.7611	25.4824	0.884164															AGVTVDELGKVLTPTQVMNRPSSISWDGLDPGKLYTL	24.9499	24.1331	24.8083	24.5204	24.5263	24.993	0.875704
VDPELLRYLLGRILTGSSEPEAAPAPRRL	24.7574	25.5543	25.051	24.7215	25.6933	25.1136	0.887345															DVAHEILNEAYRKVLDQLSARKYLQSVV	20.9896	21.7078	21.578	21.6167	21.6522	20.8396	0.87983
SHHLAHYRASEEEPEYGEESRSY	23.7179	23.8427	24.6625	24.1006	24.4549	23.4829	0.888053															YGGFMRRVGRPEWWMDYQ	26.3904	26.5673	26.4842	26.6096	26.3345	26.453	0.882073
FPKPEGSQDKSLHNRELSAERPLNEQIAEAEADKI	25.8051	26.199	25.5339	25.474	26.6523	25.597	0.890386															PLTAQHENFRKKQIEEL	26.0564	25.9929	25.6729	25.7293	26.64	25.5211	0.884874
PMFIVNTNV	22.2335	22.0498	21.1385	20.6742	22.1292	22.3442	0.890663															ALDIYSAVDDASHEKELPR	23.6345	24.5904	22.7855	24.7689	22.2052	24.4743	0.886869
VEDAGDETPDVDPELLRYLLGRILTGSSEPEAAPAPRRL	25.3096	24.1886	25.1499	25.0361	24.2951	25.1252	0.89107															QGGDFTRHNGTGGRSIYGEKF	29.1374	28.9352	28.9023	28.6992	29.4601	28.6976	0.888788
SPQLEDEAKEL	26.0451	26.2878	26.6257	26.3514	26.1962	26.3357	0.893003															KAPSGRMSVLKNLQSLDPSHRISD	25.0335	25.2171	24.5082	24.4883	25.9548	24.5495	0.888924
PIASIHSVDLDLL	24.0906	24.0245	24.7417	24.7589	23.89	24.3529	0.893716															A[+42]RPRPREYKAGDLVFAKM	25.5972	26.1288	25.5026	24.7885	26.6022	25.5894	0.889539
Q[-17]PVVPAEATDPVEQRAQEAPRRQL	28.0241	28.3476	28.0422	28.2857	28.2293	27.9607	0.893951															ALNSVAYERSAMQNYE	25.3608	25.7277	25.2211	25.5104	25.5344	25.1849	0.894428
STGEKGFGYKGSSFHRII	24.3424	24.1485	24.7122	23.5452	25.0583	24.4052	0.896591															VLTDPDAPSRKDPKFREWHH	24.706	25.2938	25.0674	24.6871	25.9423	24.6327	0.894702
ADK[+42]PDM[+16]GEIASFDKAKLKKTETQEKNTLPTKETIEQEKRSEIS	26.7261	26.4474	26.3609	25.8148	26.7505	27.1341	0.899083															AVPRGEAAGAVQEL	26.6941	26.1	26.9291	26.9094	26.0178	26.6485	0.898417
APSDPRLRQFLQKSLAAATGKQELAKY	23.8445	23.176	22.9205	23.1585	23.5185	23.3818	0.900427															YIQQVRKAPSGRMSVLKNLQSLDPSHRISD	25.3509	25.2169	24.6489	24.6311	26.0851	24.2591	0.89928
DADSS[+80]VEKQVALLKALYGHGQIS	23.9083	23.9501	24.2096	24.2108	23.6572	24.1227	0.901766															AEDQELESLSAIEAELEKVAHQL	23.0213	23.0157	22.9821	22.8409	22.9219	23.2122	0.903144
YGGFLRRIRPKLKWDNQ	22.8961	24.4823	25.4594	23.1358	25.2677	24.0654	0.905128															PLPSKETIEQEKQAGES	25.8067	26.0392	26.0682	26.2388	25.961	25.6401	0.903565
SGQLGLPDEEN	28.0197	28.1708	28.1365	28.5174	27.2607	28.7181	0.908035															VEKVDELKKKYGI	24.4967	25.5449	25.7294	24.9943	25.7329	24.8668	0.906056
AVGHPC[-1]GPQGIC[-1]GQTGLLQLLGDLSRGQETLAKQTPQLEAWV	25.5156	25.196	25.922	25.7403	25.5961	25.3815	0.91032															LLVDQLIDL	21.6758	20.8839	21.2088	20.7184	22.0927	21.1296	0.908246
SVDQDLGPEVPPENVLGALL	29.4851	28.7485	29.0534	29.2294	28.8364	29.3099	0.914662															LENPSPQAPARRLLPP	29.8716	30.0245	29.7793	30.2525	29.3735	30.147	0.914948
SGSNKSSYEGHPLSEERRPSPKESKEADVATVRLGE	25.7727	25.5716	25.2654	25.6318	26.0403	24.8035	0.914803															SPSPTPATQSPKKPPAKDPLADLNIKDFL	27.0328	26.4023	26.7896	26.3045	26.7505	27.0714	0.914966
QGGDFTRHNGTGGRSIYGEKFEDENFILKHTGPGILSM	27.941	27.6032	27.3527	27.5873	27.7255	27.5229	0.915614															DLRKLAVNMVPFPRLHF	21.4419	20.439	21.1334	21.3466	20.5727	21.2239	0.915751
LPENGGNRAEDSSEGHEEEVLGGRGE	23.2234	23.066	22.9725	23.5868	23.1231	22.4439	0.920667															DLQRVRGDLGAALDSWIT	23.7541	24.4975	24.3919	24.5196	23.3565	24.6168	0.919545
YPSKPDNPGEDAPAEDMARYYSALRHYINLITRQRY[-1]	28.8463	28.9037	28.3394	27.8772	29.3593	28.7097	0.923194															V[+42]NPTVFFDIT	26.904	26.5339	26.8202	26.4314	26.6978	27.0605	0.920208
PVFDNLMQQKLVDKNIFS	23.9417	24.2698	24.2448	24.3586	23.8322	24.2106	0.927554															LVQLAGTRESVDSAKPRVY	27.0232	27.0425	26.8501	27.1128	27.2093	26.5266	0.924618
RLQEQEELENYIEHVLLHRP	22.987	22.6119	23.5302	23.4958	22.616	22.9131	0.930034															TPPGEELADSQAAGGNQKKGDKTPGSGGANLKGDRSRLL	24.5699	25.2295	24.1222	23.8686	25.7828	24.0733	0.928459
GFGDLKTPAGLQVL	25.1365	25.0841	25.2949	25.3527	24.84	25.3741	0.931083															SPQLEDEAKEL	26.2654	26.2446	26.4559	26.7143	25.7125	26.6312	0.929931
A[+42]RPRPREYKAGDLVFAKM	24.6109	25.1441	25.7872	24.7353	26.033	24.9192	0.931469															APSDPRLRQFLQ	24.5891	24.3431	24.5114	24.5384	24.5764	24.2978	0.931691
NHPDSELESTANRHGEETEEERSYEGANGRQHRGRGREPGAHSALDTREE	25.3072	25.2713	25.5135	25.5086	25.8706	24.7987	0.933789															VQMGVAPLKGIRRPDQALFPEFPGLSLNGLKKTTADRAEEVLLQKAEALAEVLDPQNRES	25.3159	26.0184	25.3636	25.3132	26.2701	24.9939	0.932323
APSDPRLRQFLQKSLAAATGKQELAKYFLAELLSEPNQTENDALEPEDLPQAAEQDE	23.2429	23.3229	22.6102	23.1122	22.7711	23.367	0.934715															SASNRIIAAKDHASIQMNV	24.3011	23.4398	24.2001	23.8343	24.3406	23.8484	0.93562
AGNSDLILPVPAFNVI	24.5042	23.8406	23.8563	23.9973	23.9849	24.2799	0.936332															YGGFLRKYP	26.9059	27.2756	27.3806	27.7128	26.5927	27.3435	0.939646
NLEDDIVFNTFRMGKAFQKEDTAE	24.3037	24.1102	24.7702	25.7358	23.304	24.3268	0.937732															Q[-17]YDGVAELDQLLHY	26.9959	27.4009	27.431	27.2241	27.3347	27.3018	0.9431
APPGRPDVFPPPLSSEHNGQVAEDAVSRPKDDGVPEVRAA	28.5755	28.7502	28.6498	28.5364	29.0615	28.3218	0.938415															PIASIHSVDLDLL	24.4097	23.7194	24.2643	24.5721	23.4574	24.4578	0.943108
ENPSPQAPARRLLPP	25.0142	25.4918	25.0082	25.0283	25.4939	25.0459	0.939226															Q[-17]GGDFTRHNGTGGRSIYGEKFEDENFILKH	26.2991	26.0767	26.1923	25.8169	26.9254	25.9046	0.945527
DADSSVEKQVALLKALYGHGQIS	26.4014	26.8261	26.5009	26.8561	26.398	26.5194	0.94008															ERGDLGEVGAWRPH	22.741	23.0276	23.2938	23.3015	22.8727	22.8416	0.946599
M[+42]LSPAMSFL	26.454	25.8275	27.0888	26.3981	26.47	26.5808	0.946635															PLTAQHENFRKKQIEELKGQEVSPKVYFM	23.8705	24.1889	22.2863	22.6403	24.3698	23.1935	0.95443
AGNSDLILPVPAFNVINGGSHAGNKLAMQEF	25.1037	24.3592	24.6149	24.6788	24.4377	25.0177	0.948888															SHHLAHYRAS[+80]EEEPEYGEESRSY	26.8798	27.1597	26.97	27.0001	27.297	26.6768	0.954899
ELQETQQERENEREEEAEQE	28.4023	28.3447	28.278	28.6295	28.0909	28.2715	0.948979															LLDEGHYPV	26.9965	27.2203	27.4074	28.018	26.3862	27.3065	0.955633
AVPRGEAAGAVQELA	23.7125	23.5857	23.1871	23.8784	22.819	23.7262	0.957923															ANPNSAIFGGARPREEVVQKEQE	25.0657	25.1261	25.2445	24.8626	25.5874	25.0246	0.957644
GDGEEEDGDEDEEAEAPTGKRVAEDDEDDDVDTKKQKTEEDD	22.2297	22.6187	23.2964	22.9464	22.8841	22.3723	0.95984															ELFADKVPKTAENFRAL	25.6359	25.1402	25.5616	25.4469	25.0933	25.8411	0.959074
A[+42]DKPDM[+16]GEIASFDKAKLKKTETQEKNTLPTKETIEQEKRSEIS	26.7444	26.2778	26.2418	25.5591	26.5662	27.2148	0.962586															S[+80]HHLAHYRASEEEPEYGEESRSY[+80]	28.8489	28.7047	28.5436	29.0427	28.5066	28.5784	0.960005
NHPDSELESTANRHGEETEEERSYEGANGRQH	26.3453	26.6783	26.4755	26.3745	27.3093	25.7578	0.968784															SGSNKSSYEGHPLSEERRPS[+80]PKESKEADVATVRLGE	25.4573	25.6516	24.6807	24.6223	26.219	24.8567	0.96048
VKLIESKEAFQEAL	26.548	26.4076	26.3157	26.0535	26.5126	26.7274	0.973585															GDLGAALDSWIT	22.2525	22.62	21.9534	21.8839	22.7734	22.1255	0.967259
LPGKKTTKL	19.862	19.1516	19.0423	19.6378	19.7433	18.6294	0.974126															A[+42]GLGHPSAFGRATHAVVR	25.0077	25.0897	24.9521	25.0573	25.2163	24.7578	0.967715
M[+42]EMDKRIYLEL	24.5188	24.3528	25.2072	25.2147	24.0788	24.7452	0.976126															DYAGVTVDELGKVLTPTQV	23.5916	23.1398	24.0411	24.0158	22.8454	23.9709	0.967824
FGGFTGARKSARKLANQ	26.9594	27.4146	26.6035	26.3634	27.9152	26.6496	0.976819															IQKTPQIQVYS	24.4528	24.134	24.9352	24.8339	24.4143	24.3085	0.969436
Q[-17]GGDFTRHNGTGGRSIYGEKFEDENFILKHTGPGILSM	26.6848	26.5163	26.23	26.4848	26.496	26.4382	0.977006															SANSNPAMAPRERKAGC[-1]KNFFWKTFTSC[-1]	26.2529	26.4625	26.0312	25.5493	27.2375	25.8968	0.970276
APSGRMSVLKNLQSLDPSHRIS	23.1822	22.7736	23.1138	22.396	23.7998	22.9123	0.97757															ARPRPREYK[+42]AGDLVFAKMK	23.9936	24.0388	23.8489	23.4107	24.9168	23.606	0.972604
QLYENKPRRPYIL	24.5293	24.8175	24.7468	24.6338	25.2031	24.234	0.980683															PREPSNPDRLKGFGY	26.08	25.7024	25.9738	25.8413	25.9012	26.0019	0.975892
LSDDDRVTWAEQQYEKERS	24.9847	25.0679	24.3083	24.85	24.1201	25.4227	0.982202															SPLQISM	27.6932	27.4588	28.0291	27.9347	27.5477	27.6795	0.975951
MDELYPMEPEEEANGGEILA	26.3573	26.2969	26.6297	26.655	26.2665	26.3729	0.982952															TGPGILSM	27.6932	27.4588	28.0291	27.9347	27.5477	27.6795	0.975951
VPERAPLPPPVPSQFQ	26.0207	25.6235	25.7155	25.4015	25.7624	26.1815	0.985855															GFGDLKTPAGLQVL	25.1182	24.7661	25.063	24.9282	24.7424	25.2597	0.977319
LLDEGHYPVRESPIDTA	25.9618	26.3575	27.0836	26.7215	26.171	26.4945	0.989011															DMHDFFVGLM[-1]	27.8746	28.3574	28.2929	28.2066	27.8222	28.5186	0.977683
AGGHKLGLGLEFQA	24.7855	24.5532	25.1496	24.5885	24.7321	25.1769	0.990773															M[+42]EMDKRIYLELRNRTPSDVKEL	23.7917	23.7112	23.7356	23.2821	24.1338	23.8432	0.979603
SGSAKVAFSAIRSTN	29.513	29.5955	29.4264	29.2239	29.8124	29.5047	0.991449															PPLAPDDDPDAPAAQLARALLRA	25.428	25.211	25.5056	25.1527	25.3965	25.5837	0.98081
AASAPLVETSTPLRL	24.2199	24.058	23.5692	24.2085	23.4564	24.1737	0.99321															RVAPEEHPVLLTEA[-1]	25.7306	26.6204	27.0872	26.3568	26.7554	26.2998	0.984437
NHPDSELESTANRHGEETEEERSYEGANGRQ	25.3338	25.4355	25.656	25.2827	26.1713	24.969	0.998452															APSGRMSVLKNLQSLDPSHRIS	23.5551	23.8176	22.4547	23.2416	23.2297	23.376	0.988084
RVAPEEHPVLLTEA[-1]	26.6901	26.4143	26.1166	25.9365	27.0299	26.2533	0.999147															AGVTVDELGKVLTPTQV	25.9246	25.3904	25.7824	25.5726	25.539	25.9807	0.994173
AVPRGEAAGAVQELARALAHLLEAERQE	29.7459	29.7794	30.5549	30.0344	30.1337	29.9125	0.999661															Q[-17]QETAAAETETRTHTL	24.1454	24.0836	24.5406	24.7692	23.6594	24.3396	0.999092

## Sheet: Nucleus Accumbens
1st_Nac_Migraine									2nd_Nac_Migraine													1st_NAc_OIH									2nd_NAc_OIH
Peptide ID	MC1	MC2	MC3	M1	M2	M3	pvals		Peptide Modified Sequence	MC1	MC2	MC3	MC4	MC5	M1	M2	M3	M4	M5	pvals		Peptide ID	OC1	OC2	OC3	O1	O2	O3	pvals		Peptide Modified Sequence	OC1	OC2	OC3	OC4	OC5	O1	O2	O3	O4	O5	pvals
PMFIVNTNVPRASVPEGFLSEL	24.9111	24.8757	24.7897	23.4777	23.5009	23.4797	3.08025e-06		AEEAFVNDIDESSPGTEWERVARL	23.1559	23.3511	23.3037	23.4488	23.4156	22.9402	22.9987	23.2842	23.0322	22.8182	0.00840721		ELFADKVPKTAENF	22.0881	22.3035	22.8847	19.3607	19.2062	17.9818	0.00197494		VNDIFERIAGEASRL	19.185	18.7632	18.8914	18.9187	19.0309	18.601	18.4461	18.4139	18.3542	18.4346	0.000259951
AVGHPC(-1.01)GPQGIC(-1.01)GQTGLLQLLGDLSRGQETLAKQTPQLEAWVREPLEE	22.137	22.6235	22.6639	18.5453	18.5475	18.6771	2.42855e-05		M(+42.01)DVFMKGLSKAKEGVVAA	22.036	21.6104	21.7948	21.5961	21.2834	21.1553	21.3129	21.0193	21.2958	21.3701	0.0144536		ATPLNQVANPNSAIFGGARPREEVVQKEQE	21.3824	23.0739	23.0007	18.0291	17.8169	19.0109	0.00318458		PIASIHSVDLDLL	23.5803	23.395	23.629	23.4447	23.2587	23.2125	23.0309	23.1443	23.1292	23.0743	0.00156564
GPTGPDVEDAGDETPDVDPELLRYLLGRILTGSSEPEAAPAPRRL	22.574	23.2279	22.1567	19.8574	18.4643	19.4769	0.00286122		SGGTTMYPGIADRMQKEITAL	23.0899	22.6285	22.7609	23.1232	22.5193	22.249	22.3956	22.5631	22.5182	22.2579	0.0145059		NPEPQDQGELFQGVDPR	20.6124	21.3535	22.1327	18.479	17.084	17.1992	0.00380854		KELASQPDVDGFLVGGASLKPEFVDIINAKQ	22.1357	22.1649	22.1433	22.0316	22.1285	21.7746	21.3333	21.8646	21.5452	21.8994	0.00399683
DVDIRKDLYANTVLSGGTTMYPGIADRMQKEITAL	21.4161	22.258	23.7228	16.5742	18.0523	17.8276	0.00364294		S(+42.01)YGRPPPDVEGMTSL	25.0409	25.2747	25.131	25.1996	25.2416	24.5371	24.8189	25.2293	24.5642	24.6746	0.0145881		V(+42.01)NPTVFFDIT	22.8247	22.5737	21.93	24.2055	24.488	24.0061	0.00400285		AEWDDYVPKLYEQLSGK	22.1971	21.9354	22.2086	22.1433	22.0658	21.8655	21.3759	21.8033	21.7446	21.8074	0.00485559
ELSAERPLNEQIAEAEADKI	24.3356	23.7871	23.8801	20.0546	21.7955	21.0515	0.00467501		MNRPSSISWDGL	21.01	20.6239	20.8281	20.7771	20.6932	19.9567	20.5528	20.664	20.3011	20.3788	0.0168979		GNPDDSFLEDEGEDRNGVTLTEK	20.7812	20.757	21.311	17.7934	17.191	15.2188	0.00616673		A(+42.01)ASVDLELKKAFTEL	23.3374	22.9451	23.1329	23.0484	23.162	22.9705	22.762	22.8175	22.8611	22.8209	0.00541205
MDELYPMEPEEEANGGEIL	22.9429	23.9506	24.1287	20.8311	21.4624	20.3382	0.00473118		RPSSISWDGLDPGKLYTL	23.3317	23.002	23.2034	23.2776	22.921	22.6387	23.1028	22.6663	22.945	22.5899	0.0229829		ALDIYSAVDDAS(+79.97)HEKELPRRQL	24.8137	22.6549	22.9014	19.5968	20.5677	19.7165	0.00947026		VFDVELLKLE	23.4415	22.7373	23.3511	23.1202	23.4302	22.4333	22.7177	22.743	22.8674	22.6097	0.00723757
A(+42.01)DQLTEEQIAEFKEAFSLFDKDGDGTITTKELGTVMR	22.1317	20.5303	21.0824	18.3672	16.6797	17.2156	0.00501691		PAVPPPPAPLQI	22.397	21.5905	22.2751	21.7457	21.543	20.9316	21.5189	21.772	21.0954	20.9412	0.0275561		GEAAGAVQELARALAHLLEAERQE	23.349	24.2786	23.8483	24.951	25.5292	25.2364	0.0110723		GFGDLKTPAGLQV	23.4758	23.5116	23.7133	23.7573	23.9115	22.8036	23.4064	23.2351	23.4008	23.2775	0.0111632
PYQVPSGPAGAPPMPGGPHSYH	23.6276	23.8497	23.9333	20.8321	22.2202	21.1014	0.005107		ISSSISEDPVPI	23.9724	23.3705	23.5412	23.4495	23.4003	22.6885	23.7345	22.6241	22.7987	22.7533	0.0276994		LPETFDAREQWSN	21.8437	23.0991	22.9172	20.2115	18.3662	20.1471	0.0134035		RVDYAGVTVDELGKVLTPTQVMNRPSSISWDGLDPGKLYTL	23.6182	23.4449	23.5641	23.3129	23.5119	23.3298	23.2439	23.0396	23.1799	23.3752	0.0119149
APPGRPDVFPPPLS(+79.97)SEHNGQVAEDAVSRPKDDGVPEV	23.9673	24.1085	23.8044	20.8731	22.0897	20.2256	0.0063612		SLGGGTGSGMGTLLISKIREEYPDRIMNTF	24.0396	23.2988	23.9145	23.7416	23.2865	23.0033	23.1024	23.3234	23.4814	22.7768	0.0309204		RAQEEADAEERRLQEQEELENYIEHVLLHRP	23.5937	23.2523	23.0085	24.9873	24.1081	24.4822	0.0154201		DADEGDTLANSSDLLKELLGTGDNRAKDSHQQESTNNDEDMS	27.7237	27.4003	27.4835	27.8185	27.068	27.9179	27.7597	27.9526	28.0442	28.1971	0.0133718
SLGGGTGSGMGTLLISKIREEYPDRIMNTF	24.4371	24.0937	23.9766	21.3555	21.7023	22.7133	0.0064251		PEGAVKPPANKYPIFFF	21.8633	20.9641	21.5614	21.3813	20.7485	20.0177	20.857	20.7576	20.9458	20.5811	0.0324998		M(+42.01)EMDKRIYLEL	23.9286	23.4695	25.0056	25.9718	26.2694	25.7884	0.0170005		AAAGDKLVVVDF	21.7746	21.753	21.734	21.5882	21.9799	21.0409	21.666	20.9523	21.5324	21.379	0.0176145
TNEIVEEQYTPQSLATLESVFQELGKLTGPSNQ	26.2338	25.5283	25.8297	23.6286	23.6323	24.5564	0.00651622		RVDYAGVTVDEL	21.3987	21.1713	21.3898	21.5946	21.303	21.1044	21.0021	21.3833	21.0683	20.7967	0.0333141		RPKPQQFFGLM(-.98)	29.0188	28.5435	29.1769	26.9804	25.9808	27.6536	0.0173708		GFGDLKTPAGLQVLNDYL	23.469	23.0603	23.2307	23.4482	23.4201	23.0091	22.9216	23.1418	23.1677	23.0689	0.019476
APSDPRLRQFLQKSLAAATGKQELAKYFLAELLSEPNQTENDALEPEDLPQAAEQDEMRLELQ(-.98)	20.7512	22.1921	24.0648	16.5039	14.6961	17.3262	0.00753808		M(+42.01)DVFMKGLSKAKEGVVA	21.8909	21.2182	21.7678	21.308	20.8408	20.5959	21.0477	20.8498	20.9036	21.0461	0.0381459		LPLAGVFSLRAPGRAWAGLGSPLS	22.2837	22.6128	22.8637	23.3496	24.4289	24.1991	0.0188911		A(+42.01)SGVAVSDGVIKVFNDMKVR	21.6349	21.4486	21.8051	21.7049	22.0623	21.1695	20.6527	21.5478	21.5328	21.1817	0.0278882
FPKPEGSQDKSLHNRELSAERPLNEQIAEAEADKI	24.7521	25.0471	25.5	19.2691	22.2032	19.4943	0.00782786		DGLDPGKLYTL	22.3671	21.6975	22.1153	21.7248	21.5185	20.7888	21.9062	21.451	21.2162	21.149	0.0421025		AQEEADAEERRLQEQEELENYIEHVLLHRP	25.3278	25.9008	26.3161	27.0932	26.6911	27.1992	0.0244481		Q(-17.03)AEATRQAAAQEERLADLASDLLLQYLLQGGARQ	22.067	22.2345	21.8085	22.1614	21.7229	21.4209	21.302	21.8334	21.5923	21.874	0.0301367
APSDPRLRQFLQKSLAAATGKQELAKYFLAELLSEPNQTENDALEPEDLPQAAEQDEMRLELQ	23.8894	24.8034	26.5638	18.4413	19.1978	21.1605	0.00826155		DMNAANVGWNGSTFA	24.8101	24.4936	24.7282	25.0984	24.6934	24.3952	24.6026	24.6425	24.5014	24.1703	0.0481763		AEDQELESLSAIEAELEKVAHQLQALRR(-.98)	23.6764	22.0519	22.1233	24.463	24.2957	24.3406	0.0303317		DADEGDTLANSSDLLKELLGTGDNRAKDSHQQESTNNDEDMSKRYGGFMRSL	20.2669	20.387	20.5847	20.7677	19.9885	20.6313	20.9343	20.7119	20.6878	20.9405	0.0329909
PRASVPEGFLSELTQQL	23.8065	23.7464	24.7987	21.7306	22.6046	21.7202	0.00954616		GWTLNSAGYLLGPHAIDNHRSFSDKHGLT(-.98)	24.2809	23.2781	23.8378	23.9189	23.4899	23.2475	23.5375	22.5944	23.4685	23.1553	0.0487433		RLSPVPPVPGAPPTYISPLGGGPGLPPMMPPGPPAPNTNPFLL	23.4669	23.5662	23.4315	21.0747	22.1967	22.6521	0.0323591		VSAWDDRIAEGTFPGKI	21.4656	21.4544	21.4135	21.0078	21.3994	20.4967	21.197	20.3764	21.2446	20.914	0.0342412
RLSPVPPVPGAPPTYISPLGGGPGLPPMMPPGPPAPNTNPFLL	23.4887	23.982	24.6312	22.1503	22.5859	21.7844	0.00998104		VNDIFERIAGEASRL	22.6901	22.742	23.1195	22.5825	22.7832	22.3281	22.19	22.8397	22.5577	22.3884	0.0549325		DLQRVRGDLGAALDSWIT	24.2548	22.7806	22.8902	25.1921	25.418	24.5352	0.0327852		S(+42.01)QAEFDKAAEEVKRLKTQPTDEEMLFIYSHFKQA	22.2423	21.9025	22.3256	21.7078	22.1841	21.9453	21.5863	21.8987	21.6427	21.4946	0.0390806
TNEIVEEQYTPQSLATLESVFQELGKLTGPS	22.2039	21.7648	22.2656	19.3294	16.1348	18.0408	0.010757		NLNPNAKEFVPGVKY	22.7884	22.7416	23.1749	22.6244	22.7909	22.3623	22.2434	22.8512	22.6655	22.3847	0.0568409		Q(-17.03)MAVKKYLNSILN(-.98)	24.2331	23.1061	22.8903	24.9143	24.9074	24.4598	0.0379819		M(+42.01)EMDKRIYLEL	25.2394	25.0791	25.3222	25.1523	24.5817	24.8457	24.3078	24.8045	24.7389	24.7003	0.0401653
LPLAGVFSLRAPGRAWAGLGSPLS	23.9391	23.4041	23.236	20.9024	21.9995	22.1146	0.0136111		S(+42.01)YGRPPPDVEGMTSLKVDNL	24.2149	24.5327	24.0628	24.3539	24.5993	24.0277	23.8949	24.3999	23.6322	24.0695	0.0606021		PVFDNLMQQKLVDKNIFS	22.1333	22.7744	22.5171	23.9463	23.4967	22.9908	0.0394624		TNEIVEEQYTPQSLATLESVFQELGKLTGPS	21.9914	22.0461	21.6292	22.0883	21.6758	21.2605	21.523	21.8528	21.3787	21.6714	0.0402513
GKVLTPTQVMNRPSSISWDGLDPGKLYTL	22.2596	22.584	23.0547	18.8426	20.6343	20.5724	0.0142963		DLRKLAVNMVPFPRLHFF	19.909	18.8955	20.3551	19.4885	18.1153	18.1994	17.8448	19.054	18.4	18.4888	0.0613096		RPVKEPRSLSAASAPLVETSTPLRL	24.5466	22.5934	22.5895	21.7162	18.8069	18.5843	0.0420598		VKLIESKEAFQEALAAAGDKLVVVDF	25.0242	24.5092	24.9585	24.8582	24.6264	24.5938	24.5854	24.3853	24.5416	24.5785	0.0403599
GFGDLKTPAGLQVLNDYL	23.763	24.1425	25.1746	22.1343	22.7331	22.6018	0.015192		A(+42.01)SGVAVSDGVIKV	25.0212	24.3689	24.7375	24.3806	24.0543	23.5442	24.6728	23.8806	24.0073	23.6292	0.0615404		VDPELLRYLLGRILTGSSEPEAAPAPRRL	23.5292	20.6503	20.0494	24.8175	24.5941	24.1408	0.0466047		EQEELENYIEHVLLHRP	17.3307	16.2068	17.9324	17.8633	16.9597	16.9083	16.0828	16.5009	15.9692	16.4917	0.0421671
SPVPPVPGAPPTYISPLGGGPGLPPMMPPGPPAPNTNPFLL	23.0837	23.5243	24.0843	22.2468	21.5462	20.7052	0.0177622		VPSPVS(+79.97)SEDDLQEEEQLEQAIKEHLGPGSSQEMERLAKVS	24.1772	24.5431	24.5142	24.5477	24.6483	25.1173	24.4359	24.7746	24.6641	24.9045	0.0691963		Q(-17.03)PVVPAEATDPVEQRAQEAPR	22.8181	20.8116	24.5081	20.4393	18.7204	18.3982	0.0469038		GKVLTPTQVMNRPSSISWDGLDPGKLYTL	22.85	22.4709	22.8938	22.5704	22.3426	22.4183	22.1082	22.454	22.4178	22.1752	0.0423915
SQENPNTYSEDLDV	24.6032	25.2338	25.5165	21.6392	23.7007	21.8263	0.0185195		S(+42.01)VFGKLFGAGGGKAGKGGPTPQEAIQRL	23.4376	22.5678	22.9909	22.6004	22.3351	22.1894	22.4777	22.3179	22.6311	21.8305	0.0694626		ARPVKEPRSLSAASAPLVETSTPLRL	28.1755	26.5776	26.5503	25.3963	23.5737	25.4157	0.047119		M(+42.01)LSPAMSFL	24.6582	24.4692	24.5982	24.6217	24.2654	24.2675	24.058	24.147	24.5	24.3691	0.0436245
V(+42.01)NPTVFFDITADDEPLGRVSF	27.1231	25.4275	28.0256	24.298	22.8048	23.5571	0.0194812		GKVLTPTQVMNRPSSISWDGLDPGKLYTL	22.6441	22.5725	22.4186	22.6379	22.4572	22.2883	22.5225	22.2676	22.5481	22.3083	0.0714702		PYQVPSGPAGAPPMPGGPHSYH	21.5493	22.1718	22.6523	21.514	20.4014	20.4712	0.0507171		M(+42.01)DVFMKGLSKA	21.9579	21.547	21.735	21.5296	21.7936	21.3588	21.2492	21.6216	21.6541	21.1496	0.044121
VPSPVS(+79.97)SEDDLQEEEQLEQAIKEHLGPGS(+79.97)SQEMERLAKVS	23.3953	25.1074	25.1303	17.6467	21.4369	20.329	0.0199123		PSSISWDGLDPGKLYTL	24.0517	23.9563	24.1562	24.0109	23.9225	23.6518	23.858	24.1029	23.6648	23.8735	0.07369		AEEAFVNDIDESSPGTEWERVARL	21.1253	20.9761	21.2331	19.4451	20.2843	20.6301	0.0509822		A(+42.01)SGVAVSDGVIKV	24.4228	23.6732	24.6404	24.4489	24.5073	23.1867	23.5774	23.7855	24.3556	23.7633	0.0448035
PSSISWDGLDPGKLYTL	23.8259	24.0699	24.8419	19.3251	21.8085	21.8066	0.0208075		A(+42.01)EDIKTKIKNY	28.257	26.8872	27.6806	27.4125	27.2987	26.6584	26.7144	27.3541	27.3283	26.588	0.0754065		E[-18]EKEEDVEAEERGDLGEVGAWRPH	23.8516	23.0623	22.5976	21.9972	18.7496	20.4553	0.051314		ISSSISEDPVPI	23.8142	23.1789	23.8275	23.9122	24.0643	22.4648	23.0799	23.0343	23.7678	23.37	0.0469368
AEEAFVNDIDESSPGTEWERVARL	22.599	22.76	23.7469	17.6338	20.8188	19.7578	0.0223181		PMFIVNTNV	25.3088	25.0113	25.1424	25.3228	24.9392	24.7425	25.0846	25.1759	24.7615	24.7637	0.0827178		Q(-17.03)YDGVAELDQLLHY	25.1738	25.8794	25.8454	26.1889	26.8064	26.3139	0.0538623		SPLQISM	26.9467	27.0955	27.1024	26.7815	26.2374	26.6983	26.3008	26.3823	26.0914	26.4972	0.048971
S(+42.01)YGRPPPDVEGMTSLKVDNL	21.507	23.2048	24.0211	16.6586	20.1719	18.3453	0.0227969		PIEHGIITNWDDMEKIWHHTFYNEL	21.4826	20.4043	21.547	21.3599	20.2072	20.177	20.2315	20.5813	20.8508	19.9268	0.0853536		SVDQDLGPEVPPENVLGALLRV	26.937	26.4467	26.733	27.2656	27.5158	26.9903	0.0568239		TGPGILSM	26.9411	27.0955	27.1023	26.7815	26.2374	26.6983	26.3008	26.3823	26.0914	26.4972	0.0492558
DADEGDTLANSSDLLKELLGTGDNRAKDSHQQESTNNDEDMS	25.5131	26.9099	26.9687	23.6754	25.0201	23.6971	0.023109		LEGEDDPDRSMKLSFRT	25.0322	25.1634	24.2876	24.8641	25.4433	25.3123	25.3637	25.1536	25.3332	25.554	0.0941763		Q(-17.03)PVVPAEATDPVEQRAQEAPRRQL	23.5855	26.2182	27.1942	20.7255	20.2319	23.82	0.0589629		IGDEDTVTGFLLGGIGELNKNRHPNFLVV	19.4707	19.5622	19.501	19.4491	19.7911	19.5771	18.5447	18.4136	18.5685	19.5632	0.0493845
A(+42.01)DQLTEEQIAEFKEAFSLFD	21.4039	20.5281	24.3418	17.6041	13.5698	16.9453	0.023611		YTVFDRDNNRVGFANAVV	26.0601	25.7611	25.6736	25.918	25.6052	25.4512	25.9701	25.3999	25.5729	25.1987	0.0984158		A(+42.01)GAAEDVRVLFGAAVRA	24.5584	25.3757	24.3049	25.4849	26.0301	25.5689	0.0600908		V(+42.01)NPTVFF	23.9349	23.7725	23.9112	23.8068	22.9409	23.5991	23.0021	23.1194	23.1937	22.9123	0.0500362
LEGSFLGGSEAGERLLQQGLAQVEA(-.98)	25.7822	25.8626	25.5623	24.4823	25.0008	25.2178	0.0239947		M(+42.01)LSPAMSFL	24.3161	24.503	24.3814	24.4624	24.2442	24.3461	24.3676	24.2999	23.9157	23.9595	0.100049		M(+42.01)EMDKRIYL	24.1638	22.9269	23.3406	25.1763	24.5269	24.204	0.0664001		SSEMARDEDGGQDGDQVGHEDLY	28.2705	28.2078	28.3272	28.233	28.1404	28.4503	28.2905	28.5434	28.2721	28.3187	0.0518311
DELYPMEPEEEANGGEILA	22.6664	23.4402	23.5621	18.4031	21.3332	20.4198	0.0252424		SGSAKVAFSAIRSTNH	27.2428	25.9736	25.9743	26.1605	26.401	25.6603	25.838	25.6317	26.226	25.9949	0.103061		T(+42.01)QFLPPNLLALFA	21.4786	20.4461	21.8455	22.2112	23.0514	22.2588	0.0666156		AGVTVDELGKVLTPTQVMNRPSSISWDGLDPGKLYTL	23.6936	23.5399	23.6398	23.3152	23.3664	23.4831	23.0748	23.2921	23.2462	23.3476	0.0564232
GAGENLGGSAVDDPAPLT	23.5703	24.4666	25.0112	21.8153	22.1724	19.5597	0.0261917		APPGRPDVFPPPLSSEHNGQVAEDAVSRPKDDGVPEV	26.7629	26.8221	26.3958	26.6543	26.4861	26.7893	26.916	26.5504	26.9722	26.8974	0.105599		EWDDYVPKLYEQLSGK	25.6594	25.7214	25.8941	26.2556	26.7601	25.996	0.0694799		MNRPSSISWDGLDPGKLYTL	24.95	24.4955	24.9395	24.6324	24.4089	24.5864	23.9788	24.4306	24.46	24.3195	0.0618151
Q(-17.03)PVVPAEATDPVEQRAQEAPRRQL	25.525	27.0358	26.5456	23.3782	23.5597	20.2895	0.026262		WSRMDQLAKELT	20.6024	21.1836	20.4168	20.7281	21.1035	21.0657	20.8648	21.46	20.9729	21.3378	0.108396		AVPRGEAAGAVQELARALAHLLEAERQE	28.3357	29.5744	28.7409	29.9805	29.6566	29.7817	0.0704841		A(+42.01)SGVAVSDGVIKVF	22.2866	21.8574	22.335	22.4065	22.503	22.0368	21.842	22.2022	22.0715	21.7145	0.0629855
YSPRTPDRVSETDIQRLLHGVMEQL	22.7452	22.9308	23.6589	22.3261	21.679	21.8203	0.0265425		MNRPSSISWDGLDPGKLYTL	24.5844	24.4729	24.3548	24.7325	24.3752	24.2779	24.475	24.2908	24.4793	24.0456	0.111041		APPGRPDVFPPPLSSEHNGQVAEDAVSRPKDDGVPEV	24.9533	27.3586	26.6691	22.2945	17.9661	24.2157	0.0712244		DGLDPGKLYTL	21.9951	21.1739	21.893	21.8871	22.1235	20.4531	21.1844	21.2104	21.7082	21.5916	0.0662742
MNRPSSISWDGLDPGKLYTL	24.0709	24.7828	24.6658	22.5109	23.1426	23.717	0.0284282		A(+42.01)KVEQVLSLEPQHEL	23.5486	23.962	23.5808	23.7589	23.8973	23.6029	23.2136	23.8127	23.4675	23.5122	0.111882		DADSS(+79.97)VEKQVALLKALYGHGQISH	24.9465	24.0802	23.3874	25.7485	25.2186	25.0193	0.0761516		S(+42.01)RYLRPPNTSLFVRNV	20.5694	20.7212	20.4764	19.5704	20.2483	19.8056	20.2645	19.2826	19.8947	19.5886	0.0668617
APVSTGAGGGTVLAKMYP	23.5621	25.3714	25.0221	22.1597	22.3602	19.9589	0.0290461		ELFADKVPKTAENFRAL	25.466	24.9412	25.3182	24.6572	24.7233	24.442	24.5462	25.092	24.8706	24.1283	0.118964		A(+42.01)DKPDMGEIASFDKAKLKKT(+79.97)ETQEKNTLPTKETIEQEKRSEIS	19.2026	22.9882	21.3046	18.9679	17.6768	18.642	0.0780443		Q(-17.03)AAAQEERLADLASDLLLQYLLQGGARQ	22.8705	22.8105	22.4998	22.8652	22.4936	21.6221	22.5185	22.4487	22.1558	22.6681	0.0709793
LLDEGHYPVRESPIDTA	27.8492	28.2228	28.2084	26.7655	27.4814	27.4402	0.0300517		SSEMARDEDGGQDGDQVGHEDLY	26.8971	27.9125	27.4653	27.809	28.1928	28.3728	27.8736	28.0137	28.0761	28.0112	0.119171		YPSKPDNPGEDAPAEDMARYYSALRHYINLITRQRY(-.98)	26.7669	24.7476	26.4719	28.8627	27.7603	27.047	0.0824748		MQLKPMEINPEML	22.8695	22.715	22.9953	23.0001	22.6044	22.8415	22.1832	22.6832	22.656	22.3041	0.0722774
AGNSDLILPVPAFNVINGGSHAGNKLAMQEF	22.8571	24.3151	24.3265	17.1371	21.2208	20.1989	0.0308681		AQATGKPAQYIAVHVVPDQL	24.654	23.6191	23.9197	24.1924	23.6555	23.3128	23.9939	23.7538	23.6864	23.2213	0.121666		ALDIYSAVDDASHEKELP	23.0756	21.3594	22.2575	24.298	23.2405	23.2943	0.0840578		SSPETLISDLLMKES(+79.97)TENAPRTRLEDPSMW	23.9514	24.0289	23.962	23.9802	24.2307	23.6894	23.961	23.8709	23.9185	23.9723	0.0766998
ATPLNQVANPNSAIFGGARPREEVVQKEQE	23.8226	24.4242	24.5008	21.1744	20.3164	16.0618	0.0336918		YGGFM	28.3135	29.2035	28.09	28.7752	29.1482	29.2239	28.6946	29.1937	29.0824	30.0893	0.121842		LGALFNPYFDPLQWKNSDFE	23.673	23.7763	23.8322	23.8682	25.4223	25.2487	0.0927768		PAVPPPPAPLQI	21.5325	21.1544	22.0848	21.258	20.9436	21.1727	20.7402	20.3898	21.2723	20.8689	0.0800009
ALDIYSAVDDAS(+79.97)HEKELPR	24.837	25.909	25.7777	24.1125	24.6623	23.8743	0.0346039		DADSSVEKQVALLKALYGHGQISH	23.9399	23.5865	24.1799	24.0665	23.6983	24.3279	24.3452	23.8839	24.3337	23.8991	0.128236		VKLIESKEAFQEAL	26.6908	24.9692	26.2072	24.059	25.0204	24.9152	0.0963532		SLAPNILSQL	17.9575	18.3228	17.4736	18.4007	18.2936	17.6013	17.9551	17.6616	17.8214	17.548	0.0822635
Q(-17.03)PVVPAEATDPVEQRAQEAP	21.2662	22.4681	23.8702	16.155	20.4262	17.1804	0.0364134		SVDQDLGPEVPPENVLGALLRV	24.3628	24.8573	24.6499	24.5234	24.8297	25.2157	24.9123	24.7672	24.5545	24.9921	0.130378		RPSSISWDGLDPGKLYTL	23.8568	22.6422	22.4611	23.9793	23.7188	24.3323	0.0964205		FLVVNM	23.4651	23.2593	23.8446	23.5638	23.2667	23.4734	22.9494	23.2465	23.2507	23.1004	0.0825073
A(+42.01)KVEQVLSLEPQHEL	24.0617	24.1815	25.0694	18.3715	21.7986	22.0862	0.0405531		ADKVPKTAENFRAL	27.9183	26.4745	27.135	26.9118	26.7348	26.2076	26.7132	26.7961	26.9051	26.1594	0.138524		IKMALQQEGFD	27.0542	25.8543	27.2041	24.7853	23.8242	26.2249	0.0978798		HISPDRVYINYYDMNAANVGWNGSTFA	25.0056	24.5758	24.9838	24.6499	24.762	24.7867	24.3346	24.6513	24.5274	24.5439	0.0828223
ASQPDVDGFLVGGASLKPEFVDIINAKQ	23.726	24.5316	25.3594	19.2517	22.0617	22.4141	0.0407304		SPQPPPPAPARDELPDWNEVLPPWDREEDEVFPPGPYHPFPNYIRPR	24.6377	24.6902	24.9852	24.6832	24.5452	24.7699	24.8751	24.8296	24.9324	24.7825	0.142958		PEWWMDYQ	25.8492	25.7614	26.0349	25.7057	25.6552	25.2846	0.0983921		VKLIESKEAFQEAL	26.0131	26.0214	25.7665	25.5024	25.5751	25.8025	25.3551	25.3595	25.4056	25.5941	0.0841729
AGDETPDVDPELLRYLLGRILTGSSEPEAAPAPRRL	24.0195	24.1276	23.4845	23.0838	23.4269	23.1298	0.0425362		RPKPQQFFGLM(-.98)	24.4627	25.4372	24.7956	24.7766	25.1043	25.4271	25.0441	25.14	25.0706	25.3858	0.143498		FLRKDLQRVRGDLGAALDSWIT	23.3569	24.0647	23.2778	24.4554	24.3954	26.454	0.100362		M(+42.01)EMDKRIYL	21.9708	22.0146	22.2687	22.065	22.4358	21.1217	21.9536	21.5028	22.2959	21.7596	0.0869017
YGGFMKKMDELYPMEPEEEANGGEILA	21.9099	24.4903	24.5922	21.5202	20.8876	20.3859	0.0433806		GFGDLKTPAGLQV	23.7496	23.4825	23.3256	23.2857	23.3759	23.1006	23.5086	23.3242	23.0732	23.3072	0.155657		YGGFM	32.8652	32.4576	32.4672	32.4683	31.9482	32.0606	0.102452		MQLKPMEINPEMLNKVLAKLGVAGQWRFADVL	20.2293	20.0088	20.1942	20.4734	19.6148	20.0233	19.4056	19.8798	19.7788	19.7444	0.0909966
A(+42.01)DKPDMGEIASFDKAKLKKT(+79.97)ETQEKNTLPTKETIEQEKRSEIS	23.5477	25.1032	23.9857	16.3048	22.0555	19.3248	0.0445368		S(+42.01)RYLRPPNTSLFVRNV	21.0931	20.0609	19.8953	20.315	20.2533	19.4785	20.5604	20.0781	19.5877	19.7298	0.163655		HADGVFTSDYSRLLGQISAKKYLESLI(-.98)	23.6331	24.964	25.3632	25.4419	26.6588	25.8521	0.10356		SFARAPQL	22.2957	23.2027	22.8135	22.7823	22.1818	22.4428	22.5823	22.3493	21.4332	21.8318	0.100966
A(+42.01)KVEQVLSLEPQHELKFRGPFTDVVTTNL	22.7038	22.9285	24.2441	21.001	19.6338	22.1186	0.0515257		A(+42.01)DEIAKAQV	22.8896	22.2325	23.2841	21.776	22.8267	21.8185	21.3179	23.095	21.8715	21.893	0.166934		YGGFL	31.3805	30.1481	29.8812	32.0686	31.6572	31.0468	0.110702		MDELYPMEPEEEANGGEILA	28.4658	28.3777	28.0519	28.6938	28.434	28.5127	28.7072	28.7425	28.9228	28.4087	0.101053
WSRMDQLAKELTAE	26.266	26.2054	26.2087	25.2094	26.0623	25.3286	0.060515		LYPMEPEEEANGGEILA	23.023	24.3627	24.0618	23.8713	24.6702	25.0306	24.1566	24.125	24.2951	25.0093	0.167275		A(+42.01)DQLTEEQIAEFKEAFSLFD	19.5664	19.3879	21.4137	17.6932	19.5755	17.4259	0.11356		AASAPLVETSTPL	18.0477	19.2551	17.6387	18.3711	18.412	17.5496	17.6548	17.7848	18.2701	17.7646	0.103328
DADEGDTLANSSDLLKELLGTGDNRA	22.5673	23.6714	23.6511	22.2473	19.4287	21.3682	0.0660347		FLVVNM	23.4935	23.4882	23.3068	23.6146	23.7141	23.3226	23.4405	23.52	23.3772	23.379	0.168371		AYGFRDPGPQL	27.5794	25.5517	26.6144	25.2003	25.1151	25.7342	0.116449		APPGRPDVFPPPLSSE	21.4866	21.669	21.5588	22.0682	22.2718	22.0329	22.2622	21.8044	22.2973	22.3268	0.104785
A(+42.01)GAAEDVRVLFGAAVRA	26.3144	25.6242	25.9942	24.6189	25.2859	25.5347	0.0699854		THSLGGGTGSGMGTLLISKIREEYPDRIMNTF	23.7945	22.6693	23.4911	23.2114	22.5107	22.6466	22.8281	22.9541	22.9713	22.0246	0.170202		TPDRVSETDIQRLLHGVMEQLGIARPR	24.2587	21.5093	21.267	25.49	24.1013	23.8681	0.119614		VIVPLPVPIP	28.0638	27.526	27.9595	27.9039	28.3427	27.8935	28.33	28.4462	28.6413	28.1519	0.107013
PMFIVNTNV	25.0322	24.681	25.725	23.9018	24.6511	24.0929	0.0706183		Q(-17.03)ELEEELDEAVERSLQSILRKN	22.0535	23.4538	22.9725	23.0029	23.5388	23.4994	23.2338	23.8722	23.0731	23.559	0.175024		ALNSVAYERSAMQNYE	27.1774	27.8456	28.5131	23.7191	24.8726	27.6641	0.120409		LGALFNPYFDPLQW	20.1216	20.6397	20.2377	20.1882	19.3069	19.8961	19.4052	19.8457	19.712	19.476	0.107956
WSRMDQLAKELT	24.7167	24.8125	24.3894	24.0233	23.9585	22.7255	0.0722803		APPTAYIDFARQKLDPKIAVA	20.4439	18.324	18.8686	19.0397	18.6668	17.9964	19.463	18.0045	18.383	18.0924	0.175327		ESKDQLSEDASKVITYL	24.8218	25.1886	24.957	25.6174	25.0417	25.8633	0.123124		GFGDLKTPAGLQVL	24.3539	23.876	24.7816	24.4839	24.4069	24.164	23.7185	24.2778	24.2552	23.8075	0.110998
GRPEWWMDYQ	25.5387	23.972	23.705	22.5272	23.4156	22.79	0.076572		FLRKDLQRVRGDLGAALDSWIT	21.4153	22.8964	22.9544	22.0001	22.1222	23.0809	22.7622	22.5963	22.79	22.4492	0.176554		A(+42.01)KVEQVLSLEPQHELKFRGPFTDVVTTNL	22.3978	20.0164	20.1765	22.6045	22.455	22.1029	0.12341		DLRKLAVNMVPFPRLHFF	17.2651	17.6206	18.4912	17.2579	17.4859	16.7855	16.8218	17.5791	17.4522	16.981	0.112533
EDENFILKHTGPGILSM	24.923	25.3513	26.1719	18.6326	24.1909	22.1316	0.08267		GLQYRGRGS(+79.97)EEDRAPRP	27.5225	25.9304	25.4969	26.0476	26.5732	25.5004	25.8619	25.3182	26.09	26.0135	0.178723		LLDEGHYPVRESPIDTA	27.4707	27.8971	28.0383	26.4652	25.9406	27.7518	0.127514		M(+42.01)DVFMKGLSM	17.6469	19.9875	18.8604	17.8834	18.9241	18.3508	17.7373	17.8704	17.9738	17.397	0.112916
ELFADKVPKTAENFRAL	25.8601	26.2504	26.5342	25.8714	25.5766	25.0245	0.0836471		AAAGDKLVVVDF	22.4176	21.3608	21.8186	21.5787	21.316	21.1048	21.9564	21.3057	21.1887	21.0167	0.180177		FPKPEGSQDKSLHNRELSAERPLNEQIAEAEADKI	20.5158	23.6432	20.9409	19.8428	17.6285	20.3439	0.132128		HADGVFTSDYSRLLGQISAKKYLESLI(-.98)	21.9968	22.5259	22.4038	22.1307	22.772	21.8624	22.734	21.5309	21.7309	21.8473	0.1264
ALDIYSAVDDASHEKELP	24.517	23.1067	22.7819	22.3174	22.2466	22.1965	0.0851085		DGSRGSESSSGVVGVGHLSKAEGPALFS	21.3892	21.7938	20.6342	21.5056	21.5698	21.9444	21.7338	21.4628	21.6672	21.6363	0.181753		ASAPLVETSTPLRL	23.2581	24.5264	23.4182	24.4839	24.2928	25.5062	0.134582		FAESLPSDEEGENYSKEVPE	24.2065	24.3511	23.4116	24.0708	24.0244	24.2346	24.4341	24.6152	23.9309	24.5811	0.128854
LYPMEPEEEANGGEILA	24.245	25.1616	25.2932	20.4452	24.2257	22.4239	0.0903191		PRASVPEGFLSELTQQL	23.0944	22.9154	23.3604	23.0652	22.7677	22.6482	22.6702	23.1275	23.103	22.3638	0.181994		MQLKPMEINPEML	21.3856	21.8307	21.2192	21.9194	21.7519	22.732	0.137079		A(+42.01)DKPDMGEIASFDKAKLKKTETQEKNTLPTKETIEQEK	22.0871	22.0556	22.3113	22.4365	22.4036	22.1453	22.4923	22.6147	22.6631	22.4005	0.130847
MREIVHIQA	24.8754	24.8053	25.8548	24.3406	24.5353	24.3896	0.0925312		LLEAAQEEGAVTPDLPGLEKVQVRPE	22.8306	23.9406	23.7804	23.8665	24.2039	24.3787	23.7808	23.9396	24.1129	24.3055	0.182166		AQATGKPAQYIAVHVVPDQL	23.7995	25.5784	25.3643	23.1566	21.5579	24.4411	0.137495		Q(-17.03)PVVPAEATDPVEQRAQEAP	22.749	23.5138	23.4593	23.438	23.5752	22.9971	23.2501	23.2668	22.9975	22.59	0.131785
V(+42.01)NPTVFF	25.745	26.2602	26.5664	25.6722	25.6838	24.9199	0.0929445		SPLQISM	26.914	26.6688	26.3735	26.5247	26.4021	26.0074	26.2893	26.7308	26.0916	26.5419	0.18389		SLPSDEEGENYSKEVPEIE	17.671	23.2145	23.2374	17.393	18.0464	18.3062	0.13826		S(+42.01)DKPDM(+15.99)AEIEKFDKSKLKKTETQEKNPLPSKETIEQEKQAGES	26.4642	26.2647	26.9874	26.7001	26.8997	26.6849	27.9786	27.155	27.2538	26.5922	0.133715
VSAWDDRIAEGTFPGKI	24.9818	24.0692	23.98	22.8234	23.9154	23.3392	0.0936435		TGPGILSM	26.914	26.6688	26.3735	26.5247	26.4021	26.0074	26.2893	26.7308	26.0916	26.5419	0.18389		A(+42.01)ASVDLELKKAFTEL	23.1022	23.0684	22.993	23.0222	24.1721	24.7984	0.144612		DADEGDTLANSSDLLKELLGTGDNRAKD	23.2906	22.8529	23.0783	23.1975	22.6033	23.4	23.3952	23.155	23.0193	23.2504	0.13467
AQATGKPAQYIAVHVVPDQL	25.2651	26.1487	25.8416	24.8775	24.7061	22.6129	0.094498		Q(-17.03)MAVKKYLNSILN(-.98)	20.4034	19.9688	19.9661	18.9215	20.7161	21.1037	19.722	20.5452	20.7057	20.6501	0.184271		YSPRTPDRVSETDIQRLLHGVMEQL	22.4191	20.9272	23.0194	22.8143	24.3576	23.2545	0.154821		DADSSVEKQVALLKALYGHGQISH	24.407	24.1446	23.7688	24.2672	24.7914	24.0521	25.1075	24.7469	24.8949	24.6052	0.135075
ELYPMEPEEEANGGEILA	22.8728	22.8773	24.5444	20.7632	22.9219	20.8688	0.0996504		DADSSVEKQVALLKALYGHGQIS	21.2164	21.8718	21.629	21.6245	22.0825	22.5161	21.5626	21.6765	22.2138	22.1097	0.184433		YTVFDRDNNRVGFANAV	22.5691	22.7818	22.7404	22.7999	20.7149	21.4893	0.167942		QAEWDDYVPKLYEQLSGK	25.6091	25.3531	25.5441	25.4033	25.0183	25.3732	24.9519	25.0903	25.1764	25.2859	0.135313
PAVPPPPAPLQI	24.041	23.1067	23.2616	21.8511	23.0045	22.6841	0.10025		SPQLEDEAKELQ	29.0169	30.8335	30.4832	30.1804	31.225	31.2076	30.3543	31.1889	30.7554	31.2297	0.185088		SLGGGTGSGMGTLLISKIREEYPDRIMNTF	21.7094	22.7782	23.1065	23.0854	24.183	23.1141	0.169456		DELYPMEPEEEANGGEILA	25.1153	25.5283	24.5289	25.0898	25.0158	24.9974	25.5695	25.5639	25.3275	25.3942	0.136923
A(+42.01)ASVDLELKKAFTEL	24.5155	24.2918	25.4901	24.1337	23.5835	24.0114	0.101336		ALDIYSAVDDASHEKELPR	19.5135	20.3922	18.7249	19.9541	20.5952	20.7185	19.5915	20.615	20.6826	20.4086	0.188852		MQLKPMEINPEMLNKVLAKLGVAGQWRF	24.1272	24.7888	25.3537	25.2414	26.035	25.2124	0.172015		A(+42.01)SGNAQIGKSAPDFTATAVVDGAFKEIKL	22.8289	22.7272	22.8535	22.894	22.609	22.5848	22.8636	22.6331	22.5446	22.6631	0.137084
AQATGKPAQYIAVHVVPDQLMTF	25.4371	24.9696	24.3341	20.7582	23.9829	23.4008	0.102479		ALNSVAYERSAMQNYE	25.0576	26.7062	26.3125	26.3299	26.8063	27.1489	26.1262	26.7345	26.6863	27.1164	0.189949		AVLRTDGEPRARLGALLARYIQQV	25.6328	23.4647	24.1485	26.495	25.3424	25.1967	0.172112		APPTAYIDFARQKLDPKIAVA	18.4048	17.9791	18.6468	17.9488	19.4193	16.6029	17.9393	17.1725	18.4245	18.5191	0.140337
RPSSISWDGLDPGKLYTL	23.9588	23.8205	23.8384	22.5932	23.0639	23.7777	0.104071		Q(-17.03)GGDFTRHNGTGGRSIYGEKFEDENFILKHTGPGILSM	23.5209	22.4305	22.6846	23.05	22.5408	22.1667	22.9323	22.2895	22.7919	22.2429	0.191972		GAGENLGGSAVDDPAPLT	20.8488	23.3201	22.3658	20.8861	20.7277	21.2745	0.174744		YGGFM	29.7566	30.3223	29.4682	29.5448	29.5245	29.5456	29.5213	29.219	29.2427	29.6322	0.141865
SSPETLISDLLMKESTENAPRTRLEDPSMW	27.7348	27.7377	28.0091	23.2196	26.7489	26.4219	0.104524		VFDVELLKLE	22.5324	22.6474	22.7466	23.0569	22.3869	22.5646	22.7123	22.4899	22.3117	22.3247	0.192144		APVSTGAGGGTVLAKMYP	20.6752	24.6271	24.3543	20.9021	20.2133	21.9116	0.181113		SIEK(+42.01)IWAREILDSRGNPTVEVDLYTAKGLFRAAVPSGAS	19.9822	19.8405	20.0003	20.3467	20.0518	19.7672	19.8313	19.9426	19.9834	19.9589	0.151504
MQLKPMEINPEML	23.7051	23.4918	22.697	20.2283	22.0818	22.6335	0.104813		VLTDPDAPSRKDPKFREWHHFLVV	25.6763	23.988	25.3255	24.718	24.1603	23.9688	24.5085	24.5136	24.5104	23.8146	0.193668		YGGFMRRVGRPEWWMDYQ	24.3586	26.0676	27.0231	27.1876	26.5028	27.7484	0.196328		PMFIVNTNVPRASVPEGFLSELTQQLAQATGKPAQYIAVHVVPDQLMTF	23.9449	23.896	23.6388	23.5875	23.026	23.4652	22.7404	23.3303	23.3487	23.5196	0.15511
LPETFDAREQWSN	22.0943	23.7631	22.8495	22.5201	19.9147	18.9708	0.105131		PLNQVANPNSAIFGGARPREEVVQKEQE	24.7054	23.9149	24.5846	24.082	24.0538	23.7063	23.9616	24.3052	24.2024	23.7959	0.197714		Q(-17.03)QETAAAETETRTHTLTRVNLESPGPERVW	18.915	24.5009	24.0527	19.31	18.003	20.9467	0.196723		SPVPPVPGAPPTYISPLGGGPGLPPMMPPGPPAPNTNPFLL	23.8233	24.1629	24.1319	23.7516	23.2964	23.9831	22.9994	23.4325	23.1969	23.7136	0.157279
VPSPVSSEDDLQEEEQLEQAIKEHLGPGSSQEMERLAKVS	24.8728	26.9097	25.8801	22.6571	25.3506	23.52	0.107282		A(+42.01)SGVAVSDGVIKVFNDMKVRKS	22.7477	20.8323	21.9539	21.1753	20.5265	20.4746	21.7167	20.4568	20.921	20.3291	0.199061		GFGDLKTPAGLQV	25.4518	23.962	24.0768	26.2478	24.9323	25.1191	0.211958		AVNMVPFPRLHFF	17.5393	16.7553	17.9956	16.9383	17.1682	17.538	16.7762	15.5688	16.8058	16.7034	0.158167
VPERAPLPPPVPSQFQ	25.8819	25.372	25.698	25.2207	25.3458	24.4841	0.108236		AQATGKPAQYIAVHVVPDQLMTF	24.8939	24.5365	24.6946	24.8107	24.3067	24.2502	24.5316	24.6239	24.6925	23.9063	0.202819		SGSAKVAFSAIRSTN	27.2747	26.1906	26.5347	24.5859	26.7246	25.6317	0.216597		RLQEQEELENYIEHVLLHRP	19.2496	19.1047	19.8451	20.2219	19.0518	19.1735	18.6191	19.5572	18.6757	19.2083	0.16119
Q(-17.03)ELEEELDEAVERSLQSILRKN	24.1873	24.3941	26.1175	23.8348	20.5569	23.1316	0.11022		VGRPEWWMDYQ	27.4995	28.7777	28.3203	28.4926	28.3686	28.6281	28.7009	28.527	28.5495	28.5429	0.204975		S(+42.01)RYLRPPNTSLFVRNV	23.339	21.8272	21.8798	24.4665	23.6568	22.3573	0.220473		SPQLEDEAKELQ	31.4154	31.6298	31.2817	31.3864	30.819	31.7465	31.6829	31.4745	31.2201	31.6582	0.167854
ELFADKVPKTAENF	22.182	23.3304	21.9672	22.2648	18.0797	16.9069	0.112333		M(+42.01)DVFMKGLSKA	21.4669	21.4936	21.7775	21.4807	21.1324	21.2866	21.3272	21.3491	21.3675	21.3093	0.205606		NAPPEPVPPPRAAPAPTHV	29.9845	28.8549	29.6704	24.797	29.3862	28.2378	0.225942		VPSPVS(+79.97)SEDDLQEEEQLEQAIKEHLGPGSS(+79.97)QEMERLAKVS	26.1223	26.1098	26.0725	26.1458	26.1006	26.0817	26.1638	26.0785	25.967	25.9669	0.177789
KAPSGRMSVLKNLQSLDPSHRISD	25.7335	25.3077	25.2687	27.8291	25.7896	26.4458	0.113349		ARLQPALWPFPRSVQMFPRL	24.8373	24.414	24.5023	24.341	23.8469	24.1224	24.3516	23.8355	23.9943	24.3444	0.207274		DLRKLAVNMVPFPRLHFF	24.7335	20.8856	22.504	24.9308	24.4973	23.7137	0.226291		MQLKPMEINPEMLNKVLAKLGVAGQWRF	22.7775	22.2104	23.0563	23.0524	22.7506	22.3815	21.9208	22.7362	22.7939	22.4054	0.18041
VPSPVS(+79.97)SEDDLQEEEQLEQAIKEHLGPGSSQEMERLAKVS	26.4216	27.0844	26.8111	22.0686	26.2436	24.5897	0.114642		MDELYPMEPEEEANGGEILA	26.9048	28.0271	27.5098	27.9202	27.8706	28.4314	28.3936	27.5632	27.5035	28.3531	0.208391		ETPDVDPELLRYLLGRILTGSSEPEAAPAPRRL	22.6735	24.1325	22.401	23.5142	25.105	23.6926	0.232544		ELSAERPLNEQIAEAE	22.2309	22.9483	22.3328	22.6426	22.4776	22.4788	22.369	22.3447	22.1209	22.3053	0.182988
APPGRPDVFPPPLSSEHNGQVAEDAVSRPKDDGVPEVRAA	28.9651	28.566	28.0383	25.333	28.4021	24.3051	0.117113		VPPVQVSPLIKFGRYS	23.4697	22.0251	22.5818	22.4608	21.9164	21.5914	23.3104	21.405	21.6419	21.394	0.209675		AAAGDKLVVVDF	25.0696	22.7051	23.0082	25.1232	24.9897	24.0875	0.232783		SSPETLISDLLMKESTENAPRTRLEDPSMW	26.9093	26.7677	26.8044	26.7699	26.814	26.6758	26.6869	26.7082	26.8219	26.8509	0.18761
S(+42.01)RYLRPPNTSLFVRNV	24.2006	23.5166	23.01	21.4665	22.7568	23.0026	0.118212		ATPLNQVANPNSAIFGGARPREEVVQKEQE	23.9717	23.2109	23.7159	23.4715	23.2208	23.1501	23.2317	23.4938	23.3905	23.2406	0.210095		YSPRTPDRVSETDIQRLLHGVMEQLGIARPR	27.1273	24.0546	25.6149	28.334	26.8569	26.1551	0.238359		Q(-17.03)ELEEELDEAVERSLQSILRKN	23.4043	23.5786	23.4832	23.8137	23.4582	23.192	23.4735	23.5171	23.4798	23.4092	0.188839
NAPPEPVPPPRAAPAPTHV	28.8995	28.0854	27.2285	29.5999	28.9331	28.8674	0.118623		QGGDFTRHNGTGGRSIYGEKFEDENFILKH	25.4478	23.9895	25.2187	24.2854	24.516	24.059	24.4329	24.5108	24.452	23.9707	0.211216		DVAHEILNEAYRKVLDQLSARKYLQSVVA	24.5232	20.377	21.6938	25.4991	24.2323	22.8345	0.240408		A(+42.01)ADISQW	24.7656	24.8158	25.0726	25.1095	25.0604	24.8197	24.4789	24.9953	25.002	24.6283	0.189167
LLDEGHYPVRESPIDT	25.3712	25.8259	25.6097	24.7788	25.1516	25.467	0.119975		SSPETLISDLLMKESTENAPRTRLEDPSMW	25.9387	26.4208	26.4276	26.27	26.3546	26.3563	26.5174	26.4986	26.633	26.2017	0.211381		A(+42.01)SGVAVSDGVIKVF	23.638	21.5433	21.3457	24.0431	23.5509	22.4817	0.243798		NLDWGDNGFFKIL	21.7188	21.1283	21.9522	22.0343	21.8046	21.4592	20.9218	21.5915	21.8128	21.2916	0.191779
HADGVFTSDYSRLLGQISAKKYLESLI(-.98)	25.2397	26.132	25.1388	21.6314	24.9179	24.0426	0.128518		ARPVKEPRSLSAASAPLVETSTPLRL	22.9181	23.5896	22.7936	23.3884	23.8329	23.9492	23.2466	23.2346	23.8102	24.0707	0.213994		RPEWWMDYQ	24.6593	22.3001	22.8138	24.838	23.7282	24.4267	0.243923		A(+42.01)DLSLVDALTEPPPEIEGEIKRDFMAALE	21.8769	21.7588	21.4956	22.86	22.3806	21.2465	21.3314	22.0749	21.6828	21.9568	0.194344
ALNSVAYERSAMQNYE	26.811	28.3108	27.6886	26.6649	26.9712	25.2215	0.130043		A(+42.01)SGVAVSDGVIKVF	22.1027	22.1522	22.5684	22.4712	21.9019	22.0075	22.2953	21.8607	21.7135	22.217	0.215063		SFARAPQLDL	28.4464	27.8372	27.8967	28.4988	28.4599	28.1275	0.254013		A(+42.01)SGVAVSDGVIKVFNDMKVRKS	20.6157	19.2058	21.4002	20.8477	21.2258	18.3679	19.8151	20.3672	20.8925	19.7947	0.194671
NPEPQDQGELFQGVDPR	19.0759	23.0433	20.7886	19.6749	18.1804	15.5012	0.130377		IPVGSLKNEDTPNRQYLDEDMLLKVLEYLNQEQAEQGREHLA	26.3515	26.3204	26.6446	26.5194	26.2016	26.6146	26.6926	26.3705	27.1195	26.3252	0.21762		Q(+42.01)PPPPLPPPPPPPSQPL	25.306	21.961	20.8918	24.5513	24.8861	24.1051	0.254084		V(+42.01)NPTVFFDITADDEPLGRVSF	28.3772	27.9727	27.699	28.0214	27.2136	27.5698	27.1278	27.5937	27.692	27.7322	0.194901
PEWWMDYQ	24.9201	25.5566	26.3568	25.0771	24.4565	24.7257	0.131015		PVFDNLMQQKLVDKNIFS	23.4204	23.7176	23.6325	23.4937	23.3282	23.3194	23.5571	23.5354	23.3577	23.0747	0.21875		WVVDQTHF	23.8112	21.6071	21.6041	23.3939	23.9551	22.8401	0.25876		KHTGPGILSM	26.496	26.8658	26.8191	25.9287	25.1437	26.3881	25.8663	25.7137	24.9327	25.5225	0.195497
AGVTVDELGKVLTPTQV	25.5482	25.5225	25.3926	22.8965	25.3065	24.2844	0.131262		PSGPAGAPPMPGGPHSYH	27.6767	27.2731	27.0831	27.4827	27.4823	26.9293	27.1223	27.4471	27.4734	27.0339	0.222246		KHTGPGILSM	27.6239	28.3703	28.7234	25.2438	28.0317	27.763	0.264238		APPGRPDVFPPPLSSEHNGQVAEDAVSRPKDDGVPEV	26.8429	26.5567	26.8018	27.0228	26.8698	26.9145	26.8911	27.0544	26.8373	26.9887	0.198649
SGQLGLPDEENRRESKDQLSEDASKVITYL	25.4795	25.1797	25.1726	21.76	25.1046	23.4898	0.133229		RLSPVPPVPGAPPTYISPLGGGPGLPPMMPPGPPAP	24.4056	23.3958	23.4787	23.6623	23.4437	23.2523	23.6996	23.4705	22.7723	23.5565	0.223273		Q(-17.03)PVVPAEATDPVEQRAQEAP	18.5911	22.5654	21.8758	19.1785	18.7526	20.0976	0.265273		S(+42.01)YGRPPPDVEGMTSL	25.616	25.2304	25.6452	25.1597	24.7063	25.5722	24.2391	24.8684	24.8286	24.9439	0.199968
IPVGSLKNEDTPNRQYLDEDMLLKVLEYLNQEQAEQGREHL	27.7509	27.477	27.1986	20.9886	25.763	26.2527	0.136063		AGVTVDELGKVLTPTQV	24.961	24.8965	24.9759	25.1026	24.8712	24.7154	24.7812	25.16	24.8906	24.4703	0.223459		PRGEAAGAVQELARALAHLLEAERQE	25.4144	23.9375	21.9944	25.6785	25.6632	24.2528	0.266426		SLSAASAPLVETSTPL	25.971	26.2153	25.9964	26.2877	26.2296	25.9778	26.0887	26.0881	26.1215	25.874	0.204877
YTVFDRDNNRVGFANAV	22.8297	23.3409	23.7346	23.2511	21.822	21.7203	0.137263		ADDEPLGRVSF	22.2136	22.3765	21.6498	21.732	21.8681	21.7191	21.4932	22.1729	21.3692	21.7893	0.225124		A(+42.01)SGVAVSDGVIKVFNDMKVRKS	24.9655	23.1537	22.4485	25.5357	24.0086	24.4139	0.267379		VNPTVFFDITADDEPLGRVSFELFADKVPKTAENFRAL	25.4205	24.9395	25.1682	25.2401	24.7231	24.7746	24.3605	25.0917	25.0153	25.0202	0.211352
MSESAPLPETHQFGEGVSSPKTHLGETLTPLSKAYQSLGGPFPKV	26.4197	25.9456	25.6228	17.8866	25.1545	23.044	0.141622		APPGRPDVFPPPLSSE	21.0647	22.3252	21.2637	21.5428	21.9374	22.2502	22.2631	21.9008	21.2999	22.3837	0.228716		APPGRPDVFPPPLS(+79.97)SEHNGQVAEDAVSRPKDDGVPEV	19.7464	21.8371	22.4921	19.7003	18.8528	21.342	0.275533		AEEAFVNDIDESSPGTEWERVARL	23.6968	23.4898	23.6365	23.1602	23.1123	23.6894	22.7198	23.2041	23.0864	23.0566	0.212645
S(+79.97)HHLAHYRASEEEPEYGEESRSY(+79.97)	20.2819	19.1618	20.2284	26.1215	20.0177	23.3748	0.142829		YGGFMRSL	26.2407	28.1647	27.713	27.7437	28.1014	28.4046	27.6232	28.3296	27.7477	28.3966	0.22885		A(+42.01)SGVAVSDGVIKV	26.1948	24.5429	24.3752	26.9521	25.4457	25.5628	0.27746		GGGEDDVGEEDEEAAEAEAEAEEAERARQNALLFAEEEDGEAGAE	20.8563	21.3543	20.9303	21.3127	21.455	20.9226	21.1186	21.0757	20.9123	21.022	0.214859
TTIMAVQF	24.014	24.7974	25.7161	21.9792	24.3394	23.6063	0.146643		AEWDDYVPKLYEQLSGK	21.7244	21.7868	21.2392	21.9142	21.6289	21.4765	21.6367	21.366	21.3385	21.6304	0.232562		ISSSISEDPVPI	25.288	23.3847	22.6725	26.0829	24.1101	24.8051	0.278208		GLNVPASVRF	21.2857	21.9354	21.1259	21.3224	21.9771	21.4327	21.4831	21.0063	21.0857	21.2922	0.216467
YTVFDRDNNRVGFANAVV	27.5085	26.6853	26.8929	23.8511	26.4783	26.1274	0.147102		PGIADRMQKEITAL	23.7593	25.1738	24.224	24.7824	25.7157	25.4579	24.4365	25.3148	25.452	25.5712	0.23503		SPSPTPATQSPKKPPAKDPLADLNIKDFL	25.076	25.4482	24.9975	26.8254	25.3178	25.3206	0.281866		EEKEEDVEAEERGDLGEVGAWRPH	25.2065	25.3361	24.6912	24.91	25.1821	24.9386	25.6704	24.9964	25.3801	25.6351	0.21705
EEKEEDVEAEERGDLGEVGAWRPH	28.8617	28.8029	28.4203	28.3338	28.5861	28.0512	0.147943		YGGFMRF	25.3473	26.7144	26.4652	26.5078	26.8061	26.953	26.6723	26.6786	26.413	26.9259	0.235271		AVPRGEAAGAVQELARALAHLLEAERQERA	25.2292	22.254	22.6765	25.7946	24.4248	23.9492	0.284217		KGNDISSGTVLSDYVGSGPPSGTGLHRYVWLVY	24.5607	24.5437	24.4835	24.2997	23.9678	24.3473	24.1499	24.1365	23.9113	24.3822	0.220282
APIKVGDAIPSVEVF	26.1263	25.6927	25.5851	22.7835	25.4358	24.8107	0.149029		APPGRPDVFPPPLS(+79.97)SEHNGQVAEDAVSRPKDDGVPEVRAA	22.6894	23.202	21.9583	23.0847	23.0952	23.5638	23.4632	22.5124	22.9966	23.4206	0.236572		APPGRPDVFPPPLSSEHNGQVAEDAVSRPKDDGVPEVRAA	26.1614	27.7431	25.0532	21.9299	21.5997	27.6472	0.28686		DADEGDTLANSSDLLKELLGTGDNRAKDSHQQESTNNDEDM	23.1567	23.3972	23.3546	23.7717	23.2886	23.4401	23.7393	23.4366	23.3982	23.9086	0.223453
DLRKLAVNMVPFPRLHFF	22.867	23.2531	22.6742	24.3691	23.1611	23.4019	0.154439		SFPWMESDVT	21.5808	23.6761	23.1836	22.7826	23.7184	23.9274	23.2643	23.2733	23.0954	24.2613	0.23797		WSRMDQLAKELTAE	26.4441	25.4146	25.4855	26.3446	26.0314	26.2265	0.290099		SGQLGLPDEENRRESKDQLSEDASKVITYL	23.4147	23.5784	23.4654	23.7048	23.2483	23.5987	24.0218	23.5893	23.3963	23.6388	0.228911
LLEAAQEEGAVTPDLPGLEKVQVRPE	26.9219	27.1313	26.6543	22.4147	26.7479	24.9201	0.155435		IKMALQQEGFD	25.3462	26.2701	25.5825	25.8022	26.2122	26.1873	25.717	26.2028	26.0913	26.3291	0.238704		GRPEWWMDYQ	24.8764	22.2234	22.5524	25.2885	23.2039	25.0439	0.290162		SRFLNKEPY	21.9305	22.7687	22.7947	22.3442	22.5375	22.4654	22.762	22.2751	21.3335	21.4018	0.230436
A(+42.01)SGVAVSDGVIKVF	23.4409	22.2822	23.4697	21.6004	21.5285	22.9283	0.156497		EDENFILKHTGPGILSM	24.377	24.478	24.5359	24.4644	24.5538	24.2698	24.076	24.7822	24.1318	24.3311	0.238852		AGDKLVVVDF	25.0553	21.9767	22.0271	24.6269	24.5256	23.7566	0.290451		GLQYRGRGS(+79.97)EEDRAPRPR	22.3557	22.8052	23.2579	22.0173	22.9347	22.7475	23.15	21.9745	21.4971	21.3349	0.234228
ESKDQLSEDASKVITYL	26.3996	25.4606	25.3233	23.6002	25.4568	24.7948	0.157676		SQTHSLPAPEIQAPAVAPPRPQTQDRDPEEDDRSEELEALASLLQELRDFSPSNA	21.0992	22.2168	22.3807	22.1099	22.0936	22.7931	22.3578	22.49	21.8493	22.1328	0.248506		S(+42.01)YGRPPPDVEGMTSLKVDNL	17.8498	22.3742	22.2031	18.5958	19.5475	18.776	0.290604		A(+42.01)DKPDM(+15.99)GEIASFDKAKLKKTETQEKNTLPTKETIEQEKRSEIS	23.8257	23.233	23.8131	23.4426	24.3735	23.6105	25.4301	23.8909	24.3072	23.8692	0.234509
MDELYPMEPEEEANGGEILA	26.1144	27.3162	27.6567	20.6436	26.9161	23.8084	0.158253		SLPSDEEGENYSKEVPEIE	23.2476	25.3696	23.8687	24.1711	25.3964	25.8792	23.9632	25.0208	24.8515	25.687	0.252769		A(+42.01)SLKDLEGKWRLMESHGFEEY(-.98)	27.2086	25.1613	24.1028	29.0505	26.0554	26.2229	0.29119		APPGRPDVFPPPLSSEHNGQVAEDAVSRPKDDGVPEVRAA	25.6381	25.6145	25.6832	25.7712	26.5921	25.8985	26.3412	26.0191	26.3745	26.0058	0.234806
FAESLPSDEEGENYSKEVPEIE	26.0668	26.1753	25.6353	19.5158	25.786	23.1203	0.15911		ALDIYSAVDDAS(+79.97)HEKELPRRQL	20.4782	20.9751	19.6654	20.7006	21.8585	21.84	20.7291	20.8116	21.2514	21.6104	0.253305		ADKVPKTAENFRAL	28.4853	27.9596	27.6643	21.3221	27.8266	27.3443	0.294476		TNVPRASVPEGFLSELTQQL	19.6642	19.2379	19.4128	18.9389	18.4118	19.5709	18.4921	18.6922	18.3005	18.6508	0.237617
IPVGSLKNEDTPNRQYLDEDMLLKVLEYLNQEQAEQGREHLA	28.7398	28.6413	28.8275	21.6882	27.2377	27.506	0.160922		ALDIYSAVDDAS(+79.97)HEKELPR	21.3477	23.0076	21.4712	22.1143	23.2045	23.4853	21.9314	22.5345	22.8734	23.1483	0.259533		SPVPPVPGAPPTYISPLGGGPGLPPMMPPGPPAPNTNPFLL	20.1876	22.4835	23.0803	20.4216	21.2584	20.7838	0.296909		TNEIVEEQYTPQSLATLESVFQELGKLTGPSNQ	22.7304	23.8727	23.3468	23.2214	21.9405	22.8782	21.9486	22.683	22.1641	22.9928	0.239005
YGGFMRF	26.8908	29.2598	29.1229	24.4537	28.2943	25.4708	0.164016		YGGFMKKMDELYPMEPEEEANGGEILA	23.3873	25.2554	24.8824	25.1661	25.6137	25.7801	25.0894	25.0745	25.1625	25.6944	0.26502		RLQEQEELENYIEHVLLHRP	24.4034	20.8941	19.9767	23.9477	23.678	22.6762	0.298352		AQATGKPAQYIAVHVVPDQLMTF	24.7759	24.3281	24.7437	24.2673	24.0777	24.4911	23.8392	24.3845	24.2275	24.1268	0.241973
GNPDDSFLEDEGEDRNGVTLTEK	19.6417	20.7575	20.3473	20.6493	16.2632	15.0206	0.16624		Q(-17.03)GGDFTRHNGTGGRSIYGEKFEDENFILKH	24.2242	22.7119	23.6355	23.3668	22.8786	22.4893	23.4347	22.8713	23.2641	22.8657	0.268775		APSGRMSVLKNLQSLDPSHRISD	27.877	24.5462	25.3338	25.2661	23.9243	24.7578	0.304376		ADDEPLGRVSF	22.5655	23.1363	22.0776	22.5918	22.0538	22.6076	22.4475	21.4059	21.3782	22.4545	0.243497
SPQLEDEAKEL	26.2695	26.7776	25.9978	25.6824	26.2377	25.5474	0.16639		LGALFNPYFDPLQW	20.1925	20.8278	20.5189	20.4711	21.0079	20.9737	20.3241	20.8065	19.5604	18.9316	0.272204		PSGPAGAPPMPGGPHSYH	28.6428	27.6502	27.7027	19.6309	28.3255	26.5973	0.304903		LPSDEEGENYSKEVPEIE	22.4906	23.1188	21.4185	22.7118	22.9576	22.7091	23.3243	22.8375	22.6384	23.2726	0.245269
ASAPLVETSTPLRL	26.3302	25.4729	24.4637	21.217	25.1997	23.4873	0.171124		A(+42.01)KVEQVLSLEPQHELKFRGPFTDVVTT	23.6846	22.6551	23.3358	22.9634	22.6712	22.7293	22.4663	22.9823	23.2757	22.3026	0.274236		APGAMLQIEALQEVLKKL	26.2417	23.6629	23.3072	26.4725	25.74	24.7138	0.306043		Q(-17.03)PVVPAEATDPVEQRAQEAPRRQL	26.7297	26.8335	26.9322	26.9072	26.8529	27.0769	26.5261	26.7078	26.7416	26.5547	0.249163
AASAPLVETSTPL	22.4505	21.6302	21.7038	20.5003	20.8419	21.9374	0.174604		AVGHPC(-1.01)GPQGIC(-1.01)GQTGLLQLLGDLSRGQETLAKQTPQLEAWVREPLEE	20.0659	21.4503	21.1628	20.5237	21.2863	21.3591	21.1099	20.8104	21.6232	21.3023	0.27618		A(+42.01)DKPDMGEIASFDKAKLKKTETQEKNTLPTKETIEQEKRSEIS	27.0223	30.0185	29.0728	26.442	23.4156	29.4869	0.314439		RPSSISWDGLDPGKLYTL	23.066	22.1641	23.3499	22.7573	22.9003	22.6828	21.9175	22.9559	22.751	22.2956	0.261005
YSPRTPDRVSETDIQRLLHGVMEQLGIARPR	25.4329	26.1949	25.3767	25.9911	26.0789	27.0444	0.175938		M(+42.01)DFVMKQALGGATKDMGKMLGGEEEKD	20.5187	20.9907	20.0207	21.0578	21.2817	21.6137	21.1223	20.2675	20.918	22.4269	0.277767		PLADLNIKDFL	23.3494	20.477	18.4793	23.7748	23.254	20.9246	0.320891		PEGAVKPPANKYPIFFF	21.0701	20.0205	21.309	20.264	20.7554	20.5895	19.5383	20.8356	20.4643	19.9655	0.261435
M(+42.01)EMDKRIYL	25.0582	23.9537	24.0965	23.2827	23.911	23.9178	0.176246		M(+42.01)EMDKRIYL	22.5541	22.1043	21.9349	21.9764	21.8765	21.4849	22.5175	21.6821	21.5379	21.9207	0.278536		SKPDNPGEDAPAEDMARYYSALRHYINLITRQRY(-.98)	25.1882	18.4309	18.6458	24.2477	23.5612	22.2258	0.322304		DMNAANVGWNGSTFA	25.2002	24.615	25.2371	24.5247	24.5069	25.0235	24.0714	24.4408	24.5821	24.6151	0.264969
RPEWWMDYQ	24.4419	23.6305	22.5777	22.63	22.8686	22.4325	0.177285		LEGSFLGGSEAGERLLQQGLAQVEA(-.98)	22.6645	23.5929	23.2602	23.3044	23.4258	23.5174	23.5781	23.3983	23.1837	23.5582	0.287152		VLTDPDAPSRKDPKFREWHHFLVV	28.038	24.9698	24.7885	25.3215	24.1059	24.6379	0.325787		Q(-17.03)PVVPAEATDPVEQRAQEAPR	24.7802	25.0076	24.9931	25.1405	25.1511	25.1837	24.8382	24.8488	24.896	24.6844	0.273077
M(+42.01)LSPAMSFL	24.1439	25.0133	25.7226	24.7198	23.844	22.7831	0.17841		DADEGDTLANSSDLLKELLGTGDNRAKDSHQQESTNNDEDMS	25.9439	27.3484	27.3541	27.1595	27.4393	28.0281	27.0105	27.3386	27.3914	27.3321	0.287462		YGGFMRSL	31.3495	30.5724	31.3	30.2436	31.1885	30.5367	0.328432		T(+42.01)QFLPPNLLALFA	22.2334	20.9215	21.6436	22.1078	21.5363	20.3368	21.1745	21.4434	21.5711	21.8629	0.273255
QGGDFTRHNGTGGRSIYGEKFEDENFILKH	26.9981	26.6843	25.5689	28.2384	27.1629	26.8227	0.17868		VKLIESKEAFQEALAA	23.0558	23.0717	22.7651	22.7975	22.2416	22.3722	22.8559	22.9085	22.2953	22.3719	0.292304		ELYPMEPEEEANGGEILA	20.9499	23.0223	22.6646	21.7984	21.3697	21.3161	0.336498		ESKDQLSEDASKVITYL	23.1772	23.5278	23.2923	23.7242	23.5385	22.8852	23.4482	23.2893	23.3942	23.4114	0.274865
T(+42.01)QFLPPNLLALFA	23.4931	21.8926	24.1316	22.5566	17.9943	21.5807	0.18483		EWDDYVPKLYEQLSGK	26.2114	26.031	26.1906	26.2945	25.7848	25.8527	26.1687	26.1127	26.0493	25.3736	0.294803		EQEELENYIEHVLLHRP	24.7718	19.2246	19.5774	24.1304	23.4606	22.0503	0.345991		TNGAFTGEISPGMIKDLGATWV	21.569	21.2027	21.3762	21.2739	20.4251	21.2107	20.949	20.8414	20.867	20.7504	0.278076
S(+42.01)YGRPPPDVEGMTSL	25.6649	25.2397	24.8072	18.9238	24.5131	23.8247	0.188118		QAEWDDYVPKLYEQLSGK	25.0724	25.131	24.9061	25.2662	24.9532	25.0468	25.0463	25.042	24.9854	24.6463	0.297072		SSEMARDEDGGQDGDQVGHEDLY	25.5867	23.1584	27.318	16.8642	24.3644	25.4291	0.348194		A(+42.01)DEIAKAQV	22.9233	23.422	22.0764	21.6354	22.6651	22.2282	22.2611	20.8572	21.9482	22.8094	0.278406
ARLQPALWPFPRSVQMF	22.835	23.1045	23.6628	24.8691	23.1699	24.1324	0.193812		RVDYAGVTVDELGKVLTPTQV	24.8134	23.5913	24.5093	24.1782	23.735	23.8691	23.775	24.0571	24.1608	23.5563	0.297555		LENPSPQAPA	28.4758	28.0675	27.7294	25.0354	28.8728	26.8032	0.352634		DLQRVRGDLGAALDSWIT	20.3665	20.2626	20.7243	20.2992	20.8392	20.4452	20.5345	20.2929	20.3751	19.9324	0.280129
APPGRPDVFPPPLSSEHNGQVAEDAVSRPKDDGVPEV	27.0131	28.0418	27.0902	25.8596	27.071	22.1013	0.196665		AYGFRDPGPQL	25.1359	26.0513	24.8894	25.3941	25.6829	25.8455	25.6706	25.5149	25.4138	25.9792	0.298629		M(+42.01)DVFMKGLSKA	24.6981	21.7764	22.3027	24.0956	24.3113	23.3319	0.356028		PVPPPPPPPPPPPPPPPPPLG	23.2316	22.7705	23.6268	23.865	23.8906	22.8503	22.6488	23.3953	23.8984	22.7579	0.280745
SLSAASAPLVETSTPLRL	28.7988	28.6885	28.4065	22.3056	28.8123	26.1415	0.202842		MQLKPMEINPEMLNKVLAKL	21.1927	19.9285	21.0728	20.6099	19.7986	19.6526	20.5191	19.9012	20.3121	20.3938	0.300103		AVLRTDGEPRARLGALLA	28.6123	27.1933	27.4216	27.2639	26.7313	27.6316	0.356029		APIKVGDAIPSVEVF	24.8617	24.5325	25.0257	24.752	24.176	24.7573	24.0305	24.6324	24.4976	24.3153	0.284887
Q(-17.03)YDGVAELDQLLHY	26.651	26.3407	26.5585	26.6335	24.4121	25.618	0.212089		NPEPQDQGELFQGVDPR	23.2729	24.4622	21.7938	23.8112	24.0017	24.4243	23.9433	23.4822	23.699	24.5531	0.305153		DDYVPKLYEQLSGK	25.1892	21.6636	20.964	24.7257	24.2303	23.1525	0.360781		SGSAKVAFSAIRSTN	24.9872	25.3642	25.7675	25.4342	25.5539	25.6686	25.2631	25.4168	24.7792	24.6802	0.287432
SLPSDEEGENYSKEVPEIE	17.7103	24.4407	22.2523	18.8423	19.5899	15.7074	0.212961		SQENPNTYSEDLDV	23.9013	25.426	24.3793	24.9766	25.4214	25.6597	24.6939	25.1544	24.9768	25.5219	0.305439		RSPQLEDEAKELQ	27.4067	26.5293	26.8829	24.7483	27.4486	26.1428	0.370711		TTIMAVQF	25.8454	25.6071	25.8322	26.0646	25.9884	25.7763	25.3518	25.9568	25.9421	25.4892	0.289156
AAAGDKLVVVDF	24.8719	24.0942	23.9692	23.2257	24.0796	23.9345	0.217418		A(+42.01)SGVAVSDGVIKVFNDMKV	23.1412	23.1807	23.1444	23.1973	23.0625	23.0829	23.0316	23.2906	22.949	23.0334	0.306366		A(+42.01)GQAFRKFLPLFDRVLVERSAA	24.4864	18.8428	21.1261	24.4918	23.1133	22.1828	0.372298		M(+42.01)DVFMKGLSKAKEGVVAA	21.6416	20.9281	21.8035	21.3758	21.7896	21.2949	20.8524	21.5984	21.5816	20.9242	0.290707
ADDEPLGRVSF	23.3291	23.0924	22.1728	23.0007	21.0609	21.5766	0.220284		GLQYRGRGS(+79.97)EEDRAPRPR	24.4424	22.0888	22.191	22.3	23.8981	21.8163	21.9813	21.6884	22.7354	23.4681	0.310283		MQLKPMEINPEMLNKVLAKL	26.0313	22.1127	22.9472	26.1444	25.1069	23.9039	0.37439		APPGRPDVFPPPLSSEHNGQVAEDAVSRPKD	24.2877	24.1517	24.1596	24.3821	24.8016	24.2349	24.7386	24.3781	24.6751	24.6156	0.292853
SSPETLISDLLMKES(+79.97)TENAPRTRLEDPSMW	23.7264	23.6343	25.0766	23.7861	22.6493	23.4936	0.221231		LPETFDAREQWSN	23.9708	24.6557	23.5069	24.0349	24.4449	24.5314	24.0713	24.193	24.3059	24.7994	0.310667		DADSSVEKQVALLKALYGHGQIS	25.2345	25.4534	24.802	25.4882	25.0133	26.05	0.375864		SQTHSLPAPEIQAPAVAPPRPQTQDRDPEEDDRSEELEALASLLQELRDFSPSNA	22.361	22.0065	22.0464	22.3637	22.5832	21.9304	21.7071	22.3684	22.3309	22.1012	0.294905
PMFIVNTNVPRASVPEGFLSELTQQL	27.747	26.0722	27.1963	25.9325	26.3892	26.4441	0.221872		SLSAASAPLVETSTPLRL	25.9122	26.9371	26.4999	26.7803	26.9391	27.2032	26.7083	26.7774	26.6443	26.9041	0.312042		GWTLNSAGYLLGPHAIDNHRSFSDKHGLT(-.98)	25.3572	24.044	23.3978	24.916	20.7966	23.1538	0.378592		WVVDQTHF	23.0822	23.7184	22.8594	23.4954	24.15	23.4128	23.2772	23.0305	22.9568	23.2719	0.298681
SPQLEDEAKELQ	29.3272	30.4438	30.3974	27.6557	30.0433	29.0974	0.22505		NAPPEPVPPPRAAPAPTHV	28.5285	28.2081	28.1949	28.2129	28.2221	28.273	28.5688	28.3089	28.4349	28.2509	0.313573		VPPVQVSPLIKFGRYS	27.7686	24.8839	24.7632	28.2121	27.3985	25.5305	0.381142		DYAGVTVDELGKVLTPTQVMNRPSSISWDGLDPGKLYTL	21.6454	21.5499	21.7748	21.5065	20.9986	21.5627	20.6131	21.3942	21.1892	21.512	0.300621
PSGPAGAPPMPGGPHSYH	27.563	26.7317	27.9209	27.9379	27.7387	28.1134	0.22748		NPEPQDQGELFQGVDPRALASVLLQALDRPASPPSVPGGSQQGTPEEAAEALLTESV	24.8898	24.8289	24.8248	24.8727	24.6879	25.0008	24.8197	25.0065	24.7861	24.8131	0.315943		IPVGSLKNEDTPNRQYLDEDMLLKVLEYLNQEQAEQGREHL	20.855	26.6502	26.9599	25.0679	27.8254	28.0009	0.385327		YTVFDRDNNRVGFANAV	24.1095	24.0381	23.9872	24.0302	24.1176	24.2295	23.8796	23.9503	23.9121	23.9364	0.301626
APLVETSTPLRL	22.5898	21.808	20.8232	21.6623	20.1008	20.5101	0.229016		A(+42.01)AQKINEGLEHL	20.945	20.821	20.588	20.8011	20.7271	20.7	20.871	20.839	20.4681	20.412	0.316291		M(+42.01)EMDKRIYLELRNRTPSDVKEL	25.244	22.1278	22.3411	25.3484	24.4871	23.2902	0.385543		IPVGSLKNEDTPNRQYLDEDMLLKVLEYLNQEQAEQGREHL	24.9353	24.4253	25.2838	25.0888	25.4798	24.5993	24.7229	24.986	24.968	24.8724	0.304723
Q(-17.03)PVVPAEATDPVEQRAQEAPR	22.8643	24.1019	21.8091	23.5743	19.6471	17.3144	0.230377		DADEGDTLANSSDLLKELLGTGDNRAKDSHQQESTNNDEDM	21.5509	22.9326	23.1957	22.9752	23.2744	23.8209	22.4515	23.1698	23.0719	23.4943	0.31708		APGAMLQIEALQEVLKKLKS	27.6077	25.7005	25.3899	28.1207	27.224	26.0293	0.387509		QGGDFTRHNGTGGRSIYGEKFEDENFILKHTGPGILSM	25.6763	25.0999	25.7014	25.2315	25.301	25.5366	25.8206	25.4233	25.4589	25.5371	0.306058
AEDQELESLSAIEAELEKVAHQLQAL	22.644	22.7954	24.6584	23.833	20.0336	20.4681	0.231847		SKPSSAEPAPSSKETPAASEAPSSAAKAPAPAAPAAAEPQAEAPAAAASSEQSVAVKE	22.1797	21.7735	21.01	22.1527	21.8147	22.754	22.4024	21.2175	22.0738	22.2511	0.318101		PEGAVKPPANKYPIFFF	23.4953	22.3052	20.8267	24.0576	23.4042	21.9973	0.391063		ASQPDVDGFLVGGASLKPEFVDIINAKQ	24.5543	24.3258	24.5416	24.3991	23.6759	24.474	24.0187	24.1013	24.0384	23.8021	0.307895
Q(-17.03)QETAAAETETRTHTLTRVNLESPGPERVW	21.4621	25.1377	25.123	23.1106	22.2993	17.9208	0.238939		RSPQLEDEAKELQ	24.2065	25.2037	24.4308	24.8128	25.901	25.5403	24.5303	25.2884	25.4163	25.6886	0.321994		ARLQPALWPFPRSVQMF	24.7652	22.0232	23.5052	24.7905	24.1354	23.7808	0.395441		RSPQLEDEAKELQ	25.4446	25.7587	25.6193	25.5118	25.521	25.7631	26.1222	25.8801	25.2022	25.7532	0.312315
QYDGVAELDQLLHY	25.4622	24.8196	25.9335	22.4814	24.6852	25.2814	0.239998		KHTGPGILSM	26.9479	25.6522	25.9652	25.7809	26.4045	25.436	25.0032	26.1373	26.2411	26.1514	0.3259		ASAPLVETSTPL	25.0294	22.3134	21.2615	24.8177	23.7434	23.4519	0.396202		A(+42.01)KVEQVLSLEPQHEL	23.9537	23.9878	23.9658	23.8844	23.1795	24.0518	23.1656	23.4278	23.5532	23.6363	0.314942
YIQQVRKAPSGRMSVLKNLQSLDPSHRISD	26.3896	25.5877	25.8725	25.9942	26.6232	26.466	0.244101		Q(-17.03)AEATRQAAAQEERLADLASDLLLQYLLQGGARQ	21.5387	21.9134	21.1875	21.7376	21.9	22.4523	21.8177	22.3657	21.1677	21.8657	0.327689		YGGFMRF	30.5718	29.9381	29.7313	30.1781	30.833	30.1762	0.398832		LENPSPQAPA	24.1342	25.6319	24.7973	23.3713	23.1047	23.8888	24.8388	23.3045	22.5351	23.2558	0.316485
FENKVPEKQKLFQEDNGMPVHLKGGASDALLYRATMALTLGGTAYAIYLLAMAAFPKKQN	24.4796	26.5117	27.1394	19.3471	25.0395	25.406	0.259912		QGGDFTRHNGTGGRSIYGEKF	26.2808	24.932	24.7796	25.2913	25.3524	24.7634	25.1241	25.2836	25.3937	24.421	0.328139		SPQLEDEAKELQ	29.0487	30.6926	30.7942	28.6371	28.7059	30.704	0.400613		SGGTTMYPGIADRMQKEITAL	22.7172	22.2289	22.7206	22.0051	21.745	22.4093	21.1879	21.8645	22.1674	22.2414	0.316826
APGAMLQIEALQEVLKKLKS	26.9322	26.3414	25.7976	27.0003	26.5706	26.8661	0.264777		A(+42.01)ASVDLELKKAFTEL	23.05	22.8738	23.035	23.1246	22.8815	22.8801	23.1148	22.9749	22.8843	22.6099	0.328285		RPEWWMD	26.5975	22.7657	22.1746	26.0346	25.8408	23.9255	0.408655		S(+42.01)GLRVYSTSVTGSREIKSQQSEVTRILDGKRIQY	19.8575	20.088	19.0671	18.7477	18.6576	19.5618	20.4691	18.6195	19.8224	20.2607	0.319008
ATLESVFQELGKLTGPSNQ	23.2958	23.9306	24.4801	23.9896	22.7959	23.005	0.272635		DADSS(+79.97)VEKQVALLKALYGHGQISH	21.0505	22.1587	22.2	21.9111	22.1348	22.6696	22.0053	21.7412	22.2248	22.1842	0.330167		QYDGVAELDQLLHY	22.1639	24.6762	25.1077	23.9397	25.2263	25.6034	0.419778		DADEGDTLANSSDLLKELLGTGDNRAKDS	21.1587	20.7653	21.3185	21.4483	20.1259	21.7945	20.917	21.4204	21.1877	21.0051	0.322905
AQEEADAEERRLQEQEELENYIEHVLLHRP	26.9037	27.1414	27.5803	25.2301	26.098	27.578	0.272793		WDDRIAEGTFPGKI	22.9858	22.821	22.3428	22.8578	23.3352	22.8065	22.7296	22.6874	22.5225	22.7491	0.339392		Q(-17.03)LRAPGAMLQIEALQEVLKKLKS	24.8283	20.3577	21.6224	25.1965	23.9429	22.0228	0.420761		NPEPQDQGELFQGVDPRALASVLLQALDRPASPPSVPGGSQQGTPEEAAEALLTESV	22.0231	22.0801	21.0704	21.693	21.5311	20.8005	21.206	21.9276	21.3927	21.6688	0.323261
A(+42.01)DKPDMGEIASFDKAKLKKTETQEKNTLPTKETIEQEKRSEIS	30.7943	30.446	30.2089	25.8118	31.1183	28.6412	0.272837		DDYVPKLYEQLSGK	21.9228	21.9265	22.8801	21.496	21.8043	21.62	21.407	22.2417	21.676	21.7157	0.340375		YGGFMKKMDELYPMEPEEEANGGEILA	20.2596	24.3308	24.9767	21.6512	21.1096	22.6631	0.421943		MREIVHIQA	23.2697	24.0677	23.6149	22.5956	22.3715	23.7491	22.7724	22.3132	21.4286	23.0456	0.325299
A(+42.01)EDIKTKIKNY	27.5781	28.2685	29.3879	27.4029	27.963	27.7685	0.273728		TNEIVEEQYTPQSLATLESVFQELGKLTGPSNQ	20.2066	23.3164	22.3513	21.8217	23.1493	23.2574	21.8631	24.2376	21.8854	23.2523	0.341532		V(+42.01)NPTVFF	26.5415	25.6896	24.9223	25.6795	24.9382	25.1635	0.425932		SKVAFSAVRSTN	21.6547	22.9834	22.6884	20.8985	21.5152	21.6644	22.7516	21.267	20.3698	20.7256	0.326189
SFPWMESDVT	25.3513	25.8591	25.5229	25.4994	25.4122	24.5447	0.277885		AVLRTDGEPRARLGALLA	25.8726	25.2099	26.3415	24.905	24.7495	24.8443	25.0856	25.4118	25.0648	25.0874	0.342983		MREIVHIQA	25.1951	24.6812	25.0641	22.7848	25.5432	24.4455	0.426293		VNPTVFF	23.4322	23.3233	23.1503	23.0326	22.7142	23.2271	23.004	22.6414	22.9674	23.0009	0.328884
FLVVNM	24.4598	24.3223	24.6331	21.5667	24.5551	23.8825	0.279431		VGRPEWWM(+15.99)DYQ	20.231	21.9264	21.4993	21.451	21.8997	21.8069	22.1017	21.1113	21.5882	22.2453	0.345284		PMFIVNTNVPRASVPEGFLSELTQQL	24.7046	26.0204	26.396	25.2476	27.2615	26.7028	0.427182		Q(-17.03)LEDEAKELQ	23.8293	24.3879	23.659	23.6723	24.1705	23.9893	24.4912	24.0823	23.9479	24.1067	0.330798
GFGDLKTPAGLQV	26.0114	24.9664	25.0553	24.0222	25.2323	24.9385	0.282787		YGGFLRKYP	18.6475	22.6988	21.1867	22.3345	23.7452	22.789	21.5668	22.699	22.8433	23.3027	0.3463		DADEGDTLANSSDLLKELLGTGDNRA	20.3003	23.7596	23.7957	20.1521	22.2301	21.9681	0.429477		MQLKPMEINPEMLNKVLAKL	20.1336	18.2776	20.1337	20.3037	20.506	18.7579	19.8786	19.4776	20.0461	18.6346	0.331688
FLRKDLQRVRGDLGAALDSWIT	24.5265	24.1549	24.6694	23.8733	24.0689	24.512	0.286689		APVSTGAGGGTVLAKMYP	19.2596	21.1312	20.2646	21.1423	22.3098	21.1345	20.8588	21.3915	21.3837	22.0649	0.347324		S(+79.97)HHLAHYRASEEEPEYGEESRSY(+79.97)	22.3853	22.0999	25.3081	23.4026	24.7932	24.4847	0.434246		S(+42.01)QAEFDKAAEEVKRLKTQPTDEEMLFIYSHFKQATVGDVNTDRPGLLDL	21.2539	20.8252	21.3622	21.1048	20.9753	21.3766	20.8631	20.6596	20.7487	21.0567	0.335737
YGGFLRRQFKVVT	26.4818	27.3905	27.341	28.848	27.0103	27.5944	0.293069		FAESLPSDEEGENYSKEVPE	22.0779	23.8687	21.2703	23.1177	24.0343	24.3142	22.8242	23.0008	23.293	23.9105	0.349815		YTVFDRDNNRVGFANAVV	24.8186	26.1554	26.2671	26.5046	25.6028	26.5896	0.43678		SGSAKVAFSAIRSTNH	25.5958	25.956	26.5513	26.0234	26.1173	26.2788	26.0454	26.0719	25.3	25.1463	0.337204
AVLRTDGEPRARLGALLARYIQQVRKAPSGRMSVLKNLQSLDPSHRISD	24.5812	24.3393	24.6153	16.304	23.9007	24.0742	0.295009		A(+42.01)GAAEDVRVLFGAAVRA	24.6531	24.2068	24.4758	24.639	24.1236	24.2201	24.7405	24.2279	24.1488	23.8922	0.352287		TNEIVEEQYTPQSLATLESVFQELGKLTGPS	18.9285	21.2836	20.9883	17.9067	20.8142	19.6069	0.441689		S(+42.01)YGRPPPDVEGMTSLKVDNL	25.0143	24.8524	24.7629	24.5681	23.7696	24.9322	23.9616	24.2391	24.1255	24.3122	0.337564
MQLKPMEINPEMLNKVLAKL	24.5656	24.3064	23.7154	26.2971	24.1021	24.7167	0.295239		SSPETLISDLLMKES(+79.97)TENAPRTRLEDPSMW	22.6838	23.7732	23.6059	23.5253	23.9041	23.6584	23.6347	23.8437	23.6721	23.7519	0.354394		DADSSVEKQVALLKALYGHGQISH	27.718	27.0429	26.3825	29.0665	26.7551	27.3276	0.447557		YSPRTPDRVSETDIQRLLHGVMEQL	20.0343	19.1246	19.7792	19.1907	19.164	19.6939	18.5556	18.5819	18.4422	20.0575	0.33808
ETPDVDPELLRYLLGRILTGSSEPEAAPAPRRL	23.8035	23.859	23.8517	24.2072	21.1675	22.9569	0.295499		APGAMLQIEALQEVLKKLKS	20.1172	20.3159	20.1325	20.1247	20.6928	20.9907	19.8717	20.1443	20.9721	20.6233	0.356576		ALDIYSAVDDASHEKELPR	24.5802	22.4541	22.1152	23.5751	24.3215	23.3383	0.447568		GLQYRGRGS(+79.97)EEDRAPRP	25.3063	25.1684	26.4661	25.7006	26.0895	25.8909	25.7629	25.7197	24.9131	24.6873	0.338665
RPKPQQFFGLM(-.98)	28.986	28.8405	28.1141	28.7713	28.0912	26.1615	0.304892		AGVTVDELGKVLTPTQVMNRPSSISWDGLDPGKLYTL	23.4007	23.3303	23.6382	23.5392	23.2202	23.1356	23.4369	23.4252	23.5453	22.9081	0.357175		DELYPMEPEEEANGGEILA	20.4548	24.0863	23.146	20.9271	22.4256	21.4091	0.453045		EWDDYVPKLYEQLSGK	26.3705	26.1039	26.5105	26.1431	25.6788	26.3113	25.3687	26.0272	26.1294	25.8918	0.342134
DADSSVEKQVALLKALYGHGQIS	26.2387	26.2706	25.1421	25.1936	25.806	25.1529	0.306817		QQETAAAETETRTHTLTRVNLESPGPERVW	23.5544	23.325	23.3021	23.1531	23.0444	23.3594	23.6225	23.0581	23.4221	23.5461	0.362207		M(+42.01)LSPAMSFL	24.5217	24.5891	24.7651	24.4898	22.5798	25.0047	0.463273		AGNSDLILPVPAFNVINGGSHAGNKLAMQEF	24.5864	24.5181	24.6507	24.5066	23.8872	24.4096	24.0939	24.2953	24.2449	24.357	0.342691
TGPGILSM	28.2426	27.6295	28.4939	24.3488	28.6122	26.9968	0.311294		Q(-17.03)AAAQEERLADLASDLLLQYLLQGGARQ	20.9064	22.6667	22.2419	22.4842	22.7695	23.1627	22.6679	22.8493	22.0715	22.2177	0.363035		AWDDRIAEGTFPGKI	26.5051	22.1878	21.835	25.577	25.5036	23.4455	0.466029		VNPTVFFDITADDEPLGRVSF	26.7311	26.3524	26.4908	26.5551	25.7939	26.374	26.156	26.1116	26.1944	26.2576	0.347133
SPLQISM	28.2426	27.6295	28.4939	24.3513	28.6122	26.9968	0.311297		WVVDQTHF	22.8891	23.5172	22.9107	22.4543	23.3085	22.9858	22.4213	23.0674	22.7609	22.8055	0.363489		SQENPNTYSEDLDV	21.0976	24.3962	24.7753	21.6613	21.1134	23.9826	0.468166		S(+42.01)GLRVYSTSVTGSREI	23.6261	23.8857	23.7056	24.0312	24.1783	23.4759	23.9439	23.737	23.9017	23.717	0.349266
A(+42.01)ADISQW	25.2536	25.467	26.0073	25.2923	25.5445	24.9258	0.325488		AGNSDLILPVPAFNVINGGSHAGNKLAMQEF	24.4012	24.1024	24.3291	24.4464	24.1522	24.1459	24.2106	24.3056	24.0614	24.3116	0.368291		LYPMEPEEEANGGEILA	21.635	24.9984	24.9076	21.7465	22.2178	24.3187	0.469217		A(+42.01)SGVAVSDGVIKVFNDMKV	23.3606	23.1711	23.2083	23.1103	22.7054	23.1685	23.1244	22.8615	22.9475	22.8095	0.352255
VGRPEWWMDYQ	29.6221	29.6891	29.9467	26.2057	29.8854	29.3547	0.332144		PMFIVNTNVPRASVPEGFLSELTQQL	26.6339	25.9533	26.6767	26.6532	25.8453	25.7589	26.6535	26.4181	26.1004	25.5023	0.370686		AASAPLVETSTPL	23.6995	21.2995	18.6759	23.8048	22.6023	21.1856	0.469496		APPGRPDVFPPPLS(+79.97)SEHNGQVAEDAVSRPKDDGVPEVRAA	23.8489	23.6582	23.7058	23.9008	24.6267	23.7842	24.337	24.1344	24.1608	24.3154	0.353911
SLSAASAPLVETSTPL	28.4634	27.4925	26.8668	23.4125	27.93	26.7736	0.334877		GFGDLKTPAGLQVL	24.5661	24.4095	24.3043	24.4882	24.3215	24.2234	24.5076	24.4855	24.2786	24.2106	0.373315		APPTAYIDFARQKLDPKIAVA	25.5769	20.3189	20.1121	24.7508	23.0218	22.7323	0.473388		S(+42.01)DKPDMAEIEKFDKSKLKKT(+79.97)ETQEKNPLPSKETIEQEKQAGES	25.9191	25.5297	26.0823	26.5297	26.6376	25.959	25.4437	25.8879	26.5497	25.4743	0.361055
GEAAGAVQELARALAHLLEAERQE	24.951	24.3004	25.3946	25.0842	23.9824	24.0099	0.338999		WSRMDQLAKELTAE	21.6128	19.8865	20.3275	20.3809	19.9927	19.7945	21.4416	19.5626	19.599	19.5765	0.377886		PMFIVNTNV	24.3321	25.2112	24.7464	23.888	23.637	25.3651	0.477433		IKMALQQEGFD	26.4078	26.8199	26.3405	26.4346	26.5241	26.569	26.3803	26.37	26.3557	26.4053	0.363134
PEGAVKPPANKYPIFFF	23.6527	22.7454	21.9975	22.0913	21.677	22.7618	0.339257		APSDPRLRQFLQKSLAAATGKQELAKYFLAELLSEPNQTENDALEPEDLPQAAEQDEMRLELQ	24.8454	25.8423	25.6235	25.6411	25.7999	25.9114	25.7633	25.8136	25.6909	25.4799	0.380257		GLQYRGRGS(+79.97)EEDRAPRPR	28.0266	25.9379	24.9863	25.8286	26.9374	22.2973	0.479221		FPKPEGSQDKSLHN	21.2396	22.4528	22.4057	20.5315	21.2166	21.4698	22.5502	20.739	20.0137	20.2085	0.363766
LLDEGHYPV	27.725	27.7856	28.1533	28.9926	27.5899	28.4395	0.351154		QGGDFTRHNGTGGRSIYGEKFEDENFILKHTGPGILSM	26.5238	25.0056	25.4114	25.8281	24.617	25.0793	25.7437	24.777	25.5166	24.3423	0.380699		A(+42.01)SLKDLEGKWRL	25.8948	22.3737	21.9012	24.9443	24.3386	23.8843	0.483973		A(+42.01)GRGKLIAVIGDEDTVTGFLLGGIGELNKNRHPNFLVV	22.9672	22.6204	22.8562	22.7578	22.5386	22.5228	22.8778	22.5424	22.6276	22.6878	0.365224
IKMALQQEGFD	27.3789	26.2639	26.4063	27.3725	25.3882	24.132	0.354779		TNGAFTGEISPGMIKDLGATWV	20.9694	21.2583	21.4689	21.5071	21.5073	21.437	21.4392	22.0698	21.4529	21.1559	0.383038		ALDIYSAVDDAS(+79.97)HEKELPR	24.7875	25.5695	25.2526	24.0988	24.2535	25.8854	0.498397		AYGFRDPGPQL	25.9775	26.2638	25.8824	26.2309	26.5174	26.0768	25.9209	26.0411	26.1854	26.0717	0.365709
SPSPTPATQSPKKPPAKDPLADLNIKDFL	27.2882	26.4239	25.5321	24.1346	26.6758	25.6318	0.355561		TNEIVEEQYTPQSLATLESVFQELGKLTGPS	20.4646	21.6844	21.1774	21.1514	21.6203	21.9547	21.3682	21.8712	21.3603	20.885	0.386037		VSAWDDRIAEGTFPGKI	25.1016	22.6907	22.4839	25.1439	24.6012	22.9038	0.503693		PGIADRMQKEITAL	25.1596	25.1605	25.4686	25.2773	25.0706	25.3896	25.5694	25.6813	24.8736	25.3625	0.36645
RPGPPGLQGRLQRLLQANGNHAAGILTM(-.98)	24.7476	24.6646	23.3079	19.999	24.4007	23.8041	0.359405		RPEWWMDYQ	21.7344	21.9252	21.3106	20.9848	22.4739	23.0026	21.4972	21.5257	21.6479	22.6057	0.386949		M(+42.01)DVFMKGLSKAKEGVVA	23.2844	21.9273	21.486	23.5387	23.7222	21.4283	0.507674		V(+42.01)NPTVFFDITADDEPLGRVSFELFADKVPKTAENFRAL	25.5561	25.4313	25.226	25.5868	24.3278	24.9156	24.7983	25.0075	25.1697	25.0911	0.371631
E[-18]EKEEDVEAEERGDLGEVGAWRPH	24.0779	23.8497	22.5656	24.5358	21.8067	19.0791	0.361935		SPSPTPATQSPKKPPAKDPLADLNIKDFL	25.5785	23.2032	24.9242	24.546	23.1235	23.276	24.3044	24.1479	24.1192	23.0382	0.389806		SVDQDLGPEVPPENVLGALL	27.5408	27.2012	26.5484	28.5538	27.7929	26.4244	0.512621		QYDGVAELDQLLHY	25.2298	25.2065	25.5357	25.6339	25.4222	25.218	24.8778	25.4965	25.5772	25.1478	0.374443
EWDDYVPKLYEQLSGK	25.6328	26.0066	26.3998	26.1933	25.394	25.3905	0.365423		AVLRTDGEPRARLGALL	22.9444	22.2389	24.2311	20.8985	21.7377	21.1823	21.6095	23.0171	21.5334	21.8014	0.394067		IPVGSLKNEDTPNRQYLDEDMLLKVLEYLNQEQAEQGREHLA	22.2363	27.7008	28.9219	26.1479	28.5666	28.9367	0.514052		A(+42.01)KVEQVLSLEPQHELKFRGPFTDVVTTNL	22.2086	22.053	22.8469	22.0846	21.6615	22.2681	22.1168	21.8071	21.9567	21.6794	0.376292
DDYVPKLYEQLSGK	24.2946	23.6628	22.8896	23.2703	23.3061	22.9948	0.366506		PIASIHSVDLDLL	23.0565	23.3104	22.9329	23.2698	23.0866	23.1469	23.0217	23.1138	23.0098	23.0293	0.400161		SSPETLISDLLMKES(+79.97)TENAPRTRLEDPSMW	22.5728	24.2156	24.4471	21.9329	23.4007	24.0684	0.518227		VRFPDRQYEPYPITE	21.4991	21.7566	21.1282	21.7212	21.831	21.2661	21.6369	21.3885	21.5628	21.42	0.382564
APGAMLQIEALQEVLKKL	25.3378	24.1724	23.4466	26.9457	24.5499	24.4585	0.366957		EEKEEDVEAEERGDLGEVGAWRPH	23.6717	24.4313	25.3043	24.4488	24.8509	24.8925	24.2849	24.9509	24.9295	24.9518	0.409356		LEGEDDPDRSMKLSF	25.7119	23.9926	24.8519	25.2914	23.3847	24.3546	0.530305		PSSISWDGLDPGKLYTL	24.289	24.0004	24.114	23.9058	23.2609	24.0577	23.4663	23.813	23.6661	23.639	0.383736
AGDKLVVVDF	24.3764	23.2444	22.9165	23.2697	23.2277	22.5656	0.379242		S(+42.01)DKPDMAEIEKFDKSKLKKTETQEKNPLPSKETIEQEKQAGE	23.917	23.3435	23.7857	23.74	23.5333	23.4465	23.5653	23.3511	23.9198	23.4404	0.425414		TTIMAVQF	22.2646	25.1047	25.442	22.3249	22.658	25.1148	0.535977		KPDMAEIEKFDKSKLKKTETQEKNPLPSKETIEQEKQAGES	21.3023	20.4148	21.8502	21.5932	21.4587	21.5679	21.5523	22.2747	21.7001	20.9918	0.384064
PVFDNLMQQKLVDKNIFS	24.5565	24.3468	23.4772	22.0369	23.8212	24.2809	0.381187		GEAAGAVQELARALAHLLEAERQE	20.4496	21.5522	20.4746	20.4156	20.8597	21.4492	20.8556	21.0913	20.5844	20.8599	0.426624		HKTDSFVGLM(-.98)	29.57	28.088	27.496	28.7977	29.1691	28.4984	0.536149		LLDEGHYPV	26.2049	26.8587	26.1274	26.2562	27.0198	26.341	26.4422	25.5692	26.1056	26.7595	0.384109
GFGDLKTPAGLQVL	26.1277	25.4488	25.1031	24.2873	25.3704	25.5836	0.393307		ASQPDVDGFLVGGASLKPEFVDIINAKQ	23.9097	23.9367	23.9348	23.8783	23.9903	23.8619	23.7633	23.9993	23.8944	23.9467	0.42693		ELSAERPLNEQIAEAEADKI	20.4515	23.2253	23.8449	22.0802	20.9541	22.2478	0.541413		SLPSDEEGENYSKEVPEIE	25.5663	25.9902	24.8261	26.0808	25.6189	25.8377	25.5873	25.866	25.6166	26.366	0.389632
DVAHEILNEAYRKVLDQLSARKYLQSVVA	23.4902	23.4262	20.5747	25.6637	22.2474	23.5029	0.398696		YGGFMRRVGRPEWWMDYQ	24.0089	25.0349	24.9466	24.9819	25.3028	25.3704	25.0875	24.6962	24.9155	25.2564	0.427003		YGGFMRF	25.2668	28.8647	29.3659	25.3113	25.6511	29.0464	0.544354		Q(-17.03)YDGVAELDQLLHY	23.8248	24.255	24.6557	24.7347	24.5372	24.3535	24.1466	24.2889	24.3292	24.1102	0.39343
RPVKEPRSLSAASAPLVETSTPLRL	25.0052	23.7443	22.1251	24.7264	22.0828	18.2691	0.399567		Q(-17.03)PVVPAEATDPVEQRAQEAPR	24.7818	24.7914	23.4645	24.3785	24.5074	24.7739	24.6197	24.6105	24.1802	24.8557	0.43205		SSPETLISDLLMKESTENAPRTRLEDPSMW	22.4488	27.5598	27.9587	25.6675	28.1017	27.9532	0.55412		WDDRIAEGTFPGKI	24.0663	23.9169	23.3703	23.6367	24.3865	23.8737	23.7244	23.199	23.6956	23.9097	0.393944
YGGFMRRVGRPEWWMDYQ	24.2258	26.837	26.7999	22.2254	25.5221	26.0213	0.4062		FPKPEGSQDKSLHNRELSAERPLNEQIAEAEADKI	21.7408	21.813	21.9745	21.7588	21.234	21.8619	21.9339	21.5177	21.9601	21.8584	0.432571		GFGDLKTPAGLQVL	25.7991	24.7022	24.3229	25.2406	25.012	25.4633	0.554476		VPPVQVSPLIKFGRYS	21.7996	21.8948	22.2458	22.0972	23.487	20.9765	22.6438	21.4703	22.6954	21.6953	0.394926
A(+42.01)SGVAVSDGVIKVFNDMKVRKS	25.3154	24.4366	24.2487	23.1895	24.4746	24.729	0.406979		SVVPSPKVSDTVVEPYNA	23.2707	23.5605	23.1442	23.3333	23.7475	23.0649	22.6206	23.6829	23.4736	23.3348	0.432727		APLVETSTPLRL	24.3852	19.9058	17.981	23.7648	22.8679	19.9244	0.555605		VEDAGDETPDVDPELLRYLLGRILTGSSEPEAAPAPRRL	19.0324	19.6494	18.3045	19.1581	19.4397	18.8912	19.3741	18.4417	18.3522	19.1615	0.395479
PKLKWDNQ	27.187	28.161	29.108	27.4384	27.4902	27.9506	0.414553		ESLPSDEEGENYSKEVPEIE	20.5171	23.1417	22.3705	22.6427	23.6045	23.2647	22.3005	23.1798	22.6479	23.1803	0.43692		EDENFILKHTGPGILSM	19.7864	25.5811	25.3487	21.8727	21.0445	23.8636	0.56078		A(+42.01)GAAEDVRVLFGAAVRA	24.5933	24.4852	24.421	24.387	24.3733	24.2125	24.7054	24.3766	24.2726	24.2553	0.398308
M(+42.01)EMDKRIYLEL	25.5905	25.2361	25.4086	24.9876	24.2153	25.7829	0.420097		Q(-17.03)QETAAAETETRTHTLTRVNLESPGPERVW	23.6924	23.7039	23.0392	23.3717	23.2476	23.4285	23.7198	23.3449	23.3973	23.8104	0.440951		GLQYRGRGS(+79.97)EEDRAPRP	22.9572	25.9968	25.6413	25.5396	26.4773	24.6372	0.565418		MSVLKNLQSLDPSHRISD	21.4355	21.8299	21.3983	21.5204	21.5919	21.6092	21.8267	21.1043	21.1078	21.4136	0.399166
A(+42.01)SGVAVSDGVIKV	26.252	25.2017	25.6133	23.3975	25.5171	25.9555	0.435933		ELYPMEPEEEANGGEILA	21.5398	23.7948	23.0047	23.7386	23.9616	23.8421	23.3553	23.2221	23.572	23.9177	0.4473		APIKVGDAIPSVEVF	21.5249	24.6491	24.1695	23.4804	23.7807	25.1288	0.567294		QAEWDDYVPKLYEQL	23.3815	23.1242	23.2625	23.2083	22.3735	23.2539	22.5951	23.0415	22.8692	22.617	0.399623
LSDDDRVTWAEQQYEKERS	24.8958	25.3349	24.5011	25.2813	25.1052	25.0018	0.437923		FRSPLSVF	23.2016	23.7118	23.2236	23.4948	23.8654	23.5262	23.6068	23.3653	23.6557	24.01	0.452515		A(+42.01)KVEQVLSLEPQHEL	19.2558	23.5965	23.5866	21.4582	21.103	21.3052	0.585792		IPVGSLKNEDTPNRQYLDEDMLLKVLEYLNQEQAEQGREHLA	26.8079	26.298	26.9576	26.7573	27.2314	26.4019	26.4672	26.7709	26.7835	26.8446	0.402506
VKLIESKEAFQEAL	26.1957	25.5477	25.3087	26.8265	23.8656	23.6631	0.442652		RLQEQEELENYIEHVLLHRP	19.7299	19.3783	19.4333	19.7579	19.2524	19.904	19.8934	19.4978	19.7101	19.2013	0.452814		PAVPPPPAPLQI	24.849	22.5394	21.5459	24.1223	23.456	23.132	0.59308		GGFMRF	18.3694	19.7051	18.0925	17.9771	16.4763	18.7613	18.0871	17.047	16.4297	17.4055	0.403351
FPKPEGSQDKSLHN	27.1183	26.4634	26.4973	26.9593	24.4453	26.6006	0.443291		SVLISLKQAPLVH	20.0121	19.9986	19.9267	18.9391	20.191	18.9201	18.3323	21.1534	19.8497	18.6415	0.458472		KVIADNVKDWSKVVL	25.8047	22.7871	23.122	24.6398	24.7006	24.0451	0.599151		E[-18]EKEEDVEAEERGDLGEVGAWRPH	20.8848	21.4485	20.05	20.7438	20.8695	20.9095	21.45	20.8579	20.9735	20.8853	0.411413
HKTDSFVGLM(-.98)	27.1754	27.9694	27.5427	28.575	27.1596	28.1615	0.447451		DELYPMEPEEEANGGEILA	23.1156	24.9704	24.6505	24.4384	24.9917	25.1377	24.6071	24.3515	24.52	24.9431	0.477651		GFGDLKTPAGLQVLNDYL	20.5552	23.99	24.1191	20.9423	22.6905	22.7891	0.599386		ELFADKVPKTAENFRAL	25.0265	25.253	24.6379	24.5506	24.3809	24.952	24.8919	24.1426	23.9572	24.7965	0.422008
DADSS(+79.97)VEKQVALLKALYGHGQISH	26.1006	25.121	24.2841	23.5097	24.7202	25.369	0.448121		PEWWMDYQ	23.8425	25.3554	24.7906	24.9999	25.4376	25.8538	25.0103	24.8554	24.5407	25.5463	0.478949		MSESAPLPETHQFGEGVSSPKTHLGETLTPLSKAYQSLGGPFPKV	19.9475	24.9164	24.9007	23.0621	19.7812	23.4887	0.602483		VGRPEWWM(+15.99)DYQ	21.9293	22.6401	21.2723	22.027	22.5411	21.7171	24.4764	21.8315	22.1833	22.5661	0.422467
RPPLGFLNPRL	21.2035	21.8359	21.6372	22.78	18.1696	20.3728	0.452361		LENPSPQAPARRLLPP	23.6321	24.5843	25.1911	23.7006	25.6809	25.217	24.1504	24.8695	24.7896	25.4381	0.486437		ELFADKVPKTAENFRAL	25.7649	25.6241	25.2147	25.3257	24.2342	26.0935	0.604426		S(+42.01)VFGKLFGAGGGKAGKGGPTPQEAIQRL	22.433	21.8636	22.5291	21.9941	21.5066	22.4368	20.9821	21.8494	21.9991	21.7906	0.425243
Q(-17.03)MAVKKYLNSILN(-.98)	23.6339	24.7298	24.0545	24.5034	23.5904	22.9576	0.454529		DLQRVRGDLGAALDSWIT	19.3389	20.4231	20.184	20.2944	20.6767	20.8038	19.839	20.3371	20.3603	20.5862	0.488133		A(+42.01)DEIAKAQV	25.5189	22.8723	23.1977	23.788	24.0845	21.9035	0.604818		FRSPLSVF	23.9012	24.165	23.6569	23.8252	24.0354	23.5846	24.1356	23.8483	23.7408	23.7456	0.426759
M(+42.01)EMDKRIYLELRNRTPSDVKEL	24.9004	24.4059	23.7006	24.1401	23.8542	24.1227	0.456499		A(+42.01)ADISQW	25.0157	24.8311	24.5916	24.7373	24.678	24.6633	24.9454	24.4433	24.1688	25.0071	0.488523		RPGPPGLQGRLQRLLQANGNHAAGILTM(-.98)	20.859	23.1249	22.89	23.7808	21.6184	23.0197	0.61952		VPSPVS(+79.97)SEDDLQEEEQLEQAIKEHLGPGSSQEMERLAKVS	24.7669	24.7879	24.9491	24.9891	24.6771	24.7975	25.1369	25.0959	24.8434	24.7197	0.430181
ISSSISEDPVPI	25.4386	24.4626	23.3295	23.6395	24.8367	22.5219	0.456816		AVPRGEAAGAVQELARALAHLLEAERQERA	19.253	19.0097	19.5362	19.2531	18.6637	19.0972	19.0835	18.4949	18.9804	19.3347	0.491805		DVDIRKDLYANTVLSGGTTMYPGIADRMQKEITAL	18.1751	21.6901	20.3958	18.8396	21.3524	17.7016	0.624139		DGSRGSESSSGVVGVGHLSKAEGPALFS	21.6446	21.4388	21.4183	21.8693	22.5897	21.8456	22.2032	22.0305	22.1806	21.6831	0.431933
YGGFMRRV(-.98)	26.7529	27.4351	27.6092	26.9656	27.3386	26.7802	0.484283		PLADLNIKDFL	19.8126	19.3651	19.7324	19.9503	19.5542	19.5846	19.4271	18.9889	18.8918	20.4577	0.493932		SFPWMESDVT	26.4078	26.4254	25.1903	26.1162	25.9044	25.228	0.625123		GPTGPDVEDAGDETPDVDPELLRYLLGRILTGSSEPEAAPAPRRL	21.8686	21.9587	21.8386	21.7852	21.288	21.3758	21.0799	21.8274	21.9144	21.7331	0.433236
VDPELLRYLLGRILTGSSEPEAAPAPRRL	23.2033	23.4485	23.2304	23.4033	22.4897	23.301	0.485953		YGGFL	25.5959	25.3483	25.7586	25.4117	25.8067	25.2651	25.6726	25.4083	25.3653	25.7461	0.495254		M(+42.01)DVFMKGLSM	24.617	23.2733	22.788	24.9108	24.3225	22.7703	0.627078		VGRPEWWMDY	21.5289	21.2483	21.6565	21.9406	22.0409	21.0234	21.5573	21.6964	21.782	21.5542	0.433566
EQEELENYIEHVLLHRP	22.5033	22.0537	22.1748	24.282	21.5473	22.7417	0.487658		APPGRPDVFPPPLSSEHNGQVAEDAVSRPKDDGVPEVRA	22.812	22.5566	22.4721	22.2804	22.5642	22.6256	22.8649	22.3491	22.3978	22.9798	0.501274		YGGFMRRV(-.98)	23.7341	28.2102	28.8349	22.6165	27.5588	27.0674	0.627641		SFARAPQLDLKRQYDGVAELDQLLHY	19.7279	19.9228	20.3213	20.506	20.5418	20.1647	20.1323	20.464	20.3979	20.6263	0.436292
AWDDRIAEGTFPGKI	25.383	24.4971	23.7187	24.0646	24.3801	24.042	0.493933		MQLKPMEINPEML	22.6508	22.7468	22.5311	22.8543	22.7568	22.7117	22.8357	22.9733	22.6177	22.6921	0.503999		MDELYPMEPEEEANGGEILA	22.9505	27.8527	27.9165	23.3265	25.3878	26.9416	0.628093		THSLGGGTGSGMGTLLISKIREEYPDRIMNTF	23.2107	22.6687	23.1186	22.5922	22.0945	22.8723	22.2814	22.4462	22.4265	22.7388	0.444513
ALDIYSAVDDAS(+79.97)HEKELPRRQL	24.4682	23.6411	22.6301	25.3066	22.1749	19.1189	0.500223		KGNDISSGTVLSDYVGSGPPSGTGLHRYVWLVY	23.986	23.8983	23.814	24.1688	23.8385	23.9079	23.8263	24.0534	23.8765	23.764	0.509674		VGRPEWWMDYQ	27.656	29.5756	29.8583	29.6992	28.2443	30.6859	0.63183		YGGFMRSL	28.7438	29.0712	28.2198	28.5524	28.8332	28.7219	28.9863	28.6698	28.6571	29.0479	0.446037
AVPRGEAAGAVQELARALAHLLEAERQE	29.5163	29.2875	28.7838	29.3068	29.0839	29.9429	0.500523		LLDEGHYPV	25.661	26.2062	26.8216	25.3565	26.3453	25.7078	24.9076	26.3194	25.7588	26.4221	0.514555		WSRMDQLAKELT	24.3957	23.2373	24.0035	23.2617	23.7315	24.0303	0.642136		RVGFYVNTF	21.1605	21.3928	20.6968	20.5318	20.9488	21.2641	20.8612	20.5149	20.4365	20.8133	0.453189
ARPVKEPRSLSAASAPLVETSTPLRL	28.4114	27.525	25.571	27.6429	26.8936	24.0409	0.518564		VGRPEWWMDY	20.0623	21.5216	21.0548	21.2666	21.7027	21.5017	21.1416	21.239	21.1679	21.578	0.516314		FPKPEGSQDKSLHN	27.0797	25.645	24.86	25.7632	26.8118	23.1057	0.646071		A(+42.01)DFDTYDDRAYSSFGGGRGSRGSAGGHGSRSQKELPTEPPYTAY	22.4248	22.0947	23.3948	22.02	22.2303	22.6992	22.1023	22.0132	22.0898	22.1643	0.454858
YGGFL	30.5212	29.67	29.8871	29.6058	30.6506	30.7367	0.53018		SGKEVKGEEKGENQNSKFEVRLL	27.1238	25.8301	26.0225	25.9429	25.7753	25.8048	26.5342	25.7367	25.9434	25.6795	0.51732		LEGEDDPDRSMKLSFRT	27.1785	24.2656	24.2994	25.6956	26.1168	25.3757	0.65181		YGGFMRRVGRPEWWMDYQKRYGGFL	20.3757	19.2631	20.4473	21.1468	21.5366	18.3051	20.3351	20.5584	20.9448	20.2631	0.455181
Q(-17.03)LYENKPRRPYIL	28.5751	28.1148	27.3859	29.5418	28.1834	27.6873	0.53279		VNPTVFFDITADDEPLGRVSF	26.0295	26.3119	26.4436	26.2544	26.0251	26.1332	26.3021	26.6675	25.8786	25.2494	0.524536		AGNSDLILPVPAFNVINGGSHAGNKLAMQEF	19.391	23.7694	23.9842	20.9591	22.8692	20.9689	0.655456		YGGFM(+15.99)RSL	24.5491	25.3967	24.3919	24.3936	24.7186	24.5013	26.7391	24.5952	24.4752	24.9713	0.45686
AVLRTDGEPRARLGALL	26.5054	26.1099	26.9218	27.5556	25.9398	27.1332	0.535664		QAEWDDYVPKLYEQL	23.2639	22.8928	22.5485	22.9982	22.9606	22.802	23.0288	22.7789	22.5969	22.9967	0.526942		LLDEGHYPV	29.5234	27.7609	27.6844	29.0544	28.9965	27.9132	0.662895		S(+42.01)DKPDLSEVETFDKAKLKKTNTEVKNTLPSKETIQQEKEHNERT	22.6023	22.4932	26.2444	22.9034	23.1381	23.1233	23.1085	22.9695	23.0466	22.3318	0.456876
SVLISLKQAPLVH	23.2496	22.8647	22.773	23.7047	21.8117	22.156	0.536794		RPPLGFLNPRL	21.3916	20.5013	20.7778	20.0372	21.4507	20.0261	19.8248	20.7302	21.1478	21.1561	0.528814		MDELYPMEPEEEANGGEIL	19.3832	24.5023	24.0437	20.8679	22.3409	22.4047	0.675196		A(+42.01)GQAFRKFLPLFDRVLVERSAA	18.7578	17.7097	18.9077	18.8967	19.4024	18.441	18.8443	19.2328	19.3733	19.0414	0.458041
A(+42.01)SLKDLEGKWRL	24.1439	23.748	23.236	24.7426	23.3996	23.8689	0.567581		YGGFM(+15.99)RSL	22.5525	24.3517	24.0756	23.441	25.0203	24.2892	23.8006	23.8899	24.1446	24.8101	0.530623		AVGHPC(-1.01)GPQGIC(-1.01)GQTGLLQLLGDLSRGQETLAKQTPQLEAWVREPLEE	19.1484	21.6483	20.644	18.0725	22.0506	19.468	0.676706		NAPPEPVPPPRAAPAPTHV	28.3014	28.1323	28.6631	28.4702	28.6304	28.5976	28.3826	28.6787	28.4782	28.4985	0.458157
WVVDQTHF	22.1894	22.4103	22.9359	23.0397	20.3706	22.596	0.583136		ELSAERPLNEQIAEAE	21.1412	22.4416	22.9225	21.7502	22.3129	22.536	21.4995	22.8397	21.9899	23.0781	0.531096		DGLDPGKLYTL	25.1648	22.2761	21.1051	23.7158	23.5225	22.9587	0.677128		GNPDDSFLEDEGEDRNGVTLTEK	23.384	23.6724	23.4363	24.1513	24.3698	24.1759	23.583	23.8478	24.1973	24.0864	0.464431
A(+42.01)DEIAKAQV	23.9214	23.8598	23.4057	24.8021	22.753	22.1903	0.585026		DVDIRKDLYANTVLSGGTTMYPGIADRMQKEITAL	22.8644	22.2051	23.1122	22.6768	22.2272	21.9994	22.281	22.9533	23.0902	21.7554	0.542458		AVLRTDGEPRARLGALLARYIQQVRKAPSGRMSVLKNLQSLDPSHRISD	20.0517	23.1113	23.2708	22.7084	19.486	22.2845	0.677587		YGGFMRF	26.8273	27.2673	26.6924	27.0345	27.3461	26.7502	27.6475	27.0195	27.1031	27.4127	0.466095
NLNPNAKEFVPGVKY	25.0628	25.1958	24.794	26.1443	24.5238	25.2378	0.588003		SGSAKVAFSAIRSTN	26.2179	25.437	24.6016	25.2278	25.756	25.0487	25.0443	25.1784	25.4547	25.5953	0.546151		FLVVNM	23.7322	24.5086	23.9101	23.636	24.2262	24.8563	0.678102		ASAPLVETSTPL	22.9887	23.2407	23.2459	22.0021	24.2652	23.2286	23.6576	23.4982	23.4908	23.2725	0.468742
LEGEDDPDRSMKLSF	24.8407	24.9523	24.082	25.6934	24.1	25.0139	0.593491		GAGENLGGSAVDDPAPLT	24.3615	25.8942	25.4016	25.4643	25.9682	25.6859	25.1465	25.8336	25.7367	25.6569	0.550489		QAEWDDYVPKLYEQLSGK	24.7401	24.7821	25.375	24.7363	25.691	24.936	0.684843		DVDIRKDLYANTVLSGGTTMYPGIADRMQKEITAL	22.6448	22.2428	22.9795	22.2383	21.8179	22.5986	22.2958	22.0671	21.8269	22.242	0.470353
AEDQELESLSAIEAELEKVAHQLQALRR(-.98)	23.6153	22.767	23.1399	25.4533	22.1459	23.6181	0.597892		A(+42.01)DQLTEEQIAEFKEAFSLFDKDGDGTITTKELGTVMR	22.2022	22.3938	22.4969	22.7153	22.4566	22.47	22.5001	22.481	22.7391	22.39	0.552024		VPSPVS(+79.97)SEDDLQEEEQLEQAIKEHLGPGS(+79.97)SQEMERLAKVS	18.6671	25.4327	25.6093	20.8987	22.9406	22.7706	0.686263		YGGFM(+15.99)RF	23.143	23.8617	22.2925	22.4497	23.2468	22.4689	26.0139	22.2819	23.2679	23.7024	0.472506
PRGEAAGAVQELARALAHLLEAERQE	24.211	24.5575	23.7423	26.0951	23.2338	24.6482	0.59983		MDELYPMEPEEEANGGEIL	22.1133	23.7387	23.3634	23.337	23.6862	24.1066	23.0234	23.5448	22.7155	24.099	0.555884		GKVLTPTQVMNRPSSISWDGLDPGKLYTL	22.9162	22.0515	18.9127	21.3578	21.1757	19.622	0.68892		PEWWMDYQ	25.5708	25.5445	25.0025	25.6885	25.4039	25.2035	25.6099	25.919	25.876	25.3069	0.473266
SFARAPQLDL	27.2994	27.8937	27.7803	27.7943	26.9238	27.6932	0.60029		RLSPVPPVPGAPPTYISPLGGGPGLPPMMPPGPPAPNTNPFLL	23.0492	23.4912	23.4084	23.5544	23.2969	23.4699	23.4995	23.5274	22.6942	23.0369	0.557746		AEDQELESLSAIEAELEKVAHQLQAL	18.8175	22.0848	22.7371	23.9997	18.9237	23.2402	0.694475		ALDIYSAVDDAS(+79.97)HEKELPRRQL	21.039	21.3709	20.9816	20.489	22.0883	20.8708	22.1878	21.3771	21.1864	21.6362	0.476672
LEGEDDPDRSMKLSFRT	23.7327	24.8978	24.8143	26.3295	23.6299	24.9584	0.600593		VKLIESKEAFQEAL	25.3482	25.3326	25.0012	25.38	25.3799	25.0309	25.0783	25.618	25.2283	25.0937	0.560634		ASQPDVDGFLVGGASLKPEFVDIINAKQ	21.2877	23.5459	23.8342	22.5175	23.5965	23.589	0.715356		PSGPAGAPPMPGGPHSYH	27.6108	27.5065	27.9479	27.209	26.7783	27.8844	27.1743	27.3175	26.6849	26.9451	0.479388
YGGFMRF	29.2981	29.5222	29.3702	29.7816	29.3144	29.3677	0.603279		AVLRTDGEPRARLGALLARYIQQV	24.3003	23.8983	23.8773	22.924	22.7079	22.9678	23.8214	23.1694	23.584	23.1488	0.572552		Q(-17.03)ELEEELDEAVERSLQSILRKN	22.8712	24.5907	25.6649	23.2521	25.3317	25.8739	0.71708		KLTTPTYGDLNHLVSA	21.1588	21.2902	21.1204	20.9592	21.5603	21.4516	21.1813	20.8433	20.9658	21.1129	0.480059
Q(-17.03)LRAPGAMLQIEALQEVLKKLKS	23.2984	22.8736	22.8637	25.3275	22.3295	22.8935	0.616363		VPSPVS(+79.97)SEDDLQEEEQLEQAIKEHLGPGS(+79.97)SQEMERLAKVS	24.6832	25.6195	25.407	25.4292	25.5714	25.7031	25.2961	25.622	24.9719	25.7752	0.576966		VPERAPLPPPVPSQFQ	26.143	24.8009	25.5308	25.4639	24.9016	25.6139	0.729055		YGGFL	25.3849	25.8409	25.5444	25.5426	26.5468	24.6716	26.3953	25.0943	25.6894	25.6891	0.483597
SSEMARDEDGGQDGDQVGHEDLY	22.7755	24.7282	22.6701	27.0236	23.4895	22.1927	0.6239		S(+42.01)QAEFDKAAEEVKRLKTQPTDEEMLFIYSHFKQA	22.4566	21.6493	22.1803	22.1804	21.5816	21.8491	22.0399	21.8676	22.1495	21.5792	0.579315		S(+42.01)YGRPPPDVEGMTSL	21.2122	24.5204	24.6152	21.4023	22.4774	24.7998	0.730042		PRASVPEGFLSELTQQL	23.4048	23.0772	23.1053	22.5836	22.3304	23.0019	22.7583	22.295	22.6036	22.9835	0.484183
AVPRGEAAGAVQELARALAHLLEAERQERA	24.2702	23.5281	22.3692	23.2982	23.8055	23.9945	0.627365		S(+42.01)DKPDM(+15.99)AEIEKFDKSKLKKTETQEKNPLPSKETIEQEKQAGES	28.6827	26.6778	27.9048	27.3625	26.4744	26.7605	28.24	26.6873	27.2917	26.6864	0.583764		FRSPLSVF	28.1295	27.6897	26.8361	28.5614	27.2814	27.4201	0.733928		AWPLFGPPSVVRLDDRM(+15.99)PFEGAGDPDQVSLKADSDILQNPLAENGTPYYDVSRNA	24.9189	24.6721	25.1873	25.251	25.552	24.7174	24.1784	25.6882	25.2073	24.7183	0.489529
KHTGPGILSM	27.3875	27.6663	28.7835	26.7694	27.9432	28.1855	0.635294		APIKVGDAIPSVEVF	24.8371	24.5904	24.6094	24.6587	24.5775	24.5981	24.577	24.9475	24.5868	24.2048	0.586943		VPSPVSSEDDLQEEEQLEQAIKEHLGPGSSQEMERLAKVS	22.4456	26.2991	25.1736	23.4034	22.3554	26.3562	0.735037		ELYPMEPEEEANGGEILA	24.3679	24.5094	23.8801	23.8061	24.2164	24.0575	24.7149	24.311	24.1432	24.198	0.490532
RAQEEADAEERRLQEQEELENYIEHVLLHRP	24.2579	24.1233	23.4433	22.5853	23.2441	24.891	0.640923		KVIADNVKDWSKVVL	22.1143	21.3199	21.2841	21.3585	20.7879	20.9393	21.5302	21.7168	21.0535	20.8619	0.590281		A(+42.01)ADISQW	25.7667	25.1413	23.843	24.9393	25.5982	24.8784	0.735385		SVVPSPKVSDTVVEPYNA	24.206	24.4755	23.9091	23.6687	23.0068	24.4469	23.4589	23.295	22.9148	23.8472	0.49237
SVDQDLGPEVPPENVLGALL	27.6175	27.4302	26.5443	28.7292	24.9579	26.2258	0.653677		LGALFNPYFDPLQWKNSDFE	22.1691	23.0755	22.8222	22.3212	22.7936	22.9502	22.8782	22.8224	22.3382	22.7508	0.592188		PKLKWDNQ	21.8593	29.2768	30.0902	22.1695	27.362	28.3357	0.747322		VKLIESKEAFQEALAA	22.9653	23.4012	22.4513	22.8695	22.7513	22.8753	23.2382	22.129	22.3487	22.9322	0.49366
AYGFRDPGPQL	27.0981	26.0874	25.8439	27.5882	25.3821	24.7806	0.672461		APSGRMSVLKNLQSLDPSHRISD	24.704	24.5968	24.0358	24.1952	23.9951	24.192	24.6711	24.3046	24.5785	24.2299	0.621225		TNEIVEEQYTPQSLATLESVFQELGKLTGPSNQ	20.8824	25.5478	25.2918	22.4427	24.8927	26.2391	0.758831		SPQPPPPAPARDELPDWNEVLPPWDREEDEVFPPGPYHPFPNYIRP	24.7222	24.3452	24.8917	24.8648	25.0788	24.584	24.3167	24.96	24.8193	24.6331	0.493902
APPTAYIDF	21.6979	20.5017	18.9479	23.179	19.16	20.7213	0.675633		A(+42.01)GRGKLIAVIGDEDTVTGFLLGGIGELNKNRHPNFLVV	23.3513	22.4151	22.8451	22.8762	22.286	22.5594	22.8711	22.6009	23.0141	22.102	0.623516		ADDEPLGRVSF	23.5507	21.9525	21.631	22.6149	23.231	21.9657	0.762243		GWTLNSAGYLLGPHAIDNHRSFSDKHGLT(-.98)	22.2713	22.5725	23.345	22.9834	22.1845	22.9384	22.7102	23.6388	23.0817	22.1554	0.494476
ADKVPKTAENFRAL	28.3087	27.8877	28.892	27.5921	28.5247	28.4163	0.677989		SLSAASAPLVETSTPL	24.5823	25.8621	25.125	25.6256	25.9782	25.7987	25.4384	25.416	25.3792	25.8328	0.630912		SLSAASAPLVETSTPLRL	24.1205	28.727	28.4675	25.3666	25.3406	28.7973	0.764788		ELFADKVPKTAENF	22.6977	23.0519	22.674	22.1159	21.4802	22.6713	22.1817	21.9239	21.7611	22.3499	0.497262
TPDRVSETDIQRLLHGVMEQLGIARPR	23.3641	23.5129	23.2694	23.3212	23.0488	24.2898	0.678269		A(+42.01)DQLTEEQIAEFKEAFSLFD	22.4595	23.1461	22.7157	23.2504	23.1587	24.2033	23.1816	22.6701	22.052	23.6208	0.633225		LSDDDRVTWAEQQYEKERS	26.3055	24.4024	22.9871	25.0395	24.9335	24.6519	0.764921		GSHWAVGHLM(-.98)	22.0973	22.9541	21.9449	21.6997	21.7183	21.8592	22.039	22.0244	20.9456	22.3661	0.497784
LENPSPQAPA	27.9199	27.5457	27.2944	28.0975	27.7603	27.2912	0.684127		APSGRMSVLKNLQSLDPSHRIS	23.9468	23.4173	23.0951	23.5854	23.2117	23.3097	23.8063	23.3941	23.7322	23.4505	0.638527		YGGFLRRI	25.3225	23.1296	25.0311	23.9261	25.4281	24.8498	0.782786		PKLKWDNQ	24.9914	26.4062	25.4544	24.2027	24.3296	24.626	26.2221	24.4753	23.5631	24.4121	0.500159
A(+42.01)GQAFRKFLPLFDRVLVERSAA	22.2904	21.1134	22.2665	22.4945	21.0992	22.9432	0.691863		Q(-17.03)LYENKPRRPYIL	24.1459	25.0103	24.8635	24.5421	25.1407	25.5	24.4993	24.5889	24.7995	24.92	0.642807		YIQQVRKAPSGRMSVLKNLQSLDPSHRISD	27.4388	24.9623	24.2507	26.1339	24.5404	25.0501	0.787866		AVGHPC(-1.01)GPQGIC(-1.01)GQTGLLQLLGDLSRGQETLAKQTPQLEAWVREPLE	22.7545	22.0063	22.7391	21.9334	22.8486	22.1146	22.0173	22.4458	22.7323	22.1351	0.504596
MSVLKNLQSLDPSHRISD	21.2858	21.9553	24.0239	23.7657	20.4764	21.4451	0.70164		HISPDRVYINYYDMNAANVGWNGSTFA	24.4893	24.4583	24.317	24.9981	24.4155	24.3457	24.8669	24.3443	24.5617	24.1519	0.645181		SPLQISM	25.662	27.7707	27.9233	27.629	26.8817	27.5041	0.788428		SGQLGLPDEENRRESKDQLSEDASKVITY	20.6066	20.3095	20.4531	20.9283	21.2529	20.8664	21.0698	20.769	20.8069	20.6722	0.507316
QAEWDDYVPKLYEQLSGK	23.7382	25.0884	25.4433	24.8967	24.2652	24.4566	0.714088		YSPRTPDRVSETDIQRLLHGVMEQLGIARPR	22.1766	21.9442	23.0762	22.4279	21.6663	22.3829	22.6055	22.2918	22.7095	21.9318	0.659776		TGPGILSM	25.662	27.7707	27.9233	27.629	26.8817	27.5041	0.788428		ADKVPKTAENFRAL	26.8258	26.6974	27.2987	26.5305	26.3265	27.0939	26.6471	26.5611	26.1558	26.4471	0.508968
DGLDPGKLYTL	24.4758	23.0819	22.7993	22.8035	23.428	23.4773	0.720077		IGDEDTVTGFLLGGIGELNKNRHPNFLVV	25.4227	23.6512	24.1573	23.8033	22.949	23.295	24.2055	23.8435	24.2272	23.3842	0.661491		V(+42.01)NPTVFFDITADDEPLGRVSF	22.8302	25.3752	27.5427	22.8452	24.1397	27.1635	0.789529		LEGSFLGGSEAGERLLQQGLAQVEA(-.98)	23.5886	23.6234	23.4769	23.8877	24.0321	23.5667	23.6483	23.6916	23.7332	23.5997	0.510006
MQLKPMEINPEMLNKVLAKLGVAGQWRF	24.5982	25.439	25.592	24.9838	24.7142	25.4914	0.721889		SVKEIMAEIYKNGPVEGAFT	22.0425	21.8977	21.7674	21.4196	21.5176	22.0075	21.5359	21.5448	21.867	22.0527	0.662919		PMFIVNTNVPRASVPEGFLSEL	21.8331	23.8936	24.7596	22.3854	24.4805	24.5757	0.791074		Q(-17.03)LYENKPRRPYIL	25.0274	25.1204	24.1755	25.1743	26.584	24.8159	25.807	25.1968	25.9786	25.819	0.510752
ASAPLVETSTPL	24.5794	23.4968	21.9774	22.4953	23.5327	23.0977	0.722762		SPQPPPPAPARDELPDWNEVLPPWDREEDEVFPPGPYHPFPNYIRP	25.3485	24.701	25.3417	24.9684	24.5733	24.76	25.2013	24.8409	24.9422	24.7845	0.663183		APSDPRLRQFLQKSLAAATGKQELAKYFLAELLSEPNQTENDALEPEDLPQAAEQDEMRLELQ(-.98)	17.7833	20.1294	22.5516	17.0648	21.4098	20.4615	0.802535		YGGFMRRV(-.98)	24.7685	25.7933	25.0707	24.6041	24.4272	24.5916	25.7782	24.7531	23.7041	24.4224	0.511079
KVIADNVKDWSKVVL	24.7841	24.4162	24.0048	25.2445	23.9886	24.4238	0.744648		A(+42.01)DKPDMGEIASFDKAKLKKTETQEKNTLPTKETIEQEKRSEIS	28.2604	27.0872	28.0547	27.5341	26.9625	27.2137	27.6868	27.4843	27.5204	27.3986	0.668565		AGVTVDELGKVLTPTQV	23.8785	24.8443	24.7745	23.6154	23.9235	25.4551	0.808577		PIEHGIITNWDDMEKIWHHTFYNEL	20.2068	19.0488	20.9055	19.5272	19.0303	20.272	18.6021	19.6796	19.5778	19.0338	0.518784
GWTLNSAGYLLGPHAIDNHRSFSDKHGLT(-.98)	24.1394	25.0224	24.2417	25.5232	24.6482	23.7937	0.759788		VPSPVSSEDDLQEEEQLEQAIKEHLGPGSSQEMERLAKVS	24.5257	24.4211	24.0355	24.5002	24.2353	24.6593	24.5876	23.8158	24.6336	24.4198	0.674034		AGDETPDVDPELLRYLLGRILTGSSEPEAAPAPRRL	23.3658	24.434	23.9333	21.6015	24.6465	24.6642	0.809687		A(+42.01)SLKDLEGKWRL	21.236	21.0197	21.4765	20.7297	20.0198	21.054	20.8555	20.7346	20.3388	20.5867	0.531413
RSPQLEDEAKELQ	26.1176	26.649	26.7838	26.7275	26.2163	26.3649	0.76673		APPGRPDVFPPPLSSEHNGQVAEDAVSRPKD	24.2484	23.7993	24.1666	23.8302	24.1709	23.8887	23.9259	23.7608	24.0686	24.2922	0.68115		NLNPNAKEFVPGVKY	26.7702	24.4926	24.5917	24.7877	25.3598	25.1584	0.822105		S(+42.01)ERQSAGATNGKDKTSGDNDGQKKVQEEFDIDMDAPETERAAVAIQSQFRKFQKKKAGSQS	24.0732	23.794	24.1463	24.3803	25.0385	24.0496	23.8949	24.2758	24.3024	24.1816	0.532542
DADSSVEKQVALLKALYGHGQISH	28.2447	27.6957	27.2153	26.5347	28.0873	27.9828	0.768406		HKTDSFVGLM(-.98)	24.5857	25.9399	25.7309	25.355	26.4608	25.9387	24.7146	26.0643	25.8431	26.4073	0.683867		PSSISWDGLDPGKLYTL	20.0553	23.3769	23.5769	21.7638	23.5905	22.5529	0.823657		KTEWLDGKHVVFGKVKEGMNIVEA	21.7061	21.3227	21.1168	21.3281	21.1851	21.9019	20.8599	21.1621	20.6342	21.3207	0.533492
SVDQDLGPEVPPENVLGALLRV	27.7613	26.9873	26.8463	27.5194	27.2934	26.3834	0.781876		AQEEADAEERRLQEQEELENYIEHVLLHRP	24.4609	24.2269	24.6467	24.4929	24.0629	24.5504	24.5338	24.2333	24.6775	24.192	0.684379		APSDPRLRQFLQKSLAAATGKQELAKYFLAELLSEPNQTENDALEPEDLPQAAEQDEMRLELQ	17.7737	24.8593	27.0027	18.6829	23.3236	25.2901	0.830251		Q(-17.03)GGDFTRHNGTGGRSIYGEKFEDENFILKHTGPGILSM	22.8464	22.9033	22.9711	22.9361	22.706	22.8199	22.6395	22.3878	22.8862	23.1777	0.534559
YGGFLRKYPK	29.6866	30.0646	30.7015	29.9709	30.3929	30.3624	0.793452		ESKDQLSEDASKVITYL	23.2643	23.3542	22.955	22.9981	23.2684	23.5209	23.1788	23.0613	22.9759	23.3725	0.685266		VPSPVS(+79.97)SEDDLQEEEQLEQAIKEHLGPGSSQEMERLAKVS	22.0091	26.434	26.7276	23.9618	25.5254	26.8404	0.835308		MNRPSSISWDGL	20.7125	21.0125	20.5568	20.4454	20.5692	20.5266	21.0717	19.8488	20.5414	20.6013	0.535628
YPSKPDNPGEDAPAEDMARYYSALRHYINLITRQRY(-.98)	24.9607	27.1946	26.4389	25.89	26.1304	27.2047	0.798385		LEGEDDPDRSMKLSF	24.4546	24.5549	23.5548	24.2091	24.4449	24.5436	24.2453	24.1179	24.3089	24.4027	0.692259		RPPLGFLNPRL	23.401	20.4154	20.3201	21.8041	22.5764	18.806	0.846292		LENPSPQAPARRLLPP	26.0526	26.4664	25.7091	25.7961	25.8321	26.3328	26.5628	25.6088	25.8524	26.2039	0.536411
YGGFM	32.5117	31.8819	31.6453	32.3969	31.836	31.5314	0.81287		SGQLGLPDEENRRESKDQLSEDASKVITYL	23.4965	23.2579	23.0727	23.2279	23.1545	23.4684	23.0866	22.9506	23.2581	23.2193	0.697488		QGGDFTRHNGTGGRSIYGEKFEDENFILKH	29.2484	25.618	23.4988	27.8444	26.132	25.4472	0.856038		PMFIVNTNV	25.6785	25.4703	25.5192	24.9835	24.5093	25.5143	24.6787	25.1035	24.9622	25.0907	0.540133
V(+42.01)NPTVFFDIT	23.8331	23.2673	24.3295	24.6563	22.2685	23.9302	0.81582		IPVGSLKNEDTPNRQYLDEDMLLKVLEYLNQEQAEQG	21.9958	22.0711	22.4477	22.6769	22.2031	22.0292	22.4492	22.366	22.8424	21.0515	0.69964		YGGFLRKYP	27.4267	26.3455	26.9324	27.1586	27.6451	26.2044	0.85685		AGVTVDELGKVLTPTQVMNRPSSISWDGL	21.1591	21.3027	21.2178	20.5969	19.8159	21.338	20.4614	20.313	20.2479	20.6418	0.541257
FRSPLSVF	27.2703	27.1397	26.8264	27.1975	27.5341	26.6937	0.831452		AEDQELESLSAIEAELEKVAHQLQALRR(-.98)	19.6735	19.0577	19.316	18.847	18.3276	19.179	19.3375	19.6357	19.159	18.494	0.701382		MSVLKNLQSLDPSHRISD	23.8046	21.1359	21.3929	22.7325	21.5842	22.5372	0.859726		LEGEDDPDRSMKLSF	24.5207	24.6631	24.4852	24.7466	25.3358	24.7094	24.6365	24.5002	24.846	24.5314	0.542809
VPPVQVSPLIKFGRYS	27.2276	26.3582	25.8537	26.1548	26.5579	27.0362	0.838792		KAPSGRMSVLKNLQSLDPSHRISD	22.3895	21.2358	22.1912	21.6612	20.5253	21.0467	21.7648	21.1981	21.7318	21.5452	0.705642		APPTAYIDF	24.6897	18.9943	15.9079	22.6535	21.769	16.8502	0.867149		LSDDDRVTWAEQQYEKERS	22.6459	22.5131	22.1017	22.4682	22.8976	22.3409	22.9598	22.2515	22.8335	22.8621	0.542841
SKVAFSAVRSTN	22.3734	25.7504	25.8148	25.5213	23.8962	23.7023	0.840896		FAESLPSDEEGENYSKEVPEIE	22.6454	23.3256	22.6732	23.5385	23.6156	23.472	23.2354	22.8302	23.3396	23.3856	0.70638		YGGFLRKYPK	27.6216	30.6089	30.9328	28.9349	29.5299	30.1124	0.868537		DADSSVEKQVALLKALYGHGQIS	21.9442	21.6753	21.8768	22.6522	21.6906	21.8676	22.3738	22.1922	22.0037	22.0302	0.545072
M(+42.01)DVFMKGLSKAKEGVVA	23.035	22.8282	22.8498	23.3698	22.0334	23.6261	0.842712		YGGFLRRI	15.1009	17.2497	17.9603	14.1027	20.8027	17.3121	15.2744	19.2378	17.3054	18.7158	0.708906		LLEAAQEEGAVTPDLPGLEKVQVRPE	23.62	26.2078	25.9955	25.5977	23.8522	27.0021	0.8732		SLGGGTGSGMGTLLISKIREEYPDRIMNTF	23.9084	23.5069	23.7876	23.2486	22.7693	23.6353	23.2831	23.2009	22.9895	23.3858	0.545306
AVLRTDGEPRARLGALLARYIQQV	26.0284	25.4106	25.3934	24.5062	25.1875	26.748	0.860629		YGGFMRRVGRPEWWMDYQKRYGGFL	19.3222	20.7297	20.3096	20.203	21.0065	20.7992	20.3644	19.5906	19.8004	20.3372	0.715213		A(+42.01)DQLTEEQIAEFKEAFSLFDKDGDGTITTKELGTVMR	19.2153	18.7685	19.3557	18.1932	21.5334	18.1793	0.875358		AGVTVDELGKVLTPTQV	25.3898	25.2803	25.4148	25.1058	24.3382	25.4443	24.6087	24.9089	24.8431	24.9689	0.549887
GLQYRGRGS(+79.97)EEDRAPRP	25.519	27.5484	26.7907	27.1112	26.6228	26.4705	0.861942		YGGFLRRQFKVVT	23.4508	24.8564	26.0204	24.5685	25.5268	25.2423	24.0503	25.4542	25.2125	25.4265	0.716084		SKVAFSAVRSTN	20.5485	24.866	25.3528	22.9439	24.203	24.4144	0.876197		Q(-17.03)MAVKKYLNSILN(-.98)	20.6204	21.8636	20.9056	20.4351	20.6856	20.9454	21.7586	19.7105	19.5925	21.0097	0.555044
DLQRVRGDLGAALDSWIT	24.4571	23.8892	23.3761	25.4721	22.8642	23.8038	0.874056		A(+42.01)SLKDLEGKWRLMESHGFEEY(-.98)	22.7649	22.1007	22.8496	22.6503	22.2331	22.8057	23.0056	22.0717	22.7476	22.3754	0.725199		SGQLGLPDEENRRESKDQLSEDASKVITYL	22.3006	24.6387	23.9591	24.3083	21.8968	25.2836	0.879967		LIATGGDINAAIERLLGSQPS	19.9526	19.0311	19.9232	19.0403	18.3106	19.4366	18.3136	19.2377	19.1635	18.985	0.555778
SLAPNILSQL	23.3766	22.3929	22.5283	22.7663	22.7683	22.9135	0.880029		FPKPEGSQDKSLHN	23.0523	20.5066	21.9032	20.8155	22.8847	20.8102	20.2599	21.2355	22.3472	23.1634	0.725287		SLAPNILSQL	25.2167	22.0683	20.9145	24.4883	23.2684	21.1969	0.88312		DADEGDTLANSSDLLKELLGTGDNRA	21.0248	20.8419	20.8733	21.4516	20.7609	20.6008	21.1717	21.1925	21.0465	21.5407	0.555849
PLADLNIKDFL	21.9365	21.7525	21.4068	21.707	20.5181	22.6045	0.893787		PMFIVNTNVPRASVPEGFLSEL	22.9044	22.9017	22.9188	23.1953	22.9105	22.7132	23.0568	23.1385	22.9504	22.8003	0.73363		AVLRTDGEPRARLGALL	28.0502	25.5227	25.2605	26.9422	26.5034	25.7838	0.896351		S(+42.01)DKPDMAEIEKFDKSKLKKTETQEKNPLPSKETIEQEKQAGES	31.4796	30.9985	31.8745	31.5504	31.7306	31.6878	31.4499	31.6303	31.939	31.4547	0.561031
GLQYRGRGS(+79.97)EEDRAPRPR	28.1451	26.6276	26.1534	27.3232	26.0784	27.2237	0.896111		NLDWGDNGFFKIL	21.5222	22.0583	21.7669	21.8514	21.6068	21.9335	22.0316	21.9326	21.4978	21.6516	0.734705		GPTGPDVEDAGDETPDVDPELLRYLLGRILTGSSEPEAAPAPRRL	18.756	22.5868	22.8314	19.707	22.2421	21.5923	0.896523		ALNSVAYERSAMQNYE	27.1714	27.4439	26.6753	26.9954	27.0851	27.2702	27.0911	27.1859	27.0445	27.1738	0.563211
SKPDNPGEDAPAEDMARYYSALRHYINLITRQRY(-.98)	21.1597	22.7341	22.106	23.9588	20.4131	22.0816	0.899275		VKLIESKEAFQEALAAAGDKLVVVDF	24.9155	24.5182	24.6729	24.8603	24.2995	24.6461	24.8796	24.489	24.6991	24.2934	0.738915		EEKEEDVEAEERGDLGEVGAWRPH	28.9551	28.58	27.0053	28.1721	27.7807	28.8498	0.903019		QQETAAAETETRTHTLTRVNLESPGPERVW	22.8405	22.7469	22.725	23.241	24.213	22.8902	23.4322	23.4543	23.4813	23.4168	0.564432
YGGFLRKYP	25.6708	26.5841	27.4723	26.6171	26.146	27.2001	0.902515		YPSKPDNPGEDAPAEDMARYYSALRHYINLITRQRY(-.98)	24.7477	23.8953	24.5628	24.3495	23.8818	23.8684	24.3974	24.1909	24.767	23.783	0.739935		AQATGKPAQYIAVHVVPDQLMTF	20.1763	24.0901	24.3601	22.083	22.2806	23.7079	0.904326		VPERAPLPPPVPSQFQA	23.1298	22.9949	22.8633	23.8083	24.4656	22.9228	23.0609	23.3969	23.2261	23.6719	0.565784
Q(+42.01)PPPPLPPPPPPPSQPL	23.2437	22.8926	21.35	23.821	21.8893	22.0828	0.909615		AGVTVDELGKVLTPTQVMNRPSSISWDGL	21.659	22.294	21.8249	22.2739	22.5328	22.2017	22.2591	22.1492	21.3502	22.2278	0.746147		GGFMRF	27.8256	23.0197	22.9408	24.4974	25.1967	23.5923	0.925818		SFPWMESDVT	23.4853	24.3671	22.863	23.9069	23.7731	23.3777	24.1429	24.0004	23.9144	23.7993	0.566341
YGGFMRSL	29.7887	30.3146	29.9409	31.0797	29.7231	29.4245	0.914308		MQLKPMEINPEMLNKVLAKLGVAGQWRF	22.954	22.7982	23.4662	23.2574	22.53	23.1429	23.2464	23.3923	23.0415	22.5486	0.746863		FAESLPSDEEGENYSKEVPEIE	20.7139	25.1847	25.7153	22.689	22.2715	26.1866	0.942128		YSPRTPDRVSETDIQRLLHGVMEQLGIARPR	21.5313	20.4927	22.1484	21.6858	22.6785	20.8017	21.1821	22.0155	21.74	21.5398	0.566913
YGGFLRRI	22.1097	23.8721	24.2707	23.7394	22.8861	23.8672	0.91819		SDK(+42.01)PDMAEIEKFDKSKLKKTETQEKNPLPSKETIEQEKQAGE	23.0503	22.6744	23.2584	22.8923	22.9552	22.8777	23.1739	22.8529	23.323	22.8317	0.749417		YGGFLRRQFKVVT	29.8014	26.9542	27.4901	28.8006	28.4096	27.2474	0.946547		WSRMDQLAKELT	21.1206	21.7093	20.7159	21.6231	21.4078	21.098	21.8666	20.8437	21.1015	20.9026	0.569525
M(+42.01)DVFMKGLSM	25.0253	24.2948	24.6893	25.2326	23.6493	24.964	0.923499		MQLKPMEINPEMLNKVLAKLGVAGQWRFADVL	20.4111	20.3115	20.7069	20.6228	20.3327	20.1671	20.1773	21.1625	20.2479	20.3031	0.758293		SLSAASAPLVETSTPL	25.529	27.4698	26.7024	25.8172	25.9704	27.7387	0.947734		YGGFLRRQFKVVT	25.8005	25.9642	24.9628	24.9587	26.3709	25.2952	26.4474	25.1245	25.9533	26.3811	0.575035
GGFMRF	24.4751	23.6776	23.224	26.2348	23.0948	22.4086	0.92687		Q(-17.03)PVVPAEATDPVEQRAQEAPRRQL	27.1712	26.7566	26.8685	26.5257	26.3909	26.5793	26.7016	26.836	26.5697	26.802	0.767669		SPQLEDEAKEL	26.7136	26.4125	25.9829	26.1739	26.7199	26.159	0.950034		M(+42.01)DFVMKQALGGATKDMGKMLGGEEEKD	20.2838	21.5239	21.4964	21.8361	21.8046	21.0327	20.7893	21.7342	21.7362	20.5711	0.578148
LGALFNPYFDPLQWKNSDFE	25.681	22.959	24.9084	24.6324	23.8158	24.8493	0.927975		YGGFM(+15.99)RF	21.1805	22.1782	22.8656	20.4376	23.1573	22.1919	21.5961	22.0115	22.0431	22.8065	0.769512		Q(-17.03)LYENKPRRPYIL	30.0857	27.9646	27.4962	28.3408	28.9127	28.4541	0.950699		GVTVDELGKVLTPTQVMNRPSSISWDGLDPGKLYTL	21.8124	21.2205	21.7326	21.2859	21.5649	21.7102	20.9906	21.5029	21.3771	21.5464	0.578273
ALDIYSAVDDASHEKELPR	22.9181	22.9711	22.798	24.1904	21.8803	22.4265	0.932184		SPQLEDEAKEL	22.0784	23.6065	24.0144	22.9265	24.5425	23.8386	22.6243	23.7022	23.387	24.3973	0.771184		LLDEGHYPVRESPIDT	25.8867	25.0616	24.1678	24.811	24.8488	25.3643	0.956388		ATPLNQVANPNSAIFGGARPREEVVQKEQE	23.491	23.2943	23.4056	23.2726	23.1373	23.5659	23.1354	23.1366	23.1325	23.3353	0.588162
M(+42.01)DVFMKGLSKA	22.7225	23.1642	23.6942	24.3979	22.2767	22.7208	0.934248		AVPRGEAAGAVQELARALAHLLEAERQE	25.0978	24.9066	25.3091	25.1658	24.4174	25.0687	25.3785	24.8872	24.8085	24.4238	0.772092		FENKVPEKQKLFQEDNGMPVHLKGGASDALLYRATMALTLGGTAYAIYLLAMAAFPKKQN	21.0256	25.8475	27.7944	21.5153	24.147	28.5258	0.95825		MEPEEEANGGEILA	21.0069	21.729	20.3615	20.1189	20.1142	20.9154	21.3932	19.2175	19.6808	20.7001	0.591814
SGSAKVAFSAIRSTN	26.2571	25.9232	26.8251	26.8202	25.7981	26.491	0.935154		GRPEWWMDYQ	21.8366	21.8888	21.9918	22.062	22.7732	22.6412	21.7048	21.7979	22.1275	22.6746	0.774544		A(+42.01)EDIKTKIKNY	28.0948	27.9965	28.5591	28.3675	28.4034	27.8377	0.958634		YGGFLRKYP	23.4176	24.1868	23.2669	23.0241	23.1263	23.4724	23.9418	23.1351	22.2777	23.2565	0.597816
APSGRMSVLKNLQSLDPSHRISD	27.3961	25.4416	25.7623	27.7939	25.5868	25.0115	0.950172		VNPTVFFDITADDEPLGRVSFELFADKVPKTAENFRAL	24.2046	24.9569	25.2145	25.2112	24.7557	25.1145	25.1804	25.2684	25.0272	24.1373	0.788972		SVLISLKQAPLVH	24.4142	21.7819	21.6179	23.5526	23.2644	21.1898	0.958901		IPVGSLKNEDTPNRQYLDEDMLLKVLEYLNQEQAEQG	22.4487	22.0084	22.3279	21.5138	21.7937	22.2266	20.9396	22.0381	21.9109	22.1875	0.603655
AVLRTDGEPRARLGALLA	27.8981	27.5334	28.3231	28.071	27.4429	28.1765	0.950471		LLDEGHYPVRESPIDT	22.9269	23.422	23.6327	22.8463	23.8511	23.2541	22.5888	23.3812	23.1563	23.9021	0.789798		DADEGDTLANSSDLLKELLGTGDNRAKDSHQQESTNNDEDMS	21.3603	26.3753	27.4977	24.0529	24.5862	26.905	0.962664		A(+42.01)EDIKTKIKNY	27.8385	27.8254	28.0877	26.9964	26.1288	28.0523	26.8524	26.8795	26.6339	27.2757	0.605737
RLQEQEELENYIEHVLLHRP	21.7369	22.5411	23.4181	23.7055	21.0712	22.744	0.951863		S(+42.01)DKPDMAEIEKFDKSKLKKTETQEKNPLPSKETIEQEKQAGES	32.3197	31.2334	31.7284	31.7057	30.9065	31.3103	32.3809	31.5089	31.8468	31.282	0.79016		LEGSFLGGSEAGERLLQQGLAQVEA(-.98)	23.2173	25.7222	25.7359	22.9791	25.4443	26.0852	0.967035		S(+42.01)DKPDMAEIEKFDKSKLKKTETQEKNPLPSKETIEQEKQAGE	23.3691	23.0954	23.7746	23.7814	23.7884	23.4116	23.8775	23.8516	23.7479	23.3862	0.613213
VLTDPDAPSRKDPKFREWHHFLVV	26.7952	26.0876	25.4071	27.5094	26.0318	24.9001	0.95578		Q(-17.03)YDGVAELDQLLHY	24.6533	24.3563	24.2697	24.2059	24.2037	23.9374	24.3828	24.7463	24.0956	24.7805	0.794571		PRASVPEGFLSELTQQL	20.9607	23.3496	23.1996	21.754	23.3918	22.4821	0.967467		LEGEDDPDRSMKLSFRT	25.4854	25.2278	25.837	25.9561	25.7264	25.9344	25.5455	25.8244	25.7644	25.5536	0.620129
APPTAYIDFARQKLDPKIAVA	23.9833	23.1011	23.0476	24.0379	22.9735	23.0526	0.962816		KELASQPDVDGFLVGGASLKPEFVDIINAKQ	27.9797	26.6839	27.0376	26.9321	25.7988	26.5326	27.403	26.7164	26.9865	26.2549	0.794982		KAPSGRMSVLKNLQSLDPSHRISD	28.5903	24.3823	23.5634	27.0536	25.4862	24.1647	0.976164		VPSPVS(+79.97)SEDDLQEEEQLEQAIKEHLGPGSSQEMERLA	20.0044	20.3761	19.8804	20.2272	19.6132	20.2251	20.2558	20.2783	19.8323	19.9283	0.620291
A(+42.01)SLKDLEGKWRLMESHGFEEY(-.98)	27.1878	26.6421	25.7797	25.6917	26.8287	27.0085	0.965346		PYQVPSGPAGAPPMPGGPHSYH	22.3886	22.8747	23.3175	22.69	23.181	22.6632	22.4344	23.2717	22.8974	22.8943	0.796069		MNRPSSISWDGLDPGKLYTL	23.4579	23.7665	23.674	23.247	23.5265	24.1491	0.978574		FAESLPSDEEGENYSKEVPEIE	23.6626	24.1224	23.5107	23.684	24.4546	23.8694	24.6096	23.9575	23.5919	24.0215	0.624206
LENPSPQAPARRLLPP	25.8123	27.1466	27.3815	27.851	25.9802	26.5889	0.972945		RPEWWMD	18.605	19.8138	19.4755	18.8539	20.5754	20.2531	19.1469	19.4581	19.529	19.4643	0.796671		LENPSPQAPARRLLPP	28.9767	27.7741	27.731	27.6631	28.392	28.4037	0.987906		PVFDNLMQQKLVDKNIFS	23.1253	22.9005	23.6498	23.5918	23.6185	23.3458	22.8432	23.3264	23.8107	22.9849	0.626552
RPEWWMD	24.9163	24.1699	22.1144	24.4718	23.9781	22.8066	0.985608		GVTVDELGKVLTPTQVMNRPSSISWDGLDPGKLYTL	21.4792	20.8187	21.3147	21.3635	20.9729	20.7736	21.6762	20.9889	21.2465	20.9994	0.796889		ATLESVFQELGKLTGPSNQ	22.8264	22.9354	24.4344	23.3644	24.1097	22.7252	0.998848		PYQVPSGPAGAPPMPGGPHSYH	23.3857	23.5213	23.1251	22.9021	22.8311	23.2982	23.0498	22.7395	22.9062	23.3327	0.630081
									RVDYAGVTVDELGKVLTPTQVMNRPSSISWDGLDPGKLYTL	23.276	23.1875	23.4969	23.3254	23.1041	23.1894	23.432	23.4172	23.6672	22.8801	0.798504											SVLISLKQAPLVH	19.9931	21.4257	18.8552	18.8596	20.5365	19.9968	20.6055	18.5133	18.8049	20.1627	0.633565
									A(+42.01)KVEQVLSLEPQHELKFRGPFTDVVTTNL	22.8238	22.0955	22.7734	22.549	22.0997	21.9238	21.9081	22.9492	22.9502	22.242	0.801079											LGALFNPYFDPLQWKNSDFE	22.6272	22.5452	22.8201	23.6155	23.5331	22.6717	23.0244	22.9966	23.0173	22.8505	0.638147
									S(+42.01)DKPDMAEIEKFDKS(+79.97)KLKKTETQEKNPLPSKETIEQEKQAGES	24.9063	23.5288	23.8492	23.1713	23.8792	23.7219	23.8747	22.8299	24.4022	24.0022	0.802208											RLSPVPPVPGAPPTYISPLGGGPGLPPMMPPGPPAP	23.8775	23.907	23.4779	23.428	23.0696	23.9853	23.327	23.4134	23.4306	23.0774	0.638246
									V(+42.01)NPTVFFDITADDEPLGRVSF	26.7632	27.4531	27.7809	27.7791	27.2786	27.8291	28.0203	27.9409	26.8423	25.8268	0.803796											M(+42.01)DVFMKGLSKAKEGVVA	20.543	19.3697	21.1279	20.3562	20.8319	20.2604	19.5095	21.0425	20.787	19.597	0.643205
									IPVGSLKNEDTPNRQYLDEDMLLKVLEYLNQEQAEQGREHL	24.954	24.6068	24.851	24.8037	24.717	24.9499	24.8416	24.5064	25.2726	24.5507	0.810412											LLEAAQEEGAVTPDLPGLEKVQVRPE	24.4005	24.9917	24.1839	24.622	24.2026	24.4152	24.8633	24.5709	24.3879	24.5773	0.64445
									PMFIVNTNVPRASVPEGFLSELTQQLAQATGKPAQYIAVHVVPDQLMTF	22.9075	23.5186	23.4614	23.5307	23.3429	23.481	23.3304	23.8435	23.1192	22.7317	0.821021											AWDDRIAEGTFPGKI	20.9267	21.0495	20.2185	20.5792	21.0055	21.0608	20.558	20.2781	20.519	20.867	0.648091
									SFARAPQLDL	25.6386	25.5718	24.975	25.1527	25.1811	25.2747	25.5683	25.259	24.9772	25.2558	0.822486											PPPQPPPPPPPPPPPPPPPPAS	22.3795	22.5069	22.173	22.3791	22.6672	22.2648	22.8838	22.1426	22.4166	21.99	0.65066
									Q(-17.03)PVVPAEATDPVEQRAQEAP	23.1798	23.3977	22.4275	22.8072	23.2519	23.0412	23.3882	22.8153	22.6954	23.3808	0.825948											APPGRPDVFPPPLSSEHNGQVAEDAVSRPKDDGVPEVRA	22.3582	22.243	22.5334	22.5751	22.8996	22.2838	22.8282	22.7371	22.492	22.6119	0.65257
									LLDEGHYPVRESPIDTA	26.0116	26.3688	26.6143	25.9264	26.2677	26.2269	25.7918	26.4105	26.0622	26.4998	0.829293											PELLNTNQL	17.3053	19.0938	17.1941	17.2551	17.1673	17.2863	18.8004	16.0896	16.8499	17.6469	0.657936
									QELEEELDEAVERSLQSILRKN	24.8939	23.9782	25.0865	24.1773	23.4939	23.9798	25.0543	23.7611	24.7604	23.668	0.846349											APVSTGAGGGTVLAKMYP	21.6054	22.5381	22.0865	21.7139	22.1643	21.8089	22.9334	21.6056	21.4124	21.6175	0.659348
									APPGRPDVFPPPLSSEHNGQVAEDAVSRPKDDGVPEVRAA	26.3524	25.9558	26.6345	26.2177	25.739	26.199	26.3466	25.9452	26.3222	26.2571	0.84682											DVELLKLE	16.297	18.5201	16.2772	16.3178	16.5405	16.3164	17.968	15.0458	16.1306	17.0268	0.665074
									S(+79.97)HHLAHYRASEEEPEYGEESRSY(+79.97)	27.8609	27.5622	27.0078	27.3946	27.4495	27.5219	27.8081	27.3332	27.6269	27.1616	0.84742											ARLQPALWPFPRSVQMF	22.5192	22.1718	22.6764	23.178	23.2067	22.5747	22.4752	23.1008	23.08	21.8463	0.668799
									ELSAERPLNEQIAEAEADKI	21.2029	21.2141	21.0373	21.3593	21.0053	21.3051	21.427	20.996	20.9742	21.0105	0.856381											LSDDDRVTWAEQQYE	22.8348	23.2342	22.794	23.3707	23.3294	23.267	23.0146	23.1906	22.9398	22.8221	0.668851
									FENKVPEKQKLFQEDNGMPVHLKGGASDALLYRATMALTLGGTAYAIYLLAMAAFPKKQN	29.3285	27.9058	28.2532	28.2189	26.9176	27.8053	28.8197	27.9194	28.133	27.537	0.857731											PLNQVANPNSAIFGGARPREEVVQKEQE	24.2093	24.0333	24.1658	23.9584	23.8422	24.1097	23.9419	23.7647	23.9734	24.201	0.675494
									HADGVFTSDYSRLLGQISAKKYLESLI(-.98)	22.0925	21.7695	21.7562	21.9083	22.1164	22.3663	21.6861	21.6768	21.9017	21.8803	0.861935											SVMPSPKVSDTVVEPYNA	24.1618	24.3689	23.568	23.617	22.686	24.3731	23.435	23.1058	22.8138	23.8102	0.677175
									A(+42.01)GQAFRKFLPLFDRVLVERSAA	19.3507	19.6718	19.9375	19.798	19.3621	19.7114	19.5372	19.2033	19.4546	20.0545	0.867038											SVDQDLGPEVPPENVLGALL	19.8622	20.4237	20.4813	19.9637	19.7457	20.2588	20.3123	20.0372	20.1533	20.055	0.681574
									TTIMAVQF	25.2644	25.9475	25.4739	25.6548	25.6121	25.7187	25.7011	25.6691	25.1919	25.8055	0.868507											DADSS(+79.97)VEKQVALLKALYGHGQISH	22.1511	21.639	22.3426	22.5603	22.9131	20.7792	22.3077	22.6917	22.7956	22.1444	0.683256
									PKLKWDNQ	24.4098	23.6497	25.1132	24.0565	25.657	24.3866	23.2708	24.128	25.796	25.8169	0.871568											M(+42.01)EMDKRIYLELRNRTPSDVKEL	17.4679	17.4938	17.6647	16.8452	19.7641	16.0114	19.0378	16.6778	18.5197	17.4152	0.686164
									SFARAPQL	21.9011	22.5513	21.3916	21.8555	23.0217	21.9346	21.2265	22.2035	22.5931	23.1078	0.875774											MILPVGAESFRDAMRLGAEVYHTL	18.5024	17.2723	18.3635	18.607	17.6701	18.1359	17.3961	18.138	18.0632	18.0662	0.688736
									YGGFLRKYPK	27.3186	27.2649	27.4387	27.4449	28.3674	27.5355	27.2525	27.441	27.9578	27.842	0.875868											SQENPNTYSEDLDV	25.9201	26.2328	25.1947	25.9627	25.6123	25.9321	26.1883	25.7593	25.345	26.1782	0.694998
									GSHWAVGHLM(-.98)	21.5037	21.3536	20.7365	21.6427	22.1267	21.2506	20.5828	21.3775	21.8767	22.0097	0.879294											STGEKGFGYKGSSFHRIIPGFMC(-.98)	19.6998	20.0543	19.9252	20.2108	21.0772	20.0486	19.75	20.3086	20.466	19.8406	0.69511
									YIQQVRKAPSGRMSVLKNLQSLDPSHRISD	23.828	22.0786	23.2279	22.582	21.2038	22.1827	22.9597	22.2687	22.7546	22.3963	0.884491											AADLGLKRGYRMVVNEGADGGQSVYHI	21.4215	21.0986	21.2059	20.7947	20.1906	21.3246	20.8354	20.849	20.3109	20.8585	0.700132
									AVLRTDGEPRARLGALLARYIQQVRKAPSGRMSVLKNLQSLDPSHRISD	23.7909	21.5767	23.5143	22.0774	21.6886	22.2767	22.6717	22.7095	22.6403	22.0138	0.893792											RPKPQQFFGLM(-.98)	25.2631	26.1942	24.966	25.6212	25.6506	25.3769	26.0404	25.3857	25.5577	25.8194	0.700751
									SPVPPVPGAPPTYISPLGGGPGLPPMMPPGPPAPNTNPFLL	23.0015	23.5657	22.5045	23.6055	23.8187	22.9166	22.8741	23.6721	22.9642	23.8613	0.899769											RVDYAGVTVDEL	21.6949	21.8091	21.3755	21.2459	21.08	21.6944	21.4181	20.745	21.2416	21.667	0.700995
									MREIVHIQA	23.4585	22.6974	21.0716	22.5467	23.6766	22.2736	21.8738	23.7663	23.0272	22.8739	0.900166											PMFIVNTNVPRASVPEGFLSEL	23.4536	23.1418	23.3084	22.9731	22.4941	23.452	22.6824	22.9469	22.9055	22.9765	0.705662
									A(+42.01)SGNAQIGKSAPDFTATAVVDGAFKEIKL	22.3958	22.3136	22.6593	22.4528	22.4476	22.5622	22.5113	22.551	22.3349	22.2556	0.901027											SFARAPQLDL	25.2255	25.9279	25.2122	25.7792	26.2322	25.3661	25.9384	25.0221	25.7595	25.7808	0.705785
									MSESAPLPETHQFGEGVSSPKTHLGETLTPLSKAYQSLGGPFPKV	25.2807	24.6336	24.788	24.8396	24.3832	24.8581	25.0595	24.4649	24.8794	24.7747	0.90259											YGGFMKKMDELYPMEPEEEANGGEILA	25.7511	25.7427	25.335	25.7997	26.1209	25.4774	25.8926	25.9584	25.9013	25.8134	0.708607
									LEGEDDPDRSMKLSFRTRAYGFRDPGPQL	23.1964	23.0146	22.3797	22.8703	23.0949	23.0028	23.4702	22.5826	22.6537	22.9791	0.903935											SVDQDLGPEVPPENVLGAL	21.7498	22.0387	21.7516	22.009	21.9751	21.7742	22.1151	21.8682	21.8585	21.7308	0.710275
									KLTTPTYGDLNHLVSA	22.5074	22.6819	22.9143	22.9778	22.8112	22.9168	22.5596	23.0432	22.6817	22.6146	0.905707											ARPVKEPRSLSAASAPLVETSTPLRL	23.9266	24.3035	23.9778	24.0441	24.4447	23.8575	24.6454	24.3073	23.8937	24.3317	0.714361
									AGVTVDELGKVLTPTQVMNRPSSISWDGLDPGKLYTL(-.98)	22.5803	21.7255	22.0085	22.2606	21.545	21.8505	22.3121	21.3426	22.1995	22.2578	0.906296											Q(-17.03)GGDFTRHNGTGGRSIYGEKFEDENFILKH	23.2683	23.392	23.1042	22.8884	23.1206	23.2684	22.9672	22.5629	23.2604	23.3921	0.716874
									S(+42.01)DKPDLSEVETFDKAKLKKTNTEVKNTLPSKETIQQEKEHNERT(-.98)	23.4769	22.941	22.2262	22.9929	21.3889	23.262	21.3644	20.7895	23.2563	23.9452	0.911319											LLVVE	27.1581	26.6856	27.2443	27.4519	27.3743	26.9718	27.1065	27.4427	27.7191	27.032	0.723573
									APGAMLQIEALQEVLKKL	19.4883	19.9541	19.3604	19.3193	19.3634	19.7386	19.4683	19.8093	19.2576	19.2942	0.921953											AQATGKPAQYIAVHVVPDQL	24.2769	24.3195	24.1294	23.6762	23.6055	24.2426	24.0829	23.4824	23.6247	24.1811	0.724864
									M(+42.01)EMDKRIYLEL	24.7235	24.7493	24.6021	25.0313	24.5133	24.7038	24.822	25.0312	24.7535	24.3768	0.923816											ALDIYSAVDDAS(+79.97)HEKELPR	23.0704	23.8688	22.9716	23.3513	24.0834	23.1579	24.0276	23.0349	22.8203	23.7465	0.732551
									SRFLNKEPY	22.8983	22.1964	21.3757	21.7114	23.4192	21.9947	21.5232	22.2924	22.5434	23.0585	0.93595											IAPATHLD	20.7487	21.0994	21.0617	21.0311	19.6883	21.1746	19.8142	21.1921	20.1912	20.5873	0.733533
									V(+42.01)NPTVFFDITADDEPLGRVSFELFADKVPKTAENFRAL	24.9363	25.2268	25.2338	25.31	24.9734	25.2324	25.4333	25.5372	25.0026	24.3917	0.940793											LPETFDAREQWSN	24.4446	24.7664	24.5288	24.9334	24.8578	24.7847	24.4241	24.9359	24.649	24.5044	0.733835
									S(+42.01)DKPDMAEIEKFDKSKLKKTET(+79.97)QEKNPLPSKETIEQEKQAGES	26.4285	25.0666	25.5723	24.4804	25.4156	25.2539	25.7735	24.7474	25.775	25.543	0.946478											AVLRTDGEPRARLGALLA	25.3114	25.4685	25.186	25.405	26.4012	24.9376	25.5204	25.1129	25.7988	25.9013	0.736034
									SGQLGLPDEENRRESKDQLSEDASKVITY	21.0134	21.177	21.1968	21.1053	20.8758	21.329	20.8571	21.1696	20.9495	21.0317	0.952593											NLNPNAKEFVPGVKY	23.2142	23.3814	22.6116	22.4986	23.6028	22.8885	23.1264	22.5393	22.9382	23.3693	0.736393
									GNPDDSFLEDEGEDRNGVTLTEK	23.7518	24.1801	24.0147	23.2654	23.7156	24.0711	23.4376	23.8373	23.3667	24.2693	0.964095											AVGHPC(-1.01)GPQGIC(-1.01)GQTGLLQLLGDLSRGQETLAKQTPQLEAWVREPLEE	20.9747	20.8876	20.6966	21.2053	20.9922	20.7275	20.9551	21.2139	21.0548	21.0037	0.736689
									ELFADKVPKTAENF	21.9877	22.2603	21.1279	22.1425	22.2336	22.1694	21.7535	21.861	21.7645	22.254	0.966838											YIQQVRKAPSGRMSVLKNLQSLDPSHRISD	21.9568	21.8806	22.0818	22.0776	23.1056	21.5108	22.4529	21.99	22.4717	22.1838	0.738998
									YGGFMRRV(-.98)	24.0243	24.0418	24.3439	24.0573	25.6269	24.4692	23.379	24.1507	24.9773	25.2007	0.971298											LYPMEPEEEANGGEILA	24.9289	24.7006	24.4869	24.602	25.1867	24.3784	24.7018	25.6745	24.7671	24.8087	0.741659
									GFGDLKTPAGLQVLNDYL	23.0851	23.3767	23.268	23.2283	23.2198	23.312	23.297	23.4853	22.9254	23.1429	0.977323											LLDEGHYPVRESPIDTA	26.406	26.7728	26.4362	26.5868	26.9222	26.7489	26.6957	26.309	26.6254	26.9956	0.744141
									S(+42.01)DKPDMAEIEKFDKSKLKKT(+79.97)ETQEKNPLPSKETIEQEKQAGES	26.8683	25.4312	25.9402	25.0126	25.6931	25.5687	26.143	25.0968	26.1984	25.8959	0.982158											AVLRTDGEPRARLGALLARYIQQVRKAPSGRMSVLKNLQSLDPSHRISD	21.4683	21.4768	22.0982	21.8239	21.3901	21.5505	20.9372	22.1664	21.905	21.2649	0.74477
									YTVFDRDNNRVGFANAV	23.8342	24.0291	23.438	23.8353	23.9057	23.7337	23.5505	23.8695	24.0696	23.8284	0.988903											A(+42.01)AEHPEPPKGELQLPPPPPPGHYGAWAAQELQARL	21.6188	21.3075	21.6966	21.1895	20.7751	21.7724	20.3756	21.5721	21.2584	21.1217	0.746673
									TPDRVSETDIQRLLHGVMEQLGIARPR	19.1729	19.4463	20.2698	19.5643	19.2183	19.6111	19.6629	19.2253	19.6684	19.4913	0.990935											SPSPTPATQSPKKPPAKDPLADLNIKDFL	24.2747	23.9486	24.0814	23.1393	23.1147	23.9261	24.1731	23.6083	23.6868	23.6106	0.747436
									SKVAFSAVRSTN	22.6006	21.0096	21.5273	21.0748	22.7833	21.2682	20.3062	21.6525	22.4724	23.3072	0.997365											YGGFLRRI	19.2632	20.0127	18.4337	16.7766	18.4681	18.4572	21.1246	16.199	18.8352	19.9695	0.748935
									ARLQPALWPFPRSVQMF	22.3067	23.0806	22.5333	22.5989	22.6273	22.7593	22.9298	22.1142	22.2324	23.1086	0.998351											WSRMDQLAKELTAE	23.1481	23.5615	23.1064	23.6929	23.6027	23.1575	23.6489	23.1516	23.4655	23.4386	0.756629
																															S(+42.01)QAEFDKAAEEVKRLKTQPTDEEMLFIYSHF	22.3723	22.0931	21.857	21.3898	21.2251	21.8204	22.2176	21.521	21.0515	21.8666	0.758804
																															VGRPEWWMDYQ	28.9868	28.674	28.7969	29.0069	29.1294	28.6545	28.7776	28.8847	29.1536	28.9418	0.762992
																															A(+42.01)KVEQVLSLEPQHELKFRGPFTDVVTT	22.676	22.5592	23.1424	22.6845	21.8968	22.8581	22.2092	22.5997	22.4096	22.5302	0.76445
																															LPQAAEQDEMRLELQ	19.7484	21.4481	19.3658	19.9039	19.56	20.4053	20.345	19.8831	19.9166	20.0673	0.767926
																															GRPEWWMDYQ	23.0799	23.0989	22.2483	22.8151	22.8367	22.1919	22.9015	23.1695	22.1834	23.2142	0.769083
																															PMFIVNTNVPRASVPEGFLSELTQQL	26.9161	26.4967	26.7012	26.4404	25.683	26.867	26.1844	26.0995	26.4549	26.2554	0.770711
																															APSGRMSVLKNLQSLDPSHRISD	24.7457	24.4871	24.6847	24.6618	25.6795	24.7554	24.867	25.0584	25.1358	24.7799	0.77133
																															ARLQPALWPFPRSVQMFPRL	23.6925	23.5584	24.2913	24.5394	24.5887	23.6359	23.982	24.3652	24.4416	23.8506	0.772096
																															SVKEIMAEIYKNGPVEGAFT	21.3329	21.1938	21.8506	22.0264	21.8943	21.3134	21.1627	22.2808	21.7076	21.4501	0.772972
																															SSPETLISDLLMKESTENAPRTRLEDPSM(+15.99)W	19.2981	20.2262	18.3827	19.748	19.4937	19.0293	20.3605	18.9686	18.337	19.7672	0.775023
																															A(+42.01)GRSAVSASSKWLDGFRKWYYNA	21.1281	20.2417	21.5065	20.6582	20.6851	20.7913	20.1044	20.7416	21.3028	20.8519	0.775262
																															ILAEGYPSKPDNPGEDAPAEDMARYYSALRHYINLITRQRY(-.98)	22.4182	21.7637	23.065	23.2297	24.1517	22.7409	22.2467	23.5269	23.2422	22.1696	0.778384
																															S(+79.97)HHLAHYRASEEEPEYGEESRSY(+79.97)	27.1414	26.6916	27.6779	27.623	27.4204	27.6839	27.0284	27.8032	27.5535	26.8569	0.782448
																															RPEWWMDYQ	22.5458	22.3256	21.5816	22.9407	23.218	21.1623	22.3303	23.0513	22.4208	23.0148	0.782533
																															LLDEGHYPVRESPIDT	23.7168	24.1881	23.7664	23.9034	24.5419	24.0095	24.3532	23.5517	23.7986	24.1119	0.783581
																															A(+42.01)DQLTEEQIAEFKEAFSLFD	22.561	24.2384	23.8816	25.063	23.8506	23.1516	22.9377	24.6647	24.4073	23.6906	0.785116
																															SVDQDLGPEVPPENVLGALLRV	24.9801	25.1869	24.7544	25.4436	25.2717	24.9348	25.3724	25.0786	25.214	25.2299	0.790528
																															EDENFILKHTGPGILSM	25.0843	25.2719	24.8469	24.5765	23.781	25.0279	24.579	24.3836	24.2171	24.9403	0.792633
																															SLSAASAPLVETSTPLRL	27.0217	27.1997	27.0848	27.4131	27.2639	27.0849	27.1081	27.2743	27.3014	27.1023	0.793999
																															APPGRPDVFPPPLS(+79.97)SEHNGQVAEDAVSRPKDDGVPEV	21.6637	21.9981	21.5176	22.0782	23.3727	21.5615	22.5734	21.9039	22.2285	21.8644	0.794936
																															APSDPRLRQFLQKSLAAATGKQELAKYFLAELLSEPNQTENDALEPEDLPQAAEQDEMRL	22.7394	22.5214	22.6449	22.7715	22.5163	22.3961	22.4464	22.9581	22.6928	22.5477	0.796399
																															ELENLAAMDLELQKIAEKFSQ	21.9174	21.6726	21.9989	22.2803	22.2577	21.7317	22.1764	22.0248	21.9587	22.0559	0.797065
																															LEGSFLGGSEAGERLLQQGLAQVEAG	20.0882	20.5984	20.5699	20.7732	21.0293	20.5523	20.5297	20.5645	20.633	20.5748	0.79869
																															ASAPLVETSTPLRL	21.8522	22.2783	21.897	22.0757	22.4481	21.5906	22.507	22.384	22.0833	21.713	0.803275
																															VLTDPDAPSRKDPKFREWHHFLVV	24.6071	24.1463	24.5042	23.918	24.8049	24.3429	24.4344	23.9304	24.4367	24.5851	0.803341
																															APGAMLQIEALQEVLKKL	18.7344	17.9799	18.5852	19.5377	19.6012	18.1537	19.7494	19.0567	19.0817	18.907	0.804111
																															AQEEADAEERRLQEQEELENYIEHVLLHRP	24.4039	24.1017	24.5617	24.6043	24.6651	24.1558	24.6497	24.5369	24.5399	24.627	0.804512
																															RPEWWMD	20.5736	20.9217	18.8389	19.3839	21.0429	19.387	21.4263	19.4463	20.0684	21.2156	0.805997
																															AVPRGEAAGAVQELARALAHLLEAERQ	18.9882	18.08	18.8527	19.0299	19.1298	18.4539	19.2354	19.3403	18.9636	18.4253	0.808247
																															KVIADNVKDWSKVVL	21.5833	21.8557	21.1888	21.3624	21.6676	21.5969	21.9961	20.6231	21.3175	21.7923	0.808892
																															YPSKPDNPGEDAPAEDMARYYSALRHYINLITRQRY(-.98)	23.7113	23.2561	24.5633	23.9665	24.5378	23.7808	23.8162	24.2428	24.0268	23.8469	0.813589
																															PLADLNIKDFL	18.469	19.4242	19.2235	19.1319	18.4761	18.6206	18.5577	19.189	19.5092	18.5083	0.815413
																															AVLRTDGEPRARLGALL	22.4919	22.8518	20.5833	21.6583	25.2084	19.6652	23.4327	20.8242	23.5788	23.9455	0.821012
																															GEAAGAVQELARALAHLLEAERQE	21.0252	20.8386	20.4482	21.7996	21.6473	20.4133	21.3126	21.1423	21.2907	21.245	0.821248
																															ESLPSDEEGENYSKEVPEIE	23.8563	24.2302	23.3257	23.453	22.7711	23.8537	23.9943	23.376	22.6896	24.1344	0.825173
																															SKPSSAEPAPSSKETPAASEAPSSAAKAPAPAAPAAAEPQAEAPAAAASSEQSVAVKE	21.9451	22.1423	22.5141	22.8615	22.798	21.7575	22.2538	22.6104	23.1523	22.1537	0.827324
																															YTVFDRDNNRVGFANAVV	25.8977	26.0112	25.8289	25.8804	26.2063	26.139	26.1634	25.6549	25.9507	26.0443	0.828249
																															LDEDMLLKVLEYLNQEQAEQGREHLA	19.3579	18.8411	19.2868	19.8735	19.7489	19.4755	19.4082	19.532	19.376	19.5064	0.842803
																															APSDPRLRQFLQKSLAAATGKQELAKYFLAELLSEPNQTENDALEPEDLPQAAEQDEMRLELQ	26.1726	26.0324	25.7761	26.2832	26.1436	25.7815	26.0399	26.219	26.1688	26.0827	0.844955
																															SGKEVKGEEKGENQNSKFEVRLL	25.2547	24.9273	26.0061	25.8526	26.3287	25.6764	25.5771	26.0367	25.9301	25.4297	0.845545
																															AVPRGEAAGAVQELARALAHLLEAERQE	24.864	23.9574	24.8518	25.0968	25.4601	24.045	24.8627	25.1503	25.1959	24.6562	0.8484
																															APSGRMSVLKNLQSLDPSHRIS	23.6894	23.3167	23.5896	23.2988	24.6625	23.6228	23.845	23.6591	24.0613	23.6225	0.85224
																															HKTDSFVGLM(-.98)	26.4527	26.9456	25.9721	26.2254	26.7716	26.3882	26.8052	26.0349	26.0429	26.8572	0.853572
																															RVDYAGVTVDELGKVLTPTQV	24.0342	23.7176	24.3518	23.7864	23.3861	24.1245	23.3754	24.1079	23.7152	23.7598	0.860646
																															AGDETPDVDPELLRYLLGRILTGSSEPEAAPAPRRL	19.5496	19.7119	19.4277	19.8741	20.1913	19.4825	20.0579	19.5885	19.822	19.957	0.863043
																															SPQLEDEAKEL	24.2655	25.0833	23.9754	24.219	24.0779	24.1884	25.0193	24.0897	23.9371	24.6292	0.866378
																															MSESAPLPETHQFGEGVSSPKTHLGETLTPLSKAYQSLGGPFPKV	24.7581	24.5115	24.9857	24.9621	24.7844	24.4673	24.4492	25.0997	25.0592	24.793	0.874275
																															YGGFLRKYPK	27.7628	28.3236	28.1297	27.5332	27.7866	28.0279	28.5879	27.9964	27.301	27.8195	0.878867
																															YGGFMRRVGRPEWWMDYQ	25.5462	25.7441	25.0353	25.5876	26.271	24.8024	25.9556	25.6218	25.8428	25.7502	0.885967
																															LEGEDDPDRSMKLSFRTRAYGFRDPGPQL	22.898	22.7429	22.9259	23.1024	24.037	22.8432	23.1985	23.1529	23.1938	23.1425	0.887651
																															RAQEEADAEERRLQEQEELENYIEHVLLHRP	18.8911	19.027	19.8484	20.9015	20.6755	18.7998	19.5563	20.3304	21.0496	19.1942	0.889609
																															NPEPQDQGELFQGVDPR	24.4459	24.7439	24.1555	24.6966	24.4218	24.6021	24.2963	24.6062	24.6224	24.4248	0.890696
																															VNPTVFFDIT	18.5773	18.1286	17.9661	18.6677	18.131	18.4415	18.006	18.5148	18.4292	17.9718	0.908501
																															SVDQDLGPEVPPENVLGA	23.0867	23.2621	22.9601	23.105	23.4117	22.9955	23.3824	23.4656	23.166	22.8931	0.9117
																															AVPRGEAAGAVQELARALAHLLEAERQERA	17.6606	17.418	18.6499	18.2655	18.6524	17.6434	18.1476	18.7552	18.3801	17.9007	0.912487
																															APSDPRLRQFLQKSLAAATGKQELAKYFLAELLSEPNQTENDALEPEDLPQAAEQDEMRLEL	21.5731	21.5003	21.1677	21.8129	20.9231	20.9051	21.3175	21.3881	21.8077	21.4408	0.914605
																															VPSPVS(+79.97)SEDDLQEEEQLEQAIKEHLGPGSS(+79.97)QEMERLA	20.384	21.1769	20.3704	20.4144	20.6183	20.6006	21.0691	20.5614	20.2262	20.3918	0.914771
																															TPDRVSETDIQRLLHGVMEQLGIARPR	18.4467	16.8388	18.7159	18.7086	19.2728	17.6102	17.7866	19.1141	19.0762	18.1081	0.914837
																															A(+42.01)AGVAAWLPFARAA	20.0351	20.2402	20.3039	19.7499	18.664	20.0287	20.0545	19.494	19.7354	19.8534	0.915837
																															GFHSIELNEPPLVHTA	20.8674	21.3917	20.3261	21.406	21.1921	21.0929	21.5686	20.335	20.8962	21.4511	0.917079
																															LSDDDRVTWAEQQY	21.8284	22.5794	22.0916	22.3925	22.274	22.5678	22.4737	21.9983	22.1707	21.856	0.91803
																															LYPMEPEEEANGGE	23.0341	22.8324	22.792	22.6175	22.4935	22.5076	22.8506	23.3941	21.9596	22.9269	0.921142
																															RLSPVPPVPGAPPTYISPLGGGPGLPPMMPPGPPAPNTNPFLL	23.5924	23.7525	24.2791	23.9885	22.8939	24.2656	23.8438	23.6245	23.6481	23.2684	0.921742
																															A(+42.01)DKPDMGEIASFDKAKLKKTETQEKNTLPTKETIEQEKRSEIS	27.5168	27.6511	27.7788	27.3775	27.8012	27.6787	27.6753	27.559	27.6661	27.5881	0.923264
																															QLERDPRIKMALQQEGFD	23.0904	22.997	23.1198	23.0747	25.2855	23.5913	23.6109	23.6975	24.003	22.9016	0.923597
																															IPVGSLKNEDTPNRQYLDEDMLLKVLE	20.7446	21.025	20.7303	20.9675	19.4335	20.9443	20.1203	21.0865	20.225	20.6624	0.939211
																															MDELYPMEPEEEANGGEIL	23.7337	23.8567	23.5818	24.1606	23.7974	23.5968	23.9077	24.0433	23.8141	23.8103	0.945867
																															DDYVPKLYEQLSGK	18.9275	19.4525	17.7486	17.944	19.1925	18.2291	19.8784	16.9011	18.7897	19.6814	0.948016
																															APSDPRLRQFLQKSLAAATGKQELAKYFLAELLSEPNQTENDALEPEDLPQAAEQDEMRLE	22.7932	22.1903	22.5573	22.761	22.2864	22.8234	21.9261	22.6021	22.623	22.552	0.951212
																															PLDSQSIYQLIEI	20.0413	20.1722	19.9064	19.3094	18.6578	20.0451	20.0182	19.044	19.2785	19.806	0.953377
																															VPSPVSSEDDLQEEEQLEQAIKEHLGPGSSQEMERLAKVS	24.4256	24.2322	24.6851	24.724	25.0094	24.3834	24.6373	24.8538	24.7287	24.5179	0.955637
																															ALDIYSAVDDASHEKELPR	20.5156	21.1748	19.9762	20.4305	21.2801	20.488	21.1015	20.3867	20.6237	20.7017	0.957172
																															KAPSGRMSVLKNLQSLDPSHRISD	21.4446	21.226	21.2014	21.1411	22.6585	20.6308	22.0066	20.8728	22.0659	22.0066	0.967696
																															AVLRTDGEPRARLGALLARYIQQV	22.4583	22.566	23.2236	24.0891	23.3046	22.3845	22.8802	23.5742	23.8968	22.83	0.970676
																															QGGDFTRHNGTGGRSIYGEKF	24.9891	24.1081	25.5663	24.6756	24.4014	25.3629	24.6792	25.056	24.5497	24.0296	0.971194
																															VPSPVSSEDDLQEEEQLEQAIKEHLGPGSSQEMERLA	20.9698	21.4148	20.9489	21.5667	21.4159	21.1082	21.1098	21.5473	21.1526	21.3708	0.972476
																															APLVETSTPLRL	18.1557	19.6091	17.7039	18.7701	18.4265	18.2118	19.0913	18.1348	18.5272	18.7348	0.985372
																															FLRKDLQRVRGDLGAALDSWIT	22.5961	23.0106	22.2682	23.4487	22.3895	21.9602	22.9939	23.1227	23.2336	22.4299	0.987103
																															FENKVPEKQKLFQEDNGMPVHLKGGASDALLYRATMALTLGGTAYAIYLLAMAAFPKKQN	27.7036	27.0016	27.8383	28.008	28.1978	27.3444	27.5456	28.0084	28.1442	27.6901	0.989827
																															APGAMLQIEALQEVLKKLKS	21.0343	20.9403	20.8825	20.7062	21.7159	20.4063	21.8817	20.5615	21.1206	21.3298	0.989899
																															ETPDVDPELLRYLLGRILTGSSEPEAAPAPRRL	18.6237	18.9738	18.7959	18.84	18.9392	18.2537	18.8593	18.8566	18.7031	19.4876	0.990827
																															Q(-17.03)QETAAAETETRTHTLTRVNLESPGPERVW	23.422	24.0027	23.3569	24.068	24.2189	23.6258	24.314	23.4783	23.6913	23.9701	0.992599
[truncated: 3 more rows]

## Sheet: Periacqueductal Grey
1st_PAG_Migraine									2nd_PAG_Migraine													1st_PAG_OIH									2nd_PAG_OIH
[truncated: 119 more rows]

## Sheet: Rostroventral Medulla
1st_RVM_Migraine									2nd_RVM_Migraine													1st_RVM_OIH									2nd_RVM_OIH
[truncated: 106 more rows]

[truncated: 2 more sheets: Trigeminal Ganglia, Trigeminal Nucleus]
