# Supplementary material for: PACAP and Other Neuropeptide Targets Link Chronic Migraine and Opioid-induced Hyperalgesia in Mouse Models*
Source: Mol Cell Proteomics. 2020 Oct 10;18(12):2447–58. doi: 10.1074/mcp.RA119.001767 (PMC6885698; doi:10.1074/mcp.RA119.001767)
Supplement: Supplementary file 1 [file mmc1.zip › mmc1/155636_1_supp_403298_pynrmb.xlsx]

## Sheet: Author Information
The shared neuropeptide changes between chronic migraine and opioid induced hyperalgesia
Krishna D. B. Anapindi1, Ning Yang1, Elena V. Romanova1,2, Stanislav S. Rubakhin1,2, Alycia Tipton3, Isaac Dripps3, Zoie Sheets3, Jonathan V. Sweedler1,2, Amynah A. Pradhan3*
*Corresponding author email: pradhan4@uic.edu

## Sheet: Nomenclature
a=Amidation; dis=Half-disulfide bond; ph=Phosphorylation
The log2 transformed fold change is calculated by subtracting log2-transformed average intensity of peptide in control from the log2-transformed average intensity of peptide in the migraine treated group post normalization. Positive value means a peptide up-regulation in migraine group and negative value means a down-regulation in migraine group. The same formula is applied to all the other table…

## Sheet: significantly changed peptides
Migraine	Region	Abrreviation	Peptide	Prohormone/	P value/ Fold change set1	P value/
				precursor		Fold change set2
	Nucleus Accumbens	TUBB5 [137-167]	SLGGGTGSGMGTLLISKIREEYPDRIMNTF	Tubulin-β 5/6	0.006/	0.03/
					-2.25	-0.52
		CLTA[181-204]	AEEAFVNDIDESSPGTEWERVARL	Clathrin light chain A Isoform B
					0.02/	0.008/
					-3.63	-0.32
	Trigeminal ganglia	MCTP4[208-228]	AGVAHGIVSYGRGDAKPPAV	Mast cell protease 4	0.03/	0.04/
					0.85	0.7
		HBA1[111-142]	ASHHPADFTPAVHASLDKFLASVSTVLTSKYR	Hemoglobin subunit α	0.04/	0.009/
					0.4	1.15
	Periaqueductal grey	PENK A[197-208]	SPQLEDEAKELQ	Pro-Enkephalin A	0.005/	0.003/
					-1.46	0.74
	Dorsalhorn	CGRP [83-119]	SC(dis)NTATC(dis)VTHRLAGLLSRSGGVVKDNFVPTNVGSEAF(a)	Pro-CGRP	0.03/	0.05/
					1.94	4.77
		SCGI [356-374]	GLQYRGRGSEEDRAPRPR	Secretogranin	0.003/	0.016/
					1.72	-0.99
OIH	Nucleus Accumbens	AN32A [1-11]	M(ac)EMDKRIYLEL	Acidic nuclear phosphoprotein pp32	0.02/	0.04/
					1.87	-0.4
	Trigeminal ganglia	TMSB10[28-44]		Thymosin-β	0.01/	0.03/
			TLPTKETIEQEKRSEIS		-0.87	-0.52
	Periaqueductal grey			Pro-SAAS
		proSAAS [45-59]	ASAPLVETSTPLRL		0.02/	0.003/
					0.87	-0.53
				Secretogranin
		SCG[437-454]	LLDEGHYPVRESPIDTA		0.03/	0.009/
					0.33	-0.38
	Trigeminal Nucleus			Pro-Enkephalin/	0.001/	0.03/
		PENKB [166-170]	YGGFL	Pro-Opiomelanocortin	-1.13	-0.49
		SCG [333-355]	S(ph)HHLAHYRASEEEPEYGEESRSY	Secretogranin	0.03/	0.04
					1.85	-0.89
	Dorsalhorn			Pro-Neuropeptide Y
		NPY[29-64]	YPSKPDNPGEDAPAEDMARYYSALRHYINLITRQRY(a)		0.02/	0.04/
					2.73	0.48
				Secretogranin
		SCG [333-355]	SHHLAHY(ph)RASEEEPEYGEESRSY(ph)		0.02/	0.05/
					3.43	0.17
				Pro-Tachykinin
		TKN[101-107]	DSFVGLM(a)		0.05/	0.02/
					-1.89	0.25

## Sheet: significantly changed proteins
Migraine	Region			Prohormone/	P value/	P value/	Additional regions found, but no significant changes
		Number of peptides	Number of peptides	precursor (Abbreviation)	Fold change set1	Fold change set2
		Set1	Set2
	Nucleus Accumbens	3	3	Vasoactive intestinal peptide (VIP)	0.09/	0.05/	Found only in Nucleus accumbens
					-1.02	-0.35
		7	8	Secretogranin-2 (SCG2)			Found in all the regions
					0.08/	0.02/
					-2.28	0.19
	Periaqueductal grey	4	5	Secretogranin-1(SCG1)	0.021/	0.03/	Found in all regions except Trigeminal ganglia
					-0.75	0.37
		2	2	Pitutary adenylate cyclase-activating polypeptide(PACA)	0.03/	0.03/	Nucleus accumbens, Dorslahorn, Trigeminal nucleus and Hypothalamus
					-1.22	0.59
		2	2	Pro-Thyrotropin releasing hormone (TRH)			Found in all regions except Trigeminal ganglia
					0.1/	0.07/
					-0.31	0.86
	Dorsalhorn	15	17	Pro-Enkephalin (PENK)	0.03/	0.009/	Found in all regions except Trigeminal ganglia
					-0.68	0.22
OIH	Nucleus Accumbens	3	3	Vasoactive intestinal peptide (VIP)	0.004/1.18	0.016/-0.51	Found only in Nucleus Accumbens
	Trigeminal Nucleus			Secretogranin 1/2/3*(SCG1/2/3)
	Periaqueductal grey	7	8	proSAAS(PCSK1)	0.0005/-0.406	0.09/0.23	Found in all the other regions
		2	2	Pitutary adenylate cyclase-activating polypeptide(PACA)	0.02/-0.56	0.1/1.11	Dorsalhorn, nucleus accumbens, trigeminal ncleus and Hypothalamus
	Dorsalhorn			Secretogranin 2/3*(SCG2/3)
	* In Trigeminal nucleus and Dorsal horn, different variant of Secretogranin was changed in both the sets (i.e. Secretogranin 1 in one set and Secretogranin 2 or 3 in the other set etc.)
