# Supplementary material for: PACAP and Other Neuropeptide Targets Link Chronic Migraine and Opioid-induced Hyperalgesia in Mouse Models*
Source: Mol Cell Proteomics. 2020 Oct 10;18(12):2447–58. doi: 10.1074/mcp.RA119.001767 (PMC6885698; doi:10.1074/mcp.RA119.001767)
Supplement: Supplementary file 1 [file mmc1.zip › mmc1/155636_1_supp_403299_pynr9b.xlsx]

## Sheet: Author Information
PACAP and other neuropeptide targets link chronic migraine and opioid-induced hyperalgesia in mouse models
Krishna D. B. Anapindi1, Ning Yang1, Elena V. Romanova1,2, Stanislav S. Rubakhin1,2, Alycia Tipton3, Isaac Dripps3, Zoie Sheets3, Jonathan V. Sweedler1,2, Amynah A. Pradhan3*
*Corresponding author email: pradhan4@uic.edu

## Sheet: Gene Transcript Analysis
DorsalHorn
Migraine	Description	Expression	OIH	Description	Expression
sp|P16014|SCG1_MOUSE	Secretogranin 1	High	sp|Q03517|SCG2_MOUSE	Secretogranin 2	High
sp|P22005|PENK_MOUSE	Pro-Enkephalin	Low	sp|P16014|SCG1_MOUSE	Secretogranin 1	High
sp|Q99JA0|CALCA_MOUSE	Calcitonin gene related peptide A	High	sp|P22005|PENK_MOUSE	Pro-Enkephalin	Low
sp|P34884|MIF_MOUSE	Macrophage migration inhibitory factor	High	sp|Q99JA0|CALCA_MOUSE	Calcitonin gene related peptide A	High
sp|P70296|PEBP1_MOUSE	Phosphatidylethanolamine-binding protein 1	High	sp|P57774|NPY_MOUSE	Pro-Neuropeptide Y	High
			sp|P41539|TKN1_MOUSE	Protachykinin1	High
Hypothalamus
Migraine		Expressed in Hypothalamus	OIH		Expressed in Hypothalamus
sp|P16014|SCG1_MOUSE	Secretogranin 1	High	sp|Q03517|SCG2_MOUSE	Secretogranin 2	High
sp|Q9WUK2|IF4H_MOUSE	Eukaryotic translation initiation factor 4H	High	tr|Q0VGU4|Q0VGU4_MOUSE	Neurosecretory protein VGF	High
			sp|P12961|7B2_MOUSE	Neuroendocrine protein 7B2	High
			sp|Q9QXV0|PCSK1_MOUSE	ProSAAS	High
Nucleus Accumbens
Migraine		Expression in Striatum	OIH		Expression in Striatum
sp|P34884|MIF_MOUSE	Macrophage migration inhibitory factor	No	sp|P17742|PPIA_MOUSE:tr|F8VPN3|F8VPN3_MOUSE		high
sp|Q7TMM9|TBB2A_MOUSE:sp|Q9CWF2|TBB2B_MOUSE:sp|Q922F4|TBB6_MOUSE:sp|P99024|TBB5_MOUSE:sp|P68372|TBB4B_MOUSE		High	tr|Q0VGU4|Q0VGU4_MOUSE	Neurosecretory protein VGF	high
sp|P70296|PEBP1_MOUSE	Phosphatidylethanolamine-binding protein 1	Medium	sp|O35381|AN32A_MOUSE	Acidic leucine-rich nuclear phosphoprotein 32 family member A	No
sp|O08585|CLCA_MOUSE:tr|B1AWE0|B1AWE0_MOUSE:tr|Q6PFA2|Q6PFA2_MOUSE:tr|B1AWE1|B1AWE1_MOUSE:tr|B1AWD8|B1AWD8_MOUSE:tr|B1AWD9|B1AWD9_MOUSE		High	sp|P32648|VIP_MOUSE	Vasoactive intestinal peptide	No
sp|Q62093|SRSF2_MOUSE	Serine/arginine-rich splicing factor 2	Medium
Periacqueductal Grey
Migraine		Expression in Midbrain	OIH		Expression in Midbrain
sp|O70176|PACA_MOUSE	Pituitary adenylate cyclase-activating polypeptide	low-medium	sp|Q9QXV0|PCSK1_MOUSE	ProSAAS	Medium
sp|P22005|PENK_MOUSE	Pro-Enkephalin	medium	sp|P16014|SCG1_MOUSE	Secretogranin 1	High
tr|Q0VGU4|Q0VGU4_MOUSE	Neurosecretory protein VGF	High
sp|Q03517|SCG2_MOUSE	Secretogrtanin2	Medium
Trigeminal Ganglia
Migraine		Expression	OIH		Expression
sp|P63323|RS12_MOUSE	40S ribosomal protein S12	NA	sp|Q6ZWY8|TYB10_MOUSE	Thymosin-beta 10	NA
tr|Q3UN88|Q3UN88_MOUSE	Mast cell protease 4	NA	sp|P09813|APOA2_MOUSE	Apolipoprotein A2	NA
tr|Q6ZWZ6|Q6ZWZ6_MOUSE	40S ribosomal protein S12	NA
tr|Q91VB8|Q91VB8_MOUSE	Alpha globin 1	NA
sp|P01942|HBA_MOUSE	Hemoglobin subunit alpha	NA
sp|P17742|PPIA_MOUSE	peptidylprolyl isomerase A	NA
Trigeminal Nuclues
Migraine		Expression	OIH		Expression
sp|Q99JA0|CALCA_MOUSE	Calcitonin gene related peptide A	NA	sp|P22005|PENK_MOUSE:tr|O35852|O35852_MOUSE:sp|O35417|PDYN_MOUSE	Pro-Enkephalin	NA
			tr|Q0VGU4|Q0VGU4_MOUSE	Neurosecretory protein VGF	NA
			sp|P16014|SCG1_MOUSE	Secretogranin 1	NA
			sp|P22005|PENK_MOUSE	Pro-Enkephalin	NA
			sp|Q9QXV0|PCSK1_MOUSE	ProSAAS	NA
