# Supplementary material for: PACAP and Other Neuropeptide Targets Link Chronic Migraine and Opioid-induced Hyperalgesia in Mouse Models*
Source: Mol Cell Proteomics. 2020 Oct 10;18(12):2447–58. doi: 10.1074/mcp.RA119.001767 (PMC6885698; doi:10.1074/mcp.RA119.001767)
Supplement: Supplementary file 1 [file mmc1.zip › mmc1/155636_1_supp_403300_pynrgb.xlsx]

## Sheet: comment
Table definitions	Description	Web Link
protein accession number	Accession Originally Accessed March 2015. Updated February 2019 This subsection of the ‘Entry information’ section provides one or more accession number(s). These are stable identifiers and should be used to cite UniProtKB entries. Upon integration into UniProtKB, each entry is assigned a unique accession number, which is called ‘Primary (citable) accession number’.	http://www.uniprot.org/help/accession_numbers
Descripton	name of the protein from which the detected peptide is derived
Protein Accession	same as accession number
-10lgP (the 10log of p value)	the score of protein identification. The higher score means less chances the identification is wrong.	http://www.bioinfor.com/peaks/tutorials/peaksdbscore.html
Average Mass	Average mass of the protein
Coverage	Percentage of the protein sequence from which peptides have been identified
#Peptides	Total number of peptides identified from a protein
#Unique	Total Number of unique peptides identified from a protein
PTM	post translational modification

## Sheet: Dorsal Horn
Accession	-10lgP	Coverage (%)	#Peptides	#Unique	PTM	Avg. Mass	Description
sp|Q99JA0|CALCA_MOUSE	153.22	72	29	20	Amidation; Half of a disulfide bridge	14065	Calcitonin gene-related peptide 1 OS=Mus musculus OX=10090 GN=Calca PE=2 SV=1
tr|Q3UXY8|Q3UXY8_MOUSE	139.47	68	28	27	Oxidation (M); Phosphorylation (STY); Pyro-glu from Q; Amidation	25871	Uncharacterized protein (Fragment) OS=Mus musculus OX=10090 GN=Penk PE=2 SV=1
sp|P22005|PENK_MOUSE	139.47	56	28	27	Oxidation (M); Phosphorylation (STY); Pyro-glu from Q; Amidation	31004	Proenkephalin-A OS=Mus musculus OX=10090 GN=Penk PE=1 SV=2
sp|Q03517|SCG2_MOUSE	164.99	37	26	26	Phosphorylation (STY); Amidation	70644	Secretogranin-2 OS=Mus musculus OX=10090 GN=Scg2 PE=1 SV=1
sp|P17742|PPIA_MOUSE	142.86	78	26	24	Acetylation (Protein N-term); Pyro-glu from Q	17971	Peptidyl-prolyl cis-trans isomerase A OS=Mus musculus OX=10090 GN=Ppia PE=1 SV=2
tr|Q5SVY2|Q5SVY2_MOUSE	142.86	78	26	24	Acetylation (Protein N-term); Pyro-glu from Q	17971	Peptidyl-prolyl cis-trans isomerase OS=Mus musculus OX=10090 GN=Ppia PE=1 SV=1
sp|Q9QXV0|PCSK1_MOUSE	157.64	65	23	23	Amidation	27270	ProSAAS OS=Mus musculus OX=10090 GN=Pcsk1n PE=1 SV=2
sp|P70296|PEBP1_MOUSE	129.91	75	20	20	Acetylation (Protein N-term); Amidation	20830	Phosphatidylethanolamine-binding protein 1 OS=Mus musculus OX=10090 GN=Pebp1 PE=1 SV=3
tr|Q5EBQ2|Q5EBQ2_MOUSE	129.91	75	20	20	Acetylation (Protein N-term); Amidation	20830	MCG7941 isoform CRA_f OS=Mus musculus OX=10090 GN=Pebp1 PE=1 SV=1
tr|Q0VGU4|Q0VGU4_MOUSE	134.71	59	18	18	Phosphorylation (STY); Pyro-glu from Q; Amidation	68232	MCG18019 OS=Mus musculus OX=10090 GN=Vgf PE=1 SV=1
tr|Q8BP91|Q8BP91_MOUSE	131.19	29	16	16	Phosphorylation (STY); Pyro-glu from Q; Amidation	77927	Uncharacterized protein OS=Mus musculus OX=10090 GN=Chgb PE=2 SV=1
sp|P16014|SCG1_MOUSE	131.19	29	16	16	Phosphorylation (STY); Pyro-glu from Q; Amidation	77969	Secretogranin-1 OS=Mus musculus OX=10090 GN=Chgb PE=1 SV=2
tr|Q3TY66|Q3TY66_MOUSE	131.19	29	16	16	Phosphorylation (STY); Pyro-glu from Q; Amidation	77969	Chromogranin B OS=Mus musculus OX=10090 GN=Chgb PE=1 SV=1
sp|P60041|SMS_MOUSE	113.88	66	10	10	Oxidation (M); Amidation; Half of a disulfide bridge	12746	Somatostatin OS=Mus musculus OX=10090 GN=Sst PE=3 SV=1
tr|Q545V6|Q545V6_MOUSE	113.88	66	10	10	Oxidation (M); Amidation; Half of a disulfide bridge	12746	Somatostatin OS=Mus musculus OX=10090 GN=Sst PE=2 SV=1
sp|P70160|CALC_MOUSE	100.59	38	10	1	Phosphorylation (STY); Amidation	15141	Calcitonin OS=Mus musculus OX=10090 GN=Calca PE=2 SV=1
tr|Q3V1A7|Q3V1A7_MOUSE	100.59	38	10	1	Phosphorylation (STY); Amidation	15115	Uncharacterized protein OS=Mus musculus OX=10090 GN=Calca PE=2 SV=1
tr|Q545F0|Q545F0_MOUSE	105.28	66	9	9		12504	MCG3124 isoform CRA_b OS=Mus musculus OX=10090 GN=Mif PE=1 SV=1
sp|P34884|MIF_MOUSE	105.28	66	9	9		12504	Macrophage migration inhibitory factor OS=Mus musculus OX=10090 GN=Mif PE=1 SV=2
tr|Q542T4|Q542T4_MOUSE	83.3	37	9	9	Acetylation (K); Acetylation (Protein N-term)	17225	Uncharacterized protein OS=Mus musculus OX=10090 GN=Mbp PE=2 SV=1
tr|F6TYB7|F6TYB7_MOUSE	83.3	30	9	9	Acetylation (K); Acetylation (N-term)	21188	Myelin basic protein (Fragment) OS=Mus musculus OX=10090 GN=Mbp PE=1 SV=1
tr|Q3UGF3|Q3UGF3_MOUSE	83.3	45	9	9	Acetylation (K); Acetylation (Protein N-term)	14211	Uncharacterized protein OS=Mus musculus OX=10090 GN=Mbp PE=2 SV=1
tr|F6RWW8|F6RWW8_MOUSE	83.3	38	9	9	Acetylation (K); Acetylation (N-term)	16487	Myelin basic protein (Fragment) OS=Mus musculus OX=10090 GN=Mbp PE=1 SV=1
sp|P09240|CCKN_MOUSE	101.81	63	8	8	Pyro-glu from Q	12770	Cholecystokinin OS=Mus musculus OX=10090 GN=Cck PE=1 SV=3
sp|P41539|TKN1_MOUSE	113.96	47	7	7	Phosphorylation (STY); Amidation	15045	Protachykinin-1 OS=Mus musculus OX=10090 GN=Tac1 PE=2 SV=1
tr|Q149W7|Q149W7_MOUSE	113.96	47	7	7	Phosphorylation (STY); Amidation	15045	Tachykinin 1 OS=Mus musculus OX=10090 GN=Tac1 PE=2 SV=1
sp|Q62361|TRH_MOUSE	100.93	49	6	6	Half of a disulfide bridge	29195	Pro-thyrotropin-releasing hormone OS=Mus musculus OX=10090 GN=Trh PE=2 SV=2
sp|Q9R0P9|UCHL1_MOUSE	97.67	14	6	6		24838	Ubiquitin carboxyl-terminal hydrolase isozyme L1 OS=Mus musculus OX=10090 GN=Uchl1 PE=1 SV=1
sp|P10605|CATB_MOUSE	90.46	15	6	6	Amidation	37280	Cathepsin B OS=Mus musculus OX=10090 GN=Ctsb PE=1 SV=2
tr|Q3TVS6|Q3TVS6_MOUSE	90.46	15	6	6	Amidation	37320	Uncharacterized protein OS=Mus musculus OX=10090 GN=Ctsb PE=2 SV=1
sp|P26339|CMGA_MOUSE	88	15	6	6	Amidation	51789	Chromogranin-A OS=Mus musculus OX=10090 GN=Chga PE=1 SV=1
tr|Q3UN28|Q3UN28_MOUSE	88	23	6	6	Amidation	35139	Uncharacterized protein OS=Mus musculus OX=10090 GN=Chga PE=2 SV=1
sp|P20065|TYB4_MOUSE	87.79	92	6	6	Oxidation (M); Acetylation (K); Acetylation (Protein N-term); Phosphorylation (STY); Amidation	5679	Thymosin beta-4 OS=Mus musculus OX=10090 GN=Tmsb4x PE=1 SV=1
sp|O35417|PDYN_MOUSE	86.45	31	6	6		28055	Proenkephalin-B OS=Mus musculus OX=10090 GN=Pdyn PE=2 SV=1
tr|O35852|O35852_MOUSE	86.45	31	6	6		28010	Preprodynorphin (Fragment) OS=Mus musculus OX=10090 GN=Pdyn PE=1 SV=1
sp|P99024|TBB5_MOUSE	68.24	15	6	1		49671	Tubulin beta-5 chain OS=Mus musculus OX=10090 GN=Tubb5 PE=1 SV=1
sp|P68372|TBB4B_MOUSE	68.24	15	6	1		49831	Tubulin beta-4B chain OS=Mus musculus OX=10090 GN=Tubb4b PE=1 SV=1
sp|Q7TMM9|TBB2A_MOUSE	68.2	15	6	1		49907	Tubulin beta-2A chain OS=Mus musculus OX=10090 GN=Tubb2a PE=1 SV=1
sp|Q9CWF2|TBB2B_MOUSE	68.2	15	6	1		49953	Tubulin beta-2B chain OS=Mus musculus OX=10090 GN=Tubb2b PE=1 SV=1
tr|Q3UMM1|Q3UMM1_MOUSE	68.2	15	6	1		50090	Tubulin beta chain OS=Mus musculus OX=10090 GN=Tubb6 PE=1 SV=1
sp|Q922F4|TBB6_MOUSE	68.2	15	6	1		50090	Tubulin beta-6 chain OS=Mus musculus OX=10090 GN=Tubb6 PE=1 SV=1
tr|B2RSN3|B2RSN3_MOUSE	68.2	15	6	1		49953	Tubulin beta chain OS=Mus musculus OX=10090 GN=Tubb2b PE=1 SV=1
sp|P47867|SCG3_MOUSE	79.53	7	5	5		53326	Secretogranin-3 OS=Mus musculus OX=10090 GN=Scg3 PE=1 SV=1
sp|P14602|HSPB1_MOUSE	75.83	26	5	5	Acetylation (Protein N-term)	23014	Heat shock protein beta-1 OS=Mus musculus OX=10090 GN=Hspb1 PE=1 SV=3
tr|Q545F4|Q545F4_MOUSE	75.83	26	5	5	Acetylation (Protein N-term)	23014	Hspb1 protein OS=Mus musculus OX=10090 GN=Hspb1 PE=2 SV=1
tr|D3YZ06|D3YZ06_MOUSE	75.83	37	5	5	Acetylation (Protein N-term)	16818	Heat shock protein beta-1 OS=Mus musculus OX=10090 GN=Hspb1 PE=1 SV=1
sp|P57774|NPY_MOUSE	73.64	68	5	5	Phosphorylation (STY); Amidation	10874	Pro-neuropeptide Y OS=Mus musculus OX=10090 GN=Npy PE=1 SV=2
sp|Q64387|PNOC_MOUSE	71.01	29	5	4		20884	Prepronociceptin OS=Mus musculus OX=10090 GN=Pnoc PE=2 SV=1
tr|B7ZMX9|B7ZMX9_MOUSE	71.01	26	5	4		23659	Pnoc protein OS=Mus musculus OX=10090 GN=Pnoc PE=2 SV=1
tr|Q543U6|Q543U6_MOUSE	71.01	29	5	4		20884	Prepronociceptin OS=Mus musculus OX=10090 GN=Pnoc PE=2 SV=1
tr|Q99NQ2|Q99NQ2_MOUSE	71.01	52	5	4		11489	Prepronociceptin (Fragment) OS=Mus musculus OX=10090 GN=Pnoc PE=4 SV=1
sp|P70349|HINT1_MOUSE	67.76	75	5	5	Acetylation (Protein N-term); Amidation	13777	Histidine triad nucleotide-binding protein 1 OS=Mus musculus OX=10090 GN=Hint1 PE=1 SV=3
tr|Q3TWR6|Q3TWR6_MOUSE	84.2	9	4	4		44972	Uncharacterized protein OS=Mus musculus OX=10090 GN=Ctsd PE=2 SV=1
sp|P18242|CATD_MOUSE	84.2	9	4	4		44954	Cathepsin D OS=Mus musculus OX=10090 GN=Ctsd PE=1 SV=1
tr|Q3U7I9|Q3U7I9_MOUSE	84.2	9	4	4		44314	Uncharacterized protein OS=Mus musculus OX=10090 GN=Ctsd PE=2 SV=1
tr|F8WIR1|F8WIR1_MOUSE	84.2	9	4	4		44215	Cathepsin D OS=Mus musculus OX=10090 GN=Ctsd PE=1 SV=2
tr|Q3TWD0|Q3TWD0_MOUSE	84.2	9	4	4		44928	Uncharacterized protein OS=Mus musculus OX=10090 GN=Ctsd PE=2 SV=1
tr|Q3UCW4|Q3UCW4_MOUSE	84.2	9	4	4		44924	Uncharacterized protein OS=Mus musculus OX=10090 GN=Ctsd PE=2 SV=1
tr|Q3TJN3|Q3TJN3_MOUSE	84.2	9	4	4		44942	Uncharacterized protein OS=Mus musculus OX=10090 GN=Ctsd PE=2 SV=1
tr|Q3U8W5|Q3U8W5_MOUSE	84.2	9	4	4		44990	Uncharacterized protein OS=Mus musculus OX=10090 GN=Ctsd PE=2 SV=1
tr|Q3UCD9|Q3UCD9_MOUSE	84.2	9	4	4		44954	Cathepsin D isoform CRA_a OS=Mus musculus OX=10090 GN=Ctsd PE=1 SV=1
tr|Q3TXL5|Q3TXL5_MOUSE	84.2	9	4	4		44927	Uncharacterized protein OS=Mus musculus OX=10090 GN=Ctsd PE=2 SV=1
tr|Q3UC89|Q3UC89_MOUSE	84.2	9	4	4		45021	Uncharacterized protein OS=Mus musculus OX=10090 GN=Ctsd PE=2 SV=1
tr|Q3TWL1|Q3TWL1_MOUSE	84.2	11	4	4		36753	Uncharacterized protein (Fragment) OS=Mus musculus OX=10090 GN=Ctsd PE=2 SV=1
tr|Q3U7P0|Q3U7P0_MOUSE	84.2	9	4	4		44964	Uncharacterized protein OS=Mus musculus OX=10090 GN=Ctsd PE=2 SV=1
sp|Q05816|FABP5_MOUSE	79.93	16	4	4	Acetylation (Protein N-term)	15137	Fatty acid-binding protein 5 OS=Mus musculus OX=10090 GN=Fabp5 PE=1 SV=3
tr|Q497I3|Q497I3_MOUSE	79.93	16	4	4	Acetylation (Protein N-term)	15137	Fatty acid binding protein 5 epidermal OS=Mus musculus OX=10090 GN=Fabp5 PE=1 SV=1
sp|Q9R171|CBLN1_MOUSE	79.1	8	4	4		21113	Cerebellin-1 OS=Mus musculus OX=10090 GN=Cbln1 PE=1 SV=1
sp|P56388|CART_MOUSE	77.64	33	4	4	Phosphorylation (STY); Pyro-glu from Q	14285	Cocaine- and amphetamine-regulated transcript protein OS=Mus musculus OX=10090 GN=Cartpt PE=1 SV=2
tr|Q3TT51|Q3TT51_MOUSE	75.16	15	4	4		23866	Secretogranin V isoform CRA_b OS=Mus musculus OX=10090 GN=Scg5 PE=1 SV=1
sp|P12961|7B2_MOUSE	75.16	15	4	4		23866	Neuroendocrine protein 7B2 OS=Mus musculus OX=10090 GN=Scg5 PE=1 SV=1
sp|O70251|EF1B_MOUSE	74.96	16	4	4		24694	Elongation factor 1-beta OS=Mus musculus OX=10090 GN=Eef1b PE=1 SV=5
tr|A0A087WS46|A0A087WS46_MOUSE	74.96	19	4	4		20137	Eukaryotic translation elongation factor 1 beta 2 OS=Mus musculus OX=10090 GN=Eef1b2 PE=1 SV=1
sp|Q9CR53|NMB_MOUSE	49.67	37	4	4		13571	Neuromedin-B OS=Mus musculus OX=10090 GN=Nmb PE=2 SV=1
sp|Q6ZWY8|TYB10_MOUSE	72.95	98	3	3	Oxidation (M); Acetylation (K); Acetylation (Protein N-term); Phosphorylation (STY); Amidation	5026	Thymosin beta-10 OS=Mus musculus OX=10090 GN=Tmsb10 PE=1 SV=3
tr|A6H6H4|A6H6H4_MOUSE	72.95	98	3	3	Oxidation (M); Acetylation (K); Acetylation (Protein N-term); Phosphorylation (STY); Amidation	5026	Thymosin beta OS=Mus musculus OX=10090 GN=Tmsb10 PE=1 SV=1
sp|P63239|NEC1_MOUSE	72.87	3	3	3		84174	Neuroendocrine convertase 1 OS=Mus musculus OX=10090 GN=Pcsk1 PE=1 SV=1
tr|Q32MU0|Q32MU0_MOUSE	72.87	3	3	3		84174	Proprotein convertase subtilisin/kexin type 1 OS=Mus musculus OX=10090 GN=Pcsk1 PE=2 SV=1
tr|Q8BRQ2|Q8BRQ2_MOUSE	72.87	8	3	3		28127	Uncharacterized protein OS=Mus musculus OX=10090 PE=2 SV=1
tr|V9GX72|V9GX72_MOUSE	64.93	21	3	3	Amidation	14805	Gastrin-releasing peptide OS=Mus musculus OX=10090 GN=Grp PE=4 SV=1
sp|Q8R1I2|GRP_MOUSE	64.93	20	3	3	Amidation	15659	Gastrin-releasing peptide OS=Mus musculus OX=10090 GN=Grp PE=1 SV=1
tr|Q9CX22|Q9CX22_MOUSE	62.51	10	3	3	Acetylation (Protein N-term)	24796	Uncharacterized protein OS=Mus musculus OX=10090 GN=Cfl1 PE=2 SV=1
tr|F8WGL3|F8WGL3_MOUSE	62.51	10	3	3	Acetylation (Protein N-term)	24576	Cofilin-1 OS=Mus musculus OX=10090 GN=Cfl1 PE=1 SV=1
sp|P18760|COF1_MOUSE	62.51	13	3	3	Acetylation (Protein N-term)	18560	Cofilin-1 OS=Mus musculus OX=10090 GN=Cfl1 PE=1 SV=3
tr|Q544Y7|Q544Y7_MOUSE	62.51	13	3	3	Acetylation (Protein N-term)	18560	Cofilin 1 non-muscle OS=Mus musculus OX=10090 GN=Cfl1 PE=2 SV=1
sp|P17751|TPIS_MOUSE	61.07	22	3	3		32192	Triosephosphate isomerase OS=Mus musculus OX=10090 GN=Tpi1 PE=1 SV=4
sp|P0DP28|CALM3_MOUSE	59.48	25	3	3	Acetylation (Protein N-term)	16838	Calmodulin-3 OS=Mus musculus OX=10090 GN=Calm3 PE=1 SV=1
sp|P0DP26|CALM1_MOUSE	59.48	25	3	3	Acetylation (Protein N-term)	16838	Calmodulin-1 OS=Mus musculus OX=10090 GN=Calm1 PE=1 SV=1
sp|P0DP27|CALM2_MOUSE	59.48	25	3	3	Acetylation (Protein N-term)	16838	Calmodulin-2 OS=Mus musculus OX=10090 GN=Calm2 PE=1 SV=1
tr|Q3UKW2|Q3UKW2_MOUSE	59.48	19	3	3	Acetylation (N-term)	21560	Calmodulin-1 OS=Mus musculus OX=10090 GN=Calm1 PE=1 SV=1
tr|Q8BH80|Q8BH80_MOUSE	57.95	12	3	3	Acetylation (K); Acetylation (Protein N-term)	26918	Vesicle-associated membrane protein associated protein B and C OS=Mus musculus OX=10090 GN=Vapb PE=1 SV=1
sp|Q9QY76|VAPB_MOUSE	57.95	12	3	3	Acetylation (K); Acetylation (Protein N-term)	26946	Vesicle-associated membrane protein-associated protein B OS=Mus musculus OX=10090 GN=Vapb PE=1 SV=3
sp|P17183|ENOG_MOUSE	54.26	12	3	3	Acetylation (Protein N-term)	47297	Gamma-enolase OS=Mus musculus OX=10090 GN=Eno2 PE=1 SV=2
tr|Q545V3|Q545V3_MOUSE	54.26	12	3	3	Acetylation (Protein N-term)	47297	Enolase 2 gamma neuronal isoform CRA_a OS=Mus musculus OX=10090 GN=Eno2 PE=1 SV=1
tr|Q3UJ20|Q3UJ20_MOUSE	54.26	12	3	3	Acetylation (Protein N-term)	47331	Uncharacterized protein OS=Mus musculus OX=10090 GN=Eno2 PE=2 SV=1
tr|A0A0N4SUX5|A0A0N4SUX5_MOUSE	54.26	14	3	3	Acetylation (Protein N-term)	42680	Gamma-enolase OS=Mus musculus OX=10090 GN=Eno2 PE=1 SV=1
sp|P55099|TKNK_MOUSE	52.52	78	3	3	Oxidation (M); Amidation	12737	Tachykinin-3 OS=Mus musculus OX=10090 GN=Tac3 PE=3 SV=2
sp|Q9WVA8|NPFF_MOUSE	65.7	33	2	2	Amidation	13012	Pro-FMRFamide-related neuropeptide FF OS=Mus musculus OX=10090 GN=Npff PE=3 SV=1
sp|O70176|PACA_MOUSE	58.35	27	2	2	Amidation	19381	Pituitary adenylate cyclase-activating polypeptide OS=Mus musculus OX=10090 GN=Adcyap1 PE=2 SV=1
tr|Q3UYH8|Q3UYH8_MOUSE	58.35	27	2	2	Amidation	19381	Adenylate cyclase activating polypeptide 1 isoform CRA_a OS=Mus musculus OX=10090 GN=Adcyap1 PE=2 SV=1
tr|Q8BJT8|Q8BJT8_MOUSE	58.35	28	2	2	Amidation	18764	Uncharacterized protein OS=Mus musculus OX=10090 GN=Adcyap1 PE=2 SV=1
sp|Q60673|PTPRN_MOUSE	56.96	5	2	2		106083	Receptor-type tyrosine-protein phosphatase-like N OS=Mus musculus OX=10090 GN=Ptprn PE=1 SV=2
tr|Q5DTQ3|Q5DTQ3_MOUSE	56.96	5	2	2		107496	MKIAA4064 protein (Fragment) OS=Mus musculus OX=10090 GN=Ptprn PE=2 SV=1
tr|Q925J6|Q925J6_MOUSE	56.96	6	2	2		94681	Protein tyrosine phosphatase receptor type N (Fragment) OS=Mus musculus OX=10090 GN=Ptprn PE=2 SV=1
sp|P56391|CX6B1_MOUSE	55.59	30	2	2	Acetylation (Protein N-term)	10071	Cytochrome c oxidase subunit 6B1 OS=Mus musculus OX=10090 GN=Cox6b1 PE=1 SV=2
tr|M0QWG1|M0QWG1_MOUSE	54.14	3	2	2		78173	Genetic suppressor element 1 (Fragment) OS=Mus musculus OX=10090 GN=Gse1 PE=4 SV=2
tr|Q06477|Q06477_MOUSE	53.24	7	2	2	Acetylation (N-term)	29223	IFN-response element binding factor 2 (Fragment) OS=Mus musculus OX=10090 GN=Srsf2 PE=2 SV=1
sp|Q62093|SRSF2_MOUSE	53.24	9	2	2	Acetylation (N-term)	25476	Serine/arginine-rich splicing factor 2 OS=Mus musculus OX=10090 GN=Srsf2 PE=1 SV=4
tr|Q8C671|Q8C671_MOUSE	53.24	8	2	2	Acetylation (N-term)	29001	Uncharacterized protein OS=Mus musculus OX=10090 GN=Srsf2 PE=2 SV=1
sp|P48771|CX7A2_MOUSE	53.04	72	2	2		9291	Cytochrome c oxidase subunit 7A2 mitochondrial OS=Mus musculus OX=10090 GN=Cox7a2 PE=1 SV=2
tr|Q8C0W0|Q8C0W0_MOUSE	52.28	55	2	2	Acetylation (K); Acetylation (N-term)	9225	Thymosin beta 15b-like OS=Mus musculus OX=10090 GN=Tmsb15l PE=1 SV=1
tr|A2AF31|A2AF31_MOUSE	52.28	98	2	2	Acetylation (K); Acetylation (N-term); Acetylation (Protein N-term)	5247	Thymosin beta OS=Mus musculus OX=10090 GN=Tmsb15b2 PE=1 SV=1
tr|Q3TXR9|Q3TXR9_MOUSE	52.23	4	2	2		61116	Beta-hexosaminidase OS=Mus musculus OX=10090 GN=Hexb PE=1 SV=1
sp|P20060|HEXB_MOUSE	52.23	4	2	2		61116	Beta-hexosaminidase subunit beta OS=Mus musculus OX=10090 GN=Hexb PE=1 SV=2
sp|Q9ERU9|RBP2_MOUSE	51.16	0	2	0		341122	E3 SUMO-protein ligase RanBP2 OS=Mus musculus OX=10090 GN=Ranbp2 PE=1 SV=2
tr|Q3TYM6|Q3TYM6_MOUSE	50.29	5	2	2	Pyro-glu from Q	70796	Uncharacterized protein OS=Mus musculus OX=10090 GN=Pcsk2 PE=2 SV=1
sp|P21661|NEC2_MOUSE	50.29	5	2	2	Pyro-glu from Q	70785	Neuroendocrine convertase 2 OS=Mus musculus OX=10090 GN=Pcsk2 PE=1 SV=1
tr|Q3TT48|Q3TT48_MOUSE	50.29	4	2	2	Pyro-glu from Q	81873	Uncharacterized protein (Fragment) OS=Mus musculus OX=10090 GN=Pcsk2 PE=2 SV=1
tr|Q3UZV3|Q3UZV3_MOUSE	50.29	5	2	2	Pyro-glu from Q	68912	Uncharacterized protein OS=Mus musculus OX=10090 GN=Pcsk2 PE=2 SV=1
tr|Q547J8|Q547J8_MOUSE	50.29	5	2	2	Pyro-glu from Q	70785	Kex2-like protein OS=Mus musculus OX=10090 GN=Pcsk2 PE=1 SV=1
sp|P10639|THIO_MOUSE	49.43	25	2	2		11675	Thioredoxin OS=Mus musculus OX=10090 GN=Txn PE=1 SV=3
tr|Q8C1L7|Q8C1L7_MOUSE	49.21	32	2	2	Acetylation (Protein N-term)	8880	40S ribosomal protein S21 OS=Mus musculus OX=10090 GN=mCG_6739 PE=2 SV=1
sp|Q9CQR2|RS21_MOUSE	49.21	31	2	2	Acetylation (Protein N-term)	9141	40S ribosomal protein S21 OS=Mus musculus OX=10090 GN=Rps21 PE=1 SV=1
sp|O35381|AN32A_MOUSE	49.18	11	2	2	Acetylation (Protein N-term)	28538	Acidic leucine-rich nuclear phosphoprotein 32 family member A OS=Mus musculus OX=10090 GN=Anp32a PE=1 SV=1
sp|P01193|COLI_MOUSE	48.97	11	2	1	Acetylation (N-term)	26707	Pro-opiomelanocortin OS=Mus musculus OX=10090 GN=Pomc PE=1 SV=1
tr|Q3TG58|Q3TG58_MOUSE	48.33	13	2	2		25186	Williams-Beuren syndrome chromosome region 1 homolog (Human) isoform CRA_b OS=Mus musculus OX=10090 GN=Eif4h PE=2 SV=1
tr|Q80U88|Q80U88_MOUSE	48.33	13	2	2		25470	MKIAA0038 protein (Fragment) OS=Mus musculus OX=10090 GN=mKIAA0038 PE=4 SV=3
sp|Q9WUK2|IF4H_MOUSE	48.33	12	2	2		27341	Eukaryotic translation initiation factor 4H OS=Mus musculus OX=10090 GN=Eif4h PE=1 SV=3
tr|Q3V244|Q3V244_MOUSE	48.33	12	2	2		27283	Uncharacterized protein OS=Mus musculus OX=10090 GN=Eif4h PE=2 SV=1
tr|Q564E5|Q564E5_MOUSE	48.33	12	2	2		27341	Williams-Beuren syndrome chromosome region 1 homolog (Human) isoform CRA_a OS=Mus musculus OX=10090 GN=Eif4h PE=2 SV=1
tr|G3UZJ4|G3UZJ4_MOUSE	47.15	15	2	2		17253	Peroxiredoxin-5 mitochondrial OS=Mus musculus OX=10090 GN=Prdx5 PE=1 SV=1
sp|P99029|PRDX5_MOUSE	47.15	12	2	2		21897	Peroxiredoxin-5 mitochondrial OS=Mus musculus OX=10090 GN=Prdx5 PE=1 SV=2
tr|Q3UWS9|Q3UWS9_MOUSE	47.15	13	2	2		20713	Uncharacterized protein (Fragment) OS=Mus musculus OX=10090 GN=Prdx5 PE=2 SV=1
tr|Q3U7H9|Q3U7H9_MOUSE	47.15	12	2	2		21654	Uncharacterized protein (Fragment) OS=Mus musculus OX=10090 GN=Prdx5 PE=2 SV=1
sp|Q9CRB6|TPPP3_MOUSE	40.88	12	2	2	Acetylation (Protein N-term)	18965	Tubulin polymerization-promoting protein family member 3 OS=Mus musculus OX=10090 GN=Tppp3 PE=1 SV=1
sp|Q8R0W6|NFIP1_MOUSE	39.19	7	2	2	Acetylation (Protein N-term)	24914	NEDD4 family-interacting protein 1 OS=Mus musculus OX=10090 GN=Ndfip1 PE=1 SV=1
tr|Q9JLE8|Q9JLE8_MOUSE	38.14	3	2	2		103802	GABA-A receptor epsilon-like subunit OS=Mus musculus OX=10090 GN=Gabre PE=2 SV=1
tr|Q3UY31|Q3UY31_MOUSE	37.55	26	2	2	Phosphorylation (STY)	12795	Uncharacterized protein OS=Mus musculus OX=10090 GN=Cartpt PE=2 SV=1
tr|Q3UYI4|Q3UYI4_MOUSE	37.55	26	2	2	Phosphorylation (STY)	12809	Uncharacterized protein OS=Mus musculus OX=10090 GN=Cartpt PE=2 SV=1
sp|Q9D3P9|NEUT_MOUSE	37.55	11	2	1	Pyro-glu from Q	19608	Neurotensin/neuromedin N OS=Mus musculus OX=10090 GN=Nts PE=2 SV=1
sp|Q62446|FKBP3_MOUSE	29.38	8	2	1	Acetylation (Protein N-term)	25148	Peptidyl-prolyl cis-trans isomerase FKBP3 OS=Mus musculus OX=10090 GN=Fkbp3 PE=1 SV=2
sp|Q9QYX7|PCLO_MOUSE	63.36	1	1	1		550842	Protein piccolo OS=Mus musculus OX=10090 GN=Pclo PE=1 SV=4
tr|A0A0A6YW06|A0A0A6YW06_MOUSE	50.01	3	1	1		83984	Protein enabled homolog OS=Mus musculus OX=10090 GN=Enah PE=1 SV=1
tr|E9QKQ9|E9QKQ9_MOUSE	50.01	3	1	1		84507	Protein enabled homolog OS=Mus musculus OX=10090 GN=Enah PE=1 SV=1
tr|J3QNM3|J3QNM3_MOUSE	50.01	3	1	1		84564	Protein enabled homolog OS=Mus musculus OX=10090 GN=Enah PE=1 SV=1
tr|E9QLZ9|E9QLZ9_MOUSE	50.01	3	1	1		86053	Protein enabled homolog OS=Mus musculus OX=10090 GN=Enah PE=1 SV=1
tr|A0A0A6YVZ6|A0A0A6YVZ6_MOUSE	50.01	12	1	1		24373	Protein enabled homolog (Fragment) OS=Mus musculus OX=10090 GN=Enah PE=1 SV=1
sp|P47212|GALA_MOUSE	45.93	23	1	1	Amidation	13471	Galanin peptides OS=Mus musculus OX=10090 GN=Gal PE=2 SV=1
tr|Q3V002|Q3V002_MOUSE	45.93	23	1	1	Amidation	13471	Galanin isoform CRA_b OS=Mus musculus OX=10090 GN=Gal PE=2 SV=1
sp|Q9D855|QCR7_MOUSE	41.94	21	1	1	Acetylation (Protein N-term)	13527	Cytochrome b-c1 complex subunit 7 OS=Mus musculus OX=10090 GN=Uqcrb PE=1 SV=3
tr|Q9CQB4|Q9CQB4_MOUSE	41.94	21	1	1	Acetylation (Protein N-term)	13561	Cytochrome b-c1 complex subunit 7 OS=Mus musculus OX=10090 GN=Uqcrb PE=1 SV=1
sp|P63040|CPLX1_MOUSE	40.48	20	1	1	Acetylation (Protein N-term)	15122	Complexin-1 OS=Mus musculus OX=10090 GN=Cplx1 PE=1 SV=1
sp|P48962|ADT1_MOUSE	40.24	12	1	1	Acetylation (Protein N-term)	32904	ADP/ATP translocase 1 OS=Mus musculus OX=10090 GN=Slc25a4 PE=1 SV=4
tr|Q6ZWS1|Q6ZWS1_MOUSE	40.02	19	1	1	Acetylation (Protein N-term)	17418	Multifunctional fusion protein OS=Mus musculus OX=10090 GN=Fgf1 PE=1 SV=1
sp|P61148|FGF1_MOUSE	40.02	19	1	1	Acetylation (Protein N-term)	17418	Fibroblast growth factor 1 OS=Mus musculus OX=10090 GN=Fgf1 PE=1 SV=1
tr|Q4KL76|Q4KL76_MOUSE	37.89	22	1	1	Acetylation (Protein N-term); Amidation	10963	Heat shock protein 1 (Chaperonin 10) OS=Mus musculus OX=10090 GN=Hspe1 PE=1 SV=1
sp|Q64433|CH10_MOUSE	37.89	22	1	1	Acetylation (Protein N-term); Amidation	10963	10 kDa heat shock protein mitochondrial OS=Mus musculus OX=10090 GN=Hspe1 PE=1 SV=2
sp|Q8C8T8|TSR2_MOUSE	35.33	9	1	1	Acetylation (Protein N-term)	20891	Pre-rRNA-processing protein TSR2 homolog OS=Mus musculus OX=10090 GN=Tsr2 PE=1 SV=1
tr|Z4YL87|Z4YL87_MOUSE	35.33	9	1	1	Acetylation (Protein N-term)	21022	Pre-rRNA-processing protein TSR2 homolog OS=Mus musculus OX=10090 GN=Tsr2 PE=1 SV=1
tr|H7BWY8|H7BWY8_MOUSE	35.33	9	1	1	Acetylation (Protein N-term)	21379	Pre-rRNA-processing protein TSR2 homolog OS=Mus musculus OX=10090 GN=Tsr2 PE=1 SV=1
tr|G3UWF3|G3UWF3_MOUSE	35.33	49	1	1	Acetylation (Protein N-term)	3874	Pre-rRNA-processing protein TSR2 homolog OS=Mus musculus OX=10090 GN=Tsr2 PE=1 SV=1
sp|Q9Z2U1|PSA5_MOUSE	35.33	11	1	1	Acetylation (Protein N-term)	26411	Proteasome subunit alpha type-5 OS=Mus musculus OX=10090 GN=Psma5 PE=1 SV=1
tr|Q3TUX3|Q3TUX3_MOUSE	35.33	11	1	1	Acetylation (Protein N-term)	26397	Proteasome subunit alpha type OS=Mus musculus OX=10090 GN=Psma5 PE=2 SV=1
tr|Q3TUI9|Q3TUI9_MOUSE	35.33	11	1	1	Acetylation (Protein N-term)	26411	Proteasome subunit alpha type OS=Mus musculus OX=10090 GN=Psma5 PE=2 SV=1
tr|Q3UPK6|Q3UPK6_MOUSE	35.33	11	1	1	Acetylation (Protein N-term)	26411	Proteasome subunit alpha type OS=Mus musculus OX=10090 GN=Psma5 PE=1 SV=1
tr|Q8BTB6|Q8BTB6_MOUSE	35.28	42	1	1		4228	ATP synthase H+-transporting mitochondrial F1F0 complex subunit E OS=Mus musculus OX=10090 GN=Atp5k PE=1 SV=1
sp|Q06185|ATP5I_MOUSE	35.28	23	1	1		8236	ATP synthase subunit e mitochondrial OS=Mus musculus OX=10090 GN=Atp5me PE=1 SV=2
tr|Q5EBI8|Q5EBI8_MOUSE	35.28	23	1	1		8237	ATP synthase H+ transporting mitochondrial F1F0 complex subunit e OS=Mus musculus OX=10090 GN=Atp5k PE=2 SV=1
tr|A2APX3|A2APX3_MOUSE	35.21	23	1	1		11141	Cystatin (Fragment) OS=Mus musculus OX=10090 GN=Cst3 PE=1 SV=1
tr|Q9EPX9|Q9EPX9_MOUSE	35.21	16	1	1		15517	Cystatin OS=Mus musculus OX=10090 GN=Cst3 PE=2 SV=1
sp|P21460|CYTC_MOUSE	35.21	16	1	1		15531	Cystatin-C OS=Mus musculus OX=10090 GN=Cst3 PE=1 SV=2
tr|Q3U5K7|Q3U5K7_MOUSE	35.21	17	1	1		15217	Cystatin (Fragment) OS=Mus musculus OX=10090 GN=Cst3 PE=2 SV=1
sp|P17665|COX7C_MOUSE	35.17	75	1	1	Amidation	7333	Cytochrome c oxidase subunit 7C mitochondrial OS=Mus musculus OX=10090 GN=Cox7c PE=1 SV=1
sp|Q9Z0V2|KCND2_MOUSE	34.68	2	1	1	Acetylation (Protein N-term)	70577	Potassium voltage-gated channel subfamily D member 2 OS=Mus musculus OX=10090 GN=Kcnd2 PE=1 SV=1
tr|D3Z1Z8|D3Z1Z8_MOUSE	34.1	21	1	1	Acetylation (Protein N-term)	11729	Stathmin (Fragment) OS=Mus musculus OX=10090 GN=Stmn1 PE=1 SV=1
tr|D3Z5N2|D3Z5N2_MOUSE	34.1	14	1	1	Acetylation (Protein N-term)	16984	Stathmin OS=Mus musculus OX=10090 GN=Stmn1 PE=1 SV=1
tr|Q8C2H3|Q8C2H3_MOUSE	34.1	14	1	1	Acetylation (Protein N-term)	17291	Stathmin OS=Mus musculus OX=10090 GN=Stmn1 PE=2 SV=1
tr|Q545B6|Q545B6_MOUSE	34.1	14	1	1	Acetylation (Protein N-term)	17274	Stathmin OS=Mus musculus OX=10090 GN=Stmn1 PE=1 SV=1
tr|Q9CXQ8|Q9CXQ8_MOUSE	34.1	14	1	1	Acetylation (Protein N-term)	17350	Stathmin OS=Mus musculus OX=10090 GN=Stmn1 PE=2 SV=1
sp|P54227|STMN1_MOUSE	34.1	14	1	1	Acetylation (Protein N-term)	17274	Stathmin OS=Mus musculus OX=10090 GN=Stmn1 PE=1 SV=2
tr|Q9CYU5|Q9CYU5_MOUSE	34.1	14	1	1	Acetylation (Protein N-term)	17351	Stathmin OS=Mus musculus OX=10090 GN=Stmn1 PE=2 SV=1
tr|E0Z0E0|E0Z0E0_MOUSE	33.26	1	1	0		45486	Cation channel sperm-associated protein 3 transcript variant 1 OS=Mus musculus OX=10090 GN=Catsper3 PE=2 SV=1
tr|A0A1L1SRG5|A0A1L1SRG5_MOUSE	32.93	10	1	1		15385	Alpha-crystallin B chain (Fragment) OS=Mus musculus OX=10090 GN=Cryab PE=1 SV=1
sp|P23927|CRYAB_MOUSE	32.93	7	1	1		20069	Alpha-crystallin B chain OS=Mus musculus OX=10090 GN=Cryab PE=1 SV=2
tr|Q52L78|Q52L78_MOUSE	32.93	7	1	1		20069	Cryab protein OS=Mus musculus OX=10090 GN=Cryab PE=1 SV=1
sp|Q9CQM5|TXD17_MOUSE	32.26	9	1	1	Acetylation (Protein N-term)	14015	Thioredoxin domain-containing protein 17 OS=Mus musculus OX=10090 GN=Txndc17 PE=1 SV=1
sp|P97450|ATP5J_MOUSE	32.23	10	1	1		12496	ATP synthase-coupling factor 6 mitochondrial OS=Mus musculus OX=10090 GN=Atp5pf PE=1 SV=1
sp|Q91ZZ3|SYUB_MOUSE	32.11	8	1	1	Acetylation (Protein N-term)	14052	Beta-synuclein OS=Mus musculus OX=10090 GN=Sncb PE=1 SV=1
tr|Q543U0|Q543U0_MOUSE	31.67	14	1	1		10029	Myeloid/lymphoid or mixed-lineage leukemia (Trithorax homolog Drosophila); translocated to 11 isoform CRA_a OS=Mus musculus OX=10090 GN=Mllt11 PE=1 SV=1
sp|P97783|AF1Q_MOUSE	31.67	14	1	1		10029	Protein AF1q OS=Mus musculus OX=10090 GN=Mllt11 PE=1 SV=1
tr|A0A0R4IZW8|A0A0R4IZW8_MOUSE	31.67	10	1	1	Acetylation (Protein N-term)	28406	Calpain small subunit 1 OS=Mus musculus OX=10090 GN=Capns1 PE=1 SV=1
sp|O88456|CPNS1_MOUSE	31.67	10	1	1	Acetylation (Protein N-term)	28463	Calpain small subunit 1 OS=Mus musculus OX=10090 GN=Capns1 PE=1 SV=1
sp|Q9D6V8|PAIP2_MOUSE	31.27	12	1	1		14700	Polyadenylate-binding protein-interacting protein 2 OS=Mus musculus OX=10090 GN=Paip2 PE=1 SV=1
tr|Q3TJ84|Q3TJ84_MOUSE	31.27	12	1	1		14776	Uncharacterized protein OS=Mus musculus OX=10090 GN=Paip2 PE=2 SV=1
tr|Q3U438|Q3U438_MOUSE	31.27	12	1	1		14749	Uncharacterized protein OS=Mus musculus OX=10090 GN=Paip2 PE=2 SV=1
sp|Q9QYR6|MAP1A_MOUSE	30.51	1	1	1		300139	Microtubule-associated protein 1A OS=Mus musculus OX=10090 GN=Map1a PE=1 SV=2
tr|A2ARP8|A2ARP8_MOUSE	30.51	1	1	1		325886	Microtubule-associated protein 1A OS=Mus musculus OX=10090 GN=Map1a PE=1 SV=1
sp|P56942|MCH_MOUSE	30.16	8	1	1	Amidation	18516	Pro-MCH OS=Mus musculus OX=10090 GN=Pmch PE=1 SV=2
sp|P27546|MAP4_MOUSE	30	3	1	1	Acetylation (Protein N-term)	117429	Microtubule-associated protein 4 OS=Mus musculus OX=10090 GN=Map4 PE=1 SV=3
sp|Q61493|REV3L_MOUSE	29.82	0	1	0		350711	DNA polymerase zeta catalytic subunit OS=Mus musculus OX=10090 GN=Rev3l PE=1 SV=3
tr|F8VQA4|F8VQA4_MOUSE	29.39	1	1	1		108833	Peptidyl-glycine alpha-amidating monooxygenase OS=Mus musculus OX=10090 GN=Pam PE=1 SV=1
sp|P97467|AMD_MOUSE	29.39	1	1	1		108963	Peptidyl-glycine alpha-amidating monooxygenase OS=Mus musculus OX=10090 GN=Pam PE=1 SV=2
tr|E9Q704|E9Q704_MOUSE	29.39	1	1	1		97177	Peptidyl-glycine alpha-amidating monooxygenase OS=Mus musculus OX=10090 GN=Pam PE=1 SV=1
tr|Q8BQ31|Q8BQ31_MOUSE	29.39	2	1	1		41096	Uncharacterized protein (Fragment) OS=Mus musculus OX=10090 GN=Pam PE=2 SV=1
tr|Q5SUH7|Q5SUH7_MOUSE	29.18	2	1	1	Acetylation (Protein N-term)	67731	Clathrin interactor 1 OS=Mus musculus OX=10090 GN=Clint1 PE=1 SV=1
tr|Q3UPG6|Q3UPG6_MOUSE	29.18	2	1	1	Acetylation (Protein N-term)	67717	Uncharacterized protein OS=Mus musculus OX=10090 GN=Clint1 PE=2 SV=1
tr|Q5SUH6|Q5SUH6_MOUSE	29.18	2	1	1	Acetylation (Protein N-term)	69759	Clathrin interactor 1 OS=Mus musculus OX=10090 GN=Clint1 PE=1 SV=1
tr|Q3UGL3|Q3UGL3_MOUSE	29.18	2	1	1	Acetylation (Protein N-term)	67781	Uncharacterized protein OS=Mus musculus OX=10090 GN=Clint1 PE=2 SV=1
sp|A2AAE1|K1109_MOUSE	28.66	0	1	0		555372	Transmembrane protein KIAA1109 OS=Mus musculus OX=10090 GN=Kiaa1109 PE=1 SV=4
tr|Q923F1|Q923F1_MOUSE	28.35	4	1	1	Acetylation (Protein N-term)	26523	Chloride channel nucleotide-sensitive 1A OS=Mus musculus OX=10090 GN=Clns1a PE=1 SV=1
tr|P97506|P97506_MOUSE	28.35	10	1	1	Acetylation (Protein N-term)	9836	Chloride channel regulator (Fragment) OS=Mus musculus OX=10090 GN=Icln PE=4 SV=1
sp|Q60932|VDAC1_MOUSE	28.15	5	1	1		32351	Voltage-dependent anion-selective channel protein 1 OS=Mus musculus OX=10090 GN=Vdac1 PE=1 SV=3
tr|Q3U6K8|Q3U6K8_MOUSE	28.15	5	1	1		30725	Uncharacterized protein OS=Mus musculus OX=10090 GN=Vdac1 PE=2 SV=1
tr|Q3TIG8|Q3TIG8_MOUSE	28.15	5	1	1		30796	Uncharacterized protein OS=Mus musculus OX=10090 GN=Vdac1 PE=2 SV=1
tr|Q3THL7|Q3THL7_MOUSE	28.15	5	1	1		30756	Uncharacterized protein OS=Mus musculus OX=10090 GN=Vdac1 PE=2 SV=1
sp|E9Q0C6|K1210_MOUSE	27.78	0	1	0		181032	Acrosomal protein KIAA1210 OS=Mus musculus OX=10090 GN=Kiaa1210 PE=1 SV=1
sp|Q8R2Z3|S26A7_MOUSE	27.59	1	1	1		71829	Anion exchange transporter OS=Mus musculus OX=10090 GN=Slc26a7 PE=2 SV=3
sp|Q8C6S9|CFA54_MOUSE	27.45	0	1	0		353760	Cilia- and flagella-associated protein 54 OS=Mus musculus OX=10090 GN=Cfap54 PE=2 SV=4
tr|Q9QZH1|Q9QZH1_MOUSE	27.42	0	1	1	Oxidation (M); Acetylation (K)	516194	Left-right dynein OS=Mus musculus OX=10090 GN=Dnah11 PE=2 SV=1
tr|E9Q7N9|E9Q7N9_MOUSE	27.42	0	1	1	Oxidation (M); Acetylation (K)	516323	Dynein axonemal heavy chain 11 OS=Mus musculus OX=10090 GN=Dnah11 PE=1 SV=2
sp|Q8VI47|MRP2_MOUSE	27.4	0	1	0		173670	Canalicular multispecific organic anion transporter 1 OS=Mus musculus OX=10090 GN=Abcc2 PE=1 SV=2
tr|S4R2F3|S4R2F3_MOUSE	27.25	0	1	1		429112	Ankyrin-2 OS=Mus musculus OX=10090 GN=Ank2 PE=1 SV=3
tr|Q8CEH4|Q8CEH4_MOUSE	24.59	18	1	1	Acetylation (Protein N-term)	9769	Uncharacterized protein (Fragment) OS=Mus musculus OX=10090 GN=Pfdn1 PE=2 SV=1
tr|Q9CQF7|Q9CQF7_MOUSE	24.59	12	1	1	Acetylation (Protein N-term)	14256	Prefoldin 1 OS=Mus musculus OX=10090 GN=Pfdn1 PE=1 SV=1
tr|Q8R3R9|Q8R3R9_MOUSE	24.59	12	1	1	Acetylation (Protein N-term)	14270	Prefoldin 1 OS=Mus musculus OX=10090 GN=Pfdn1 PE=2 SV=1
sp|Q9CWM4|PFD1_MOUSE	24.59	12	1	1	Acetylation (Protein N-term)	14255	Prefoldin subunit 1 OS=Mus musculus OX=10090 GN=Pfdn1 PE=1 SV=1
tr|A0A0N4SVF0|A0A0N4SVF0_MOUSE	24.26	67	1	1	Acetylation (K); Acetylation (Protein N-term); Phosphorylation (STY)	7279	Thymosin beta-10 OS=Mus musculus OX=10090 GN=Tmsb10 PE=1 SV=1
tr|Q5EBP1|Q5EBP1_MOUSE	22.85	13	1	1		16947	Mapk1ip1l protein (Fragment) OS=Mus musculus OX=10090 GN=Mapk1ip1l PE=2 SV=1
tr|Q9QWK3|Q9QWK3_MOUSE	22.55	2	1	1		44400	RH30-like protein (Fragment) OS=Mus musculus OX=10090 GN=Rhd PE=2 SV=1
tr|A0A0R4J0A2|A0A0R4J0A2_MOUSE	22.55	2	1	1		45896	Blood group Rh(D) polypeptide OS=Mus musculus OX=10090 GN=Rhd PE=1 SV=1
tr|Q8CFK9|Q8CFK9_MOUSE	22.32	1	1	1		112353	1110037F02Rik protein OS=Mus musculus OX=10090 GN=Virma PE=2 SV=1
sp|A2AIV2|VIR_MOUSE	22.32	0	1	1		201438	Protein virilizer homolog OS=Mus musculus OX=10090 GN=Virma PE=1 SV=1
tr|E9PZY8|E9PZY8_MOUSE	22.32	0	1	1		207169	Protein virilizer homolog OS=Mus musculus OX=10090 GN=Virma PE=1 SV=1
tr|Q3U8A7|Q3U8A7_MOUSE	20.58	6	1	1	Half of a disulfide bridge	44671	Uncharacterized protein OS=Mus musculus OX=10090 GN=Asah1 PE=2 SV=1
sp|Q63959|KCNC3_MOUSE	20.51	3	1	1		82143	Potassium voltage-gated channel subfamily C member 3 OS=Mus musculus OX=10090 GN=Kcnc3 PE=1 SV=2
tr|D3YZV2|D3YZV2_MOUSE	20.51	3	1	1		81946	Potassium voltage-gated channel subfamily C member 3 OS=Mus musculus OX=10090 GN=Kcnc3 PE=1 SV=1
tr|E9QKI2|E9QKI2_MOUSE	20.51	3	1	1		82045	Potassium voltage-gated channel subfamily C member 3 OS=Mus musculus OX=10090 GN=Kcnc3 PE=1 SV=1
sp|Q9EPQ8|TCF20_MOUSE	20.14	0	1	1		215681	Transcription factor 20 OS=Mus musculus OX=10090 GN=Tcf20 PE=1 SV=3

## Sheet: Hypothalamus
Accession	-10lgP	Coverage (%)	#Peptides	#Unique	PTM	Avg. Mass	Description
sp|Q9QXV0|PCSK1_MOUSE	202.12	79	54	54		27270	ProSAAS OS=Mus musculus OX=10090 GN=Pcsk1n PE=1 SV=2
sp|Q03517|SCG2_MOUSE	203.59	59	50	50	Oxidation (M); Phosphorylation (STY); Pyro-glu from Q; Amidation	70644	Secretogranin-2 OS=Mus musculus OX=10090 GN=Scg2 PE=1 SV=1
sp|P70296|PEBP1_MOUSE	162.85	76	36	36	Acetylation (Protein N-term); Amidation	20830	Phosphatidylethanolamine-binding protein 1 OS=Mus musculus OX=10090 GN=Pebp1 PE=1 SV=3
tr|Q5EBQ2|Q5EBQ2_MOUSE	162.85	76	36	36	Acetylation (Protein N-term); Amidation	20830	MCG7941 isoform CRA_f OS=Mus musculus OX=10090 GN=Pebp1 PE=1 SV=1
sp|P17742|PPIA_MOUSE	174.83	99	35	33	Acetylation (Protein N-term); Pyro-glu from Q; Amidation; Half of a disulfide bridge	17971	Peptidyl-prolyl cis-trans isomerase A OS=Mus musculus OX=10090 GN=Ppia PE=1 SV=2
tr|Q5SVY2|Q5SVY2_MOUSE	174.83	99	35	33	Acetylation (Protein N-term); Pyro-glu from Q; Amidation; Half of a disulfide bridge	17971	Peptidyl-prolyl cis-trans isomerase OS=Mus musculus OX=10090 GN=Ppia PE=1 SV=1
sp|P16014|SCG1_MOUSE	179.13	49	34	33	Acetylation (K); Acetylation (N-term); Phosphorylation (STY); Pyro-glu from Q; Amidation	77969	Secretogranin-1 OS=Mus musculus OX=10090 GN=Chgb PE=1 SV=2
tr|Q8BP91|Q8BP91_MOUSE	179.13	49	34	33	Acetylation (K); Acetylation (N-term); Phosphorylation (STY); Pyro-glu from Q; Amidation	77927	Uncharacterized protein OS=Mus musculus OX=10090 GN=Chgb PE=2 SV=1
tr|Q3TY66|Q3TY66_MOUSE	179.13	49	34	33	Acetylation (K); Acetylation (N-term); Phosphorylation (STY); Pyro-glu from Q; Amidation	77969	Chromogranin B OS=Mus musculus OX=10090 GN=Chgb PE=1 SV=1
tr|Q0VGU4|Q0VGU4_MOUSE	183.79	65	31	31	Phosphorylation (STY); Pyro-glu from E; Pyro-glu from Q; Amidation	68232	MCG18019 OS=Mus musculus OX=10090 GN=Vgf PE=1 SV=1
sp|P01193|COLI_MOUSE	165.18	52	19	18	Oxidation (M); Acetylation (K); Acetylation (N-term); Phosphorylation (STY); Pyro-glu from E; Amidation	26707	Pro-opiomelanocortin OS=Mus musculus OX=10090 GN=Pomc PE=1 SV=1
tr|Q3UXY8|Q3UXY8_MOUSE	136.99	67	19	17	Phosphorylation (STY); Pyro-glu from Q	25871	Uncharacterized protein (Fragment) OS=Mus musculus OX=10090 GN=Penk PE=2 SV=1
sp|P22005|PENK_MOUSE	136.99	56	19	17	Phosphorylation (STY); Pyro-glu from Q	31004	Proenkephalin-A OS=Mus musculus OX=10090 GN=Penk PE=1 SV=2
sp|P26339|CMGA_MOUSE	130.72	25	15	15	Oxidation (M); Phosphorylation (STY); Amidation	51789	Chromogranin-A OS=Mus musculus OX=10090 GN=Chga PE=1 SV=1
sp|Q62361|TRH_MOUSE	136.35	60	13	13	Oxidation (M); Pyro-glu from E; Amidation; Half of a disulfide bridge	29195	Pro-thyrotropin-releasing hormone OS=Mus musculus OX=10090 GN=Trh PE=2 SV=2
tr|Q545F0|Q545F0_MOUSE	130	66	13	13		12504	MCG3124 isoform CRA_b OS=Mus musculus OX=10090 GN=Mif PE=1 SV=1
sp|P34884|MIF_MOUSE	130	66	13	13		12504	Macrophage migration inhibitory factor OS=Mus musculus OX=10090 GN=Mif PE=1 SV=2
sp|P70349|HINT1_MOUSE	119.32	76	12	12	Acetylation (Protein N-term); Amidation	13777	Histidine triad nucleotide-binding protein 1 OS=Mus musculus OX=10090 GN=Hint1 PE=1 SV=3
tr|Q3UUQ5|Q3UUQ5_MOUSE	133.3	23	11	11	Amidation	17900	Arginine vasopressin OS=Mus musculus OX=10090 GN=Avp PE=2 SV=1
sp|P35455|NEU2_MOUSE	133.3	23	11	11	Amidation	17900	Vasopressin-neurophysin 2-copeptin OS=Mus musculus OX=10090 GN=Avp PE=2 SV=1
tr|Q3TT51|Q3TT51_MOUSE	121.26	33	11	11	Phosphorylation (STY)	23866	Secretogranin V isoform CRA_b OS=Mus musculus OX=10090 GN=Scg5 PE=1 SV=1
sp|P12961|7B2_MOUSE	121.26	33	11	11	Phosphorylation (STY)	23866	Neuroendocrine protein 7B2 OS=Mus musculus OX=10090 GN=Scg5 PE=1 SV=1
sp|P09240|CCKN_MOUSE	109.07	70	11	11	Pyro-glu from Q; Amidation	12770	Cholecystokinin OS=Mus musculus OX=10090 GN=Cck PE=1 SV=3
sp|P18242|CATD_MOUSE	117.75	19	10	10		44954	Cathepsin D OS=Mus musculus OX=10090 GN=Ctsd PE=1 SV=1
tr|Q3UCW4|Q3UCW4_MOUSE	117.75	19	10	10		44924	Uncharacterized protein OS=Mus musculus OX=10090 GN=Ctsd PE=2 SV=1
tr|Q3U7I9|Q3U7I9_MOUSE	117.75	20	10	10		44314	Uncharacterized protein OS=Mus musculus OX=10090 GN=Ctsd PE=2 SV=1
tr|F8WIR1|F8WIR1_MOUSE	117.75	20	10	10		44215	Cathepsin D OS=Mus musculus OX=10090 GN=Ctsd PE=1 SV=2
tr|Q3U8W5|Q3U8W5_MOUSE	117.75	19	10	10		44990	Uncharacterized protein OS=Mus musculus OX=10090 GN=Ctsd PE=2 SV=1
tr|Q3UC89|Q3UC89_MOUSE	117.75	19	10	10		45021	Uncharacterized protein OS=Mus musculus OX=10090 GN=Ctsd PE=2 SV=1
tr|Q3UCD9|Q3UCD9_MOUSE	117.75	19	10	10		44954	Cathepsin D isoform CRA_a OS=Mus musculus OX=10090 GN=Ctsd PE=1 SV=1
tr|Q3TXL5|Q3TXL5_MOUSE	117.75	19	10	10		44927	Uncharacterized protein OS=Mus musculus OX=10090 GN=Ctsd PE=2 SV=1
tr|Q3U7P0|Q3U7P0_MOUSE	117.75	19	10	10		44964	Uncharacterized protein OS=Mus musculus OX=10090 GN=Ctsd PE=2 SV=1
tr|Q3TWR6|Q3TWR6_MOUSE	117.75	19	10	10		44972	Uncharacterized protein OS=Mus musculus OX=10090 GN=Ctsd PE=2 SV=1
tr|Q3TWD0|Q3TWD0_MOUSE	117.75	19	10	10		44928	Uncharacterized protein OS=Mus musculus OX=10090 GN=Ctsd PE=2 SV=1
tr|Q3TJN3|Q3TJN3_MOUSE	117.75	19	10	10		44942	Uncharacterized protein OS=Mus musculus OX=10090 GN=Ctsd PE=2 SV=1
tr|Q545V6|Q545V6_MOUSE	106.63	78	10	10	Amidation; Half of a disulfide bridge	12746	Somatostatin OS=Mus musculus OX=10090 GN=Sst PE=2 SV=1
sp|P60041|SMS_MOUSE	106.63	78	10	10	Amidation; Half of a disulfide bridge	12746	Somatostatin OS=Mus musculus OX=10090 GN=Sst PE=3 SV=1
sp|Q7TMM9|TBB2A_MOUSE	106.57	25	10	10		49907	Tubulin beta-2A chain OS=Mus musculus OX=10090 GN=Tubb2a PE=1 SV=1
sp|P63260|ACTG_MOUSE	97.78	27	9	9	Acetylation (Protein N-term); Amidation	41793	Actin cytoplasmic 2 OS=Mus musculus OX=10090 GN=Actg1 PE=1 SV=1
tr|Q3TSB7|Q3TSB7_MOUSE	97.78	27	9	9	Acetylation (Protein N-term); Amidation	41738	Uncharacterized protein OS=Mus musculus OX=10090 GN=Actg1 PE=2 SV=1
tr|Q4KL81|Q4KL81_MOUSE	97.78	27	9	9	Acetylation (Protein N-term); Amidation	41793	Actin gamma cytoplasmic 1 OS=Mus musculus OX=10090 GN=Actg1 PE=2 SV=1
sp|P56388|CART_MOUSE	115.58	43	8	5	Phosphorylation (STY); Pyro-glu from Q	14285	Cocaine- and amphetamine-regulated transcript protein OS=Mus musculus OX=10090 GN=Cartpt PE=1 SV=2
sp|Q60673|PTPRN_MOUSE	102.54	12	8	8	Phosphorylation (STY); Pyro-glu from Q; Amidation	106083	Receptor-type tyrosine-protein phosphatase-like N OS=Mus musculus OX=10090 GN=Ptprn PE=1 SV=2
tr|Q5DTQ3|Q5DTQ3_MOUSE	102.54	12	8	8	Phosphorylation (STY); Pyro-glu from Q; Amidation	107496	MKIAA4064 protein (Fragment) OS=Mus musculus OX=10090 GN=Ptprn PE=2 SV=1
tr|A6MDD2|A6MDD2_MOUSE	102.54	12	8	8	Phosphorylation (STY); Pyro-glu from Q; Amidation	106025	Protein tyrosine phosphatase receptor type N OS=Mus musculus OX=10090 GN=Ptprn PE=1 SV=1
sp|P17751|TPIS_MOUSE	98.06	34	8	8	Amidation	32192	Triosephosphate isomerase OS=Mus musculus OX=10090 GN=Tpi1 PE=1 SV=4
sp|P70699|LYAG_MOUSE	92.29	7	8	8		106248	Lysosomal alpha-glucosidase OS=Mus musculus OX=10090 GN=Gaa PE=1 SV=2
sp|P41539|TKN1_MOUSE	117.94	47	7	2	Oxidation (M); Phosphorylation (STY); Amidation	15045	Protachykinin-1 OS=Mus musculus OX=10090 GN=Tac1 PE=2 SV=1
tr|Q149W7|Q149W7_MOUSE	117.94	47	7	2	Oxidation (M); Phosphorylation (STY); Amidation	15045	Tachykinin 1 OS=Mus musculus OX=10090 GN=Tac1 PE=2 SV=1
sp|Q9R0P9|UCHL1_MOUSE	110.47	30	7	6	Acetylation (N-term)	24838	Ubiquitin carboxyl-terminal hydrolase isozyme L1 OS=Mus musculus OX=10090 GN=Uchl1 PE=1 SV=1
tr|Q6ZWX2|Q6ZWX2_MOUSE	109.25	98	7	7	Oxidation (M); Acetylation (K); Acetylation (Protein N-term); Phosphorylation (STY)	5053	Thymosin beta OS=Mus musculus OX=10090 GN=Tmsb4x PE=2 SV=1
sp|P20065|TYB4_MOUSE	109.25	86	7	7	Oxidation (M); Acetylation (K); Acetylation (Protein N-term); Phosphorylation (STY)	5679	Thymosin beta-4 OS=Mus musculus OX=10090 GN=Tmsb4x PE=1 SV=1
tr|O35852|O35852_MOUSE	102.09	31	7	6	Oxidation (M)	28010	Preprodynorphin (Fragment) OS=Mus musculus OX=10090 GN=Pdyn PE=1 SV=1
sp|O35417|PDYN_MOUSE	102.09	31	7	6	Oxidation (M)	28055	Proenkephalin-B OS=Mus musculus OX=10090 GN=Pdyn PE=2 SV=1
tr|Q3UY31|Q3UY31_MOUSE	94.31	38	7	4	Phosphorylation (STY); Pyro-glu from Q	12795	Uncharacterized protein OS=Mus musculus OX=10090 GN=Cartpt PE=2 SV=1
tr|Q3UYI4|Q3UYI4_MOUSE	94.31	38	7	4	Phosphorylation (STY); Pyro-glu from Q	12809	Uncharacterized protein OS=Mus musculus OX=10090 GN=Cartpt PE=2 SV=1
sp|P57774|NPY_MOUSE	98.74	68	6	6	Oxidation (M); Phosphorylation (STY); Amidation	10874	Pro-neuropeptide Y OS=Mus musculus OX=10090 GN=Npy PE=1 SV=2
tr|B7ZMQ2|B7ZMQ2_MOUSE	94.1	42	6	1	Oxidation (M); Amidation	13399	Tac1 protein OS=Mus musculus OX=10090 GN=Tac1 PE=2 SV=1
sp|P18760|COF1_MOUSE	88.12	28	6	6	Acetylation (Protein N-term); Amidation	18560	Cofilin-1 OS=Mus musculus OX=10090 GN=Cfl1 PE=1 SV=3
tr|Q544Y7|Q544Y7_MOUSE	88.12	28	6	6	Acetylation (Protein N-term); Amidation	18560	Cofilin 1 non-muscle OS=Mus musculus OX=10090 GN=Cfl1 PE=2 SV=1
tr|F8WGL3|F8WGL3_MOUSE	88.12	21	6	6	Acetylation (Protein N-term); Amidation	24576	Cofilin-1 OS=Mus musculus OX=10090 GN=Cfl1 PE=1 SV=1
tr|Q9CX22|Q9CX22_MOUSE	88.12	21	6	6	Acetylation (Protein N-term); Amidation	24796	Uncharacterized protein OS=Mus musculus OX=10090 GN=Cfl1 PE=2 SV=1
sp|Q6ZWY8|TYB10_MOUSE	92.92	98	5	5	Oxidation (M); Acetylation (K); Acetylation (Protein N-term); Phosphorylation (STY); Amidation	5026	Thymosin beta-10 OS=Mus musculus OX=10090 GN=Tmsb10 PE=1 SV=3
tr|A6H6H4|A6H6H4_MOUSE	92.92	98	5	5	Oxidation (M); Acetylation (K); Acetylation (Protein N-term); Phosphorylation (STY); Amidation	5026	Thymosin beta OS=Mus musculus OX=10090 GN=Tmsb10 PE=1 SV=1
tr|Q3TT48|Q3TT48_MOUSE	90.52	8	5	5	Oxidation (M); Pyro-glu from Q	81873	Uncharacterized protein (Fragment) OS=Mus musculus OX=10090 GN=Pcsk2 PE=2 SV=1
sp|P21661|NEC2_MOUSE	90.52	9	5	5	Oxidation (M); Pyro-glu from Q	70785	Neuroendocrine convertase 2 OS=Mus musculus OX=10090 GN=Pcsk2 PE=1 SV=1
tr|Q3UZV3|Q3UZV3_MOUSE	90.52	9	5	5	Oxidation (M); Pyro-glu from Q	68912	Uncharacterized protein OS=Mus musculus OX=10090 GN=Pcsk2 PE=2 SV=1
tr|Q547J8|Q547J8_MOUSE	90.52	9	5	5	Oxidation (M); Pyro-glu from Q	70785	Kex2-like protein OS=Mus musculus OX=10090 GN=Pcsk2 PE=1 SV=1
tr|Q3TYM6|Q3TYM6_MOUSE	90.52	9	5	5	Oxidation (M); Pyro-glu from Q	70796	Uncharacterized protein OS=Mus musculus OX=10090 GN=Pcsk2 PE=2 SV=1
tr|Q3TVS6|Q3TVS6_MOUSE	89.72	15	5	5		37320	Uncharacterized protein OS=Mus musculus OX=10090 GN=Ctsb PE=2 SV=1
tr|Q3TC17|Q3TC17_MOUSE	89.72	15	5	5		37266	Uncharacterized protein OS=Mus musculus OX=10090 GN=Ctsb PE=2 SV=1
sp|P10605|CATB_MOUSE	89.72	15	5	5		37280	Cathepsin B OS=Mus musculus OX=10090 GN=Ctsb PE=1 SV=2
sp|Q9QZM0|UBQL2_MOUSE	89.16	13	5	5		67351	Ubiquilin-2 OS=Mus musculus OX=10090 GN=Ubqln2 PE=1 SV=2
sp|Q9WUK2|IF4H_MOUSE	80	16	5	5		27341	Eukaryotic translation initiation factor 4H OS=Mus musculus OX=10090 GN=Eif4h PE=1 SV=3
tr|Q3V244|Q3V244_MOUSE	80	16	5	5		27283	Uncharacterized protein OS=Mus musculus OX=10090 GN=Eif4h PE=2 SV=1
tr|Q564E5|Q564E5_MOUSE	80	16	5	5		27341	Williams-Beuren syndrome chromosome region 1 homolog (Human) isoform CRA_a OS=Mus musculus OX=10090 GN=Eif4h PE=2 SV=1
tr|Q3TG58|Q3TG58_MOUSE	80	17	5	5		25186	Williams-Beuren syndrome chromosome region 1 homolog (Human) isoform CRA_b OS=Mus musculus OX=10090 GN=Eif4h PE=2 SV=1
tr|Q80U88|Q80U88_MOUSE	80	17	5	5		25470	MKIAA0038 protein (Fragment) OS=Mus musculus OX=10090 GN=mKIAA0038 PE=4 SV=3
tr|A0A0N4SUX5|A0A0N4SUX5_MOUSE	76.26	19	5	5	Acetylation (Protein N-term)	42680	Gamma-enolase OS=Mus musculus OX=10090 GN=Eno2 PE=1 SV=1
tr|Q545V3|Q545V3_MOUSE	76.26	17	5	5	Acetylation (Protein N-term)	47297	Enolase 2 gamma neuronal isoform CRA_a OS=Mus musculus OX=10090 GN=Eno2 PE=1 SV=1
sp|P17183|ENOG_MOUSE	76.26	17	5	5	Acetylation (Protein N-term)	47297	Gamma-enolase OS=Mus musculus OX=10090 GN=Eno2 PE=1 SV=2
sp|Q8CIT0|CRF_MOUSE	93.56	18	4	4		20778	Corticoliberin OS=Mus musculus OX=10090 GN=Crh PE=2 SV=1
tr|Q32MU0|Q32MU0_MOUSE	86.16	5	4	4		84174	Proprotein convertase subtilisin/kexin type 1 OS=Mus musculus OX=10090 GN=Pcsk1 PE=2 SV=1
sp|P63239|NEC1_MOUSE	86.16	5	4	4		84174	Neuroendocrine convertase 1 OS=Mus musculus OX=10090 GN=Pcsk1 PE=1 SV=1
sp|O35598|ADA10_MOUSE	81.22	4	4	3		83968	Disintegrin and metalloproteinase domain-containing protein 10 OS=Mus musculus OX=10090 GN=Adam10 PE=1 SV=2
sp|P47867|SCG3_MOUSE	80.54	7	4	4		53326	Secretogranin-3 OS=Mus musculus OX=10090 GN=Scg3 PE=1 SV=1
sp|P10639|THIO_MOUSE	79.55	25	4	4		11675	Thioredoxin OS=Mus musculus OX=10090 GN=Txn PE=1 SV=3
sp|Q60692|PSB6_MOUSE	78.42	13	4	3		25379	Proteasome subunit beta type-6 OS=Mus musculus OX=10090 GN=Psmb6 PE=1 SV=3
tr|Q3THB0|Q3THB0_MOUSE	77.68	7	4	4		68856	Uncharacterized protein OS=Mus musculus OX=10090 GN=Eif4b PE=2 SV=1
tr|Q3TDD8|Q3TDD8_MOUSE	77.68	7	4	4		68710	Uncharacterized protein OS=Mus musculus OX=10090 GN=Eif4b PE=2 SV=1
sp|Q8BGD9|IF4B_MOUSE	77.68	7	4	4		68840	Eukaryotic translation initiation factor 4B OS=Mus musculus OX=10090 GN=Eif4b PE=1 SV=1
tr|Q3TLQ9|Q3TLQ9_MOUSE	77.68	7	4	4		68818	Uncharacterized protein OS=Mus musculus OX=10090 GN=Eif4b PE=2 SV=1
tr|Q3TSY9|Q3TSY9_MOUSE	77.68	7	4	4		68840	Uncharacterized protein OS=Mus musculus OX=10090 GN=Eif4b PE=2 SV=1
tr|Q3UGC0|Q3UGC0_MOUSE	77.68	7	4	4		68810	Uncharacterized protein OS=Mus musculus OX=10090 GN=Eif4b PE=2 SV=1
tr|B2RWE8|B2RWE8_MOUSE	77.68	10	4	4		46478	Eif4b protein OS=Mus musculus OX=10090 GN=Eif4b PE=1 SV=1
tr|Q8BJT8|Q8BJT8_MOUSE	77.05	35	4	4		18764	Uncharacterized protein OS=Mus musculus OX=10090 GN=Adcyap1 PE=2 SV=1
sp|O70176|PACA_MOUSE	77.05	34	4	4		19381	Pituitary adenylate cyclase-activating polypeptide OS=Mus musculus OX=10090 GN=Adcyap1 PE=2 SV=1
tr|Q3UYH8|Q3UYH8_MOUSE	77.05	34	4	4		19381	Adenylate cyclase activating polypeptide 1 isoform CRA_a OS=Mus musculus OX=10090 GN=Adcyap1 PE=2 SV=1
tr|A0A087WS46|A0A087WS46_MOUSE	76.35	18	4	4		20137	Eukaryotic translation elongation factor 1 beta 2 OS=Mus musculus OX=10090 GN=Eef1b2 PE=1 SV=1
sp|O70251|EF1B_MOUSE	76.35	15	4	4		24694	Elongation factor 1-beta OS=Mus musculus OX=10090 GN=Eef1b PE=1 SV=5
tr|Q3TR90|Q3TR90_MOUSE	72.55	13	4	3	Acetylation (K); Acetylation (Protein N-term)	19822	Uncharacterized protein OS=Mus musculus OX=10090 GN=Hdgfl3 PE=2 SV=1
sp|Q9JMG7|HDGR3_MOUSE	72.55	12	4	3	Acetylation (K); Acetylation (Protein N-term)	22431	Hepatoma-derived growth factor-related protein 3 OS=Mus musculus OX=10090 GN=Hdgfl3 PE=1 SV=2
sp|P56391|CX6B1_MOUSE	72.23	31	4	4	Acetylation (Protein N-term)	10071	Cytochrome c oxidase subunit 6B1 OS=Mus musculus OX=10090 GN=Cox6b1 PE=1 SV=2
sp|P56393|COX7B_MOUSE	68.09	61	4	4	Half of a disulfide bridge	9011	Cytochrome c oxidase subunit 7B mitochondrial OS=Mus musculus OX=10090 GN=Cox7b PE=3 SV=1
tr|Q5FW98|Q5FW98_MOUSE	68.09	61	4	4	Half of a disulfide bridge	9011	Cytochrome c oxidase subunit VIIb OS=Mus musculus OX=10090 GN=Cox7b PE=2 SV=1
sp|P31786|ACBP_MOUSE	67.47	71	4	4	Acetylation (Protein N-term)	10000	Acyl-CoA-binding protein OS=Mus musculus OX=10090 GN=Dbi PE=1 SV=2
tr|Q548W7|Q548W7_MOUSE	67.47	71	4	4	Acetylation (Protein N-term)	10000	Diazepam binding inhibitor OS=Mus musculus OX=10090 GN=Dbi PE=1 SV=1
sp|Q91ZZ3|SYUB_MOUSE	66.25	14	4	3	Acetylation (Protein N-term)	14052	Beta-synuclein OS=Mus musculus OX=10090 GN=Sncb PE=1 SV=1
tr|Q3TIZ0|Q3TIZ0_MOUSE	63.21	12	4	4		49939	Tubulin alpha chain OS=Mus musculus OX=10090 GN=Tuba1c PE=2 SV=1
tr|Q52L87|Q52L87_MOUSE	63.21	12	4	4		49909	Tubulin alpha chain OS=Mus musculus OX=10090 GN=Tuba1c PE=1 SV=1
sp|P68373|TBA1C_MOUSE	63.21	12	4	4		49909	Tubulin alpha-1C chain OS=Mus musculus OX=10090 GN=Tuba1c PE=1 SV=1
sp|P05213|TBA1B_MOUSE	63.21	12	4	4		50152	Tubulin alpha-1B chain OS=Mus musculus OX=10090 GN=Tuba1b PE=1 SV=2
sp|P68369|TBA1A_MOUSE	63.21	12	4	4		50136	Tubulin alpha-1A chain OS=Mus musculus OX=10090 GN=Tuba1a PE=1 SV=1
tr|Q80W16|Q80W16_MOUSE	77.06	10	3	3		19975	Cbln1 protein (Fragment) OS=Mus musculus OX=10090 GN=Cbln1 PE=2 SV=1
sp|Q9R171|CBLN1_MOUSE	77.06	10	3	3		21113	Cerebellin-1 OS=Mus musculus OX=10090 GN=Cbln1 PE=1 SV=1
tr|Q7TNF5|Q7TNF5_MOUSE	77.06	10	3	3		21113	Cbln1 protein OS=Mus musculus OX=10090 GN=Cbln1 PE=1 SV=2
tr|Q3TSS3|Q3TSS3_MOUSE	77.06	11	3	3		19343	Uncharacterized protein (Fragment) OS=Mus musculus OX=10090 GN=Cbln1 PE=2 SV=1
tr|B7ZMX9|B7ZMX9_MOUSE	75.05	26	3	3		23659	Pnoc protein OS=Mus musculus OX=10090 GN=Pnoc PE=2 SV=1
sp|P47212|GALA_MOUSE	74.15	72	3	3	Phosphorylation (STY); Amidation	13471	Galanin peptides OS=Mus musculus OX=10090 GN=Gal PE=2 SV=1
tr|Q3V002|Q3V002_MOUSE	74.15	72	3	3	Phosphorylation (STY); Amidation	13471	Galanin isoform CRA_b OS=Mus musculus OX=10090 GN=Gal PE=2 SV=1
sp|P21460|CYTC_MOUSE	73.72	36	3	3	Oxidation (M)	15531	Cystatin-C OS=Mus musculus OX=10090 GN=Cst3 PE=1 SV=2
tr|Q3U5K7|Q3U5K7_MOUSE	73.72	36	3	3	Oxidation (M)	15217	Cystatin (Fragment) OS=Mus musculus OX=10090 GN=Cst3 PE=2 SV=1
tr|Q9EPX9|Q9EPX9_MOUSE	73.72	36	3	3	Oxidation (M)	15517	Cystatin OS=Mus musculus OX=10090 GN=Cst3 PE=2 SV=1
tr|A2APX3|A2APX3_MOUSE	73.72	49	3	3	Oxidation (M)	11141	Cystatin (Fragment) OS=Mus musculus OX=10090 GN=Cst3 PE=1 SV=1
tr|Q3UQV0|Q3UQV0_MOUSE	70.17	17	3	3		30372	Insulin-like growth factor binding protein 5 isoform CRA_a OS=Mus musculus OX=10090 GN=Igfbp5 PE=1 SV=1
sp|Q07079|IBP5_MOUSE	70.17	17	3	3		30372	Insulin-like growth factor-binding protein 5 OS=Mus musculus OX=10090 GN=Igfbp5 PE=1 SV=1
sp|P16043|SLIB_MOUSE	68.6	40	3	3	Oxidation (M); Phosphorylation (STY); Pyro-glu from Q	12064	Somatoliberin OS=Mus musculus OX=10090 GN=Ghrh PE=3 SV=1
tr|Q544X5|Q544X5_MOUSE	68.6	40	3	3	Oxidation (M); Phosphorylation (STY); Pyro-glu from Q	12064	Growth hormone releasing hormone OS=Mus musculus OX=10090 GN=Ghrh PE=2 SV=1
tr|Q8CHE0|Q8CHE0_MOUSE	63.61	8	3	3	Acetylation (N-term)	59031	MKIAA0656 protein (Fragment) OS=Mus musculus OX=10090 GN=Snap91 PE=2 SV=1
tr|Q7TT20|Q7TT20_MOUSE	63.61	8	3	3	Acetylation (N-term)	60839	Snap91 protein OS=Mus musculus OX=10090 GN=Snap91 PE=2 SV=1
tr|E9QLK9|E9QLK9_MOUSE	63.61	6	3	3	Acetylation (N-term)	91864	Clathrin coat assembly protein AP180 OS=Mus musculus OX=10090 GN=Snap91 PE=1 SV=2
sp|Q61548|AP180_MOUSE	63.61	6	3	3	Acetylation (N-term)	91851	Clathrin coat assembly protein AP180 OS=Mus musculus OX=10090 GN=Snap91 PE=1 SV=1
sp|P56942|MCH_MOUSE	63	34	3	3	Amidation	18516	Pro-MCH OS=Mus musculus OX=10090 GN=Pmch PE=1 SV=2
sp|P55099|TKNK_MOUSE	61.79	78	3	3	Amidation	12737	Tachykinin-3 OS=Mus musculus OX=10090 GN=Tac3 PE=3 SV=2
sp|O35381|AN32A_MOUSE	60.7	11	3	3	Acetylation (Protein N-term)	28538	Acidic leucine-rich nuclear phosphoprotein 32 family member A OS=Mus musculus OX=10090 GN=Anp32a PE=1 SV=1
sp|P61315|G3ST3_MOUSE	59.64	8	3	2		49277	Galactose-3-O-sulfotransferase 3 OS=Mus musculus OX=10090 GN=Gal3st3 PE=2 SV=1
sp|O08553|DPYL2_MOUSE	57.99	6	3	3	Acetylation (Protein N-term)	62278	Dihydropyrimidinase-related protein 2 OS=Mus musculus OX=10090 GN=Dpysl2 PE=1 SV=2
sp|Q9D1L0|CHCH2_MOUSE	54.3	37	3	3	Amidation	15661	Coiled-coil-helix-coiled-coil-helix domain-containing protein 2 OS=Mus musculus OX=10090 GN=Chchd2 PE=2 SV=1
tr|A2RS68|A2RS68_MOUSE	49.59	3	3	3	Acetylation (Protein N-term)	51992	Small nuclear ribonucleoprotein 70 (U1) OS=Mus musculus OX=10090 GN=Snrnp70 PE=2 SV=1
sp|Q62376|RU17_MOUSE	49.59	3	3	3	Acetylation (Protein N-term)	51992	U1 small nuclear ribonucleoprotein 70 kDa OS=Mus musculus OX=10090 GN=Snrnp70 PE=1 SV=2
tr|Q9CR32|Q9CR32_MOUSE	49.59	5	3	3	Acetylation (Protein N-term)	29421	Uncharacterized protein (Fragment) OS=Mus musculus OX=10090 GN=Snrnp70 PE=2 SV=3
tr|A0A1B0GR69|A0A1B0GR69_MOUSE	49.59	12	3	3	Acetylation (Protein N-term)	12996	U1 small nuclear ribonucleoprotein 70 kDa (Fragment) OS=Mus musculus OX=10090 GN=Snrnp70 PE=1 SV=1
tr|A0A1B0GRV8|A0A1B0GRV8_MOUSE	49.59	12	3	3	Acetylation (Protein N-term)	13234	U1 small nuclear ribonucleoprotein 70 kDa OS=Mus musculus OX=10090 GN=Snrnp70 PE=1 SV=1
tr|Q6ZWP0|Q6ZWP0_MOUSE	49.59	8	3	3	Acetylation (Protein N-term)	19790	Snrnp70 protein OS=Mus musculus OX=10090 GN=Snrnp70 PE=2 SV=1
tr|A0A1B0GRR8|A0A1B0GRR8_MOUSE	49.59	8	3	3	Acetylation (Protein N-term)	20024	U1 small nuclear ribonucleoprotein 70 kDa (Fragment) OS=Mus musculus OX=10090 GN=Snrnp70 PE=1 SV=1
sp|Q9ERU9|RBP2_MOUSE	43.3	0	3	0		341122	E3 SUMO-protein ligase RanBP2 OS=Mus musculus OX=10090 GN=Ranbp2 PE=1 SV=2
sp|P52480|KPYM_MOUSE	66.23	5	2	2		57845	Pyruvate kinase PKM OS=Mus musculus OX=10090 GN=Pkm PE=1 SV=4
sp|Q8BH93|MISSL_MOUSE	65.15	9	2	2		23885	MAPK-interacting and spindle-stabilizing protein-like OS=Mus musculus OX=10090 GN=Mapk1ip1l PE=2 SV=3
tr|Q5EBP1|Q5EBP1_MOUSE	65.15	13	2	2		16947	Mapk1ip1l protein (Fragment) OS=Mus musculus OX=10090 GN=Mapk1ip1l PE=2 SV=1
tr|Q544R6|Q544R6_MOUSE	64.35	5	2	1		53844	Carboxypeptidase OS=Mus musculus OX=10090 GN=Ctsa PE=1 SV=1
sp|P16675|PPGB_MOUSE	64.35	5	2	1		53844	Lysosomal protective protein OS=Mus musculus OX=10090 GN=Ctsa PE=1 SV=1
tr|G3X8T3|G3X8T3_MOUSE	64.35	5	2	1		55726	Carboxypeptidase OS=Mus musculus OX=10090 GN=Ctsa PE=1 SV=1
tr|Q3U679|Q3U679_MOUSE	61.73	22	2	2		13780	Beta-2-microglobulin OS=Mus musculus OX=10090 GN=B2m PE=2 SV=1
sp|P01887|B2MG_MOUSE	61.73	22	2	2		13779	Beta-2-microglobulin OS=Mus musculus OX=10090 GN=B2m PE=1 SV=2
tr|Q8C1L7|Q8C1L7_MOUSE	61.48	44	2	2	Acetylation (Protein N-term)	8880	40S ribosomal protein S21 OS=Mus musculus OX=10090 GN=mCG_6739 PE=2 SV=1
sp|Q9CQR2|RS21_MOUSE	61.48	43	2	2	Acetylation (Protein N-term)	9141	40S ribosomal protein S21 OS=Mus musculus OX=10090 GN=Rps21 PE=1 SV=1
tr|A2AMW3|A2AMW3_MOUSE	59.94	9	2	2	Amidation	104508	Gamma-aminobutyric acid (GABA) A receptor subunit epsilon OS=Mus musculus OX=10090 GN=Gabre PE=3 SV=1
sp|P24638|PPAL_MOUSE	59.23	6	2	2		48509	Lysosomal acid phosphatase OS=Mus musculus OX=10090 GN=Acp2 PE=1 SV=2
tr|B7ZCF5|B7ZCF5_MOUSE	59.23	9	2	2		35072	Lysosomal acid phosphatase (Fragment) OS=Mus musculus OX=10090 GN=Acp2 PE=1 SV=1
tr|Q3UZN1|Q3UZN1_MOUSE	59.23	6	2	2		47029	Uncharacterized protein OS=Mus musculus OX=10090 GN=Acp2 PE=2 SV=1
tr|Q3U4F3|Q3U4F3_MOUSE	59.23	6	2	2		48479	Uncharacterized protein OS=Mus musculus OX=10090 GN=Acp2 PE=2 SV=1
tr|B1AWD8|B1AWD8_MOUSE	58.25	18	2	2		25661	Clathrin light chain OS=Mus musculus OX=10090 GN=Clta PE=1 SV=1
sp|Q05816|FABP5_MOUSE	57.88	20	2	2	Acetylation (Protein N-term)	15137	Fatty acid-binding protein 5 OS=Mus musculus OX=10090 GN=Fabp5 PE=1 SV=3
tr|Q497I3|Q497I3_MOUSE	57.88	20	2	2	Acetylation (Protein N-term)	15137	Fatty acid binding protein 5 epidermal OS=Mus musculus OX=10090 GN=Fabp5 PE=1 SV=1
tr|E0CYV0|E0CYV0_MOUSE	57.69	10	2	2	Acetylation (N-term)	30441	Protein-L-isoaspartate O-methyltransferase OS=Mus musculus OX=10090 GN=Pcmt1 PE=1 SV=1
sp|D3Z7P3|GLSK_MOUSE	55.42	3	2	2		73964	Glutaminase kidney isoform mitochondrial OS=Mus musculus OX=10090 GN=Gls PE=1 SV=1
tr|Q54A87|Q54A87_MOUSE	55.07	14	2	2	Pyro-glu from E	13651	V-type proton ATPase subunit G OS=Mus musculus OX=10090 GN=Atp6v1g2 PE=1 SV=1
sp|Q9WTT4|VATG2_MOUSE	55.07	14	2	2	Pyro-glu from E	13651	V-type proton ATPase subunit G 2 OS=Mus musculus OX=10090 GN=Atp6v1g2 PE=1 SV=1
tr|G5E923|G5E923_MOUSE	55.07	21	2	2	Pyro-glu from E	9005	V-type proton ATPase subunit G OS=Mus musculus OX=10090 GN=Atp6v1g2 PE=1 SV=1
tr|B0V2H4|B0V2H4_MOUSE	55.07	17	2	2	Pyro-glu from E	10887	V-type proton ATPase subunit G OS=Mus musculus OX=10090 GN=Atp6v1g2 PE=1 SV=1
tr|Q8R0E8|Q8R0E8_MOUSE	53.9	5	2	2		82434	Sodium/potassium-transporting ATPase subunit alpha (Fragment) OS=Mus musculus OX=10090 GN=Atp1a3 PE=2 SV=1
sp|Q6PIC6|AT1A3_MOUSE	53.9	4	2	2		111691	Sodium/potassium-transporting ATPase subunit alpha-3 OS=Mus musculus OX=10090 GN=Atp1a3 PE=1 SV=1
tr|A0A0G2JGX4|A0A0G2JGX4_MOUSE	53.9	4	2	2		112988	Sodium/potassium-transporting ATPase subunit alpha OS=Mus musculus OX=10090 GN=Atp1a3 PE=1 SV=1
tr|Q69ZR3|Q69ZR3_MOUSE	53.5	5	2	2		72842	Polypeptide N-acetylgalactosaminyltransferase (Fragment) OS=Mus musculus OX=10090 GN=Galnt16 PE=2 SV=1
sp|Q9JJ61|GLT16_MOUSE	53.5	6	2	2		62875	Polypeptide N-acetylgalactosaminyltransferase 16 OS=Mus musculus OX=10090 GN=Galnt16 PE=2 SV=2
tr|Q3U7H9|Q3U7H9_MOUSE	53.36	12	2	2		21654	Uncharacterized protein (Fragment) OS=Mus musculus OX=10090 GN=Prdx5 PE=2 SV=1
sp|P99029|PRDX5_MOUSE	53.36	12	2	2		21897	Peroxiredoxin-5 mitochondrial OS=Mus musculus OX=10090 GN=Prdx5 PE=1 SV=2
tr|Q3UWS9|Q3UWS9_MOUSE	53.36	13	2	2		20713	Uncharacterized protein (Fragment) OS=Mus musculus OX=10090 GN=Prdx5 PE=2 SV=1
tr|G3UZJ4|G3UZJ4_MOUSE	53.36	15	2	2		17253	Peroxiredoxin-5 mitochondrial OS=Mus musculus OX=10090 GN=Prdx5 PE=1 SV=1
sp|Q8C8T8|TSR2_MOUSE	52.75	12	2	2	Acetylation (Protein N-term)	20891	Pre-rRNA-processing protein TSR2 homolog OS=Mus musculus OX=10090 GN=Tsr2 PE=1 SV=1
tr|Z4YL87|Z4YL87_MOUSE	52.75	11	2	2	Acetylation (Protein N-term)	21022	Pre-rRNA-processing protein TSR2 homolog OS=Mus musculus OX=10090 GN=Tsr2 PE=1 SV=1
tr|H7BWY8|H7BWY8_MOUSE	52.75	11	2	2	Acetylation (Protein N-term)	21379	Pre-rRNA-processing protein TSR2 homolog OS=Mus musculus OX=10090 GN=Tsr2 PE=1 SV=1
tr|G3UWF3|G3UWF3_MOUSE	52.75	63	2	2	Acetylation (Protein N-term)	3874	Pre-rRNA-processing protein TSR2 homolog OS=Mus musculus OX=10090 GN=Tsr2 PE=1 SV=1
sp|P26883|FKB1A_MOUSE	52.51	28	2	2		11923	Peptidyl-prolyl cis-trans isomerase FKBP1A OS=Mus musculus OX=10090 GN=Fkbp1a PE=1 SV=2
sp|P97467|AMD_MOUSE	52.45	4	2	2		108963	Peptidyl-glycine alpha-amidating monooxygenase OS=Mus musculus OX=10090 GN=Pam PE=1 SV=2
tr|F8VQA4|F8VQA4_MOUSE	52.45	4	2	2		108833	Peptidyl-glycine alpha-amidating monooxygenase OS=Mus musculus OX=10090 GN=Pam PE=1 SV=1
sp|P13562|GON1_MOUSE	52.42	23	2	2	Pyro-glu from Q; Amidation	10337	Progonadoliberin-1 OS=Mus musculus OX=10090 GN=Gnrh1 PE=3 SV=1
tr|Q3UTE9|Q3UTE9_MOUSE	52.42	23	2	2	Pyro-glu from Q; Amidation	10337	Gonadoliberin OS=Mus musculus OX=10090 GN=Gnrh1 PE=2 SV=1
tr|Q14AC4|Q14AC4_MOUSE	52.42	22	2	2	Pyro-glu from Q; Amidation	11039	Gonadoliberin OS=Mus musculus OX=10090 GN=Gnrh1 PE=2 SV=1
sp|O55042|SYUA_MOUSE	51.5	8	2	1	Acetylation (Protein N-term)	14485	Alpha-synuclein OS=Mus musculus OX=10090 GN=Snca PE=1 SV=2
tr|Q8CEH4|Q8CEH4_MOUSE	50.82	33	2	2	Acetylation (Protein N-term)	9769	Uncharacterized protein (Fragment) OS=Mus musculus OX=10090 GN=Pfdn1 PE=2 SV=1
tr|Q9CQF7|Q9CQF7_MOUSE	50.82	23	2	2	Acetylation (Protein N-term)	14256	Prefoldin 1 OS=Mus musculus OX=10090 GN=Pfdn1 PE=1 SV=1
tr|Q8R3R9|Q8R3R9_MOUSE	50.82	23	2	2	Acetylation (Protein N-term)	14270	Prefoldin 1 OS=Mus musculus OX=10090 GN=Pfdn1 PE=2 SV=1
sp|Q9CWM4|PFD1_MOUSE	50.82	23	2	2	Acetylation (Protein N-term)	14255	Prefoldin subunit 1 OS=Mus musculus OX=10090 GN=Pfdn1 PE=1 SV=1
tr|A3KN68|A3KN68_MOUSE	49.21	4	2	2		111555	Protein tyrosine phosphatase receptor type N polypeptide 2 OS=Mus musculus OX=10090 GN=Ptprn2 PE=2 SV=1
tr|F6RB63|F6RB63_MOUSE	49.07	19	2	1	Acetylation (Protein N-term)	10353	PC4 and SFRS1-interacting protein (Fragment) OS=Mus musculus OX=10090 GN=Psip1 PE=1 SV=1
tr|Q05CD2|Q05CD2_MOUSE	49.07	7	2	1	Acetylation (Protein N-term)	29372	Psip1 protein (Fragment) OS=Mus musculus OX=10090 GN=Psip1 PE=2 SV=1
tr|A2BI12|A2BI12_MOUSE	49.07	5	2	1	Acetylation (Protein N-term)	36968	PC4 and SFRS1-interacting protein OS=Mus musculus OX=10090 GN=Psip1 PE=1 SV=1
sp|Q99JF8|PSIP1_MOUSE	49.07	3	2	1	Acetylation (Protein N-term)	59697	PC4 and SFRS1-interacting protein OS=Mus musculus OX=10090 GN=Psip1 PE=1 SV=1
sp|Q9D1K2|VATF_MOUSE	48.94	32	2	2	Acetylation (Protein N-term)	13370	V-type proton ATPase subunit F OS=Mus musculus OX=10090 GN=Atp6v1f PE=1 SV=2
tr|A0A0A6YX09|A0A0A6YX09_MOUSE	47.56	51	2	2		13029	Agouti-related protein (Fragment) OS=Mus musculus OX=10090 GN=Agrp PE=4 SV=1
tr|Q3UU47|Q3UU47_MOUSE	47.56	46	2	2		14432	Agouti related protein OS=Mus musculus OX=10090 GN=Agrp PE=2 SV=1
sp|P56473|AGRP_MOUSE	47.56	46	2	2		14432	Agouti-related protein OS=Mus musculus OX=10090 GN=Agrp PE=1 SV=1
tr|P97506|P97506_MOUSE	46.48	23	2	2	Acetylation (Protein N-term); Phosphorylation (STY)	9836	Chloride channel regulator (Fragment) OS=Mus musculus OX=10090 GN=Icln PE=4 SV=1
tr|Q923F1|Q923F1_MOUSE	46.48	9	2	2	Acetylation (Protein N-term); Phosphorylation (STY)	26523	Chloride channel nucleotide-sensitive 1A OS=Mus musculus OX=10090 GN=Clns1a PE=1 SV=1
sp|Q80VP1|EPN1_MOUSE	45.88	7	2	2		60212	Epsin-1 OS=Mus musculus OX=10090 GN=Epn1 PE=1 SV=3
sp|Q91VW3|SH3L3_MOUSE	44.7	57	2	2	Acetylation (Protein N-term)	10477	SH3 domain-binding glutamic acid-rich-like protein 3 OS=Mus musculus OX=10090 GN=Sh3bgrl3 PE=1 SV=1
tr|Q8C876|Q8C876_MOUSE	37.7	3	2	1	Acetylation (N-term)	45669	Uncharacterized protein OS=Mus musculus OX=10090 GN=Lamp2 PE=2 SV=1
sp|Q3UMU9|HDGR2_MOUSE	36.89	1	2	0		74291	Hepatoma-derived growth factor-related protein 2 OS=Mus musculus OX=10090 GN=Hdgfl2 PE=1 SV=1
tr|Q7TRB6|Q7TRB6_MOUSE	36.17	4	2	0	Acetylation (N-term)	35047	Olfactory receptor (Fragment) OS=Mus musculus OX=10090 GN=Olfr936 PE=3 SV=1
sp|A2A6C4|SPP2C_MOUSE	36.17	2	2	0	Acetylation (N-term)	76266	Signal peptide peptidase-like 2C OS=Mus musculus OX=10090 GN=Sppl2c PE=2 SV=1
sp|Q45VK7|DYHC2_MOUSE	35.69	0	2	0		492344	Cytoplasmic dynein 2 heavy chain 1 OS=Mus musculus OX=10090 GN=Dync2h1 PE=1 SV=1
sp|Q9D0J8|PTMS_MOUSE	57.66	64	1	1	Acetylation (N-term)	11430	Parathymosin OS=Mus musculus OX=10090 GN=Ptms PE=1 SV=3
tr|Q66JR8|Q66JR8_MOUSE	57.66	31	1	1	Acetylation (N-term)	23158	Ptms protein OS=Mus musculus OX=10090 GN=Ptms PE=2 SV=1
sp|Q99LX8|OST4_MOUSE	54.2	100	1	1		4193	Dolichyl-diphosphooligosaccharide--protein glycosyltransferase subunit 4 OS=Mus musculus OX=10090 GN=Ost4 PE=3 SV=1
sp|P63054|PCP4_MOUSE	53.57	98	1	1	Acetylation (Protein N-term); Amidation	6807	Calmodulin regulator protein PCP4 OS=Mus musculus OX=10090 GN=Pcp4 PE=3 SV=2
sp|Q00493|CBPE_MOUSE	50.03	2	1	1	Pyro-glu from Q	53256	Carboxypeptidase E OS=Mus musculus OX=10090 GN=Cpe PE=1 SV=2
tr|Q543R4|Q543R4_MOUSE	50.03	2	1	1	Pyro-glu from Q	53256	Uncharacterized protein OS=Mus musculus OX=10090 GN=Cpe PE=1 SV=1
sp|Q91YQ3|CSDC2_MOUSE	48.68	10	1	1		16853	Cold shock domain-containing protein C2 OS=Mus musculus OX=10090 GN=Csdc2 PE=1 SV=2
tr|Q549A5|Q549A5_MOUSE	48.62	2	1	1		51656	Clusterin OS=Mus musculus OX=10090 GN=Clu PE=1 SV=1
sp|Q06890|CLUS_MOUSE	48.62	2	1	1		51656	Clusterin OS=Mus musculus OX=10090 GN=Clu PE=1 SV=1
tr|E9PUU2|E9PUU2_MOUSE	48.62	5	1	1		26041	Clusterin (Fragment) OS=Mus musculus OX=10090 GN=Clu PE=1 SV=1
tr|E9PXG5|E9PXG5_MOUSE	48.62	5	1	1		26937	Clusterin (Fragment) OS=Mus musculus OX=10090 GN=Clu PE=1 SV=1
tr|E9Q8Y5|E9Q8Y5_MOUSE	48.62	4	1	1		30651	Clusterin (Fragment) OS=Mus musculus OX=10090 GN=Clu PE=1 SV=1
sp|Q7TQF7|AMPH_MOUSE	47.13	2	1	1	Acetylation (Protein N-term)	75013	Amphiphysin OS=Mus musculus OX=10090 GN=Amph PE=1 SV=1
tr|A0A0G2JEG8|A0A0G2JEG8_MOUSE	47.09	2	1	1	Acetylation (Protein N-term)	75340	Amphiphysin OS=Mus musculus OX=10090 GN=Amph PE=1 SV=1
sp|Q9D8B3|CHM4B_MOUSE	46.9	12	1	1	Acetylation (Protein N-term)	24936	Charged multivesicular body protein 4b OS=Mus musculus OX=10090 GN=Chmp4b PE=1 SV=2
sp|P48771|CX7A2_MOUSE	46.85	72	1	1	Oxidation (M)	9291	Cytochrome c oxidase subunit 7A2 mitochondrial OS=Mus musculus OX=10090 GN=Cox7a2 PE=1 SV=2
sp|Q5SQY2|BOD1_MOUSE	45.48	16	1	1		18364	Biorientation of chromosomes in cell division protein 1 OS=Mus musculus OX=10090 GN=Bod1 PE=3 SV=1
tr|Q8C0W0|Q8C0W0_MOUSE	45.42	55	1	1	Acetylation (N-term)	9225	Thymosin beta 15b-like OS=Mus musculus OX=10090 GN=Tmsb15l PE=1 SV=1
sp|Q9CWS0|DDAH1_MOUSE	43.7	6	1	1	Acetylation (Protein N-term)	31381	N(G) N(G)-dimethylarginine dimethylaminohydrolase 1 OS=Mus musculus OX=10090 GN=Ddah1 PE=1 SV=3
tr|V9GX72|V9GX72_MOUSE	43.63	14	1	1		14805	Gastrin-releasing peptide OS=Mus musculus OX=10090 GN=Grp PE=4 SV=1
sp|Q8R1I2|GRP_MOUSE	43.63	13	1	1		15659	Gastrin-releasing peptide OS=Mus musculus OX=10090 GN=Grp PE=1 SV=1
sp|Q02819|NUCB1_MOUSE	42.4	4	1	1		53409	Nucleobindin-1 OS=Mus musculus OX=10090 GN=Nucb1 PE=1 SV=2
tr|A0A1C7CYU3|A0A1C7CYU3_MOUSE	42.4	4	1	1		52997	Nucleobindin 1 isoform CRA_b OS=Mus musculus OX=10090 GN=Nucb1 PE=1 SV=1
tr|Q8BRD3|Q8BRD3_MOUSE	42.4	4	1	1		53458	Uncharacterized protein OS=Mus musculus OX=10090 GN=Nucb1 PE=2 SV=1
tr|A0A1B0GR41|A0A1B0GR41_MOUSE	42.4	7	1	1		32341	Nucleobindin-1 (Fragment) OS=Mus musculus OX=10090 GN=Nucb1 PE=1 SV=1
tr|A2AF33|A2AF33_MOUSE	41.81	98	1	1	Acetylation (K); Acetylation (Protein N-term); Amidation	5249	Thymosin beta OS=Mus musculus OX=10090 GN=Tmsb15b1 PE=1 SV=1
sp|P15105|GLNA_MOUSE	40.95	4	1	1	Acetylation (Protein N-term)	42120	Glutamine synthetase OS=Mus musculus OX=10090 GN=Glul PE=1 SV=6
tr|D3Z121|D3Z121_MOUSE	40.95	13	1	1	Acetylation (Protein N-term)	12789	Glutamine synthetase (Fragment) OS=Mus musculus OX=10090 GN=Glul PE=1 SV=2
tr|D3YVK1|D3YVK1_MOUSE	40.95	8	1	1	Acetylation (Protein N-term)	22368	Glutamine synthetase (Fragment) OS=Mus musculus OX=10090 GN=Glul PE=1 SV=8
sp|Q60571|CRHBP_MOUSE	40.6	5	1	1		36048	Corticotropin-releasing factor-binding protein OS=Mus musculus OX=10090 GN=Crhbp PE=2 SV=1
tr|Q3UY07|Q3UY07_MOUSE	40.6	5	1	1		36048	Corticotropin-releasing factor-binding protein OS=Mus musculus OX=10090 GN=Crhbp PE=2 SV=1
tr|A0A217FL62|A0A217FL62_MOUSE	40.6	5	1	1		36885	Corticotropin-releasing factor-binding protein OS=Mus musculus OX=10090 GN=Crhbp PE=1 SV=1
tr|F8WH29|F8WH29_MOUSE	40.51	0	1	1		464508	Fibrocystin-L OS=Mus musculus OX=10090 GN=Pkhd1l1 PE=1 SV=1
sp|Q80ZA4|PKHL1_MOUSE	40.51	0	1	1		464736	Fibrocystin-L OS=Mus musculus OX=10090 GN=Pkhd1l1 PE=1 SV=1
tr|E9PUU8|E9PUU8_MOUSE	40.51	0	1	1		464765	Fibrocystin-L OS=Mus musculus OX=10090 GN=Pkhd1l1 PE=1 SV=1
tr|B2RUE0|B2RUE0_MOUSE	40.38	2	1	1	Acetylation (Protein N-term)	73462	Potassium voltage-gated channel Shal-related family member 3 OS=Mus musculus OX=10090 GN=Kcnd3 PE=2 SV=1
sp|Q9Z0V1|KCND3_MOUSE	40.38	2	1	1	Acetylation (Protein N-term)	73462	Potassium voltage-gated channel subfamily D member 3 OS=Mus musculus OX=10090 GN=Kcnd3 PE=1 SV=1
tr|Q3UH54|Q3UH54_MOUSE	40.38	2	1	1	Acetylation (Protein N-term)	71403	Potassium voltage-gated channel Shal-related family member 3 isoform CRA_a OS=Mus musculus OX=10090 GN=Kcnd3 PE=2 SV=1
sp|Q9Z0V2|KCND2_MOUSE	40.38	2	1	1	Acetylation (Protein N-term)	70577	Potassium voltage-gated channel subfamily D member 2 OS=Mus musculus OX=10090 GN=Kcnd2 PE=1 SV=1
tr|Q543U0|Q543U0_MOUSE	39.98	14	1	1	Amidation	10029	Myeloid/lymphoid or mixed-lineage leukemia (Trithorax homolog Drosophila); translocated to 11 isoform CRA_a OS=Mus musculus OX=10090 GN=Mllt11 PE=1 SV=1
sp|P97783|AF1Q_MOUSE	39.98	14	1	1	Amidation	10029	Protein AF1q OS=Mus musculus OX=10090 GN=Mllt11 PE=1 SV=1
sp|Q9D6V8|PAIP2_MOUSE	39.36	12	1	1		14700	Polyadenylate-binding protein-interacting protein 2 OS=Mus musculus OX=10090 GN=Paip2 PE=1 SV=1
tr|Q3TJ84|Q3TJ84_MOUSE	39.36	12	1	1		14776	Uncharacterized protein OS=Mus musculus OX=10090 GN=Paip2 PE=2 SV=1
tr|Q3U438|Q3U438_MOUSE	39.36	12	1	1		14749	Uncharacterized protein OS=Mus musculus OX=10090 GN=Paip2 PE=2 SV=1
sp|Q05793|PGBM_MOUSE	39.27	0	1	0		398295	Basement membrane-specific heparan sulfate proteoglycan core protein OS=Mus musculus OX=10090 GN=Hspg2 PE=1 SV=1
tr|E9PZ16|E9PZ16_MOUSE	39.27	0	1	0		469789	Basement membrane-specific heparan sulfate proteoglycan core protein OS=Mus musculus OX=10090 GN=Hspg2 PE=1 SV=1
tr|Q3UBT8|Q3UBT8_MOUSE	39	12	1	1		12688	Uncharacterized protein OS=Mus musculus OX=10090 GN=Eif1 PE=2 SV=1
tr|Q4V9T8|Q4V9T8_MOUSE	39	12	1	1		12747	Eukaryotic translation initiation factor 1 OS=Mus musculus OX=10090 GN=Eif1 PE=1 SV=1
sp|P48024|EIF1_MOUSE	39	12	1	1		12747	Eukaryotic translation initiation factor 1 OS=Mus musculus OX=10090 GN=Eif1 PE=1 SV=2
tr|E9Q5A7|E9Q5A7_MOUSE	38.9	0	1	1		395438	Zinc finger homeobox protein 4 OS=Mus musculus OX=10090 GN=Zfhx4 PE=1 SV=1
tr|B1B0C7|B1B0C7_MOUSE	38.88	0	1	0		469027	Basement membrane-specific heparan sulfate proteoglycan core protein OS=Mus musculus OX=10090 GN=Hspg2 PE=1 SV=1
tr|Q8VGE8|Q8VGE8_MOUSE	38.57	2	1	0		35215	Olfactory receptor OS=Mus musculus OX=10090 GN=Olfr1297 PE=2 SV=1
sp|Q8BGB2|TTC7A_MOUSE	38.11	1	1	0		96156	Tetratricopeptide repeat protein 7A OS=Mus musculus OX=10090 GN=Ttc7a PE=1 SV=1
tr|B1AQ57|B1AQ57_MOUSE	38.06	0	1	0		145032	Copper-transporting ATPase 2 OS=Mus musculus OX=10090 GN=Atp7b PE=1 SV=1
sp|Q923D4|SF3B5_MOUSE	36.98	17	1	1		10119	Splicing factor 3B subunit 5 OS=Mus musculus OX=10090 GN=Sf3b5 PE=1 SV=1
tr|Q8CEW9|Q8CEW9_MOUSE	36.98	17	1	1		10167	Splicing factor 3B subunit 5 OS=Mus musculus OX=10090 GN=Sf3b5 PE=2 SV=1
sp|Q61839|ANFC_MOUSE	36.86	31	1	1		13320	C-type natriuretic peptide OS=Mus musculus OX=10090 GN=Nppc PE=3 SV=1
tr|Q544K5|Q544K5_MOUSE	36.86	31	1	1		13320	C-type natriuretic peptide OS=Mus musculus OX=10090 GN=Nppc PE=2 SV=1
tr|Q9D288|Q9D288_MOUSE	36.86	31	1	1		13503	Uncharacterized protein OS=Mus musculus OX=10090 PE=2 SV=1
sp|Q9CQM5|TXD17_MOUSE	36.84	9	1	1	Acetylation (Protein N-term)	14015	Thioredoxin domain-containing protein 17 OS=Mus musculus OX=10090 GN=Txndc17 PE=1 SV=1
sp|Q8VHN7|AGRV1_MOUSE	36.54	0	1	1		687469	Adhesion G-protein coupled receptor V1 OS=Mus musculus OX=10090 GN=Adgrv1 PE=1 SV=1
sp|Q8BZL4|GPR22_MOUSE	35.96	1	1	0		49019	G-protein coupled receptor 22 OS=Mus musculus OX=10090 GN=Gpr22 PE=2 SV=1
tr|G3X9C3|G3X9C3_MOUSE	35.96	1	1	0		53199	G-protein coupled receptor 22 OS=Mus musculus OX=10090 GN=Gpr22 PE=4 SV=1
tr|Q8BXB7|Q8BXB7_MOUSE	35.96	1	1	0		56319	Uncharacterized protein OS=Mus musculus OX=10090 GN=Gpr22 PE=2 SV=1
tr|Q3UGL3|Q3UGL3_MOUSE	35.9	2	1	1	Acetylation (Protein N-term)	67781	Uncharacterized protein OS=Mus musculus OX=10090 GN=Clint1 PE=2 SV=1
tr|Q5SUH7|Q5SUH7_MOUSE	35.9	2	1	1	Acetylation (Protein N-term)	67731	Clathrin interactor 1 OS=Mus musculus OX=10090 GN=Clint1 PE=1 SV=1
tr|Q3UPG6|Q3UPG6_MOUSE	35.9	2	1	1	Acetylation (Protein N-term)	67717	Uncharacterized protein OS=Mus musculus OX=10090 GN=Clint1 PE=2 SV=1
tr|Q5SUH6|Q5SUH6_MOUSE	35.9	2	1	1	Acetylation (Protein N-term)	69759	Clathrin interactor 1 OS=Mus musculus OX=10090 GN=Clint1 PE=1 SV=1
tr|A0A0A0MQC7|A0A0A0MQC7_MOUSE	35.63	2	1	1		76259	Microtubule-associated protein OS=Mus musculus OX=10090 GN=Mapt PE=1 SV=1
sp|P10637|TAU_MOUSE	35.63	2	1	1		76243	Microtubule-associated protein tau OS=Mus musculus OX=10090 GN=Mapt PE=1 SV=3
tr|A2A5Y6|A2A5Y6_MOUSE	35.63	2	1	1		78086	Microtubule-associated protein OS=Mus musculus OX=10090 GN=Mapt PE=1 SV=1
tr|Q3UH19|Q3UH19_MOUSE	35.63	3	1	1		44952	Microtubule-associated protein OS=Mus musculus OX=10090 GN=Mapt PE=2 SV=1
tr|Q547J4|Q547J4_MOUSE	35.63	3	1	1		38961	Microtubule-associated protein OS=Mus musculus OX=10090 GN=Mapt PE=2 SV=1
tr|B1AQW2|B1AQW2_MOUSE	35.63	3	1	1		40892	Microtubule-associated protein OS=Mus musculus OX=10090 GN=Mapt PE=1 SV=1
tr|Q8C5K4|Q8C5K4_MOUSE	35.63	7	1	1		20452	Microtubule-associated protein OS=Mus musculus OX=10090 GN=Mapt PE=2 SV=1
sp|Q8R0W6|NFIP1_MOUSE	35.31	6	1	1	Acetylation (Protein N-term)	24914	NEDD4 family-interacting protein 1 OS=Mus musculus OX=10090 GN=Ndfip1 PE=1 SV=1
tr|E9Q8S5|E9Q8S5_MOUSE	34.92	0	1	0		144173	Microtubule-associated serine/threonine-protein kinase 3 OS=Mus musculus OX=10090 GN=Mast3 PE=1 SV=2
sp|P63101|1433Z_MOUSE	34.87	4	1	1	Acetylation (Protein N-term)	27771	14-3-3 protein zeta/delta OS=Mus musculus OX=10090 GN=Ywhaz PE=1 SV=1
tr|D3YXN6|D3YXN6_MOUSE	34.87	11	1	1	Acetylation (Protein N-term)	10098	14-3-3 protein zeta/delta (Fragment) OS=Mus musculus OX=10090 GN=Ywhaz PE=1 SV=1
tr|Q8BWN0|Q8BWN0_MOUSE	34.87	9	1	1	Acetylation (Protein N-term)	13336	Uncharacterized protein OS=Mus musculus OX=10090 PE=2 SV=1
tr|A0A2I3BQ03|A0A2I3BQ03_MOUSE	34.87	6	1	1	Acetylation (Protein N-term)	19065	14-3-3 protein zeta/delta (Fragment) OS=Mus musculus OX=10090 GN=Ywhaz PE=1 SV=1
tr|D3YW45|D3YW45_MOUSE	34.87	38	1	1	Acetylation (Protein N-term)	3002	14-3-3 protein zeta/delta (Fragment) OS=Mus musculus OX=10090 GN=Ywhaz PE=1 SV=1
tr|D3YXF4|D3YXF4_MOUSE	34.87	23	1	1	Acetylation (Protein N-term)	5002	14-3-3 protein zeta/delta (Fragment) OS=Mus musculus OX=10090 GN=Ywhaz PE=1 SV=8
tr|Q8BTB6|Q8BTB6_MOUSE	34.81	42	1	1		4228	ATP synthase H+-transporting mitochondrial F1F0 complex subunit E OS=Mus musculus OX=10090 GN=Atp5k PE=1 SV=1
sp|Q06185|ATP5I_MOUSE	34.81	23	1	1		8236	ATP synthase subunit e mitochondrial OS=Mus musculus OX=10090 GN=Atp5me PE=1 SV=2
tr|Q5EBI8|Q5EBI8_MOUSE	34.81	23	1	1		8237	ATP synthase H+ transporting mitochondrial F1F0 complex subunit e OS=Mus musculus OX=10090 GN=Atp5k PE=2 SV=1
tr|A2A9H6|A2A9H6_MOUSE	34.62	0	1	0	Acetylation (N-term)	405696	Predicted gene 884 OS=Mus musculus OX=10090 GN=Gm884 PE=1 SV=1
tr|A2AVX1|A2AVX1_MOUSE	34.47	3	1	1	Acetylation (N-term)	61163	Breast carcinoma-amplified sequence 1 homolog OS=Mus musculus OX=10090 GN=Bcas1 PE=1 SV=1
tr|Q14DK3|Q14DK3_MOUSE	34.47	3	1	1	Acetylation (N-term)	54914	Bcas1 protein OS=Mus musculus OX=10090 GN=Bcas1 PE=2 SV=1
tr|Q14CE2|Q14CE2_MOUSE	34.47	3	1	1	Acetylation (N-term)	62281	Bcas1 protein OS=Mus musculus OX=10090 GN=Bcas1 PE=2 SV=1
tr|E9Q8Q5|E9Q8Q5_MOUSE	34.47	3	1	1	Acetylation (N-term)	62253	Breast carcinoma-amplified sequence 1 homolog OS=Mus musculus OX=10090 GN=Bcas1 PE=1 SV=1
sp|Q80YN3|BCAS1_MOUSE	34.47	3	1	1	Acetylation (N-term)	67378	Breast carcinoma-amplified sequence 1 homolog OS=Mus musculus OX=10090 GN=Bcas1 PE=1 SV=3
tr|Q8C0B4|Q8C0B4_MOUSE	34.47	4	1	1	Acetylation (N-term)	40542	Uncharacterized protein (Fragment) OS=Mus musculus OX=10090 GN=Bcas1 PE=2 SV=1
tr|F7BNZ5|F7BNZ5_MOUSE	34.47	4	1	1	Acetylation (N-term)	40546	Breast carcinoma-amplified sequence 1 homolog (Fragment) OS=Mus musculus OX=10090 GN=Bcas1 PE=1 SV=1
tr|E9QPX1|E9QPX1_MOUSE	34.45	0	1	0		182296	Collagen alpha-1(XVIII) chain OS=Mus musculus OX=10090 GN=Col18a1 PE=1 SV=1
sp|Q91W27|TIP39_MOUSE	34.35	24	1	1		11022	Tuberoinfundibular peptide of 39 residues OS=Mus musculus OX=10090 GN=Pth2 PE=1 SV=1
tr|A0A1B0GR43|A0A1B0GR43_MOUSE	34.35	21	1	1		12686	Tuberoinfundibular peptide of 39 residues OS=Mus musculus OX=10090 GN=Pth2 PE=4 SV=1
sp|Q6NVD0|FREM2_MOUSE	34.29	0	1	0		350640	FRAS1-related extracellular matrix protein 2 OS=Mus musculus OX=10090 GN=Frem2 PE=1 SV=2
tr|Q8VFC2|Q8VFC2_MOUSE	34.19	2	1	0		35561	Olfactory receptor OS=Mus musculus OX=10090 GN=Olfr137 PE=2 SV=1
tr|Q7TQX4|Q7TQX4_MOUSE	34.19	2	1	0		35287	Olfactory receptor OS=Mus musculus OX=10090 GN=Olfr1302 PE=3 SV=1
tr|Q8VGE9|Q8VGE9_MOUSE	34.19	2	1	0		35634	Olfactory receptor OS=Mus musculus OX=10090 GN=Olfr1302 PE=3 SV=1
sp|Q7TN58|TMC8_MOUSE	34.19	1	1	0		82329	Transmembrane channel-like protein 8 OS=Mus musculus OX=10090 GN=Tmc8 PE=1 SV=2
tr|B0QZP7|B0QZP7_MOUSE	34.19	1	1	0		82271	Transmembrane channel-like protein OS=Mus musculus OX=10090 GN=Tmc8 PE=1 SV=1
tr|B1ATC0|B1ATC0_MOUSE	34.19	1	1	0		82329	Transmembrane channel-like protein OS=Mus musculus OX=10090 GN=Tmc8 PE=2 SV=1
tr|B0QZP6|B0QZP6_MOUSE	34.19	1	1	0		82331	Transmembrane channel-like protein OS=Mus musculus OX=10090 GN=Tmc8 PE=2 SV=1
tr|Q571H8|Q571H8_MOUSE	34.19	1	1	0		68064	Transmembrane channel-like protein (Fragment) OS=Mus musculus OX=10090 GN=mFLJ00400 PE=3 SV=1
sp|P61982|1433G_MOUSE	33.99	4	1	1	Acetylation (Protein N-term)	28303	14-3-3 protein gamma OS=Mus musculus OX=10090 GN=Ywhag PE=1 SV=2
tr|A8IP69|A8IP69_MOUSE	33.99	4	1	1	Acetylation (Protein N-term)	28303	14-3-3 protein gamma subtype OS=Mus musculus OX=10090 GN=Ywhag PE=1 SV=1
tr|B2RY21|B2RY21_MOUSE	33.86	0	1	0	Acetylation (N-term)	292500	Abca12 protein OS=Mus musculus OX=10090 GN=Abca12 PE=2 SV=1
tr|B2RY11|B2RY11_MOUSE	33.86	0	1	0	Acetylation (N-term)	292474	Abca12 protein OS=Mus musculus OX=10090 GN=Abca12 PE=2 SV=1
tr|E9Q876|E9Q876_MOUSE	33.86	0	1	0	Acetylation (N-term)	292590	ATP-binding cassette sub-family A (ABC1) member 12 OS=Mus musculus OX=10090 GN=Abca12 PE=4 SV=1
tr|A2AER9|A2AER9_MOUSE	33.8	18	1	1		11456	Polyglutamine-binding protein 1 (Fragment) OS=Mus musculus OX=10090 GN=Pqbp1 PE=1 SV=1
tr|A2AER8|A2AER8_MOUSE	33.8	8	1	1		27586	Polyglutamine-binding protein 1 (Fragment) OS=Mus musculus OX=10090 GN=Pqbp1 PE=1 SV=1
sp|Q91VJ5|PQBP1_MOUSE	33.8	7	1	1		30597	Polyglutamine-binding protein 1 OS=Mus musculus OX=10090 GN=Pqbp1 PE=1 SV=1
tr|A2AER7|A2AER7_MOUSE	33.8	7	1	1		30597	Pqbp1 protein OS=Mus musculus OX=10090 GN=Pqbp1 PE=1 SV=1
sp|Q3UHJ0|AAK1_MOUSE	33.69	1	1	1		103346	AP2-associated protein kinase 1 OS=Mus musculus OX=10090 GN=Aak1 PE=1 SV=2
sp|Q9D0A3|ARPIN_MOUSE	33.62	7	1	1	Acetylation (Protein N-term)	25193	Arpin OS=Mus musculus OX=10090 GN=Arpin PE=1 SV=1
tr|B2RY79|B2RY79_MOUSE	33.59	0	1	0		234885	Dock9 protein OS=Mus musculus OX=10090 GN=Dock9 PE=2 SV=1
tr|Q7TN11|Q7TN11_MOUSE	33.59	0	1	0		219063	Dock9 protein (Fragment) OS=Mus musculus OX=10090 GN=Dock9 PE=2 SV=1
sp|Q80Z10|ASTN2_MOUSE	33.22	0	1	0	Acetylation (N-term)	149390	Astrotactin-2 OS=Mus musculus OX=10090 GN=Astn2 PE=1 SV=2
tr|O08847|O08847_MOUSE	32.92	0	1	1	Phosphorylation (STY)	216760	DNA-directed RNA polymerase subunit OS=Mus musculus OX=10090 GN=Polr2a PE=2 SV=1
sp|Q62048|PEA15_MOUSE	32.74	11	1	1	Acetylation (Protein N-term)	15054	Astrocytic phosphoprotein PEA-15 OS=Mus musculus OX=10090 GN=Pea15 PE=1 SV=1
tr|D3Z375|D3Z375_MOUSE	32.74	15	1	1	Acetylation (Protein N-term)	10697	Phosphoprotein-enriched in astrocytes 15A (Fragment) OS=Mus musculus OX=10090 GN=Pea15a PE=1 SV=1
tr|Q3UEW2|Q3UEW2_MOUSE	32.55	4	1	1		43070	Uncharacterized protein OS=Mus musculus OX=10090 GN=Dmtn PE=2 SV=1
sp|Q9WV69|DEMA_MOUSE	32.55	4	1	1		45468	Dematin OS=Mus musculus OX=10090 GN=Dmtn PE=1 SV=1
tr|A0A0A6YVZ6|A0A0A6YVZ6_MOUSE	32.46	12	1	1		24373	Protein enabled homolog (Fragment) OS=Mus musculus OX=10090 GN=Enah PE=1 SV=1
tr|A0A0A6YW06|A0A0A6YW06_MOUSE	32.46	3	1	1		83984	Protein enabled homolog OS=Mus musculus OX=10090 GN=Enah PE=1 SV=1
tr|E9QKQ9|E9QKQ9_MOUSE	32.46	3	1	1		84507	Protein enabled homolog OS=Mus musculus OX=10090 GN=Enah PE=1 SV=1
tr|J3QNM3|J3QNM3_MOUSE	32.46	3	1	1		84564	Protein enabled homolog OS=Mus musculus OX=10090 GN=Enah PE=1 SV=1
tr|E9QLZ9|E9QLZ9_MOUSE	32.46	3	1	1		86053	Protein enabled homolog OS=Mus musculus OX=10090 GN=Enah PE=1 SV=1
sp|P11404|FABPH_MOUSE	32.28	8	1	1	Acetylation (Protein N-term)	14819	Fatty acid-binding protein heart OS=Mus musculus OX=10090 GN=Fabp3 PE=1 SV=5
tr|Q5EBJ0|Q5EBJ0_MOUSE	32.28	8	1	1	Acetylation (Protein N-term)	14819	Fatty acid binding protein 3 muscle and heart OS=Mus musculus OX=10090 GN=Fabp3 PE=1 SV=1
tr|Q3UKW2|Q3UKW2_MOUSE	32.27	19	1	1	Acetylation (N-term)	21560	Calmodulin-1 OS=Mus musculus OX=10090 GN=Calm1 PE=1 SV=1
sp|Q60932|VDAC1_MOUSE	31.76	5	1	1		32351	Voltage-dependent anion-selective channel protein 1 OS=Mus musculus OX=10090 GN=Vdac1 PE=1 SV=3
tr|Q3TIG8|Q3TIG8_MOUSE	31.76	5	1	1		30796	Uncharacterized protein OS=Mus musculus OX=10090 GN=Vdac1 PE=2 SV=1
tr|Q3U6K8|Q3U6K8_MOUSE	31.76	5	1	1		30725	Uncharacterized protein OS=Mus musculus OX=10090 GN=Vdac1 PE=2 SV=1
tr|Q3THL7|Q3THL7_MOUSE	31.76	5	1	1		30756	Uncharacterized protein OS=Mus musculus OX=10090 GN=Vdac1 PE=2 SV=1
tr|A0A0B4J1E2|A0A0B4J1E2_MOUSE	31.5	2	1	1	Acetylation (Protein N-term)	61462	SNW domain-containing protein 1 OS=Mus musculus OX=10090 GN=Snw1 PE=1 SV=1
sp|Q9CSN1|SNW1_MOUSE	31.5	2	1	1	Acetylation (Protein N-term)	61476	SNW domain-containing protein 1 OS=Mus musculus OX=10090 GN=Snw1 PE=1 SV=3
tr|Q3TM37|Q3TM37_MOUSE	31.5	4	1	1	Acetylation (Protein N-term)	35290	Uncharacterized protein (Fragment) OS=Mus musculus OX=10090 GN=Snw1 PE=2 SV=1
tr|Q3TRK3|Q3TRK3_MOUSE	31.48	2	1	1	Acetylation (Protein N-term)	72417	Uncharacterized protein OS=Mus musculus OX=10090 GN=Dbn1 PE=2 SV=1
tr|A0A0R4J1E3|A0A0R4J1E3_MOUSE	31.48	2	1	1	Acetylation (Protein N-term)	72545	Drebrin OS=Mus musculus OX=10090 GN=Dbn1 PE=1 SV=1
sp|Q9QXS6|DREB_MOUSE	31.48	1	1	1	Acetylation (Protein N-term)	77287	Drebrin OS=Mus musculus OX=10090 GN=Dbn1 PE=1 SV=4
sp|Q9D3P9|NEUT_MOUSE	31.43	8	1	1	Pyro-glu from Q	19608	Neurotensin/neuromedin N OS=Mus musculus OX=10090 GN=Nts PE=2 SV=1
tr|E9PZA7|E9PZA7_MOUSE	30.88	0	1	1	Amidation	434049	Transformation/transcription domain-associated protein OS=Mus musculus OX=10090 GN=Trrap PE=1 SV=1
tr|E9QLK7|E9QLK7_MOUSE	30.88	0	1	1	Amidation	435804	Transformation/transcription domain-associated protein OS=Mus musculus OX=10090 GN=Trrap PE=1 SV=1
tr|E9PWT1|E9PWT1_MOUSE	30.88	0	1	1	Amidation	437225	Transformation/transcription domain-associated protein OS=Mus musculus OX=10090 GN=Trrap PE=1 SV=1
tr|A0A1D5RLL4|A0A1D5RLL4_MOUSE	30.88	0	1	1	Amidation	437355	Transformation/transcription domain-associated protein OS=Mus musculus OX=10090 GN=Trrap PE=1 SV=1
tr|Q8BW25|Q8BW25_MOUSE	30.88	4	1	1	Amidation	30840	Uncharacterized protein OS=Mus musculus OX=10090 PE=2 SV=1
sp|Q9WU28|PFD5_MOUSE	30.8	11	1	1	Acetylation (Protein N-term)	17356	Prefoldin subunit 5 OS=Mus musculus OX=10090 GN=Pfdn5 PE=1 SV=1
sp|Q8CGP0|H2B3B_MOUSE	29.84	19	1	1		13908	Histone H2B type 3-B OS=Mus musculus OX=10090 GN=Hist3h2bb PE=1 SV=3
sp|Q9D2U9|H2B3A_MOUSE	29.84	19	1	1		13994	Histone H2B type 3-A OS=Mus musculus OX=10090 GN=Hist3h2ba PE=1 SV=3
sp|Q64475|H2B1B_MOUSE	29.84	19	1	1		13952	Histone H2B type 1-B OS=Mus musculus OX=10090 GN=Hist1h2bb PE=1 SV=3
tr|A0JLV3|A0JLV3_MOUSE	29.84	20	1	1		13579	Histone H2B (Fragment) OS=Mus musculus OX=10090 GN=Hist1h2bj PE=2 SV=1
sp|P10854|H2B1M_MOUSE	29.84	19	1	1		13936	Histone H2B type 1-M OS=Mus musculus OX=10090 GN=Hist1h2bm PE=1 SV=2
sp|P10853|H2B1F_MOUSE	29.84	19	1	1		13936	Histone H2B type 1-F/J/L OS=Mus musculus OX=10090 GN=Hist1h2bf PE=1 SV=2
tr|B2RTK3|B2RTK3_MOUSE	29.84	19	1	1		13936	Histone H2B OS=Mus musculus OX=10090 GN=Hist1h2bm PE=1 SV=1
sp|Q8CGP2|H2B1P_MOUSE	29.84	19	1	1		13992	Histone H2B type 1-P OS=Mus musculus OX=10090 GN=Hist1h2bp PE=1 SV=3
sp|Q6ZWY9|H2B1C_MOUSE	29.84	19	1	1		13906	Histone H2B type 1-C/E/G OS=Mus musculus OX=10090 GN=Hist1h2bc PE=1 SV=3
tr|A0JNS9|A0JNS9_MOUSE	29.84	19	1	1		14179	Histone H2B OS=Mus musculus OX=10090 GN=Hist1h2ba PE=2 SV=1
sp|P70696|H2B1A_MOUSE	29.84	19	1	1		14237	Histone H2B type 1-A OS=Mus musculus OX=10090 GN=Hist1h2ba PE=1 SV=3
sp|Q64525|H2B2B_MOUSE	29.84	19	1	1		13920	Histone H2B type 2-B OS=Mus musculus OX=10090 GN=Hist2h2bb PE=1 SV=3
sp|Q64478|H2B1H_MOUSE	29.84	19	1	1		13920	Histone H2B type 1-H OS=Mus musculus OX=10090 GN=Hist1h2bh PE=1 SV=3
tr|A0A087WRM2|A0A087WRM2_MOUSE	29.77	4	1	1		26179	Integral membrane protein 2C OS=Mus musculus OX=10090 GN=Itm2c PE=1 SV=1
tr|Q3U0F3|Q3U0F3_MOUSE	29.77	4	1	1		30510	Uncharacterized protein OS=Mus musculus OX=10090 GN=Itm2c PE=2 SV=1
sp|Q91VK4|ITM2C_MOUSE	29.77	4	1	1		30482	Integral membrane protein 2C OS=Mus musculus OX=10090 GN=Itm2c PE=1 SV=2
sp|Q8CBH5|MFSD6_MOUSE	28.75	1	1	0	Acetylation (N-term)	86076	Major facilitator superfamily domain-containing protein 6 OS=Mus musculus OX=10090 GN=Mfsd6 PE=1 SV=1
tr|F7AEH4|F7AEH4_MOUSE	28.75	17	1	1	Acetylation (Protein N-term)	15181	40S ribosomal protein S12 OS=Mus musculus OX=10090 GN=Rps12 PE=1 SV=1
sp|Q9ERQ3|ZN704_MOUSE	28.57	1	1	0		61151	Zinc finger protein 704 OS=Mus musculus OX=10090 GN=Znf704 PE=1 SV=1
sp|P27546|MAP4_MOUSE	28.44	3	1	1	Acetylation (Protein N-term)	117429	Microtubule-associated protein 4 OS=Mus musculus OX=10090 GN=Map4 PE=1 SV=3
tr|Q78TF3|Q78TF3_MOUSE	28.44	29	1	1	Acetylation (Protein N-term)	10648	Microtubule-associated protein 4 OS=Mus musculus OX=10090 GN=Map4 PE=1 SV=1
tr|Q80XL9|Q80XL9_MOUSE	28.4	17	1	1	Acetylation (Protein N-term)	5604	Fam53c protein OS=Mus musculus OX=10090 GN=Fam53c PE=2 SV=1
sp|Q8BXQ8|FA53C_MOUSE	28.4	2	1	1	Acetylation (Protein N-term)	43261	Protein FAM53C OS=Mus musculus OX=10090 GN=Fam53c PE=1 SV=1
sp|P02463|CO4A1_MOUSE	28.32	0	1	0	Acetylation (N-term)	160679	Collagen alpha-1(IV) chain OS=Mus musculus OX=10090 GN=Col4a1 PE=1 SV=4
sp|P62192|PRS4_MOUSE	28.06	2	1	1		49185	26S proteasome regulatory subunit 4 OS=Mus musculus OX=10090 GN=Psmc1 PE=1 SV=1
tr|Q542I9|Q542I9_MOUSE	28.06	2	1	1		49185	MCG122657 OS=Mus musculus OX=10090 GN=Psmc1 PE=1 SV=1
sp|P16283|B3A3_MOUSE	28.03	0	1	0	Acetylation (N-term)	135372	Anion exchange protein 3 OS=Mus musculus OX=10090 GN=Slc4a3 PE=1 SV=2
sp|P0C6F1|DYH2_MOUSE	28.02	0	1	0	Acetylation (N-term)	511569	Dynein heavy chain 2 axonemal OS=Mus musculus OX=10090 GN=Dnah2 PE=1 SV=1
tr|Q3V1K4|Q3V1K4_MOUSE	28.02	1	1	0	Acetylation (N-term)	84612	Uncharacterized protein (Fragment) OS=Mus musculus OX=10090 GN=Zmym1 PE=2 SV=1
tr|B7ZNH8|B7ZNH8_MOUSE	28.02	0	1	0	Acetylation (N-term)	257961	F8 protein OS=Mus musculus OX=10090 GN=F8 PE=2 SV=1
tr|E5RKG2|E5RKG2_MOUSE	28	0	1	0	Acetylation (N-term)	110435	Scavenger receptor FEEL-2c OS=Mus musculus OX=10090 GN=Stab2 PE=2 SV=1
tr|Q0PNF1|Q0PNF1_MOUSE	28	0	1	0	Acetylation (N-term)	277459	FEX2 OS=Mus musculus OX=10090 GN=Stab2 PE=2 SV=1
sp|Q8R4U0|STAB2_MOUSE	28	0	1	0	Acetylation (N-term)	277531	Stabilin-2 OS=Mus musculus OX=10090 GN=Stab2 PE=1 SV=1
tr|E5RKF9|E5RKF9_MOUSE	28	0	1	0	Acetylation (N-term)	277531	Scavenger receptor FEEL-2a OS=Mus musculus OX=10090 GN=Stab2 PE=1 SV=1
tr|E5RKG3|E5RKG3_MOUSE	28	0	1	0	Acetylation (N-term)	177149	Scavenger receptor FEEL-2d OS=Mus musculus OX=10090 GN=Stab2 PE=2 SV=1
tr|E5RKG4|E5RKG4_MOUSE	28	0	1	0	Acetylation (N-term)	178906	Scavenger receptor FEEL-2e OS=Mus musculus OX=10090 GN=Stab2 PE=2 SV=1
tr|E5RKG5|E5RKG5_MOUSE	28	0	1	0	Acetylation (N-term)	253442	Scavenger receptor FEEL-2f OS=Mus musculus OX=10090 GN=Stab2 PE=2 SV=1
sp|P99027|RLA2_MOUSE	27.93	8	1	1		11651	60S acidic ribosomal protein P2 OS=Mus musculus OX=10090 GN=Rplp2 PE=1 SV=3
tr|Q3UYT9|Q3UYT9_MOUSE	27.93	1	1	1	Amidation	117322	Uncharacterized protein (Fragment) OS=Mus musculus OX=10090 GN=BC005561 PE=2 SV=1
tr|E9Q5E2|E9Q5E2_MOUSE	27.93	0	1	1	Amidation	182670	cDNA sequence BC005561 OS=Mus musculus OX=10090 GN=BC005561 PE=1 SV=1
tr|A0A087WRT4|A0A087WRT4_MOUSE	27.89	0	1	0	Acetylation (N-term)	507536	FAT atypical cadherin 1 OS=Mus musculus OX=10090 GN=Fat1 PE=1 SV=2
sp|Q9DBG6|RPN2_MOUSE	27.83	1	1	0	Acetylation (N-term)	69063	Dolichyl-diphosphooligosaccharide--protein glycosyltransferase subunit 2 OS=Mus musculus OX=10090 GN=Rpn2 PE=1 SV=1
tr|A1A596|A1A596_MOUSE	27.79	1	1	1		98571	Pwp2 protein OS=Mus musculus OX=10090 GN=Pwp2 PE=2 SV=1
tr|E9Q9X1|E9Q9X1_MOUSE	27.71	0	1	1	Acetylation (N-term)	835707	Dystonin OS=Mus musculus OX=10090 GN=Dst PE=1 SV=2
tr|S4R1P5|S4R1P5_MOUSE	27.71	0	1	1	Acetylation (N-term)	870551	Dystonin OS=Mus musculus OX=10090 GN=Dst PE=1 SV=1
sp|Q91ZU6|DYST_MOUSE	27.71	0	1	1	Acetylation (N-term)	834234	Dystonin OS=Mus musculus OX=10090 GN=Dst PE=1 SV=2
sp|Q00519|XDH_MOUSE	27.4	0	1	0		146562	Xanthine dehydrogenase/oxidase OS=Mus musculus OX=10090 GN=Xdh PE=1 SV=5
tr|Q3UMS6|Q3UMS6_MOUSE	27.4	0	1	0		146502	Uncharacterized protein OS=Mus musculus OX=10090 GN=Xdh PE=2 SV=1
tr|B2RUJ7|B2RUJ7_MOUSE	27.4	0	1	0		146560	Xanthine dehydrogenase OS=Mus musculus OX=10090 GN=Xdh PE=2 SV=1
tr|S4R1C4|S4R1C4_MOUSE	27.28	0	1	0		127302	Calcium-transporting ATPase OS=Mus musculus OX=10090 GN=Atp2b2 PE=1 SV=1
tr|Q5XKB2|Q5XKB2_MOUSE	27.24	0	1	0		291410	Telomerase associated protein 1 OS=Mus musculus OX=10090 GN=Tep1 PE=2 SV=1
sp|Q8CGN4|BCOR_MOUSE	27.2	0	1	1		192630	BCL-6 corepressor OS=Mus musculus OX=10090 GN=Bcor PE=1 SV=2
tr|Q9JLE7|Q9JLE7_MOUSE	27.06	5	1	1	Acetylation (K); Phosphorylation (STY); Amidation	104036	GABA-A receptor epsilon-like subunit OS=Mus musculus OX=10090 GN=Epsilon PE=3 SV=1
sp|Q62407|SPEG_MOUSE	26.74	0	1	0		354343	Striated muscle-specific serine/threonine-protein kinase OS=Mus musculus OX=10090 GN=Speg PE=1 SV=2
tr|A0A087WSE3|A0A087WSE3_MOUSE	26.74	0	1	0		328442	Striated muscle-specific serine/threonine-protein kinase (Fragment) OS=Mus musculus OX=10090 GN=Speg PE=1 SV=1
tr|E9QQ25|E9QQ25_MOUSE	26.74	0	1	0		354315	Striated muscle-specific serine/threonine-protein kinase OS=Mus musculus OX=10090 GN=Speg PE=1 SV=1
sp|Q80W04|TMCC2_MOUSE	26.52	1	1	0		77054	Transmembrane and coiled-coil domains protein 2 OS=Mus musculus OX=10090 GN=Tmcc2 PE=1 SV=1
sp|P97450|ATP5J_MOUSE	26.2	10	1	1		12496	ATP synthase-coupling factor 6 mitochondrial OS=Mus musculus OX=10090 GN=Atp5pf PE=1 SV=1
sp|Q68ED7|CRTC1_MOUSE	25.43	3	1	1	Acetylation (Protein N-term)	66945	CREB-regulated transcription coactivator 1 OS=Mus musculus OX=10090 GN=Crtc1 PE=1 SV=1
sp|Q1RNF8|SAM11_MOUSE	23.27	1	1	1		57784	Sterile alpha motif domain-containing protein 11 OS=Mus musculus OX=10090 GN=Samd11 PE=2 SV=1
tr|J3QN61|J3QN61_MOUSE	23.27	1	1	1		58813	Sterile alpha motif domain-containing protein 11 OS=Mus musculus OX=10090 GN=Samd11 PE=4 SV=1
tr|I6L990|I6L990_MOUSE	23.27	2	1	1		34696	Samd11 protein OS=Mus musculus OX=10090 GN=Samd11 PE=2 SV=1
tr|B2RQ18|B2RQ18_MOUSE	22.02	1	1	1	Amidation	131784	Peptidylprolyl isomerase OS=Mus musculus OX=10090 GN=Fkbp15 PE=2 SV=1
tr|E9Q484|E9Q484_MOUSE	21.63	1	1	0		91550	5-oxoprolinase (Fragment) OS=Mus musculus OX=10090 GN=Oplah PE=1 SV=8
tr|F8WHU5|F8WHU5_MOUSE	21.12	1	1	1		164761	Sister chromatid cohesion protein PDS5 homolog B OS=Mus musculus OX=10090 GN=Pds5b PE=1 SV=1
sp|Q4VA53|PDS5B_MOUSE	21.12	1	1	1		164418	Sister chromatid cohesion protein PDS5 homolog B OS=Mus musculus OX=10090 GN=Pds5b PE=1 SV=1
tr|F8WHT3|F8WHT3_MOUSE	20.26	0	1	1	Phosphorylation (STY); Pyro-glu from E	243119	Protein PRRC2B OS=Mus musculus OX=10090 GN=Prrc2b PE=1 SV=1
sp|O08742|GPV_MOUSE	20.14	1	1	1		63468	Platelet glycoprotein V OS=Mus musculus OX=10090 GN=Gp5 PE=1 SV=1
tr|E9Q777|E9Q777_MOUSE	20.03	0	1	0		208760	A kinase (PRKA) anchor protein 11 OS=Mus musculus OX=10090 GN=Akap11 PE=1 SV=2

## Sheet: Nuclues Accumbens
Accession	-10lgP	Coverage (%)	#Peptides	#Unique	PTM	Avg. Mass	Description
sp|P22005|PENK_MOUSE	162.19	58	41	40	Oxidation (M); Phosphorylation (STY); Pyro-glu from Q; Amidation	31004	Proenkephalin-A OS=Mus musculus OX=10090 GN=Penk PE=1 SV=2
sp|P70296|PEBP1_MOUSE	150.69	76	35	35	Acetylation (Protein N-term); Amidation; Half of a disulfide bridge	20830	Phosphatidylethanolamine-binding protein 1 OS=Mus musculus OX=10090 GN=Pebp1 PE=1 SV=3
tr|Q5EBQ2|Q5EBQ2_MOUSE	150.69	76	35	35	Acetylation (Protein N-term); Amidation; Half of a disulfide bridge	20830	MCG7941 isoform CRA_f OS=Mus musculus OX=10090 GN=Pebp1 PE=1 SV=1
sp|Q9QXV0|PCSK1_MOUSE	162.79	54	26	26	Amidation	27270	ProSAAS OS=Mus musculus OX=10090 GN=Pcsk1n PE=1 SV=2
tr|Q0VGU4|Q0VGU4_MOUSE	152.81	72	24	24	Phosphorylation (STY); Pyro-glu from Q; Amidation	68232	MCG18019 OS=Mus musculus OX=10090 GN=Vgf PE=1 SV=1
sp|P17742|PPIA_MOUSE	146.32	85	23	13	Acetylation (Protein N-term); Pyro-glu from Q; Amidation	17971	Peptidyl-prolyl cis-trans isomerase A OS=Mus musculus OX=10090 GN=Ppia PE=1 SV=2
tr|Q5SVY2|Q5SVY2_MOUSE	146.32	85	23	13	Acetylation (Protein N-term); Pyro-glu from Q; Amidation	17971	Peptidyl-prolyl cis-trans isomerase OS=Mus musculus OX=10090 GN=Ppia PE=1 SV=1
sp|Q03517|SCG2_MOUSE	143.44	31	17	17	Oxidation (M); Phosphorylation (STY); Amidation	70644	Secretogranin-2 OS=Mus musculus OX=10090 GN=Scg2 PE=1 SV=1
sp|P16014|SCG1_MOUSE	128.4	27	15	15	Phosphorylation (STY); Pyro-glu from Q	77969	Secretogranin-1 OS=Mus musculus OX=10090 GN=Chgb PE=1 SV=2
tr|Q3TY66|Q3TY66_MOUSE	128.4	27	15	15	Phosphorylation (STY); Pyro-glu from Q	77969	Chromogranin B OS=Mus musculus OX=10090 GN=Chgb PE=1 SV=1
tr|Q8BP91|Q8BP91_MOUSE	128.4	27	15	15	Phosphorylation (STY); Pyro-glu from Q	77927	Uncharacterized protein OS=Mus musculus OX=10090 GN=Chgb PE=2 SV=1
sp|P09240|CCKN_MOUSE	120.52	70	13	13	Pyro-glu from Q; Amidation	12770	Cholecystokinin OS=Mus musculus OX=10090 GN=Cck PE=1 SV=3
tr|Q545F0|Q545F0_MOUSE	117.12	66	12	12	Amidation	12504	MCG3124 isoform CRA_b OS=Mus musculus OX=10090 GN=Mif PE=1 SV=1
sp|P34884|MIF_MOUSE	117.12	66	12	12	Amidation	12504	Macrophage migration inhibitory factor OS=Mus musculus OX=10090 GN=Mif PE=1 SV=2
sp|Q62361|TRH_MOUSE	115.18	51	10	10	Acetylation (N-term); Pyro-glu from E; Amidation; Half of a disulfide bridge	29195	Pro-thyrotropin-releasing hormone OS=Mus musculus OX=10090 GN=Trh PE=2 SV=2
sp|P26339|CMGA_MOUSE	98.6	15	8	8	Amidation	51789	Chromogranin-A OS=Mus musculus OX=10090 GN=Chga PE=1 SV=1
tr|Q3UN28|Q3UN28_MOUSE	98.6	23	8	8	Amidation	35139	Uncharacterized protein OS=Mus musculus OX=10090 GN=Chga PE=2 SV=1
tr|F8VPN3|F8VPN3_MOUSE	96.17	48	8	0	Acetylation (Protein N-term)	16314	Peptidyl-prolyl cis-trans isomerase OS=Mus musculus OX=10090 GN=Gm5160 PE=3 SV=2
sp|P17751|TPIS_MOUSE	95.89	36	8	8		32192	Triosephosphate isomerase OS=Mus musculus OX=10090 GN=Tpi1 PE=1 SV=4
sp|Q7TMM9|TBB2A_MOUSE	92.53	21	8	1		49907	Tubulin beta-2A chain OS=Mus musculus OX=10090 GN=Tubb2a PE=1 SV=1
tr|O35852|O35852_MOUSE	91.3	31	8	7		28010	Preprodynorphin (Fragment) OS=Mus musculus OX=10090 GN=Pdyn PE=1 SV=1
sp|O35417|PDYN_MOUSE	91.3	31	8	7		28055	Proenkephalin-B OS=Mus musculus OX=10090 GN=Pdyn PE=2 SV=1
sp|P99024|TBB5_MOUSE	90.94	21	8	0		49671	Tubulin beta-5 chain OS=Mus musculus OX=10090 GN=Tubb5 PE=1 SV=1
sp|P68372|TBB4B_MOUSE	90.94	21	8	0		49831	Tubulin beta-4B chain OS=Mus musculus OX=10090 GN=Tubb4b PE=1 SV=1
tr|Q545V6|Q545V6_MOUSE	101.42	77	7	7	Amidation	12746	Somatostatin OS=Mus musculus OX=10090 GN=Sst PE=2 SV=1
sp|P60041|SMS_MOUSE	101.42	77	7	7	Amidation	12746	Somatostatin OS=Mus musculus OX=10090 GN=Sst PE=3 SV=1
sp|Q9D6F9|TBB4A_MOUSE	85.42	20	7	1	Oxidation (M)	49586	Tubulin beta-4A chain OS=Mus musculus OX=10090 GN=Tubb4a PE=1 SV=3
tr|Q545V3|Q545V3_MOUSE	76.35	32	7	7	Acetylation (Protein N-term)	47297	Enolase 2 gamma neuronal isoform CRA_a OS=Mus musculus OX=10090 GN=Eno2 PE=1 SV=1
tr|A0A0N4SUX5|A0A0N4SUX5_MOUSE	76.35	35	7	7	Acetylation (Protein N-term)	42680	Gamma-enolase OS=Mus musculus OX=10090 GN=Eno2 PE=1 SV=1
sp|P17183|ENOG_MOUSE	76.35	32	7	7	Acetylation (Protein N-term)	47297	Gamma-enolase OS=Mus musculus OX=10090 GN=Eno2 PE=1 SV=2
tr|Q3UJ20|Q3UJ20_MOUSE	76.35	32	7	7	Acetylation (Protein N-term)	47331	Uncharacterized protein OS=Mus musculus OX=10090 GN=Eno2 PE=2 SV=1
sp|P56388|CART_MOUSE	91.21	33	6	6	Phosphorylation (STY); Pyro-glu from Q	14285	Cocaine- and amphetamine-regulated transcript protein OS=Mus musculus OX=10090 GN=Cartpt PE=1 SV=2
sp|Q9R0P9|UCHL1_MOUSE	90.93	14	6	6		24838	Ubiquitin carboxyl-terminal hydrolase isozyme L1 OS=Mus musculus OX=10090 GN=Uchl1 PE=1 SV=1
sp|P20065|TYB4_MOUSE	90.02	92	6	6	Oxidation (M); Acetylation (K); Acetylation (Protein N-term); Phosphorylation (STY)	5679	Thymosin beta-4 OS=Mus musculus OX=10090 GN=Tmsb4x PE=1 SV=1
sp|Q9ERD7|TBB3_MOUSE	79.53	17	6	1	Oxidation (M); Amidation	50419	Tubulin beta-3 chain OS=Mus musculus OX=10090 GN=Tubb3 PE=1 SV=1
sp|P41539|TKN1_MOUSE	99.61	47	5	5	Phosphorylation (STY); Amidation	15045	Protachykinin-1 OS=Mus musculus OX=10090 GN=Tac1 PE=2 SV=1
tr|Q149W7|Q149W7_MOUSE	99.61	47	5	5	Phosphorylation (STY); Amidation	15045	Tachykinin 1 OS=Mus musculus OX=10090 GN=Tac1 PE=2 SV=1
sp|P10639|THIO_MOUSE	85.96	25	5	5		11675	Thioredoxin OS=Mus musculus OX=10090 GN=Txn PE=1 SV=3
sp|P57774|NPY_MOUSE	82.71	68	5	5	Oxidation (M); Phosphorylation (STY); Amidation	10874	Pro-neuropeptide Y OS=Mus musculus OX=10090 GN=Npy PE=1 SV=2
sp|P70349|HINT1_MOUSE	82.53	56	5	5	Acetylation (Protein N-term); Half of a disulfide bridge	13777	Histidine triad nucleotide-binding protein 1 OS=Mus musculus OX=10090 GN=Hint1 PE=1 SV=3
tr|Q9CX22|Q9CX22_MOUSE	80.21	10	5	5	Acetylation (Protein N-term)	24796	Uncharacterized protein OS=Mus musculus OX=10090 GN=Cfl1 PE=2 SV=1
tr|F8WGL3|F8WGL3_MOUSE	80.21	10	5	5	Acetylation (Protein N-term)	24576	Cofilin-1 OS=Mus musculus OX=10090 GN=Cfl1 PE=1 SV=1
sp|P18760|COF1_MOUSE	80.21	13	5	5	Acetylation (Protein N-term)	18560	Cofilin-1 OS=Mus musculus OX=10090 GN=Cfl1 PE=1 SV=3
tr|Q544Y7|Q544Y7_MOUSE	80.21	13	5	5	Acetylation (Protein N-term)	18560	Cofilin 1 non-muscle OS=Mus musculus OX=10090 GN=Cfl1 PE=2 SV=1
sp|O35381|AN32A_MOUSE	75.21	11	5	5	Acetylation (K); Acetylation (Protein N-term)	28538	Acidic leucine-rich nuclear phosphoprotein 32 family member A OS=Mus musculus OX=10090 GN=Anp32a PE=1 SV=1
tr|F8WIR1|F8WIR1_MOUSE	87.88	9	4	4	Amidation	44215	Cathepsin D OS=Mus musculus OX=10090 GN=Ctsd PE=1 SV=2
tr|Q3U7I9|Q3U7I9_MOUSE	87.88	9	4	4	Amidation	44314	Uncharacterized protein OS=Mus musculus OX=10090 GN=Ctsd PE=2 SV=1
tr|Q3UC89|Q3UC89_MOUSE	87.88	9	4	4	Amidation	45021	Uncharacterized protein OS=Mus musculus OX=10090 GN=Ctsd PE=2 SV=1
sp|P18242|CATD_MOUSE	87.88	9	4	4	Amidation	44954	Cathepsin D OS=Mus musculus OX=10090 GN=Ctsd PE=1 SV=1
tr|Q3TWD0|Q3TWD0_MOUSE	87.88	9	4	4	Amidation	44928	Uncharacterized protein OS=Mus musculus OX=10090 GN=Ctsd PE=2 SV=1
tr|Q3TWR6|Q3TWR6_MOUSE	87.88	9	4	4	Amidation	44972	Uncharacterized protein OS=Mus musculus OX=10090 GN=Ctsd PE=2 SV=1
tr|Q3TJN3|Q3TJN3_MOUSE	87.88	9	4	4	Amidation	44942	Uncharacterized protein OS=Mus musculus OX=10090 GN=Ctsd PE=2 SV=1
tr|Q3UCW4|Q3UCW4_MOUSE	87.88	9	4	4	Amidation	44924	Uncharacterized protein OS=Mus musculus OX=10090 GN=Ctsd PE=2 SV=1
tr|Q3UCD9|Q3UCD9_MOUSE	87.88	9	4	4	Amidation	44954	Cathepsin D isoform CRA_a OS=Mus musculus OX=10090 GN=Ctsd PE=1 SV=1
tr|Q3TXL5|Q3TXL5_MOUSE	87.88	9	4	4	Amidation	44927	Uncharacterized protein OS=Mus musculus OX=10090 GN=Ctsd PE=2 SV=1
tr|Q3U7P0|Q3U7P0_MOUSE	87.88	9	4	4	Amidation	44964	Uncharacterized protein OS=Mus musculus OX=10090 GN=Ctsd PE=2 SV=1
tr|Q3U8W5|Q3U8W5_MOUSE	87.88	9	4	4	Amidation	44990	Uncharacterized protein OS=Mus musculus OX=10090 GN=Ctsd PE=2 SV=1
tr|Q3TT51|Q3TT51_MOUSE	86.3	15	4	4		23866	Secretogranin V isoform CRA_b OS=Mus musculus OX=10090 GN=Scg5 PE=1 SV=1
sp|P12961|7B2_MOUSE	86.3	15	4	4		23866	Neuroendocrine protein 7B2 OS=Mus musculus OX=10090 GN=Scg5 PE=1 SV=1
sp|P56391|CX6B1_MOUSE	78.72	33	4	4	Acetylation (Protein N-term)	10071	Cytochrome c oxidase subunit 6B1 OS=Mus musculus OX=10090 GN=Cox6b1 PE=1 SV=2
sp|P32648|VIP_MOUSE	78	62	4	1	Pyro-glu from Q; Amidation	19049	VIP peptides OS=Mus musculus OX=10090 GN=Vip PE=1 SV=1
sp|O55042|SYUA_MOUSE	72.61	13	4	3	Acetylation (Protein N-term)	14485	Alpha-synuclein OS=Mus musculus OX=10090 GN=Snca PE=1 SV=2
tr|A0A0R4J003|A0A0R4J003_MOUSE	72.5	63	4	1	Pyro-glu from Q; Amidation	19136	VIP peptides OS=Mus musculus OX=10090 GN=Vip PE=1 SV=1
sp|P47867|SCG3_MOUSE	63.4	7	4	4		53326	Secretogranin-3 OS=Mus musculus OX=10090 GN=Scg3 PE=1 SV=1
sp|P63260|ACTG_MOUSE	62.9	17	4	2	Acetylation (Protein N-term)	41793	Actin cytoplasmic 2 OS=Mus musculus OX=10090 GN=Actg1 PE=1 SV=1
tr|Q3TSB7|Q3TSB7_MOUSE	62.9	17	4	2	Acetylation (Protein N-term)	41738	Uncharacterized protein OS=Mus musculus OX=10090 GN=Actg1 PE=2 SV=1
tr|Q4KL81|Q4KL81_MOUSE	62.9	17	4	2	Acetylation (Protein N-term)	41793	Actin gamma cytoplasmic 1 OS=Mus musculus OX=10090 GN=Actg1 PE=2 SV=1
sp|Q60692|PSB6_MOUSE	59.66	18	4	4		25379	Proteasome subunit beta type-6 OS=Mus musculus OX=10090 GN=Psmb6 PE=1 SV=3
sp|Q64387|PNOC_MOUSE	52.26	29	4	4		20884	Prepronociceptin OS=Mus musculus OX=10090 GN=Pnoc PE=2 SV=1
tr|Q99NQ2|Q99NQ2_MOUSE	52.26	52	4	4		11489	Prepronociceptin (Fragment) OS=Mus musculus OX=10090 GN=Pnoc PE=4 SV=1
tr|B7ZMX9|B7ZMX9_MOUSE	52.26	26	4	4		23659	Pnoc protein OS=Mus musculus OX=10090 GN=Pnoc PE=2 SV=1
tr|Q543U6|Q543U6_MOUSE	52.26	29	4	4		20884	Prepronociceptin OS=Mus musculus OX=10090 GN=Pnoc PE=2 SV=1
sp|Q9QYX7|PCLO_MOUSE	79.19	1	3	3	Acetylation (K)	550842	Protein piccolo OS=Mus musculus OX=10090 GN=Pclo PE=1 SV=4
tr|Q3TT48|Q3TT48_MOUSE	76.86	5	3	3	Pyro-glu from Q	81873	Uncharacterized protein (Fragment) OS=Mus musculus OX=10090 GN=Pcsk2 PE=2 SV=1
tr|A0A087WS46|A0A087WS46_MOUSE	74.59	10	3	3		20137	Eukaryotic translation elongation factor 1 beta 2 OS=Mus musculus OX=10090 GN=Eef1b2 PE=1 SV=1
sp|O70251|EF1B_MOUSE	74.59	8	3	3		24694	Elongation factor 1-beta OS=Mus musculus OX=10090 GN=Eef1b PE=1 SV=5
sp|Q61548|AP180_MOUSE	72.55	4	3	3	Acetylation (N-term)	91851	Clathrin coat assembly protein AP180 OS=Mus musculus OX=10090 GN=Snap91 PE=1 SV=1
tr|E9QLK9|E9QLK9_MOUSE	72.55	4	3	3	Acetylation (N-term)	91864	Clathrin coat assembly protein AP180 OS=Mus musculus OX=10090 GN=Snap91 PE=1 SV=2
sp|P10605|CATB_MOUSE	67.99	14	3	3		37280	Cathepsin B OS=Mus musculus OX=10090 GN=Ctsb PE=1 SV=2
tr|Q3TVS6|Q3TVS6_MOUSE	67.99	14	3	3		37320	Uncharacterized protein OS=Mus musculus OX=10090 GN=Ctsb PE=2 SV=1
sp|P63239|NEC1_MOUSE	64.37	3	3	3		84174	Neuroendocrine convertase 1 OS=Mus musculus OX=10090 GN=Pcsk1 PE=1 SV=1
tr|Q32MU0|Q32MU0_MOUSE	64.37	3	3	3		84174	Proprotein convertase subtilisin/kexin type 1 OS=Mus musculus OX=10090 GN=Pcsk1 PE=2 SV=1
tr|Q8BRQ2|Q8BRQ2_MOUSE	64.37	8	3	3		28127	Uncharacterized protein OS=Mus musculus OX=10090 PE=2 SV=1
tr|Q3UKW2|Q3UKW2_MOUSE	58.52	47	3	3	Acetylation (N-term)	21560	Calmodulin-1 OS=Mus musculus OX=10090 GN=Calm1 PE=1 SV=1
sp|P0DP28|CALM3_MOUSE	58.52	62	3	3	Acetylation (N-term); Acetylation (Protein N-term)	16838	Calmodulin-3 OS=Mus musculus OX=10090 GN=Calm3 PE=1 SV=1
sp|P0DP26|CALM1_MOUSE	58.52	62	3	3	Acetylation (N-term); Acetylation (Protein N-term)	16838	Calmodulin-1 OS=Mus musculus OX=10090 GN=Calm1 PE=1 SV=1
sp|P0DP27|CALM2_MOUSE	58.52	62	3	3	Acetylation (N-term); Acetylation (Protein N-term)	16838	Calmodulin-2 OS=Mus musculus OX=10090 GN=Calm2 PE=1 SV=1
sp|Q91ZZ3|SYUB_MOUSE	57.1	22	3	2	Acetylation (Protein N-term)	14052	Beta-synuclein OS=Mus musculus OX=10090 GN=Sncb PE=1 SV=1
tr|Q3UY31|Q3UY31_MOUSE	56.12	34	3	3	Phosphorylation (STY); Pyro-glu from Q; Amidation	12795	Uncharacterized protein OS=Mus musculus OX=10090 GN=Cartpt PE=2 SV=1
tr|Q3UYI4|Q3UYI4_MOUSE	56.12	34	3	3	Phosphorylation (STY); Pyro-glu from Q; Amidation	12809	Uncharacterized protein OS=Mus musculus OX=10090 GN=Cartpt PE=2 SV=1
sp|Q9WUK2|IF4H_MOUSE	55.18	30	3	3	Acetylation (Protein N-term)	27341	Eukaryotic translation initiation factor 4H OS=Mus musculus OX=10090 GN=Eif4h PE=1 SV=3
tr|Q3V244|Q3V244_MOUSE	55.18	30	3	3	Acetylation (Protein N-term)	27283	Uncharacterized protein OS=Mus musculus OX=10090 GN=Eif4h PE=2 SV=1
tr|Q564E5|Q564E5_MOUSE	55.18	30	3	3	Acetylation (Protein N-term)	27341	Williams-Beuren syndrome chromosome region 1 homolog (Human) isoform CRA_a OS=Mus musculus OX=10090 GN=Eif4h PE=2 SV=1
tr|Q3TG58|Q3TG58_MOUSE	55.18	32	3	3	Acetylation (Protein N-term)	25186	Williams-Beuren syndrome chromosome region 1 homolog (Human) isoform CRA_b OS=Mus musculus OX=10090 GN=Eif4h PE=2 SV=1
tr|Q80U88|Q80U88_MOUSE	55.18	32	3	3	Acetylation (Protein N-term)	25470	MKIAA0038 protein (Fragment) OS=Mus musculus OX=10090 GN=mKIAA0038 PE=4 SV=3
tr|Q8BH80|Q8BH80_MOUSE	46.33	12	3	3	Acetylation (Protein N-term)	26918	Vesicle-associated membrane protein associated protein B and C OS=Mus musculus OX=10090 GN=Vapb PE=1 SV=1
sp|P68033|ACTC_MOUSE	44.46	15	3	1		42019	Actin alpha cardiac muscle 1 OS=Mus musculus OX=10090 GN=Actc1 PE=1 SV=1
tr|Q61275|Q61275_MOUSE	44.46	17	3	1		39251	Alpha-actin (AA 27-375) (Fragment) OS=Mus musculus OX=10090 GN=Actc1 PE=2 SV=1
tr|Q497E4|Q497E4_MOUSE	44.46	15	3	1		42019	Actin alpha cardiac muscle 1 OS=Mus musculus OX=10090 GN=Actc1 PE=2 SV=1
tr|Q3TG92|Q3TG92_MOUSE	44.46	15	3	1		42047	Uncharacterized protein OS=Mus musculus OX=10090 GN=Actc1 PE=2 SV=1
tr|Q9CXK3|Q9CXK3_MOUSE	44.46	15	3	1		41947	Uncharacterized protein OS=Mus musculus OX=10090 GN=Actc1 PE=2 SV=1
tr|Q3UIJ3|Q3UIJ3_MOUSE	44.46	15	3	1		42118	Uncharacterized protein OS=Mus musculus OX=10090 GN=Actc1 PE=2 SV=1
sp|Q6ZWY8|TYB10_MOUSE	60.96	98	2	2	Oxidation (M); Acetylation (K); Acetylation (Protein N-term); Phosphorylation (STY); Amidation	5026	Thymosin beta-10 OS=Mus musculus OX=10090 GN=Tmsb10 PE=1 SV=3
tr|A6H6H4|A6H6H4_MOUSE	60.96	98	2	2	Oxidation (M); Acetylation (K); Acetylation (Protein N-term); Phosphorylation (STY); Amidation	5026	Thymosin beta OS=Mus musculus OX=10090 GN=Tmsb10 PE=1 SV=1
tr|Q06477|Q06477_MOUSE	59.09	7	2	2	Acetylation (N-term); Amidation	29223	IFN-response element binding factor 2 (Fragment) OS=Mus musculus OX=10090 GN=Srsf2 PE=2 SV=1
sp|Q9D1K2|VATF_MOUSE	58.5	32	2	2	Acetylation (Protein N-term)	13370	V-type proton ATPase subunit F OS=Mus musculus OX=10090 GN=Atp6v1f PE=1 SV=2
sp|Q91VW3|SH3L3_MOUSE	57.64	37	2	2	Acetylation (Protein N-term)	10477	SH3 domain-binding glutamic acid-rich-like protein 3 OS=Mus musculus OX=10090 GN=Sh3bgrl3 PE=1 SV=1
tr|B1AWE0|B1AWE0_MOUSE	55.5	17	2	2		23479	Clathrin light chain OS=Mus musculus OX=10090 GN=Clta PE=1 SV=1
tr|Q3THU7|Q3THU7_MOUSE	55.5	17	2	2		23564	Clathrin light chain OS=Mus musculus OX=10090 GN=Clta PE=2 SV=1
tr|Q6PFA2|Q6PFA2_MOUSE	55.5	17	2	2		23633	Clathrin light chain OS=Mus musculus OX=10090 GN=Clta PE=1 SV=1
tr|B1AWE1|B1AWE1_MOUSE	55.5	16	2	2		24964	Clathrin light chain OS=Mus musculus OX=10090 GN=Clta PE=1 SV=1
sp|O08585|CLCA_MOUSE	55.5	16	2	2		25604	Clathrin light chain A OS=Mus musculus OX=10090 GN=Clta PE=1 SV=2
tr|B1AWD8|B1AWD8_MOUSE	55.5	16	2	2		25661	Clathrin light chain OS=Mus musculus OX=10090 GN=Clta PE=1 SV=1
tr|B1AWD9|B1AWD9_MOUSE	55.5	15	2	2		27062	Clathrin light chain OS=Mus musculus OX=10090 GN=Clta PE=1 SV=1
sp|Q9ERU9|RBP2_MOUSE	55.13	0	2	0		341122	E3 SUMO-protein ligase RanBP2 OS=Mus musculus OX=10090 GN=Ranbp2 PE=1 SV=2
tr|Q3TXR9|Q3TXR9_MOUSE	55.12	4	2	2		61116	Beta-hexosaminidase OS=Mus musculus OX=10090 GN=Hexb PE=1 SV=1
sp|P20060|HEXB_MOUSE	55.12	4	2	2		61116	Beta-hexosaminidase subunit beta OS=Mus musculus OX=10090 GN=Hexb PE=1 SV=2
tr|A6MDD2|A6MDD2_MOUSE	54.4	8	2	2		106025	Protein tyrosine phosphatase receptor type N OS=Mus musculus OX=10090 GN=Ptprn PE=1 SV=1
tr|Q6NVE2|Q6NVE2_MOUSE	54.4	8	2	2		106479	Protein tyrosine phosphatase receptor type N (Fragment) OS=Mus musculus OX=10090 GN=Ptprn PE=2 SV=1
tr|Q5DTQ3|Q5DTQ3_MOUSE	54.4	8	2	2		107496	MKIAA4064 protein (Fragment) OS=Mus musculus OX=10090 GN=Ptprn PE=2 SV=1
sp|Q60673|PTPRN_MOUSE	54.4	8	2	2		106083	Receptor-type tyrosine-protein phosphatase-like N OS=Mus musculus OX=10090 GN=Ptprn PE=1 SV=2
tr|Q925J6|Q925J6_MOUSE	54.4	9	2	2		94681	Protein tyrosine phosphatase receptor type N (Fragment) OS=Mus musculus OX=10090 GN=Ptprn PE=2 SV=1
tr|Q925J7|Q925J7_MOUSE	54.4	9	2	2		94950	Protein tyrosine phosphatase receptor type N (Fragment) OS=Mus musculus OX=10090 GN=Ptprn PE=2 SV=1
sp|Q8BH93|MISSL_MOUSE	53.73	9	2	2		23885	MAPK-interacting and spindle-stabilizing protein-like OS=Mus musculus OX=10090 GN=Mapk1ip1l PE=2 SV=3
sp|Q9R171|CBLN1_MOUSE	52.96	8	2	2		21113	Cerebellin-1 OS=Mus musculus OX=10090 GN=Cbln1 PE=1 SV=1
tr|Q80W16|Q80W16_MOUSE	52.96	9	2	2		19975	Cbln1 protein (Fragment) OS=Mus musculus OX=10090 GN=Cbln1 PE=2 SV=1
tr|Q7TNF5|Q7TNF5_MOUSE	52.96	8	2	2		21113	Cbln1 protein OS=Mus musculus OX=10090 GN=Cbln1 PE=1 SV=2
tr|Q3TSS3|Q3TSS3_MOUSE	52.96	9	2	2		19343	Uncharacterized protein (Fragment) OS=Mus musculus OX=10090 GN=Cbln1 PE=2 SV=1
tr|Q3UKJ3|Q3UKJ3_MOUSE	51.47	7	2	2		17120	Peptidylprolyl isomerase OS=Mus musculus OX=10090 GN=Fkbp1a PE=2 SV=1
tr|F6X9I3|F6X9I3_MOUSE	51.47	6	2	2		18416	Peptidylprolyl isomerase (Fragment) OS=Mus musculus OX=10090 GN=Fkbp1a PE=1 SV=1
sp|P26883|FKB1A_MOUSE	51.47	9	2	2		11923	Peptidyl-prolyl cis-trans isomerase FKBP1A OS=Mus musculus OX=10090 GN=Fkbp1a PE=1 SV=2
tr|Q3ULN5|Q3ULN5_MOUSE	51.47	9	2	2		12052	Peptidylprolyl isomerase OS=Mus musculus OX=10090 GN=Fkbp1a PE=2 SV=1
tr|Q3UBA0|Q3UBA0_MOUSE	51.47	12	2	2		8876	Peptidylprolyl isomerase (Fragment) OS=Mus musculus OX=10090 GN=Fkbp1a PE=2 SV=1
sp|P99029|PRDX5_MOUSE	51.2	12	2	2		21897	Peroxiredoxin-5 mitochondrial OS=Mus musculus OX=10090 GN=Prdx5 PE=1 SV=2
tr|G3UZJ4|G3UZJ4_MOUSE	51.2	15	2	2		17253	Peroxiredoxin-5 mitochondrial OS=Mus musculus OX=10090 GN=Prdx5 PE=1 SV=1
tr|Q3UWS9|Q3UWS9_MOUSE	51.2	13	2	2		20713	Uncharacterized protein (Fragment) OS=Mus musculus OX=10090 GN=Prdx5 PE=2 SV=1
tr|Q3U7H9|Q3U7H9_MOUSE	51.2	12	2	2		21654	Uncharacterized protein (Fragment) OS=Mus musculus OX=10090 GN=Prdx5 PE=2 SV=1
tr|V9GX72|V9GX72_MOUSE	48.67	21	2	2	Amidation	14805	Gastrin-releasing peptide OS=Mus musculus OX=10090 GN=Grp PE=4 SV=1
sp|Q8R1I2|GRP_MOUSE	48.67	19	2	2	Amidation	15659	Gastrin-releasing peptide OS=Mus musculus OX=10090 GN=Grp PE=1 SV=1
sp|O35405|PLD3_MOUSE	47.96	3	2	2		54389	Phospholipase D3 OS=Mus musculus OX=10090 GN=Pld3 PE=1 SV=1
tr|Q8BJT8|Q8BJT8_MOUSE	46.15	28	2	2		18764	Uncharacterized protein OS=Mus musculus OX=10090 GN=Adcyap1 PE=2 SV=1
sp|O70176|PACA_MOUSE	46.15	27	2	2		19381	Pituitary adenylate cyclase-activating polypeptide OS=Mus musculus OX=10090 GN=Adcyap1 PE=2 SV=1
tr|Q3UYH8|Q3UYH8_MOUSE	46.15	27	2	2		19381	Adenylate cyclase activating polypeptide 1 isoform CRA_a OS=Mus musculus OX=10090 GN=Adcyap1 PE=2 SV=1
tr|P97506|P97506_MOUSE	45.35	23	2	2	Acetylation (Protein N-term)	9836	Chloride channel regulator (Fragment) OS=Mus musculus OX=10090 GN=Icln PE=4 SV=1
tr|Q923F1|Q923F1_MOUSE	45.35	9	2	2	Acetylation (Protein N-term)	26523	Chloride channel nucleotide-sensitive 1A OS=Mus musculus OX=10090 GN=Clns1a PE=1 SV=1
sp|Q9CWM4|PFD1_MOUSE	44.81	14	2	2	Acetylation (Protein N-term)	14255	Prefoldin subunit 1 OS=Mus musculus OX=10090 GN=Pfdn1 PE=1 SV=1
tr|Q9CQF7|Q9CQF7_MOUSE	44.81	14	2	2	Acetylation (Protein N-term)	14256	Prefoldin 1 OS=Mus musculus OX=10090 GN=Pfdn1 PE=1 SV=1
tr|Q8R3R9|Q8R3R9_MOUSE	44.81	14	2	2	Acetylation (Protein N-term)	14270	Prefoldin 1 OS=Mus musculus OX=10090 GN=Pfdn1 PE=2 SV=1
tr|Q8CEH4|Q8CEH4_MOUSE	44.81	20	2	2	Acetylation (Protein N-term)	9769	Uncharacterized protein (Fragment) OS=Mus musculus OX=10090 GN=Pfdn1 PE=2 SV=1
tr|Q3TLH6|Q3TLH6_MOUSE	42.34	16	2	2	Acetylation (K); Acetylation (Protein N-term); Amidation	14415	Uncharacterized protein OS=Mus musculus OX=10090 GN=Fabp5 PE=2 SV=1
sp|Q05816|FABP5_MOUSE	42.34	16	2	2	Acetylation (K); Acetylation (Protein N-term); Amidation	15137	Fatty acid-binding protein 5 OS=Mus musculus OX=10090 GN=Fabp5 PE=1 SV=3
tr|Q497I3|Q497I3_MOUSE	42.34	16	2	2	Acetylation (K); Acetylation (Protein N-term); Amidation	15137	Fatty acid binding protein 5 epidermal OS=Mus musculus OX=10090 GN=Fabp5 PE=1 SV=1
sp|Q9CR68|UCRI_MOUSE	41.91	21	2	2		29368	Cytochrome b-c1 complex subunit Rieske mitochondrial OS=Mus musculus OX=10090 GN=Uqcrfs1 PE=1 SV=1
tr|Q9JLE8|Q9JLE8_MOUSE	39.86	3	2	2		103802	GABA-A receptor epsilon-like subunit OS=Mus musculus OX=10090 GN=Gabre PE=2 SV=1
tr|Q9JLE7|Q9JLE7_MOUSE	39.86	3	2	2		104036	GABA-A receptor epsilon-like subunit OS=Mus musculus OX=10090 GN=Epsilon PE=3 SV=1
tr|A2AMW3|A2AMW3_MOUSE	38.2	9	2	2	Acetylation (N-term)	104508	Gamma-aminobutyric acid (GABA) A receptor subunit epsilon OS=Mus musculus OX=10090 GN=Gabre PE=3 SV=1
tr|A0A286YDF5|A0A286YDF5_MOUSE	36	0	2	0		234524	Myoferlin OS=Mus musculus OX=10090 GN=Myof PE=1 SV=1
tr|Q2I0J8|Q2I0J8_MOUSE	34.47	0	2	0		309141	VWF OS=Mus musculus OX=10090 GN=Vwf PE=2 SV=1
tr|Q2I0J7|Q2I0J7_MOUSE	34.47	0	2	0		309100	VWF OS=Mus musculus OX=10090 GN=Vwf PE=2 SV=1
tr|E9QPU1|E9QPU1_MOUSE	34.47	0	2	0		309154	von Willebrand factor OS=Mus musculus OX=10090 GN=Vwf PE=1 SV=2
sp|Q9D2F7|P210L_MOUSE	29.15	1	2	1		208698	Nuclear pore membrane glycoprotein 210-like OS=Mus musculus OX=10090 GN=Nup210l PE=1 SV=2
tr|Q3TSQ4|Q3TSQ4_MOUSE	28.16	1	2	0		120421	Adenylate cyclase OS=Mus musculus OX=10090 GN=Adcy4 PE=2 SV=1
tr|Q3UR61|Q3UR61_MOUSE	28.16	1	2	0		120350	Adenylate cyclase OS=Mus musculus OX=10090 GN=Adcy4 PE=2 SV=1
sp|Q7TN75|PEG10_MOUSE	55.58	2	1	1		109849	Retrotransposon-derived protein PEG10 OS=Mus musculus OX=10090 GN=Peg10 PE=1 SV=2
tr|E9Q3F7|E9Q3F7_MOUSE	55.58	2	1	1		115372	Retrotransposon-derived protein PEG10 OS=Mus musculus OX=10090 GN=Peg10 PE=1 SV=1
sp|P0C7L0|WIPF3_MOUSE	48.49	4	1	1		49453	WAS/WASL-interacting protein family member 3 OS=Mus musculus OX=10090 GN=Wipf3 PE=1 SV=1
tr|E9Q2D0|E9Q2D0_MOUSE	48.49	4	1	1		49256	WAS/WASL-interacting protein family member 3 OS=Mus musculus OX=10090 GN=Wipf3 PE=1 SV=1
tr|D3Z5R4|D3Z5R4_MOUSE	48.49	5	1	1		45138	WAS/WASL-interacting protein family member 3 OS=Mus musculus OX=10090 GN=Wipf3 PE=1 SV=1
tr|E9Q6A7|E9Q6A7_MOUSE	43.18	1	1	1		321597	Bromodomain PHD finger transcription factor OS=Mus musculus OX=10090 GN=Bptf PE=1 SV=1
tr|A2A655|A2A655_MOUSE	43.18	1	1	1		326775	Bromodomain PHD finger transcription factor OS=Mus musculus OX=10090 GN=Bptf PE=1 SV=1
tr|A2A654|A2A654_MOUSE	43.18	1	1	1		333227	Bromodomain PHD finger transcription factor OS=Mus musculus OX=10090 GN=Bptf PE=1 SV=1
tr|Q8C0W0|Q8C0W0_MOUSE	42.77	55	1	1	Acetylation (K); Acetylation (N-term)	9225	Thymosin beta 15b-like OS=Mus musculus OX=10090 GN=Tmsb15l PE=1 SV=1
tr|A2AF31|A2AF31_MOUSE	42.77	98	1	1	Acetylation (K); Acetylation (Protein N-term)	5247	Thymosin beta OS=Mus musculus OX=10090 GN=Tmsb15b2 PE=1 SV=1
sp|P48771|CX7A2_MOUSE	42.64	72	1	1		9291	Cytochrome c oxidase subunit 7A2 mitochondrial OS=Mus musculus OX=10090 GN=Cox7a2 PE=1 SV=2
sp|Q9D8B3|CHM4B_MOUSE	42.31	12	1	1	Acetylation (Protein N-term)	24936	Charged multivesicular body protein 4b OS=Mus musculus OX=10090 GN=Chmp4b PE=1 SV=2
sp|P84086|CPLX2_MOUSE	42.24	20	1	1	Acetylation (Protein N-term)	15394	Complexin-2 OS=Mus musculus OX=10090 GN=Cplx2 PE=1 SV=1
tr|Q4KL76|Q4KL76_MOUSE	41.86	22	1	1	Acetylation (Protein N-term)	10963	Heat shock protein 1 (Chaperonin 10) OS=Mus musculus OX=10090 GN=Hspe1 PE=1 SV=1
sp|Q64433|CH10_MOUSE	41.86	22	1	1	Acetylation (Protein N-term)	10963	10 kDa heat shock protein mitochondrial OS=Mus musculus OX=10090 GN=Hspe1 PE=1 SV=2
sp|P47212|GALA_MOUSE	40.6	23	1	1	Amidation	13471	Galanin peptides OS=Mus musculus OX=10090 GN=Gal PE=2 SV=1
tr|Q3V002|Q3V002_MOUSE	40.6	23	1	1	Amidation	13471	Galanin isoform CRA_b OS=Mus musculus OX=10090 GN=Gal PE=2 SV=1
sp|Q6ZWR6|SYNE1_MOUSE	40.39	0	1	0		1009946	Nesprin-1 OS=Mus musculus OX=10090 GN=Syne1 PE=1 SV=2
tr|A0A1L1STC6|A0A1L1STC6_MOUSE	40.39	0	1	0		1009943	Nesprin-1 OS=Mus musculus OX=10090 GN=Syne1 PE=1 SV=1
sp|Q8R5H6|WASF1_MOUSE	39.29	2	1	1		61509	Wiskott-Aldrich syndrome protein family member 1 OS=Mus musculus OX=10090 GN=Wasf1 PE=1 SV=2
sp|Q9D3P9|NEUT_MOUSE	39.21	8	1	1	Pyro-glu from Q	19608	Neurotensin/neuromedin N OS=Mus musculus OX=10090 GN=Nts PE=2 SV=1
tr|C6EQG9|C6EQG9_MOUSE	39.13	1	1	1		69677	ASL1/Amph fusion protein OS=Mus musculus OX=10090 PE=2 SV=1
sp|Q7TQF7|AMPH_MOUSE	39.13	1	1	1		75013	Amphiphysin OS=Mus musculus OX=10090 GN=Amph PE=1 SV=1
tr|A0A0G2JEG8|A0A0G2JEG8_MOUSE	39.13	1	1	1		75340	Amphiphysin OS=Mus musculus OX=10090 GN=Amph PE=1 SV=1
tr|Q9CQB4|Q9CQB4_MOUSE	38.4	21	1	1	Acetylation (Protein N-term)	13561	Cytochrome b-c1 complex subunit 7 OS=Mus musculus OX=10090 GN=Uqcrb PE=1 SV=1
sp|Q9D855|QCR7_MOUSE	38.4	21	1	1	Acetylation (Protein N-term)	13527	Cytochrome b-c1 complex subunit 7 OS=Mus musculus OX=10090 GN=Uqcrb PE=1 SV=3
sp|Q8C8T8|TSR2_MOUSE	38.37	9	1	1	Acetylation (Protein N-term)	20891	Pre-rRNA-processing protein TSR2 homolog OS=Mus musculus OX=10090 GN=Tsr2 PE=1 SV=1
tr|Z4YL87|Z4YL87_MOUSE	38.37	9	1	1	Acetylation (Protein N-term)	21022	Pre-rRNA-processing protein TSR2 homolog OS=Mus musculus OX=10090 GN=Tsr2 PE=1 SV=1
tr|H7BWY8|H7BWY8_MOUSE	38.37	9	1	1	Acetylation (Protein N-term)	21379	Pre-rRNA-processing protein TSR2 homolog OS=Mus musculus OX=10090 GN=Tsr2 PE=1 SV=1
tr|G3UWF3|G3UWF3_MOUSE	38.37	49	1	1	Acetylation (Protein N-term)	3874	Pre-rRNA-processing protein TSR2 homolog OS=Mus musculus OX=10090 GN=Tsr2 PE=1 SV=1
tr|Q8BTB6|Q8BTB6_MOUSE	37.97	42	1	1		4228	ATP synthase H+-transporting mitochondrial F1F0 complex subunit E OS=Mus musculus OX=10090 GN=Atp5k PE=1 SV=1
sp|Q06185|ATP5I_MOUSE	37.97	23	1	1		8236	ATP synthase subunit e mitochondrial OS=Mus musculus OX=10090 GN=Atp5me PE=1 SV=2
tr|Q5EBI8|Q5EBI8_MOUSE	37.97	23	1	1		8237	ATP synthase H+ transporting mitochondrial F1F0 complex subunit e OS=Mus musculus OX=10090 GN=Atp5k PE=2 SV=1
tr|Q3UEW2|Q3UEW2_MOUSE	37.86	4	1	1	Acetylation (K); Acetylation (Protein N-term)	43070	Uncharacterized protein OS=Mus musculus OX=10090 GN=Dmtn PE=2 SV=1
tr|Q3TUX3|Q3TUX3_MOUSE	36.81	11	1	1	Acetylation (Protein N-term)	26397	Proteasome subunit alpha type OS=Mus musculus OX=10090 GN=Psma5 PE=2 SV=1
sp|Q9Z2U1|PSA5_MOUSE	36.81	11	1	1	Acetylation (Protein N-term)	26411	Proteasome subunit alpha type-5 OS=Mus musculus OX=10090 GN=Psma5 PE=1 SV=1
tr|Q3TUI9|Q3TUI9_MOUSE	36.81	11	1	1	Acetylation (Protein N-term)	26411	Proteasome subunit alpha type OS=Mus musculus OX=10090 GN=Psma5 PE=2 SV=1
tr|Q3UPK6|Q3UPK6_MOUSE	36.81	11	1	1	Acetylation (Protein N-term)	26411	Proteasome subunit alpha type OS=Mus musculus OX=10090 GN=Psma5 PE=1 SV=1
sp|Q91W27|TIP39_MOUSE	36.58	24	1	1		11022	Tuberoinfundibular peptide of 39 residues OS=Mus musculus OX=10090 GN=Pth2 PE=1 SV=1
tr|A0A1B0GR43|A0A1B0GR43_MOUSE	36.58	21	1	1		12686	Tuberoinfundibular peptide of 39 residues OS=Mus musculus OX=10090 GN=Pth2 PE=4 SV=1
tr|D3Z4A4|D3Z4A4_MOUSE	36.56	20	1	1	Acetylation (Protein N-term)	15977	Peroxiredoxin-2 (Fragment) OS=Mus musculus OX=10090 GN=Prdx2 PE=1 SV=8
tr|Q5M9N9|Q5M9N9_MOUSE	36.56	15	1	1	Acetylation (Protein N-term)	21791	Prdx2 protein OS=Mus musculus OX=10090 GN=Prdx2 PE=2 SV=1
sp|Q61171|PRDX2_MOUSE	36.56	15	1	1	Acetylation (Protein N-term)	21779	Peroxiredoxin-2 OS=Mus musculus OX=10090 GN=Prdx2 PE=1 SV=3
sp|Q80TY5|VP13B_MOUSE	36.52	0	1	1	Amidation	444017	Vacuolar protein sorting-associated protein 13B OS=Mus musculus OX=10090 GN=Vps13b PE=1 SV=3
tr|E9Q704|E9Q704_MOUSE	36.19	1	1	1		97177	Peptidyl-glycine alpha-amidating monooxygenase OS=Mus musculus OX=10090 GN=Pam PE=1 SV=1
tr|F8VQA4|F8VQA4_MOUSE	36.19	1	1	1		108833	Peptidyl-glycine alpha-amidating monooxygenase OS=Mus musculus OX=10090 GN=Pam PE=1 SV=1
sp|P97467|AMD_MOUSE	36.19	1	1	1		108963	Peptidyl-glycine alpha-amidating monooxygenase OS=Mus musculus OX=10090 GN=Pam PE=1 SV=2
sp|Q9QZM0|UBQL2_MOUSE	36.12	3	1	1		67351	Ubiquilin-2 OS=Mus musculus OX=10090 GN=Ubqln2 PE=1 SV=2
sp|P10854|H2B1M_MOUSE	35.76	12	1	1		13936	Histone H2B type 1-M OS=Mus musculus OX=10090 GN=Hist1h2bm PE=1 SV=2
sp|Q64525|H2B2B_MOUSE	35.76	12	1	1		13920	Histone H2B type 2-B OS=Mus musculus OX=10090 GN=Hist2h2bb PE=1 SV=3
tr|B2RTK3|B2RTK3_MOUSE	35.76	12	1	1		13936	Histone H2B OS=Mus musculus OX=10090 GN=Hist1h2bm PE=1 SV=1
sp|Q64478|H2B1H_MOUSE	35.76	12	1	1		13920	Histone H2B type 1-H OS=Mus musculus OX=10090 GN=Hist1h2bh PE=1 SV=3
sp|Q6ZWY9|H2B1C_MOUSE	35.76	12	1	1		13906	Histone H2B type 1-C/E/G OS=Mus musculus OX=10090 GN=Hist1h2bc PE=1 SV=3
tr|Q543U0|Q543U0_MOUSE	34.65	14	1	1		10029	Myeloid/lymphoid or mixed-lineage leukemia (Trithorax homolog Drosophila); translocated to 11 isoform CRA_a OS=Mus musculus OX=10090 GN=Mllt11 PE=1 SV=1
sp|P97783|AF1Q_MOUSE	34.65	14	1	1		10029	Protein AF1q OS=Mus musculus OX=10090 GN=Mllt11 PE=1 SV=1
sp|Q9Z0V2|KCND2_MOUSE	34.41	2	1	1	Acetylation (Protein N-term)	70577	Potassium voltage-gated channel subfamily D member 2 OS=Mus musculus OX=10090 GN=Kcnd2 PE=1 SV=1
tr|Q3UH54|Q3UH54_MOUSE	34.41	2	1	1	Acetylation (Protein N-term)	71403	Potassium voltage-gated channel Shal-related family member 3 isoform CRA_a OS=Mus musculus OX=10090 GN=Kcnd3 PE=2 SV=1
tr|B2RUE0|B2RUE0_MOUSE	34.41	2	1	1	Acetylation (Protein N-term)	73462	Potassium voltage-gated channel Shal-related family member 3 OS=Mus musculus OX=10090 GN=Kcnd3 PE=2 SV=1
sp|Q9Z0V1|KCND3_MOUSE	34.41	2	1	1	Acetylation (Protein N-term)	73462	Potassium voltage-gated channel subfamily D member 3 OS=Mus musculus OX=10090 GN=Kcnd3 PE=1 SV=1
sp|Q91XV3|BASP1_MOUSE	34.15	26	1	1		22087	Brain acid soluble protein 1 OS=Mus musculus OX=10090 GN=Basp1 PE=1 SV=3
tr|A2RS68|A2RS68_MOUSE	34.01	3	1	1	Acetylation (Protein N-term)	51992	Small nuclear ribonucleoprotein 70 (U1) OS=Mus musculus OX=10090 GN=Snrnp70 PE=2 SV=1
sp|Q62376|RU17_MOUSE	34.01	3	1	1	Acetylation (Protein N-term)	51992	U1 small nuclear ribonucleoprotein 70 kDa OS=Mus musculus OX=10090 GN=Snrnp70 PE=1 SV=2
tr|A0A1B0GR69|A0A1B0GR69_MOUSE	34.01	12	1	1	Acetylation (Protein N-term)	12996	U1 small nuclear ribonucleoprotein 70 kDa (Fragment) OS=Mus musculus OX=10090 GN=Snrnp70 PE=1 SV=1
tr|Q6ZWP0|Q6ZWP0_MOUSE	34.01	8	1	1	Acetylation (Protein N-term)	19790	Snrnp70 protein OS=Mus musculus OX=10090 GN=Snrnp70 PE=2 SV=1
tr|A0A1B0GRR8|A0A1B0GRR8_MOUSE	34.01	8	1	1	Acetylation (Protein N-term)	20024	U1 small nuclear ribonucleoprotein 70 kDa (Fragment) OS=Mus musculus OX=10090 GN=Snrnp70 PE=1 SV=1
tr|Q9CR32|Q9CR32_MOUSE	34.01	5	1	1	Acetylation (Protein N-term)	29421	Uncharacterized protein (Fragment) OS=Mus musculus OX=10090 GN=Snrnp70 PE=2 SV=3
tr|A0A1B0GRV8|A0A1B0GRV8_MOUSE	34.01	12	1	1	Acetylation (Protein N-term)	13234	U1 small nuclear ribonucleoprotein 70 kDa OS=Mus musculus OX=10090 GN=Snrnp70 PE=1 SV=1
sp|A2AWL7|MGAP_MOUSE	33.62	0	1	0		328802	MAX gene-associated protein OS=Mus musculus OX=10090 GN=Mga PE=2 SV=1
tr|E9Q5A7|E9Q5A7_MOUSE	33.52	0	1	1		395438	Zinc finger homeobox protein 4 OS=Mus musculus OX=10090 GN=Zfhx4 PE=1 SV=1
tr|H3BLK8|H3BLK8_MOUSE	33.52	0	1	1		398058	Zinc finger homeobox protein 4 OS=Mus musculus OX=10090 GN=Zfhx4 PE=1 SV=1
sp|Q9JJN2|ZFHX4_MOUSE	33.52	0	1	1		392325	Zinc finger homeobox protein 4 OS=Mus musculus OX=10090 GN=Zfhx4 PE=1 SV=1
sp|P97393|RHG05_MOUSE	33.44	0	1	0		172112	Rho GTPase-activating protein 5 OS=Mus musculus OX=10090 GN=Arhgap5 PE=1 SV=2
tr|B9EKC3|B9EKC3_MOUSE	33.44	0	1	0		172443	Rho GTPase activating protein 5 OS=Mus musculus OX=10090 GN=Arhgap5 PE=2 SV=1
tr|E9PYT0|E9PYT0_MOUSE	33.44	0	1	0		172471	Rho GTPase-activating protein 5 OS=Mus musculus OX=10090 GN=Arhgap5 PE=1 SV=1
tr|A0A0A6YW06|A0A0A6YW06_MOUSE	33.39	3	1	1		83984	Protein enabled homolog OS=Mus musculus OX=10090 GN=Enah PE=1 SV=1
tr|E9QKQ9|E9QKQ9_MOUSE	33.39	3	1	1		84507	Protein enabled homolog OS=Mus musculus OX=10090 GN=Enah PE=1 SV=1
tr|J3QNM3|J3QNM3_MOUSE	33.39	3	1	1		84564	Protein enabled homolog OS=Mus musculus OX=10090 GN=Enah PE=1 SV=1
tr|E9QLZ9|E9QLZ9_MOUSE	33.39	3	1	1		86053	Protein enabled homolog OS=Mus musculus OX=10090 GN=Enah PE=1 SV=1
tr|A0A0A6YVZ6|A0A0A6YVZ6_MOUSE	33.39	12	1	1		24373	Protein enabled homolog (Fragment) OS=Mus musculus OX=10090 GN=Enah PE=1 SV=1
tr|A2AF33|A2AF33_MOUSE	33.21	98	1	1	Acetylation (K); Acetylation (Protein N-term); Amidation	5249	Thymosin beta OS=Mus musculus OX=10090 GN=Tmsb15b1 PE=1 SV=1
tr|F8WI37|F8WI37_MOUSE	33.11	0	1	0		540264	Histone-lysine N-methyltransferase 2C OS=Mus musculus OX=10090 GN=Kmt2c PE=1 SV=1
sp|E9PYL2|PRR12_MOUSE	33.1	0	1	0		211874	Proline-rich protein 12 OS=Mus musculus OX=10090 GN=Prr12 PE=1 SV=1
sp|Q4U2R1|HERC2_MOUSE	33.04	0	1	0		527462	E3 ubiquitin-protein ligase HERC2 OS=Mus musculus OX=10090 GN=Herc2 PE=1 SV=3
sp|Q8BRH4|KMT2C_MOUSE	32.8	0	1	0		540193	Histone-lysine N-methyltransferase 2C OS=Mus musculus OX=10090 GN=Kmt2c PE=1 SV=2
tr|Q3TR90|Q3TR90_MOUSE	32.72	10	1	1		19822	Uncharacterized protein OS=Mus musculus OX=10090 GN=Hdgfl3 PE=2 SV=1
sp|Q9JMG7|HDGR3_MOUSE	32.72	8	1	1		22431	Hepatoma-derived growth factor-related protein 3 OS=Mus musculus OX=10090 GN=Hdgfl3 PE=1 SV=2
sp|Q9D6V8|PAIP2_MOUSE	32.69	12	1	1		14700	Polyadenylate-binding protein-interacting protein 2 OS=Mus musculus OX=10090 GN=Paip2 PE=1 SV=1
tr|Q3TJ84|Q3TJ84_MOUSE	32.69	12	1	1		14776	Uncharacterized protein OS=Mus musculus OX=10090 GN=Paip2 PE=2 SV=1
tr|Q3U438|Q3U438_MOUSE	32.69	12	1	1		14749	Uncharacterized protein OS=Mus musculus OX=10090 GN=Paip2 PE=2 SV=1
sp|Q9CWZ7|SNAG_MOUSE	32.36	4	1	1	Acetylation (Protein N-term)	34732	Gamma-soluble NSF attachment protein OS=Mus musculus OX=10090 GN=Napg PE=1 SV=1
tr|Q8C1T5|Q8C1T5_MOUSE	32.36	4	1	1	Acetylation (Protein N-term)	34762	Uncharacterized protein OS=Mus musculus OX=10090 GN=Napg PE=2 SV=1
tr|D3Z4B2|D3Z4B2_MOUSE	32.36	3	1	1	Acetylation (Protein N-term)	39367	Gamma-soluble NSF attachment protein (Fragment) OS=Mus musculus OX=10090 GN=Napg PE=1 SV=1
sp|Q7TSK3|PCDH8_MOUSE	32.15	0	1	0		113259	Protocadherin-8 OS=Mus musculus OX=10090 GN=Pcdh8 PE=1 SV=1
tr|K3W4M2|K3W4M2_MOUSE	32.11	0	1	0		564903	Ryanodine receptor 1 OS=Mus musculus OX=10090 GN=Ryr1 PE=1 SV=1
sp|E9PZQ0|RYR1_MOUSE	32.11	0	1	0		565047	Ryanodine receptor 1 OS=Mus musculus OX=10090 GN=Ryr1 PE=1 SV=1
tr|A0A1L1SQG7|A0A1L1SQG7_MOUSE	32.11	0	1	0		568073	Ryanodine receptor 1 OS=Mus musculus OX=10090 GN=Ryr1 PE=1 SV=1
sp|P70670|NACAM_MOUSE	32.04	0	1	0		220497	Nascent polypeptide-associated complex subunit alpha muscle-specific form OS=Mus musculus OX=10090 GN=Naca PE=1 SV=2
tr|A9DA50|A9DA50_MOUSE	31.76	1	1	0		69832	Leucine-rich repeat and immunoglobulin-like domain-containing nogo receptor-interacting protein 1 OS=Mus musculus OX=10090 GN=Lingo1 PE=1 SV=1
sp|O89023|TPP1_MOUSE	30.56	2	1	1		61342	Tripeptidyl-peptidase 1 OS=Mus musculus OX=10090 GN=Tpp1 PE=1 SV=2
tr|Q3TDY6|Q3TDY6_MOUSE	30.56	2	1	1		61328	Uncharacterized protein OS=Mus musculus OX=10090 GN=Tpp1 PE=2 SV=1
tr|Q3U2Z6|Q3U2Z6_MOUSE	30.56	2	1	1		61282	Uncharacterized protein OS=Mus musculus OX=10090 GN=Tpp1 PE=2 SV=1
tr|Q8BNF3|Q8BNF3_MOUSE	30.56	3	1	1		34523	Tripeptidyl peptidase I isoform CRA_a OS=Mus musculus OX=10090 GN=Tpp1 PE=2 SV=1
sp|P11404|FABPH_MOUSE	30.55	8	1	1	Acetylation (Protein N-term)	14819	Fatty acid-binding protein heart OS=Mus musculus OX=10090 GN=Fabp3 PE=1 SV=5
tr|Q5EBJ0|Q5EBJ0_MOUSE	30.55	8	1	1	Acetylation (Protein N-term)	14819	Fatty acid binding protein 3 muscle and heart OS=Mus musculus OX=10090 GN=Fabp3 PE=1 SV=1
sp|Q8BME9|CBLN4_MOUSE	30.15	6	1	1		21609	Cerebellin-4 OS=Mus musculus OX=10090 GN=Cbln4 PE=1 SV=1
sp|Q9CRB6|TPPP3_MOUSE	29.69	12	1	1	Acetylation (Protein N-term)	18965	Tubulin polymerization-promoting protein family member 3 OS=Mus musculus OX=10090 GN=Tppp3 PE=1 SV=1
sp|Q6PB44|PTN23_MOUSE	28.77	0	1	0		185215	Tyrosine-protein phosphatase non-receptor type 23 OS=Mus musculus OX=10090 GN=Ptpn23 PE=1 SV=2
sp|A2AN08|UBR4_MOUSE	28.72	0	1	0		572298	E3 ubiquitin-protein ligase UBR4 OS=Mus musculus OX=10090 GN=Ubr4 PE=1 SV=1
tr|A2ARP8|A2ARP8_MOUSE	28.63	0	1	0		325886	Microtubule-associated protein 1A OS=Mus musculus OX=10090 GN=Map1a PE=1 SV=1
tr|Q6IR20|Q6IR20_MOUSE	28.15	1	1	0		74214	Solute carrier organic anion transporter family member OS=Mus musculus OX=10090 GN=Slco1a6 PE=2 SV=1
tr|E9PV45|E9PV45_MOUSE	28.07	0	1	0		294128	Ubiquitin carboxyl-terminal hydrolase 24 OS=Mus musculus OX=10090 GN=Usp24 PE=1 SV=1
tr|F8VPV0|F8VPV0_MOUSE	27.93	0	1	0		331337	Pericentrin OS=Mus musculus OX=10090 GN=Pcnt PE=1 SV=1
tr|Q80U10|Q80U10_MOUSE	27.93	0	1	0		216035	MKIAA0402 protein (Fragment) OS=Mus musculus OX=10090 GN=Pcnt PE=2 SV=2
tr|A0A1W2P737|A0A1W2P737_MOUSE	27.93	0	1	0		329465	Pericentrin OS=Mus musculus OX=10090 GN=Pcnt PE=1 SV=1
tr|A0A140LJB0|A0A140LJB0_MOUSE	27.81	0	1	0		154492	Espin OS=Mus musculus OX=10090 GN=Espn PE=1 SV=1
tr|E0CXS4|E0CXS4_MOUSE	27.76	1	1	1	Acetylation (N-term)	107648	Glutamate receptor-interacting protein 2 OS=Mus musculus OX=10090 GN=Grip2 PE=1 SV=1
sp|Q8BXR5|NALCN_MOUSE	27.74	0	1	0		200440	Sodium leak channel non-selective protein OS=Mus musculus OX=10090 GN=Nalcn PE=1 SV=2
sp|Q80U93|NU214_MOUSE	27.74	0	1	0		212977	Nuclear pore complex protein Nup214 OS=Mus musculus OX=10090 GN=Nup214 PE=1 SV=2
tr|Q8CHS9|Q8CHS9_MOUSE	27.74	0	1	0		153075	Nup214 protein OS=Mus musculus OX=10090 GN=Nup214 PE=2 SV=2
tr|Q155P7|Q155P7_MOUSE	27.71	0	1	0		342452	LEK1 OS=Mus musculus OX=10090 GN=Cenpf PE=1 SV=1
sp|P26361|CFTR_MOUSE	27.71	0	1	1		167869	Cystic fibrosis transmembrane conductance regulator OS=Mus musculus OX=10090 GN=Cftr PE=1 SV=2
sp|P70227|ITPR3_MOUSE	27.7	0	1	0		304273	Inositol 1 4 5-trisphosphate receptor type 3 OS=Mus musculus OX=10090 GN=Itpr3 PE=1 SV=3
sp|Q8CJH3|PLXB1_MOUSE	27.41	0	1	0		231374	Plexin-B1 OS=Mus musculus OX=10090 GN=Plxnb1 PE=1 SV=2
sp|A7M7C7|SKOR2_MOUSE	27.35	0	1	0		105616	SKI family transcriptional corepressor 2 OS=Mus musculus OX=10090 GN=Skor2 PE=1 SV=1
tr|G5E8K2|G5E8K2_MOUSE	27.34	0	1	1		211798	Ankyrin 3 epithelial isoform CRA_l OS=Mus musculus OX=10090 GN=Ank3 PE=1 SV=1
tr|G5E8K3|G5E8K3_MOUSE	27.34	0	1	1		211930	Ankyrin 3 epithelial isoform CRA_b OS=Mus musculus OX=10090 GN=Ank3 PE=1 SV=1
sp|G5E8K5|ANK3_MOUSE	27.34	0	1	1		214061	Ankyrin-3 OS=Mus musculus OX=10090 GN=Ank3 PE=1 SV=1
tr|S4R2S8|S4R2S8_MOUSE	27.34	0	1	1		216908	Ankyrin-3 OS=Mus musculus OX=10090 GN=Ank3 PE=1 SV=1
tr|S4R2K9|S4R2K9_MOUSE	27.34	0	1	1		284642	Ankyrin-3 (Fragment) OS=Mus musculus OX=10090 GN=Ank3 PE=1 SV=1
tr|A0A1W2P812|A0A1W2P812_MOUSE	27.34	0	1	1		191254	Ankyrin-3 OS=Mus musculus OX=10090 GN=Ank3 PE=1 SV=1
tr|S4R1S2|S4R1S2_MOUSE	27.34	0	1	1		197497	Ankyrin-3 OS=Mus musculus OX=10090 GN=Ank3 PE=1 SV=1
tr|W6PPR4|W6PPR4_MOUSE	27.34	0	1	1		473787	480-kDa ankyrinG OS=Mus musculus OX=10090 GN=Ank3 PE=4 SV=1
tr|W6PPA1|W6PPA1_MOUSE	27.34	0	1	1		284661	270-kDa ankyrinG OS=Mus musculus OX=10090 GN=Ank3 PE=4 SV=1
tr|Q3KPB0|Q3KPB0_MOUSE	27.07	2	1	0		35340	Olfactory receptor OS=Mus musculus OX=10090 GN=Olfr616 PE=2 SV=1
tr|Q8VH01|Q8VH01_MOUSE	27.07	2	1	0		35358	Olfactory receptor OS=Mus musculus OX=10090 GN=Olfr616 PE=2 SV=1
tr|E9QK20|E9QK20_MOUSE	26.58	0	1	0		223157	Voltage-dependent R-type calcium channel subunit alpha OS=Mus musculus OX=10090 GN=Cacna1e PE=1 SV=2
tr|A0A087WS83|A0A087WS83_MOUSE	26.58	0	1	0		257199	Voltage-dependent R-type calcium channel subunit alpha OS=Mus musculus OX=10090 GN=Cacna1e PE=1 SV=1
tr|O08614|O08614_MOUSE	26.57	0	1	0		392507	Cytoskeletal protein OS=Mus musculus OX=10090 GN=Utrn PE=2 SV=1
tr|E9Q6R7|E9Q6R7_MOUSE	26.57	0	1	0		392707	Utrophin OS=Mus musculus OX=10090 GN=Utrn PE=1 SV=1
tr|E9Q265|E9Q265_MOUSE	26.38	1	1	0		37841	Formylglycine-generating enzyme OS=Mus musculus OX=10090 GN=Sumf1 PE=1 SV=1
sp|P61620|S61A1_MOUSE	26.34	1	1	0		52265	Protein transport protein Sec61 subunit alpha isoform 1 OS=Mus musculus OX=10090 GN=Sec61a1 PE=1 SV=2
tr|Q3TJD0|Q3TJD0_MOUSE	26.34	1	1	0		52235	Uncharacterized protein OS=Mus musculus OX=10090 GN=Sec61a1 PE=2 SV=1
tr|E9PYH0|E9PYH0_MOUSE	26.27	0	1	0		366895	Versican core protein OS=Mus musculus OX=10090 GN=Vcan PE=1 SV=1
sp|Q9CQM5|TXD17_MOUSE	25.99	9	1	1	Acetylation (Protein N-term)	14015	Thioredoxin domain-containing protein 17 OS=Mus musculus OX=10090 GN=Txndc17 PE=1 SV=1
tr|E9Q2W7|E9Q2W7_MOUSE	24.39	7	1	1		13011	1-acyl-sn-glycerol-3-phosphate acyltransferase delta OS=Mus musculus OX=10090 GN=Agpat4 PE=1 SV=1
tr|Q8CF51|Q8CF51_MOUSE	23.86	23	1	1	Acetylation (Protein N-term)	8347	Uncharacterized protein OS=Mus musculus OX=10090 PE=2 SV=1
tr|Q3TFP0|Q3TFP0_MOUSE	23.86	9	1	1	Acetylation (Protein N-term)	22135	Serine/arginine-rich-splicing factor 10 OS=Mus musculus OX=10090 GN=Srsf10 PE=1 SV=1
tr|Q3UDH7|Q3UDH7_MOUSE	23.86	9	1	1	Acetylation (Protein N-term)	22137	Uncharacterized protein OS=Mus musculus OX=10090 GN=Srsf10 PE=2 SV=1
tr|Q3UA07|Q3UA07_MOUSE	23.86	9	1	1	Acetylation (Protein N-term)	22222	Uncharacterized protein OS=Mus musculus OX=10090 GN=Srsf10 PE=2 SV=1
tr|Q3UXS8|Q3UXS8_MOUSE	23.86	6	1	1	Acetylation (Protein N-term)	31227	Uncharacterized protein OS=Mus musculus OX=10090 GN=Srsf10 PE=2 SV=1
sp|Q9R0U0|SRS10_MOUSE	23.86	6	1	1	Acetylation (Protein N-term)	31301	Serine/arginine-rich splicing factor 10 OS=Mus musculus OX=10090 GN=Srsf10 PE=1 SV=2
tr|Q3UYX6|Q3UYX6_MOUSE	23.86	6	1	1	Acetylation (Protein N-term)	33158	Uncharacterized protein OS=Mus musculus OX=10090 GN=Srsf10 PE=2 SV=1
tr|Q8VF73|Q8VF73_MOUSE	23.12	3	1	1	Acetylation (K); Amidation; Half of a disulfide bridge	35314	Olfactory receptor OS=Mus musculus OX=10090 GN=Olfr994 PE=3 SV=1
tr|Q3UQU5|Q3UQU5_MOUSE	21.25	5	1	1	Acetylation (Protein N-term)	76149	Uncharacterized protein (Fragment) OS=Mus musculus OX=10090 GN=Sf3b2 PE=2 SV=1
tr|Q80W39|Q80W39_MOUSE	21.25	4	1	1	Acetylation (Protein N-term)	98184	Splicing factor 3b subunit 2 OS=Mus musculus OX=10090 GN=Sf3b2 PE=2 SV=1
tr|Q3UBH2|Q3UBH2_MOUSE	21.25	4	1	1	Acetylation (Protein N-term)	98257	Uncharacterized protein OS=Mus musculus OX=10090 GN=Sf3b2 PE=2 SV=1
tr|Q3UAI4|Q3UAI4_MOUSE	21.25	4	1	1	Acetylation (Protein N-term)	98190	Uncharacterized protein OS=Mus musculus OX=10090 GN=Sf3b2 PE=2 SV=1
tr|Q9CS24|Q9CS24_MOUSE	21.25	12	1	1	Acetylation (Protein N-term)	32250	Uncharacterized protein (Fragment) OS=Mus musculus OX=10090 GN=Sf3b2 PE=2 SV=1
tr|Q923T4|Q923T4_MOUSE	20.7	2	1	1	Pyro-glu from E	50205	Zinc finger protein ZFEND OS=Mus musculus OX=10090 GN=Zfp358 PE=2 SV=1
tr|E9Q8M1|E9Q8M1_MOUSE	20.7	2	1	1	Pyro-glu from E	59787	Zinc finger protein 358 OS=Mus musculus OX=10090 GN=Zfp358 PE=1 SV=1
tr|E9PXF8|E9PXF8_MOUSE	20.37	1	1	1	Acetylation (N-term)	210457	SET-binding factor 2 OS=Mus musculus OX=10090 GN=Sbf2 PE=1 SV=1

## Sheet: Periacqueductal Gray
Accession	-10lgP	Coverage (%)	#Peptides	#Unique	PTM	Avg. Mass	Description
sp|Q9QXV0|PCSK1_MOUSE	144.75	53	15	15	Amidation	27270	ProSAAS OS=Mus musculus OX=10090 GN=Pcsk1n PE=1 SV=2
sp|P17742|PPIA_MOUSE	120.52	75	10	9	Acetylation (Protein N-term); Pyro-glu from Q	17971	Peptidyl-prolyl cis-trans isomerase A OS=Mus musculus OX=10090 GN=Ppia PE=1 SV=2
tr|Q5SVY2|Q5SVY2_MOUSE	120.52	75	10	9	Acetylation (Protein N-term); Pyro-glu from Q	17971	Peptidyl-prolyl cis-trans isomerase OS=Mus musculus OX=10090 GN=Ppia PE=1 SV=1
sp|P22005|PENK_MOUSE	106.93	48	9	9	Amidation	31004	Proenkephalin-A OS=Mus musculus OX=10090 GN=Penk PE=1 SV=2
tr|Q3UXY8|Q3UXY8_MOUSE	106.93	58	9	9	Amidation	25871	Uncharacterized protein (Fragment) OS=Mus musculus OX=10090 GN=Penk PE=2 SV=1
sp|Q03517|SCG2_MOUSE	126.49	24	8	8	Phosphorylation (STY); Amidation	70644	Secretogranin-2 OS=Mus musculus OX=10090 GN=Scg2 PE=1 SV=1
tr|Q0VGU4|Q0VGU4_MOUSE	110.13	35	8	8	Phosphorylation (STY); Pyro-glu from Q; Amidation	68232	MCG18019 OS=Mus musculus OX=10090 GN=Vgf PE=1 SV=1
sp|P16014|SCG1_MOUSE	104.68	16	7	7	Phosphorylation (STY); Pyro-glu from Q; Amidation	77969	Secretogranin-1 OS=Mus musculus OX=10090 GN=Chgb PE=1 SV=2
tr|Q3TY66|Q3TY66_MOUSE	104.68	16	7	7	Phosphorylation (STY); Pyro-glu from Q; Amidation	77969	Chromogranin B OS=Mus musculus OX=10090 GN=Chgb PE=1 SV=1
tr|Q8BP91|Q8BP91_MOUSE	104.68	16	7	7	Phosphorylation (STY); Pyro-glu from Q; Amidation	77927	Uncharacterized protein OS=Mus musculus OX=10090 GN=Chgb PE=2 SV=1
sp|Q62361|TRH_MOUSE	92.16	38	4	4	Half of a disulfide bridge	29195	Pro-thyrotropin-releasing hormone OS=Mus musculus OX=10090 GN=Trh PE=2 SV=2
sp|P26339|CMGA_MOUSE	79.53	15	4	4	Amidation	51789	Chromogranin-A OS=Mus musculus OX=10090 GN=Chga PE=1 SV=1
tr|Q3UN28|Q3UN28_MOUSE	79.53	22	4	4	Amidation	35139	Uncharacterized protein OS=Mus musculus OX=10090 GN=Chga PE=2 SV=1
tr|D3Z1V4|D3Z1V4_MOUSE	70.98	31	4	4	Acetylation (Protein N-term)	23035	Phosphatidylethanolamine-binding protein 1 OS=Mus musculus OX=10090 GN=Pebp1 PE=1 SV=1
tr|D6RHS6|D6RHS6_MOUSE	70.98	48	4	4	Acetylation (Protein N-term)	14836	Phosphatidylethanolamine-binding protein 1 OS=Mus musculus OX=10090 GN=Pebp1 PE=1 SV=1
tr|Q3TGC5|Q3TGC5_MOUSE	70.98	35	4	4	Acetylation (Protein N-term)	20890	Uncharacterized protein OS=Mus musculus OX=10090 GN=Pebp1 PE=2 SV=1
sp|P70296|PEBP1_MOUSE	70.98	35	4	4	Acetylation (Protein N-term)	20830	Phosphatidylethanolamine-binding protein 1 OS=Mus musculus OX=10090 GN=Pebp1 PE=1 SV=3
tr|Q5EBQ2|Q5EBQ2_MOUSE	70.98	35	4	4	Acetylation (Protein N-term)	20830	MCG7941 isoform CRA_f OS=Mus musculus OX=10090 GN=Pebp1 PE=1 SV=1
tr|Q545F0|Q545F0_MOUSE	82.11	40	3	3		12504	MCG3124 isoform CRA_b OS=Mus musculus OX=10090 GN=Mif PE=1 SV=1
sp|P34884|MIF_MOUSE	82.11	40	3	3		12504	Macrophage migration inhibitory factor OS=Mus musculus OX=10090 GN=Mif PE=1 SV=2
sp|P41539|TKN1_MOUSE	69.28	31	3	3	Phosphorylation (STY)	15045	Protachykinin-1 OS=Mus musculus OX=10090 GN=Tac1 PE=2 SV=1
tr|Q149W7|Q149W7_MOUSE	69.28	31	3	3	Phosphorylation (STY)	15045	Tachykinin 1 OS=Mus musculus OX=10090 GN=Tac1 PE=2 SV=1
sp|P20065|TYB4_MOUSE	70.12	86	2	2	Oxidation (M); Acetylation (K); Acetylation (Protein N-term); Phosphorylation (STY); Amidation	5679	Thymosin beta-4 OS=Mus musculus OX=10090 GN=Tmsb4x PE=1 SV=1
tr|Q6ZWX2|Q6ZWX2_MOUSE	70.12	98	2	2	Oxidation (M); Acetylation (K); Acetylation (Protein N-term); Phosphorylation (STY); Amidation	5053	Thymosin beta OS=Mus musculus OX=10090 GN=Tmsb4x PE=2 SV=1
tr|Q545V6|Q545V6_MOUSE	64.96	54	2	2		12746	Somatostatin OS=Mus musculus OX=10090 GN=Sst PE=2 SV=1
sp|P60041|SMS_MOUSE	64.96	54	2	2		12746	Somatostatin OS=Mus musculus OX=10090 GN=Sst PE=3 SV=1
tr|A0A087WS46|A0A087WS46_MOUSE	64.43	8	2	2		20137	Eukaryotic translation elongation factor 1 beta 2 OS=Mus musculus OX=10090 GN=Eef1b2 PE=1 SV=1
sp|O70251|EF1B_MOUSE	64.42	6	2	2		24694	Elongation factor 1-beta OS=Mus musculus OX=10090 GN=Eef1b PE=1 SV=5
sp|P56388|CART_MOUSE	61.62	16	2	2		14285	Cocaine- and amphetamine-regulated transcript protein OS=Mus musculus OX=10090 GN=Cartpt PE=1 SV=2
tr|Q3TYM6|Q3TYM6_MOUSE	57.05	7	2	1	Phosphorylation (STY)	70796	Uncharacterized protein OS=Mus musculus OX=10090 GN=Pcsk2 PE=2 SV=1
tr|Q8BJT8|Q8BJT8_MOUSE	53.63	28	2	2		18764	Uncharacterized protein OS=Mus musculus OX=10090 GN=Adcyap1 PE=2 SV=1
sp|O70176|PACA_MOUSE	53.63	27	2	2		19381	Pituitary adenylate cyclase-activating polypeptide OS=Mus musculus OX=10090 GN=Adcyap1 PE=2 SV=1
tr|Q3UYH8|Q3UYH8_MOUSE	53.63	27	2	2		19381	Adenylate cyclase activating polypeptide 1 isoform CRA_a OS=Mus musculus OX=10090 GN=Adcyap1 PE=2 SV=1
sp|P10639|THIO_MOUSE	50.91	25	2	2		11675	Thioredoxin OS=Mus musculus OX=10090 GN=Txn PE=1 SV=3
sp|P17751|TPIS_MOUSE	45.84	18	2	2		32192	Triosephosphate isomerase OS=Mus musculus OX=10090 GN=Tpi1 PE=1 SV=4
tr|Q3TG58|Q3TG58_MOUSE	42.52	13	2	2		25186	Williams-Beuren syndrome chromosome region 1 homolog (Human) isoform CRA_b OS=Mus musculus OX=10090 GN=Eif4h PE=2 SV=1
tr|Q80U88|Q80U88_MOUSE	42.52	13	2	2		25470	MKIAA0038 protein (Fragment) OS=Mus musculus OX=10090 GN=mKIAA0038 PE=4 SV=3
sp|Q9WUK2|IF4H_MOUSE	42.52	12	2	2		27341	Eukaryotic translation initiation factor 4H OS=Mus musculus OX=10090 GN=Eif4h PE=1 SV=3
tr|Q3V244|Q3V244_MOUSE	42.52	12	2	2		27283	Uncharacterized protein OS=Mus musculus OX=10090 GN=Eif4h PE=2 SV=1
tr|Q564E5|Q564E5_MOUSE	42.52	12	2	2		27341	Williams-Beuren syndrome chromosome region 1 homolog (Human) isoform CRA_a OS=Mus musculus OX=10090 GN=Eif4h PE=2 SV=1
tr|O35852|O35852_MOUSE	57.35	9	1	1		28010	Preprodynorphin (Fragment) OS=Mus musculus OX=10090 GN=Pdyn PE=1 SV=1
sp|P63239|NEC1_MOUSE	52.41	3	1	1		84174	Neuroendocrine convertase 1 OS=Mus musculus OX=10090 GN=Pcsk1 PE=1 SV=1
tr|Q32MU0|Q32MU0_MOUSE	52.41	3	1	1		84174	Proprotein convertase subtilisin/kexin type 1 OS=Mus musculus OX=10090 GN=Pcsk1 PE=2 SV=1
tr|Q8BRQ2|Q8BRQ2_MOUSE	52.41	8	1	1		28127	Uncharacterized protein OS=Mus musculus OX=10090 PE=2 SV=1
tr|Q3TT48|Q3TT48_MOUSE	50.78	1	1	0		81873	Uncharacterized protein (Fragment) OS=Mus musculus OX=10090 GN=Pcsk2 PE=2 SV=1
sp|Q6ZWY8|TYB10_MOUSE	49.7	98	1	1	Oxidation (M); Acetylation (K); Acetylation (Protein N-term); Phosphorylation (STY)	5026	Thymosin beta-10 OS=Mus musculus OX=10090 GN=Tmsb10 PE=1 SV=3
tr|A6H6H4|A6H6H4_MOUSE	49.7	98	1	1	Oxidation (M); Acetylation (K); Acetylation (Protein N-term); Phosphorylation (STY)	5026	Thymosin beta OS=Mus musculus OX=10090 GN=Tmsb10 PE=1 SV=1
sp|P48771|CX7A2_MOUSE	47.72	72	1	1		9291	Cytochrome c oxidase subunit 7A2 mitochondrial OS=Mus musculus OX=10090 GN=Cox7a2 PE=1 SV=2
sp|Q9R0P9|UCHL1_MOUSE	46.95	13	1	1		24838	Ubiquitin carboxyl-terminal hydrolase isozyme L1 OS=Mus musculus OX=10090 GN=Uchl1 PE=1 SV=1
sp|P17665|COX7C_MOUSE	43.28	75	1	1		7333	Cytochrome c oxidase subunit 7C mitochondrial OS=Mus musculus OX=10090 GN=Cox7c PE=1 SV=1
sp|P57774|NPY_MOUSE	42.27	31	1	1		10874	Pro-neuropeptide Y OS=Mus musculus OX=10090 GN=Npy PE=1 SV=2
sp|Q9QY76|VAPB_MOUSE	40.78	11	1	1	Acetylation (Protein N-term)	26946	Vesicle-associated membrane protein-associated protein B OS=Mus musculus OX=10090 GN=Vapb PE=1 SV=3
tr|Q8BH80|Q8BH80_MOUSE	40.78	11	1	1	Acetylation (Protein N-term)	26918	Vesicle-associated membrane protein associated protein B and C OS=Mus musculus OX=10090 GN=Vapb PE=1 SV=1
sp|Q9QZH3|PPIE_MOUSE	40.51	3	1	0		33449	Peptidyl-prolyl cis-trans isomerase E OS=Mus musculus OX=10090 GN=Ppie PE=1 SV=2
sp|Q91XV3|BASP1_MOUSE	39.31	26	1	1	Amidation	22087	Brain acid soluble protein 1 OS=Mus musculus OX=10090 GN=Basp1 PE=1 SV=3
sp|Q06185|ATP5I_MOUSE	37.97	23	1	1		8236	ATP synthase subunit e mitochondrial OS=Mus musculus OX=10090 GN=Atp5me PE=1 SV=2
tr|Q8BTB6|Q8BTB6_MOUSE	37.97	42	1	1		4228	ATP synthase H+-transporting mitochondrial F1F0 complex subunit E OS=Mus musculus OX=10090 GN=Atp5k PE=1 SV=1
tr|Q5EBI8|Q5EBI8_MOUSE	37.97	23	1	1		8237	ATP synthase H+ transporting mitochondrial F1F0 complex subunit e OS=Mus musculus OX=10090 GN=Atp5k PE=2 SV=1
sp|Q9ERU9|RBP2_MOUSE	37.65	0	1	0		341122	E3 SUMO-protein ligase RanBP2 OS=Mus musculus OX=10090 GN=Ranbp2 PE=1 SV=2
sp|Q91ZZ3|SYUB_MOUSE	36.92	8	1	1	Acetylation (Protein N-term)	14052	Beta-synuclein OS=Mus musculus OX=10090 GN=Sncb PE=1 SV=1
sp|P56942|MCH_MOUSE	35.38	8	1	1	Amidation	18516	Pro-MCH OS=Mus musculus OX=10090 GN=Pmch PE=1 SV=2
tr|F6R8S6|F6R8S6_MOUSE	34.59	10	1	1		25976	Proline-rich AKT1 substrate 1 (Fragment) OS=Mus musculus OX=10090 GN=Akt1s1 PE=1 SV=9
tr|D3Z4R0|D3Z4R0_MOUSE	34.59	20	1	1		12831	Proline-rich AKT1 substrate 1 (Fragment) OS=Mus musculus OX=10090 GN=Akt1s1 PE=1 SV=1
tr|D3YWZ1|D3YWZ1_MOUSE	34.59	12	1	1		20225	Proline-rich AKT1 substrate 1 (Fragment) OS=Mus musculus OX=10090 GN=Akt1s1 PE=1 SV=1
sp|Q9D1F4|AKTS1_MOUSE	34.59	9	1	1		27483	Proline-rich AKT1 substrate 1 OS=Mus musculus OX=10090 GN=Akt1s1 PE=1 SV=1
tr|E9QKI5|E9QKI5_MOUSE	34.59	8	1	1		30133	Proline-rich AKT1 substrate 1 OS=Mus musculus OX=10090 GN=Akt1s1 PE=1 SV=1
tr|E9QKI4|E9QKI4_MOUSE	34.59	7	1	1		35582	Proline-rich AKT1 substrate 1 OS=Mus musculus OX=10090 GN=Akt1s1 PE=1 SV=1
tr|A0A0N4SUX5|A0A0N4SUX5_MOUSE	33.58	8	1	1		42680	Gamma-enolase OS=Mus musculus OX=10090 GN=Eno2 PE=1 SV=1
tr|Q545V3|Q545V3_MOUSE	33.58	7	1	1		47297	Enolase 2 gamma neuronal isoform CRA_a OS=Mus musculus OX=10090 GN=Eno2 PE=1 SV=1
sp|P17183|ENOG_MOUSE	33.58	7	1	1		47297	Gamma-enolase OS=Mus musculus OX=10090 GN=Eno2 PE=1 SV=2
tr|Q3UJ20|Q3UJ20_MOUSE	33.58	7	1	1		47331	Uncharacterized protein OS=Mus musculus OX=10090 GN=Eno2 PE=2 SV=1
tr|Q543U6|Q543U6_MOUSE	32.55	16	1	1		20884	Prepronociceptin OS=Mus musculus OX=10090 GN=Pnoc PE=2 SV=1
sp|Q64387|PNOC_MOUSE	32.55	16	1	1		20884	Prepronociceptin OS=Mus musculus OX=10090 GN=Pnoc PE=2 SV=1
tr|B7ZMX9|B7ZMX9_MOUSE	32.55	14	1	1		23659	Pnoc protein OS=Mus musculus OX=10090 GN=Pnoc PE=2 SV=1
tr|Q99NQ2|Q99NQ2_MOUSE	32.55	28	1	1		11489	Prepronociceptin (Fragment) OS=Mus musculus OX=10090 GN=Pnoc PE=4 SV=1
sp|Q9R171|CBLN1_MOUSE	32.54	8	1	1		21113	Cerebellin-1 OS=Mus musculus OX=10090 GN=Cbln1 PE=1 SV=1
tr|Q3TSS3|Q3TSS3_MOUSE	32.54	9	1	1		19343	Uncharacterized protein (Fragment) OS=Mus musculus OX=10090 GN=Cbln1 PE=2 SV=1
tr|Q80W16|Q80W16_MOUSE	32.54	9	1	1		19975	Cbln1 protein (Fragment) OS=Mus musculus OX=10090 GN=Cbln1 PE=2 SV=1
tr|Q7TNF5|Q7TNF5_MOUSE	32.54	8	1	1		21113	Cbln1 protein OS=Mus musculus OX=10090 GN=Cbln1 PE=1 SV=2
tr|E9QQ05|E9QQ05_MOUSE	31.85	3	1	1		88842	Clathrin coat assembly protein AP180 OS=Mus musculus OX=10090 GN=Snap91 PE=1 SV=2
tr|E9QLK9|E9QLK9_MOUSE	31.85	3	1	1		91864	Clathrin coat assembly protein AP180 OS=Mus musculus OX=10090 GN=Snap91 PE=1 SV=2
tr|Q8CHE0|Q8CHE0_MOUSE	31.85	5	1	1		59031	MKIAA0656 protein (Fragment) OS=Mus musculus OX=10090 GN=Snap91 PE=2 SV=1
tr|Q7TT20|Q7TT20_MOUSE	31.85	5	1	1		60839	Snap91 protein OS=Mus musculus OX=10090 GN=Snap91 PE=2 SV=1
sp|Q61548|AP180_MOUSE	31.85	3	1	1		91851	Clathrin coat assembly protein AP180 OS=Mus musculus OX=10090 GN=Snap91 PE=1 SV=1
tr|E9Q9A3|E9Q9A3_MOUSE	31.85	3	1	1		86056	Clathrin coat assembly protein AP180 OS=Mus musculus OX=10090 GN=Snap91 PE=1 SV=2
tr|Q3UI39|Q3UI39_MOUSE	31.85	3	1	1		86066	Uncharacterized protein OS=Mus musculus OX=10090 GN=Snap91 PE=2 SV=1
tr|E9Q704|E9Q704_MOUSE	31.5	1	1	1		97177	Peptidyl-glycine alpha-amidating monooxygenase OS=Mus musculus OX=10090 GN=Pam PE=1 SV=1
tr|F8VQA4|F8VQA4_MOUSE	31.5	1	1	1		108833	Peptidyl-glycine alpha-amidating monooxygenase OS=Mus musculus OX=10090 GN=Pam PE=1 SV=1
sp|P97467|AMD_MOUSE	31.5	1	1	1		108963	Peptidyl-glycine alpha-amidating monooxygenase OS=Mus musculus OX=10090 GN=Pam PE=1 SV=2
tr|Q8BQ31|Q8BQ31_MOUSE	31.5	2	1	1		41096	Uncharacterized protein (Fragment) OS=Mus musculus OX=10090 GN=Pam PE=2 SV=1
sp|P56391|CX6B1_MOUSE	30.59	13	1	1	Acetylation (Protein N-term)	10071	Cytochrome c oxidase subunit 6B1 OS=Mus musculus OX=10090 GN=Cox6b1 PE=1 SV=2
sp|P97450|ATP5J_MOUSE	29.88	10	1	1		12496	ATP synthase-coupling factor 6 mitochondrial OS=Mus musculus OX=10090 GN=Atp5pf PE=1 SV=1
sp|Q9D3P9|NEUT_MOUSE	28.82	8	1	1	Pyro-glu from Q	19608	Neurotensin/neuromedin N OS=Mus musculus OX=10090 GN=Nts PE=2 SV=1
sp|P23927|CRYAB_MOUSE	27.24	22	1	1		20069	Alpha-crystallin B chain OS=Mus musculus OX=10090 GN=Cryab PE=1 SV=2
tr|Q52L78|Q52L78_MOUSE	27.24	22	1	1		20069	Cryab protein OS=Mus musculus OX=10090 GN=Cryab PE=1 SV=1
tr|Q8CEH4|Q8CEH4_MOUSE	24.41	18	1	1	Acetylation (Protein N-term)	9769	Uncharacterized protein (Fragment) OS=Mus musculus OX=10090 GN=Pfdn1 PE=2 SV=1
tr|Q9CQF7|Q9CQF7_MOUSE	24.41	12	1	1	Acetylation (Protein N-term)	14256	Prefoldin 1 OS=Mus musculus OX=10090 GN=Pfdn1 PE=1 SV=1
tr|Q8R3R9|Q8R3R9_MOUSE	24.41	12	1	1	Acetylation (Protein N-term)	14270	Prefoldin 1 OS=Mus musculus OX=10090 GN=Pfdn1 PE=2 SV=1
sp|Q9CWM4|PFD1_MOUSE	24.41	12	1	1	Acetylation (Protein N-term)	14255	Prefoldin subunit 1 OS=Mus musculus OX=10090 GN=Pfdn1 PE=1 SV=1

## Sheet: Rostroventral Medulla
Accession	-10lgP	Coverage (%)	#Peptides	#Unique	PTM	Avg. Mass	Description
sp|Q9QXV0|PCSK1_MOUSE	119.33	50	10	10	Amidation	27270	ProSAAS OS=Mus musculus OX=10090 GN=Pcsk1n PE=1 SV=2
sp|P17742|PPIA_MOUSE	113.93	46	10	9	Acetylation (Protein N-term); Pyro-glu from Q	17971	Peptidyl-prolyl cis-trans isomerase A OS=Mus musculus OX=10090 GN=Ppia PE=1 SV=2
tr|Q5SVY2|Q5SVY2_MOUSE	113.93	46	10	9	Acetylation (Protein N-term); Pyro-glu from Q	17971	Peptidyl-prolyl cis-trans isomerase OS=Mus musculus OX=10090 GN=Ppia PE=1 SV=1
tr|Q3UXY8|Q3UXY8_MOUSE	103.42	48	8	8		25871	Uncharacterized protein (Fragment) OS=Mus musculus OX=10090 GN=Penk PE=2 SV=1
sp|P22005|PENK_MOUSE	103.42	40	8	8		31004	Proenkephalin-A OS=Mus musculus OX=10090 GN=Penk PE=1 SV=2
tr|Q0VGU4|Q0VGU4_MOUSE	92.31	34	8	8	Pyro-glu from Q; Amidation	68232	MCG18019 OS=Mus musculus OX=10090 GN=Vgf PE=1 SV=1
sp|Q03517|SCG2_MOUSE	106.5	24	7	7	Phosphorylation (STY); Amidation	70644	Secretogranin-2 OS=Mus musculus OX=10090 GN=Scg2 PE=1 SV=1
tr|Q4W8U9|Q4W8U9_MOUSE	106.5	25	7	7	Phosphorylation (STY); Amidation	66366	Scg2 protein OS=Mus musculus OX=10090 GN=Scg2 PE=1 SV=1
tr|Q3TY66|Q3TY66_MOUSE	101.53	17	7	7		77969	Chromogranin B OS=Mus musculus OX=10090 GN=Chgb PE=1 SV=1
sp|P16014|SCG1_MOUSE	101.53	17	7	7		77969	Secretogranin-1 OS=Mus musculus OX=10090 GN=Chgb PE=1 SV=2
sp|P70296|PEBP1_MOUSE	96.38	35	6	6	Acetylation (Protein N-term); Half of a disulfide bridge	20830	Phosphatidylethanolamine-binding protein 1 OS=Mus musculus OX=10090 GN=Pebp1 PE=1 SV=3
tr|Q3TGC5|Q3TGC5_MOUSE	96.38	35	6	6	Acetylation (Protein N-term); Half of a disulfide bridge	20890	Uncharacterized protein OS=Mus musculus OX=10090 GN=Pebp1 PE=2 SV=1
tr|Q5EBQ2|Q5EBQ2_MOUSE	96.38	35	6	6	Acetylation (Protein N-term); Half of a disulfide bridge	20830	MCG7941 isoform CRA_f OS=Mus musculus OX=10090 GN=Pebp1 PE=1 SV=1
tr|D3Z1V4|D3Z1V4_MOUSE	96.38	32	6	6	Acetylation (Protein N-term); Half of a disulfide bridge	23035	Phosphatidylethanolamine-binding protein 1 OS=Mus musculus OX=10090 GN=Pebp1 PE=1 SV=1
sp|P20065|TYB4_MOUSE	87.69	86	4	4	Oxidation (M); Acetylation (K); Acetylation (Protein N-term); Phosphorylation (STY); Amidation	5679	Thymosin beta-4 OS=Mus musculus OX=10090 GN=Tmsb4x PE=1 SV=1
tr|Q6ZWX2|Q6ZWX2_MOUSE	87.69	98	4	4	Oxidation (M); Acetylation (K); Acetylation (Protein N-term); Phosphorylation (STY); Amidation	5053	Thymosin beta OS=Mus musculus OX=10090 GN=Tmsb4x PE=2 SV=1
sp|Q6ZWY8|TYB10_MOUSE	85.96	98	4	3	Oxidation (M); Acetylation (K); Acetylation (Protein N-term); Phosphorylation (STY)	5026	Thymosin beta-10 OS=Mus musculus OX=10090 GN=Tmsb10 PE=1 SV=3
tr|A6H6H4|A6H6H4_MOUSE	85.96	98	4	3	Oxidation (M); Acetylation (K); Acetylation (Protein N-term); Phosphorylation (STY)	5026	Thymosin beta OS=Mus musculus OX=10090 GN=Tmsb10 PE=1 SV=1
tr|F6ZIA4|F6ZIA4_MOUSE	65.61	24	4	4	Acetylation (K); Acetylation (N-term)	17109	Myelin basic protein (Fragment) OS=Mus musculus OX=10090 GN=Mbp PE=1 SV=1
tr|F6VME3|F6VME3_MOUSE	65.61	19	4	4	Acetylation (K); Acetylation (N-term)	20948	Myelin basic protein (Fragment) OS=Mus musculus OX=10090 GN=Mbp PE=1 SV=1
tr|F7A0B0|F7A0B0_MOUSE	65.61	19	4	4	Acetylation (K); Acetylation (N-term)	21358	Myelin basic protein (Fragment) OS=Mus musculus OX=10090 GN=Mbp PE=1 SV=1
tr|F6RT34|F6RT34_MOUSE	65.61	17	4	4	Acetylation (K); Acetylation (N-term)	23205	Myelin basic protein (Fragment) OS=Mus musculus OX=10090 GN=Mbp PE=1 SV=1
tr|Q09J72|Q09J72_MOUSE	65.61	30	4	4	Acetylation (K); Acetylation (N-term)	13815	Myelin basic protein (Fragment) OS=Mus musculus OX=10090 GN=Mbp PE=2 SV=1
tr|Q3UGF3|Q3UGF3_MOUSE	65.61	29	4	4	Acetylation (K); Acetylation (N-term)	14211	Uncharacterized protein OS=Mus musculus OX=10090 GN=Mbp PE=2 SV=1
tr|F6RWW8|F6RWW8_MOUSE	65.61	25	4	4	Acetylation (K); Acetylation (N-term)	16487	Myelin basic protein (Fragment) OS=Mus musculus OX=10090 GN=Mbp PE=1 SV=1
tr|Q542T4|Q542T4_MOUSE	65.61	24	4	4	Acetylation (K); Acetylation (N-term)	17225	Uncharacterized protein OS=Mus musculus OX=10090 GN=Mbp PE=2 SV=1
tr|F6TYB7|F6TYB7_MOUSE	65.61	19	4	4	Acetylation (K); Acetylation (N-term)	21188	Myelin basic protein (Fragment) OS=Mus musculus OX=10090 GN=Mbp PE=1 SV=1
tr|Q5D096|Q5D096_MOUSE	65.61	19	4	4	Acetylation (K); Acetylation (N-term)	21004	Myelin basic protein OS=Mus musculus OX=10090 GN=Mbp PE=2 SV=1
sp|P04370|MBP_MOUSE	65.61	15	4	4	Acetylation (K); Acetylation (N-term)	27168	Myelin basic protein OS=Mus musculus OX=10090 GN=Mbp PE=1 SV=2
sp|P41539|TKN1_MOUSE	65.81	26	3	3	Amidation	15045	Protachykinin-1 OS=Mus musculus OX=10090 GN=Tac1 PE=2 SV=1
tr|Q149W7|Q149W7_MOUSE	65.81	26	3	3	Amidation	15045	Tachykinin 1 OS=Mus musculus OX=10090 GN=Tac1 PE=2 SV=1
tr|Q545F0|Q545F0_MOUSE	73.5	23	2	2		12504	MCG3124 isoform CRA_b OS=Mus musculus OX=10090 GN=Mif PE=1 SV=1
sp|P34884|MIF_MOUSE	73.5	23	2	2		12504	Macrophage migration inhibitory factor OS=Mus musculus OX=10090 GN=Mif PE=1 SV=2
sp|P01193|COLI_MOUSE	57.69	28	2	2	Acetylation (N-term)	26707	Pro-opiomelanocortin OS=Mus musculus OX=10090 GN=Pomc PE=1 SV=1
sp|P26339|CMGA_MOUSE	57.08	10	2	2	Amidation	51789	Chromogranin-A OS=Mus musculus OX=10090 GN=Chga PE=1 SV=1
tr|Q3UN28|Q3UN28_MOUSE	57.08	14	2	2	Amidation	35139	Uncharacterized protein OS=Mus musculus OX=10090 GN=Chga PE=2 SV=1
sp|Q9R171|CBLN1_MOUSE	53.8	8	2	2		21113	Cerebellin-1 OS=Mus musculus OX=10090 GN=Cbln1 PE=1 SV=1
tr|Q7TNF5|Q7TNF5_MOUSE	53.8	8	2	2		21113	Cbln1 protein OS=Mus musculus OX=10090 GN=Cbln1 PE=1 SV=2
tr|Q80W16|Q80W16_MOUSE	53.8	9	2	2		19975	Cbln1 protein (Fragment) OS=Mus musculus OX=10090 GN=Cbln1 PE=2 SV=1
tr|Q3TSS3|Q3TSS3_MOUSE	53.8	9	2	2		19343	Uncharacterized protein (Fragment) OS=Mus musculus OX=10090 GN=Cbln1 PE=2 SV=1
sp|Q62361|TRH_MOUSE	51.07	20	2	2		29195	Pro-thyrotropin-releasing hormone OS=Mus musculus OX=10090 GN=Trh PE=2 SV=2
sp|P18242|CATD_MOUSE	49.23	8	2	2		44954	Cathepsin D OS=Mus musculus OX=10090 GN=Ctsd PE=1 SV=1
tr|Q3TIR0|Q3TIR0_MOUSE	49.23	8	2	2		44860	Uncharacterized protein OS=Mus musculus OX=10090 GN=Ctsd PE=2 SV=1
tr|Q3TWL1|Q3TWL1_MOUSE	49.23	10	2	2		36753	Uncharacterized protein (Fragment) OS=Mus musculus OX=10090 GN=Ctsd PE=2 SV=1
tr|Q3U7I9|Q3U7I9_MOUSE	49.23	8	2	2		44314	Uncharacterized protein OS=Mus musculus OX=10090 GN=Ctsd PE=2 SV=1
tr|F8WIR1|F8WIR1_MOUSE	49.23	8	2	2		44215	Cathepsin D OS=Mus musculus OX=10090 GN=Ctsd PE=1 SV=2
tr|Q3TWR6|Q3TWR6_MOUSE	49.23	8	2	2		44972	Uncharacterized protein OS=Mus musculus OX=10090 GN=Ctsd PE=2 SV=1
tr|Q3TJN3|Q3TJN3_MOUSE	49.23	8	2	2		44942	Uncharacterized protein OS=Mus musculus OX=10090 GN=Ctsd PE=2 SV=1
tr|Q3U8W5|Q3U8W5_MOUSE	49.23	8	2	2		44990	Uncharacterized protein OS=Mus musculus OX=10090 GN=Ctsd PE=2 SV=1
tr|Q3UC89|Q3UC89_MOUSE	49.23	8	2	2		45021	Uncharacterized protein OS=Mus musculus OX=10090 GN=Ctsd PE=2 SV=1
tr|Q3UCW4|Q3UCW4_MOUSE	49.23	8	2	2		44924	Uncharacterized protein OS=Mus musculus OX=10090 GN=Ctsd PE=2 SV=1
tr|Q3UCD9|Q3UCD9_MOUSE	49.23	8	2	2		44954	Cathepsin D isoform CRA_a OS=Mus musculus OX=10090 GN=Ctsd PE=1 SV=1
tr|Q3TXL5|Q3TXL5_MOUSE	49.23	8	2	2		44927	Uncharacterized protein OS=Mus musculus OX=10090 GN=Ctsd PE=2 SV=1
tr|Q3U7P0|Q3U7P0_MOUSE	49.23	8	2	2		44964	Uncharacterized protein OS=Mus musculus OX=10090 GN=Ctsd PE=2 SV=1
tr|Q3TWD0|Q3TWD0_MOUSE	49.23	8	2	2		44928	Uncharacterized protein OS=Mus musculus OX=10090 GN=Ctsd PE=2 SV=1
sp|Q05816|FABP5_MOUSE	43.97	20	2	2	Acetylation (Protein N-term)	15137	Fatty acid-binding protein 5 OS=Mus musculus OX=10090 GN=Fabp5 PE=1 SV=3
tr|Q497I3|Q497I3_MOUSE	43.97	20	2	2	Acetylation (Protein N-term)	15137	Fatty acid binding protein 5 epidermal OS=Mus musculus OX=10090 GN=Fabp5 PE=1 SV=1
tr|G3UZJ4|G3UZJ4_MOUSE	43.39	15	2	2		17253	Peroxiredoxin-5 mitochondrial OS=Mus musculus OX=10090 GN=Prdx5 PE=1 SV=1
tr|Q3UWS9|Q3UWS9_MOUSE	43.39	13	2	2		20713	Uncharacterized protein (Fragment) OS=Mus musculus OX=10090 GN=Prdx5 PE=2 SV=1
tr|Q3U7H9|Q3U7H9_MOUSE	43.39	12	2	2		21654	Uncharacterized protein (Fragment) OS=Mus musculus OX=10090 GN=Prdx5 PE=2 SV=1
sp|P99029|PRDX5_MOUSE	43.39	12	2	2		21897	Peroxiredoxin-5 mitochondrial OS=Mus musculus OX=10090 GN=Prdx5 PE=1 SV=2
tr|Q8R0E8|Q8R0E8_MOUSE	35.32	5	2	2	Amidation	82434	Sodium/potassium-transporting ATPase subunit alpha (Fragment) OS=Mus musculus OX=10090 GN=Atp1a3 PE=2 SV=1
tr|A0A0G2JGX4|A0A0G2JGX4_MOUSE	35.32	4	2	2	Amidation	112988	Sodium/potassium-transporting ATPase subunit alpha OS=Mus musculus OX=10090 GN=Atp1a3 PE=1 SV=1
sp|Q6PIC6|AT1A3_MOUSE	35.32	4	2	2	Amidation	111691	Sodium/potassium-transporting ATPase subunit alpha-3 OS=Mus musculus OX=10090 GN=Atp1a3 PE=1 SV=1
tr|Q545V6|Q545V6_MOUSE	46.75	54	1	1		12746	Somatostatin OS=Mus musculus OX=10090 GN=Sst PE=2 SV=1
sp|P60041|SMS_MOUSE	46.75	54	1	1		12746	Somatostatin OS=Mus musculus OX=10090 GN=Sst PE=3 SV=1
tr|A0A087WS46|A0A087WS46_MOUSE	44.74	8	1	0		20137	Eukaryotic translation elongation factor 1 beta 2 OS=Mus musculus OX=10090 GN=Eef1b2 PE=1 SV=1
sp|O70251|EF1B_MOUSE	44.64	6	1	0		24694	Elongation factor 1-beta OS=Mus musculus OX=10090 GN=Eef1b PE=1 SV=5
sp|P17665|COX7C_MOUSE	44.45	75	1	1		7333	Cytochrome c oxidase subunit 7C mitochondrial OS=Mus musculus OX=10090 GN=Cox7c PE=1 SV=1
sp|P0DP28|CALM3_MOUSE	43.1	13	1	1	Acetylation (Protein N-term)	16838	Calmodulin-3 OS=Mus musculus OX=10090 GN=Calm3 PE=1 SV=1
sp|P0DP26|CALM1_MOUSE	43.1	13	1	1	Acetylation (Protein N-term)	16838	Calmodulin-1 OS=Mus musculus OX=10090 GN=Calm1 PE=1 SV=1
sp|P0DP27|CALM2_MOUSE	43.1	13	1	1	Acetylation (Protein N-term)	16838	Calmodulin-2 OS=Mus musculus OX=10090 GN=Calm2 PE=1 SV=1
tr|Q3UKW2|Q3UKW2_MOUSE	43.1	10	1	1	Acetylation (N-term)	21560	Calmodulin-1 OS=Mus musculus OX=10090 GN=Calm1 PE=1 SV=1
tr|A0A0N4SVF0|A0A0N4SVF0_MOUSE	41.86	39	1	0	Acetylation (Protein N-term)	7279	Thymosin beta-10 OS=Mus musculus OX=10090 GN=Tmsb10 PE=1 SV=1
tr|A2AF31|A2AF31_MOUSE	40.91	98	1	1	Acetylation (K); Acetylation (Protein N-term); Amidation	5247	Thymosin beta OS=Mus musculus OX=10090 GN=Tmsb15b2 PE=1 SV=1
tr|Q8C0W0|Q8C0W0_MOUSE	40.91	55	1	1	Acetylation (K); Acetylation (N-term); Amidation	9225	Thymosin beta 15b-like OS=Mus musculus OX=10090 GN=Tmsb15l PE=1 SV=1
sp|P48771|CX7A2_MOUSE	40.12	72	1	1		9291	Cytochrome c oxidase subunit 7A2 mitochondrial OS=Mus musculus OX=10090 GN=Cox7a2 PE=1 SV=2
sp|Q9R0P9|UCHL1_MOUSE	36.83	13	1	1		24838	Ubiquitin carboxyl-terminal hydrolase isozyme L1 OS=Mus musculus OX=10090 GN=Uchl1 PE=1 SV=1
sp|P17751|TPIS_MOUSE	36.47	9	1	1		32192	Triosephosphate isomerase OS=Mus musculus OX=10090 GN=Tpi1 PE=1 SV=4
tr|H7BXC3|H7BXC3_MOUSE	36.47	17	1	1		17997	Triosephosphate isomerase OS=Mus musculus OX=10090 GN=Tpi1 PE=1 SV=1
sp|Q9ERU9|RBP2_MOUSE	35.74	0	1	0		341122	E3 SUMO-protein ligase RanBP2 OS=Mus musculus OX=10090 GN=Ranbp2 PE=1 SV=2
sp|Q99LX8|OST4_MOUSE	35.41	100	1	1		4193	Dolichyl-diphosphooligosaccharide--protein glycosyltransferase subunit 4 OS=Mus musculus OX=10090 GN=Ost4 PE=3 SV=1
sp|Q8C8T8|TSR2_MOUSE	35.39	9	1	1	Acetylation (Protein N-term)	20891	Pre-rRNA-processing protein TSR2 homolog OS=Mus musculus OX=10090 GN=Tsr2 PE=1 SV=1
tr|Z4YL87|Z4YL87_MOUSE	35.39	9	1	1	Acetylation (Protein N-term)	21022	Pre-rRNA-processing protein TSR2 homolog OS=Mus musculus OX=10090 GN=Tsr2 PE=1 SV=1
tr|H7BWY8|H7BWY8_MOUSE	35.39	9	1	1	Acetylation (Protein N-term)	21379	Pre-rRNA-processing protein TSR2 homolog OS=Mus musculus OX=10090 GN=Tsr2 PE=1 SV=1
tr|G3UWF3|G3UWF3_MOUSE	35.39	49	1	1	Acetylation (Protein N-term)	3874	Pre-rRNA-processing protein TSR2 homolog OS=Mus musculus OX=10090 GN=Tsr2 PE=1 SV=1
sp|P56391|CX6B1_MOUSE	34.77	13	1	1	Acetylation (Protein N-term)	10071	Cytochrome c oxidase subunit 6B1 OS=Mus musculus OX=10090 GN=Cox6b1 PE=1 SV=2
sp|Q91ZZ3|SYUB_MOUSE	32.51	8	1	1	Acetylation (Protein N-term)	14052	Beta-synuclein OS=Mus musculus OX=10090 GN=Sncb PE=1 SV=1
sp|Q9D6F9|TBB4A_MOUSE	32.05	2	1	1		49586	Tubulin beta-4A chain OS=Mus musculus OX=10090 GN=Tubb4a PE=1 SV=3
sp|P68372|TBB4B_MOUSE	32.05	2	1	1		49831	Tubulin beta-4B chain OS=Mus musculus OX=10090 GN=Tubb4b PE=1 SV=1
sp|P10605|CATB_MOUSE	31.83	4	1	1		37280	Cathepsin B OS=Mus musculus OX=10090 GN=Ctsb PE=1 SV=2
tr|Q3TC17|Q3TC17_MOUSE	31.83	4	1	1		37266	Uncharacterized protein OS=Mus musculus OX=10090 GN=Ctsb PE=2 SV=1
tr|Q3TVS6|Q3TVS6_MOUSE	31.83	4	1	1		37320	Uncharacterized protein OS=Mus musculus OX=10090 GN=Ctsb PE=2 SV=1
sp|Q8BME9|CBLN4_MOUSE	31.37	6	1	1		21609	Cerebellin-4 OS=Mus musculus OX=10090 GN=Cbln4 PE=1 SV=1
sp|Q8BH93|MISSL_MOUSE	30.99	7	1	1		23885	MAPK-interacting and spindle-stabilizing protein-like OS=Mus musculus OX=10090 GN=Mapk1ip1l PE=2 SV=3
tr|Q5EBP1|Q5EBP1_MOUSE	30.99	10	1	1		16947	Mapk1ip1l protein (Fragment) OS=Mus musculus OX=10090 GN=Mapk1ip1l PE=2 SV=1
tr|Q923F1|Q923F1_MOUSE	29.58	4	1	1	Acetylation (Protein N-term)	26523	Chloride channel nucleotide-sensitive 1A OS=Mus musculus OX=10090 GN=Clns1a PE=1 SV=1
tr|P97506|P97506_MOUSE	29.58	10	1	1	Acetylation (Protein N-term)	9836	Chloride channel regulator (Fragment) OS=Mus musculus OX=10090 GN=Icln PE=4 SV=1
tr|Q3V244|Q3V244_MOUSE	28.64	11	1	1		27283	Uncharacterized protein OS=Mus musculus OX=10090 GN=Eif4h PE=2 SV=1
tr|Q3TG58|Q3TG58_MOUSE	28.64	12	1	1		25186	Williams-Beuren syndrome chromosome region 1 homolog (Human) isoform CRA_b OS=Mus musculus OX=10090 GN=Eif4h PE=2 SV=1
tr|Q80U88|Q80U88_MOUSE	28.64	12	1	1		25470	MKIAA0038 protein (Fragment) OS=Mus musculus OX=10090 GN=mKIAA0038 PE=4 SV=3
sp|Q9WUK2|IF4H_MOUSE	28.64	11	1	1		27341	Eukaryotic translation initiation factor 4H OS=Mus musculus OX=10090 GN=Eif4h PE=1 SV=3
tr|Q564E5|Q564E5_MOUSE	28.64	11	1	1		27341	Williams-Beuren syndrome chromosome region 1 homolog (Human) isoform CRA_a OS=Mus musculus OX=10090 GN=Eif4h PE=2 SV=1
tr|Q547R2|Q547R2_MOUSE	28.32	22	1	1	Amidation	13503	Orexin OS=Mus musculus OX=10090 GN=Hcrt PE=2 SV=1
sp|O55241|OREX_MOUSE	28.32	22	1	1	Amidation	13503	Orexin OS=Mus musculus OX=10090 GN=Hcrt PE=2 SV=1
sp|O35417|PDYN_MOUSE	27.02	9	1	1		28055	Proenkephalin-B OS=Mus musculus OX=10090 GN=Pdyn PE=2 SV=1
tr|Q3UZW2|Q3UZW2_MOUSE	27.02	9	1	1		27983	Uncharacterized protein OS=Mus musculus OX=10090 GN=Pdyn PE=2 SV=1
tr|O35852|O35852_MOUSE	27.02	9	1	1		28010	Preprodynorphin (Fragment) OS=Mus musculus OX=10090 GN=Pdyn PE=1 SV=1
tr|E9Q704|E9Q704_MOUSE	26.38	1	1	1		97177	Peptidyl-glycine alpha-amidating monooxygenase OS=Mus musculus OX=10090 GN=Pam PE=1 SV=1
tr|F8VQA4|F8VQA4_MOUSE	26.38	1	1	1		108833	Peptidyl-glycine alpha-amidating monooxygenase OS=Mus musculus OX=10090 GN=Pam PE=1 SV=1
sp|P97467|AMD_MOUSE	26.38	1	1	1		108963	Peptidyl-glycine alpha-amidating monooxygenase OS=Mus musculus OX=10090 GN=Pam PE=1 SV=2
tr|Q8BQ31|Q8BQ31_MOUSE	26.38	2	1	1		41096	Uncharacterized protein (Fragment) OS=Mus musculus OX=10090 GN=Pam PE=2 SV=1
sp|P97450|ATP5J_MOUSE	25.65	10	1	1		12496	ATP synthase-coupling factor 6 mitochondrial OS=Mus musculus OX=10090 GN=Atp5pf PE=1 SV=1
sp|P57774|NPY_MOUSE	24.59	31	1	1		10874	Pro-neuropeptide Y OS=Mus musculus OX=10090 GN=Npy PE=1 SV=2
sp|Q0P5V2|SOBP_MOUSE	24.25	1	1	1		91784	Sine oculis-binding protein homolog OS=Mus musculus OX=10090 GN=Sobp PE=1 SV=1
sp|Q99MA9|NKX61_MOUSE	22.55	2	1	1		37705	Homeobox protein Nkx-6.1 OS=Mus musculus OX=10090 GN=Nkx6-1 PE=1 SV=1
tr|Z4YJE4|Z4YJE4_MOUSE	22.36	1	1	1	Phosphorylation (STY)	831543	Obscurin OS=Mus musculus OX=10090 GN=Obscn PE=1 SV=2
tr|E9QQ96|E9QQ96_MOUSE	22.36	1	1	1	Phosphorylation (STY)	815649	Obscurin OS=Mus musculus OX=10090 GN=Obscn PE=1 SV=2
tr|H7BX05|H7BX05_MOUSE	22.36	1	1	1	Phosphorylation (STY)	874552	Obscurin OS=Mus musculus OX=10090 GN=Obscn PE=1 SV=2
sp|P23927|CRYAB_MOUSE	22.13	22	1	1		20069	Alpha-crystallin B chain OS=Mus musculus OX=10090 GN=Cryab PE=1 SV=2
tr|Q52L78|Q52L78_MOUSE	22.13	22	1	1		20069	Cryab protein OS=Mus musculus OX=10090 GN=Cryab PE=1 SV=1

## Sheet: Trigeminal Ganglia
Accession	-10lgP	Coverage (%)	#Peptides	#Unique	PTM	Avg. Mass	Description
sp|P10605|CATB_MOUSE	178.68	39	46	46	Amidation	37280	Cathepsin B OS=Mus musculus OX=10090 GN=Ctsb PE=1 SV=2
tr|Q3TVS6|Q3TVS6_MOUSE	178.7	39	46	46	Amidation	37320	Uncharacterized protein OS=Mus musculus OX=10090 GN=Ctsb PE=2 SV=1
tr|Q546G4|Q546G4_MOUSE	171.08	41	45	45	Amidation; Half of a disulfide bridge	68693	Albumin 1 OS=Mus musculus OX=10090 GN=Alb PE=1 SV=1
sp|P07724|ALBU_MOUSE	171.08	41	45	45	Amidation; Half of a disulfide bridge	68693	Serum albumin OS=Mus musculus OX=10090 GN=Alb PE=1 SV=3
sp|P17742|PPIA_MOUSE	173.04	99	41	25	Acetylation (Protein N-term); Pyro-glu from Q; Amidation; Half of a disulfide bridge	17971	Peptidyl-prolyl cis-trans isomerase A OS=Mus musculus OX=10090 GN=Ppia PE=1 SV=2
tr|Q5SVY2|Q5SVY2_MOUSE	173.04	99	41	25	Acetylation (Protein N-term); Pyro-glu from Q; Amidation; Half of a disulfide bridge	17971	Peptidyl-prolyl cis-trans isomerase OS=Mus musculus OX=10090 GN=Ppia PE=1 SV=1
tr|Q3UN88|Q3UN88_MOUSE	170.97	78	40	39	Amidation	27197	Mast cell protease 4 OS=Mus musculus OX=10090 GN=Mcpt4 PE=1 SV=1
sp|Q64478|H2B1H_MOUSE	186.67	69	38	6	Amidation	13920	Histone H2B type 1-H OS=Mus musculus OX=10090 GN=Hist1h2bh PE=1 SV=3
sp|P10854|H2B1M_MOUSE	186.67	69	38	6	Amidation	13936	Histone H2B type 1-M OS=Mus musculus OX=10090 GN=Hist1h2bm PE=1 SV=2
tr|B2RTK3|B2RTK3_MOUSE	186.67	69	38	6	Amidation	13936	Histone H2B OS=Mus musculus OX=10090 GN=Hist1h2bm PE=1 SV=1
sp|Q64525|H2B2B_MOUSE	186.67	69	38	6	Amidation	13920	Histone H2B type 2-B OS=Mus musculus OX=10090 GN=Hist2h2bb PE=1 SV=3
sp|Q6ZWY9|H2B1C_MOUSE	186.67	69	38	6	Amidation	13906	Histone H2B type 1-C/E/G OS=Mus musculus OX=10090 GN=Hist1h2bc PE=1 SV=3
sp|Q64475|H2B1B_MOUSE	185.13	69	36	0	Amidation	13952	Histone H2B type 1-B OS=Mus musculus OX=10090 GN=Hist1h2bb PE=1 SV=3
sp|Q8CGP2|H2B1P_MOUSE	185.13	69	36	0	Amidation	13992	Histone H2B type 1-P OS=Mus musculus OX=10090 GN=Hist1h2bp PE=1 SV=3
tr|A0JLV3|A0JLV3_MOUSE	185.13	71	36	0	Amidation	13579	Histone H2B (Fragment) OS=Mus musculus OX=10090 GN=Hist1h2bj PE=2 SV=1
sp|P10853|H2B1F_MOUSE	185.13	69	36	0	Amidation	13936	Histone H2B type 1-F/J/L OS=Mus musculus OX=10090 GN=Hist1h2bf PE=1 SV=2
tr|B2RVD5|B2RVD5_MOUSE	179.08	69	34	1	Amidation	13920	Histone H2B OS=Mus musculus OX=10090 GN=Hist1h2bk PE=2 SV=1
sp|Q8CGP1|H2B1K_MOUSE	179.08	69	34	1	Amidation	13920	Histone H2B type 1-K OS=Mus musculus OX=10090 GN=Hist1h2bk PE=1 SV=3
tr|Q5GQ64|Q5GQ64_MOUSE	171.75	100	31	30	Acetylation (Protein N-term); Amidation	13160	Gamma-synuclein (Fragment) OS=Mus musculus OX=10090 GN=Sncg PE=1 SV=1
sp|Q9Z0F7|SYUG_MOUSE	171.75	100	31	30	Acetylation (Protein N-term); Amidation	13160	Gamma-synuclein OS=Mus musculus OX=10090 GN=Sncg PE=1 SV=1
tr|F6VME3|F6VME3_MOUSE	156.4	70	31	2	Acetylation (K); Acetylation (N-term); Phosphorylation (STY); Amidation	20948	Myelin basic protein (Fragment) OS=Mus musculus OX=10090 GN=Mbp PE=1 SV=1
tr|Q3UGF3|Q3UGF3_MOUSE	154.94	87	29	0	Acetylation (K); Acetylation (Protein N-term); Phosphorylation (STY); Amidation	14211	Uncharacterized protein OS=Mus musculus OX=10090 GN=Mbp PE=2 SV=1
tr|F6RWW8|F6RWW8_MOUSE	154.94	74	29	0	Acetylation (K); Acetylation (N-term); Phosphorylation (STY); Amidation	16487	Myelin basic protein (Fragment) OS=Mus musculus OX=10090 GN=Mbp PE=1 SV=1
sp|P18242|CATD_MOUSE	147.95	29	27	21	Amidation	44954	Cathepsin D OS=Mus musculus OX=10090 GN=Ctsd PE=1 SV=1
tr|Q3TWD0|Q3TWD0_MOUSE	147.95	29	27	21	Amidation	44928	Uncharacterized protein OS=Mus musculus OX=10090 GN=Ctsd PE=2 SV=1
tr|Q3TJN3|Q3TJN3_MOUSE	147.95	29	27	21	Amidation	44942	Uncharacterized protein OS=Mus musculus OX=10090 GN=Ctsd PE=2 SV=1
tr|Q3U7P0|Q3U7P0_MOUSE	147.95	29	27	21	Amidation	44964	Uncharacterized protein OS=Mus musculus OX=10090 GN=Ctsd PE=2 SV=1
tr|Q3U8W5|Q3U8W5_MOUSE	147.95	29	27	21	Amidation	44990	Uncharacterized protein OS=Mus musculus OX=10090 GN=Ctsd PE=2 SV=1
tr|Q3TWR6|Q3TWR6_MOUSE	147.95	29	27	21	Amidation	44972	Uncharacterized protein OS=Mus musculus OX=10090 GN=Ctsd PE=2 SV=1
tr|Q3UC89|Q3UC89_MOUSE	147.95	29	27	21	Amidation	45021	Uncharacterized protein OS=Mus musculus OX=10090 GN=Ctsd PE=2 SV=1
tr|Q3UCW4|Q3UCW4_MOUSE	147.95	29	27	21	Amidation	44924	Uncharacterized protein OS=Mus musculus OX=10090 GN=Ctsd PE=2 SV=1
tr|Q3UCD9|Q3UCD9_MOUSE	147.95	29	27	21	Amidation	44954	Cathepsin D isoform CRA_a OS=Mus musculus OX=10090 GN=Ctsd PE=1 SV=1
sp|P43274|H14_MOUSE	148.34	42	26	9	Acetylation (N-term); Acetylation (Protein N-term); Phosphorylation (STY)	21977	Histone H1.4 OS=Mus musculus OX=10090 GN=Hist1h1e PE=1 SV=2
sp|P43277|H13_MOUSE	147.76	43	25	8	Acetylation (K); Acetylation (N-term); Acetylation (Protein N-term); Phosphorylation (STY)	22100	Histone H1.3 OS=Mus musculus OX=10090 GN=Hist1h1d PE=1 SV=2
tr|Q149Z9|Q149Z9_MOUSE	147.76	43	25	8	Acetylation (K); Acetylation (N-term); Acetylation (Protein N-term); Phosphorylation (STY)	22100	Histone cluster 1 H1d OS=Mus musculus OX=10090 GN=Hist1h1d PE=1 SV=1
sp|P31786|ACBP_MOUSE	151.37	99	23	23	Acetylation (K); Acetylation (Protein N-term); Amidation	10000	Acyl-CoA-binding protein OS=Mus musculus OX=10090 GN=Dbi PE=1 SV=2
tr|Q548W7|Q548W7_MOUSE	151.37	99	23	23	Acetylation (K); Acetylation (Protein N-term); Amidation	10000	Diazepam binding inhibitor OS=Mus musculus OX=10090 GN=Dbi PE=1 SV=1
sp|P70296|PEBP1_MOUSE	135.17	73	23	23	Acetylation (Protein N-term); Amidation; Half of a disulfide bridge	20830	Phosphatidylethanolamine-binding protein 1 OS=Mus musculus OX=10090 GN=Pebp1 PE=1 SV=3
tr|Q5EBQ2|Q5EBQ2_MOUSE	135.17	73	23	23	Acetylation (Protein N-term); Amidation; Half of a disulfide bridge	20830	MCG7941 isoform CRA_f OS=Mus musculus OX=10090 GN=Pebp1 PE=1 SV=1
tr|Q3TFD9|Q3TFD9_MOUSE	145.35	36	22	21	Acetylation (Protein N-term); Amidation	53689	Uncharacterized protein OS=Mus musculus OX=10090 GN=Vim PE=2 SV=1
sp|P20152|VIME_MOUSE	145.35	36	22	21	Acetylation (Protein N-term); Amidation	53688	Vimentin OS=Mus musculus OX=10090 GN=Vim PE=1 SV=3
tr|Q3U6S1|Q3U6S1_MOUSE	145.35	36	22	21	Acetylation (Protein N-term); Amidation	53674	Uncharacterized protein OS=Mus musculus OX=10090 GN=Vim PE=2 SV=1
tr|Q5FWJ3|Q5FWJ3_MOUSE	145.35	36	22	21	Acetylation (Protein N-term); Amidation	53688	Vimentin OS=Mus musculus OX=10090 GN=Vim PE=1 SV=1
tr|Q3UAX1|Q3UAX1_MOUSE	145.35	36	22	21	Acetylation (Protein N-term); Amidation	53558	Uncharacterized protein OS=Mus musculus OX=10090 GN=Vim PE=2 SV=1
sp|P14602|HSPB1_MOUSE	144.84	73	22	22	Acetylation (Protein N-term); Phosphorylation (STY); Amidation	23014	Heat shock protein beta-1 OS=Mus musculus OX=10090 GN=Hspb1 PE=1 SV=3
sp|P23927|CRYAB_MOUSE	135.42	68	22	22	Acetylation (Protein N-term); Amidation	20069	Alpha-crystallin B chain OS=Mus musculus OX=10090 GN=Cryab PE=1 SV=2
tr|Q52L78|Q52L78_MOUSE	135.42	68	22	22	Acetylation (Protein N-term); Amidation	20069	Cryab protein OS=Mus musculus OX=10090 GN=Cryab PE=1 SV=1
tr|Q5SZA3|Q5SZA3_MOUSE	141.51	41	20	4	Acetylation (N-term); Acetylation (Protein N-term); Phosphorylation (STY)	21267	Histone cluster 1 H1c OS=Mus musculus OX=10090 GN=Hist1h1c PE=1 SV=1
sp|P15864|H12_MOUSE	141.51	41	20	4	Acetylation (N-term); Acetylation (Protein N-term); Phosphorylation (STY)	21267	Histone H1.2 OS=Mus musculus OX=10090 GN=Hist1h1c PE=1 SV=2
sp|P01193|COLI_MOUSE	157.6	61	19	19	Acetylation (N-term); Phosphorylation (STY); Amidation	26707	Pro-opiomelanocortin OS=Mus musculus OX=10090 GN=Pomc PE=1 SV=1
sp|Q9CRB6|TPPP3_MOUSE	135.31	81	19	19	Acetylation (Protein N-term); Amidation; Half of a disulfide bridge	18965	Tubulin polymerization-promoting protein family member 3 OS=Mus musculus OX=10090 GN=Tppp3 PE=1 SV=1
tr|Q6ZWX2|Q6ZWX2_MOUSE	140.03	98	17	17	Oxidation (M); Acetylation (K); Acetylation (Protein N-term); Phosphorylation (STY); Amidation	5053	Thymosin beta OS=Mus musculus OX=10090 GN=Tmsb4x PE=2 SV=1
sp|P20065|TYB4_MOUSE	140.03	86	17	17	Oxidation (M); Acetylation (K); Acetylation (Protein N-term); Phosphorylation (STY); Amidation	5679	Thymosin beta-4 OS=Mus musculus OX=10090 GN=Tmsb4x PE=1 SV=1
sp|O70251|EF1B_MOUSE	134.31	63	17	17	Phosphorylation (STY); Amidation	24694	Elongation factor 1-beta OS=Mus musculus OX=10090 GN=Eef1b PE=1 SV=5
sp|P63158|HMGB1_MOUSE	144.99	88	15	14	Acetylation (N-term); Phosphorylation (STY); Amidation; Half of a disulfide bridge	24894	High mobility group protein B1 OS=Mus musculus OX=10090 GN=Hmgb1 PE=1 SV=2
tr|Q3UBK2|Q3UBK2_MOUSE	144.99	88	15	14	Acetylation (N-term); Phosphorylation (STY); Amidation; Half of a disulfide bridge	24922	Uncharacterized protein OS=Mus musculus OX=10090 PE=2 SV=1
tr|Q58EV5|Q58EV5_MOUSE	144.99	88	15	14	Acetylation (N-term); Phosphorylation (STY); Amidation; Half of a disulfide bridge	24894	High mobility group box 1 OS=Mus musculus OX=10090 GN=Hmgb1 PE=1 SV=1
sp|Q99JA0|CALCA_MOUSE	122.53	72	15	9	Amidation; Half of a disulfide bridge	14065	Calcitonin gene-related peptide 1 OS=Mus musculus OX=10090 GN=Calca PE=2 SV=1
tr|F8VPN3|F8VPN3_MOUSE	116.81	63	15	0	Acetylation (Protein N-term); Amidation; Half of a disulfide bridge	16314	Peptidyl-prolyl cis-trans isomerase OS=Mus musculus OX=10090 GN=Gm5160 PE=3 SV=2
sp|Q8BFU2|H2A3_MOUSE	111.09	69	15	4		14121	Histone H2A type 3 OS=Mus musculus OX=10090 GN=Hist3h2a PE=1 SV=3
sp|C0HKE9|H2A1P_MOUSE	111.09	69	15	4		14135	Histone H2A type 1-P OS=Mus musculus OX=10090 GN=Hist1h2ap PE=1 SV=1
tr|A2AB79|A2AB79_MOUSE	111.09	69	15	4		14121	Histone H2A OS=Mus musculus OX=10090 GN=Hist3h2a PE=2 SV=1
sp|C0HKE7|H2A1N_MOUSE	111.09	69	15	4		14135	Histone H2A type 1-N OS=Mus musculus OX=10090 GN=Hist1h2an PE=1 SV=1
sp|C0HKE3|H2A1D_MOUSE	111.09	69	15	4		14135	Histone H2A type 1-D OS=Mus musculus OX=10090 GN=Hist1h2ad PE=1 SV=1
sp|C0HKE2|H2A1C_MOUSE	111.09	69	15	4		14135	Histone H2A type 1-C OS=Mus musculus OX=10090 GN=Hist1h2ac PE=1 SV=1
sp|C0HKE5|H2A1G_MOUSE	111.09	69	15	4		14135	Histone H2A type 1-G OS=Mus musculus OX=10090 GN=Hist1h2ag PE=1 SV=1
sp|C0HKE6|H2A1I_MOUSE	111.09	69	15	4		14135	Histone H2A type 1-I OS=Mus musculus OX=10090 GN=Hist1h2ai PE=1 SV=1
tr|B2RVF0|B2RVF0_MOUSE	111.09	69	15	4		14135	Histone H2A OS=Mus musculus OX=10090 GN=Hist1h2ad PE=2 SV=1
sp|C0HKE4|H2A1E_MOUSE	111.09	69	15	4		14135	Histone H2A type 1-E OS=Mus musculus OX=10090 GN=Hist1h2ae PE=1 SV=1
sp|C0HKE1|H2A1B_MOUSE	111.09	69	15	4		14135	Histone H2A type 1-B OS=Mus musculus OX=10090 GN=Hist1h2ab PE=1 SV=1
sp|C0HKE8|H2A1O_MOUSE	111.09	69	15	4		14135	Histone H2A type 1-O OS=Mus musculus OX=10090 GN=Hist1h2ao PE=1 SV=1
tr|B2RWH3|B2RWH3_MOUSE	108.7	69	13	2		14095	Histone H2A OS=Mus musculus OX=10090 GN=Hist2h2aa1 PE=2 SV=1
tr|Q64426|Q64426_MOUSE	108.7	66	13	2		14746	Histone H2A (Fragment) OS=Mus musculus domesticus OX=10092 GN=H2A PE=2 SV=1
sp|Q6GSS7|H2A2A_MOUSE	108.7	69	13	2		14095	Histone H2A type 2-A OS=Mus musculus OX=10090 GN=Hist2h2aa1 PE=1 SV=3
tr|Q3TG58|Q3TG58_MOUSE	104.5	56	13	13	Acetylation (Protein N-term)	25186	Williams-Beuren syndrome chromosome region 1 homolog (Human) isoform CRA_b OS=Mus musculus OX=10090 GN=Eif4h PE=2 SV=1
tr|Q80U88|Q80U88_MOUSE	104.5	56	13	13	Acetylation (Protein N-term)	25470	MKIAA0038 protein (Fragment) OS=Mus musculus OX=10090 GN=mKIAA0038 PE=4 SV=3
sp|Q9WUK2|IF4H_MOUSE	104.5	52	13	13	Acetylation (Protein N-term)	27341	Eukaryotic translation initiation factor 4H OS=Mus musculus OX=10090 GN=Eif4h PE=1 SV=3
tr|Q564E5|Q564E5_MOUSE	104.5	52	13	13	Acetylation (Protein N-term)	27341	Williams-Beuren syndrome chromosome region 1 homolog (Human) isoform CRA_a OS=Mus musculus OX=10090 GN=Eif4h PE=2 SV=1
sp|Q9R0P9|UCHL1_MOUSE	125.89	27	12	12	Acetylation (Protein N-term); Amidation	24838	Ubiquitin carboxyl-terminal hydrolase isozyme L1 OS=Mus musculus OX=10090 GN=Uchl1 PE=1 SV=1
sp|P09813|APOA2_MOUSE	122	76	12	12	Pyro-glu from Q; Amidation	11309	Apolipoprotein A-II OS=Mus musculus OX=10090 GN=Apoa2 PE=1 SV=2
tr|Q58E64|Q58E64_MOUSE	107.56	29	10	10	Acetylation (K); Acetylation (Protein N-term); Amidation	50114	Elongation factor 1-alpha OS=Mus musculus OX=10090 GN=Eef1a1 PE=1 SV=1
sp|P10126|EF1A1_MOUSE	107.56	29	10	10	Acetylation (K); Acetylation (Protein N-term); Amidation	50114	Elongation factor 1-alpha 1 OS=Mus musculus OX=10090 GN=Eef1a1 PE=1 SV=3
tr|Q3UZQ3|Q3UZQ3_MOUSE	107.56	29	10	10	Acetylation (K); Acetylation (Protein N-term); Amidation	50066	Elongation factor 1-alpha OS=Mus musculus OX=10090 GN=Eef1a1 PE=2 SV=1
tr|Q3TII3|Q3TII3_MOUSE	107.56	29	10	10	Acetylation (K); Acetylation (Protein N-term); Amidation	50104	Elongation factor 1-alpha OS=Mus musculus OX=10090 GN=Eef1a1 PE=2 SV=1
tr|E9QA16|E9QA16_MOUSE	106.77	39	10	10	Acetylation (Protein N-term)	61837	Caldesmon 1 OS=Mus musculus OX=10090 GN=Cald1 PE=1 SV=1
sp|P62858|RS28_MOUSE	104.29	86	10	10	Acetylation (Protein N-term); Amidation	7841	40S ribosomal protein S28 OS=Mus musculus OX=10090 GN=Rps28 PE=1 SV=1
tr|Q059I1|Q059I1_MOUSE	104.29	86	10	10	Acetylation (Protein N-term); Amidation	7841	MCG22987 isoform CRA_a OS=Mus musculus OX=10090 GN=Rps28 PE=1 SV=1
tr|A0A0R4J0X5|A0A0R4J0X5_MOUSE	104.52	17	9	6	Amidation	45854	Alpha-1-antitrypsin 1-3 OS=Mus musculus OX=10090 GN=Serpina1c PE=1 SV=1
sp|P27546|MAP4_MOUSE	95.38	10	9	9	Acetylation (Protein N-term)	117429	Microtubule-associated protein 4 OS=Mus musculus OX=10090 GN=Map4 PE=1 SV=3
tr|F8WGL3|F8WGL3_MOUSE	95.22	57	9	2	Acetylation (Protein N-term); Phosphorylation (STY)	24576	Cofilin-1 OS=Mus musculus OX=10090 GN=Cfl1 PE=1 SV=1
sp|P18760|COF1_MOUSE	95.22	78	9	2	Acetylation (Protein N-term); Phosphorylation (STY)	18560	Cofilin-1 OS=Mus musculus OX=10090 GN=Cfl1 PE=1 SV=3
tr|Q544Y7|Q544Y7_MOUSE	95.22	78	9	2	Acetylation (Protein N-term); Phosphorylation (STY)	18560	Cofilin 1 non-muscle OS=Mus musculus OX=10090 GN=Cfl1 PE=2 SV=1
sp|P16045|LEG1_MOUSE	89.75	77	9	9	Acetylation (K); Acetylation (Protein N-term); Half of a disulfide bridge	14866	Galectin-1 OS=Mus musculus OX=10090 GN=Lgals1 PE=1 SV=3
tr|A0A0R4J036|A0A0R4J036_MOUSE	83.21	11	9	8	Acetylation (Protein N-term)	95941	Neurofilament 3 medium OS=Mus musculus OX=10090 GN=Nefm PE=1 SV=1
sp|P08553|NFM_MOUSE	83.21	11	9	8	Acetylation (Protein N-term)	95916	Neurofilament medium polypeptide OS=Mus musculus OX=10090 GN=Nefm PE=1 SV=4
sp|Q91VW3|SH3L3_MOUSE	111.17	73	8	8	Acetylation (Protein N-term); Amidation	10477	SH3 domain-binding glutamic acid-rich-like protein 3 OS=Mus musculus OX=10090 GN=Sh3bgrl3 PE=1 SV=1
tr|Q545F0|Q545F0_MOUSE	104.13	43	8	8	Amidation	12504	MCG3124 isoform CRA_b OS=Mus musculus OX=10090 GN=Mif PE=1 SV=1
sp|P34884|MIF_MOUSE	104.13	43	8	8	Amidation	12504	Macrophage migration inhibitory factor OS=Mus musculus OX=10090 GN=Mif PE=1 SV=2
sp|Q00623|APOA1_MOUSE	100.47	44	8	8		30616	Apolipoprotein A-I OS=Mus musculus OX=10090 GN=Apoa1 PE=1 SV=2
tr|Q3V2G1|Q3V2G1_MOUSE	100.47	44	8	8		30685	Uncharacterized protein OS=Mus musculus OX=10090 GN=Apoa1 PE=2 SV=1
sp|P19246|NFH_MOUSE	99.76	5	8	8	Acetylation (Protein N-term); Amidation	116994	Neurofilament heavy polypeptide OS=Mus musculus OX=10090 GN=Nefh PE=1 SV=3
tr|Q80TQ3|Q80TQ3_MOUSE	99.76	5	8	8	Acetylation (Protein N-term); Amidation	112544	MKIAA0845 protein (Fragment) OS=Mus musculus OX=10090 GN=Nefh PE=2 SV=1
sp|P21844|CMA1_MOUSE	96.23	36	8	8		27586	Chymase OS=Mus musculus OX=10090 GN=Cma1 PE=1 SV=2
tr|A4QPC5|A4QPC5_MOUSE	96.23	34	8	8		29051	Chymase OS=Mus musculus OX=10090 GN=Cma1 PE=1 SV=1
tr|B5A5B2|B5A5B2_MOUSE	95.34	25	8	8		30927	Tryptase beta 2 OS=Mus musculus OX=10090 GN=Tpsb2 PE=3 SV=1
tr|E9QJW9|E9QJW9_MOUSE	95.34	25	8	8		30884	Tryptase beta-2 OS=Mus musculus OX=10090 GN=Tpsb2 PE=1 SV=1
sp|P21845|TRYB2_MOUSE	95.34	25	8	8		30927	Tryptase beta-2 OS=Mus musculus OX=10090 GN=Tpsb2 PE=1 SV=2
sp|Q9JK92|HSPB8_MOUSE	91.22	60	8	8	Acetylation (Protein N-term)	21533	Heat shock protein beta-8 OS=Mus musculus OX=10090 GN=Hspb8 PE=1 SV=1
tr|Q3V1A7|Q3V1A7_MOUSE	86.02	40	8	2	Phosphorylation (STY); Amidation	15115	Uncharacterized protein OS=Mus musculus OX=10090 GN=Calca PE=2 SV=1
sp|P70160|CALC_MOUSE	86.02	40	8	2	Phosphorylation (STY); Amidation	15141	Calcitonin OS=Mus musculus OX=10090 GN=Calca PE=2 SV=1
sp|Q9DCT8|CRIP2_MOUSE	95.17	35	7	7	Acetylation (Protein N-term); Amidation; Half of a disulfide bridge	22727	Cysteine-rich protein 2 OS=Mus musculus OX=10090 GN=Crip2 PE=1 SV=1
tr|Q4FJU3|Q4FJU3_MOUSE	95.17	35	7	7	Acetylation (Protein N-term); Amidation; Half of a disulfide bridge	22727	Crip2 protein OS=Mus musculus OX=10090 GN=Crip2 PE=1 SV=1
tr|Q9CX22|Q9CX22_MOUSE	89.75	48	7	0	Acetylation (Protein N-term); Phosphorylation (STY)	24796	Uncharacterized protein OS=Mus musculus OX=10090 GN=Cfl1 PE=2 SV=1
sp|P15089|CBPA3_MOUSE	85.21	18	7	7		48790	Mast cell carboxypeptidase A OS=Mus musculus OX=10090 GN=Cpa3 PE=2 SV=1
tr|Q542E3|Q542E3_MOUSE	85.21	18	7	7		48790	Carboxypeptidase A3 mast cell OS=Mus musculus OX=10090 GN=Cpa3 PE=2 SV=1
tr|A8DUV1|A8DUV1_MOUSE	117.31	23	6	2		15141	Alpha-globin OS=Mus musculus OX=10090 GN=Hbat1 PE=3 SV=1
tr|Q9CY10|Q9CY10_MOUSE	117.31	23	6	2		15202	Uncharacterized protein OS=Mus musculus OX=10090 PE=2 SV=1
tr|Q61287|Q61287_MOUSE	117.31	23	6	2		15127	Alpha-globin OS=Mus musculus OX=10090 GN=Hbat1 PE=2 SV=1
tr|Q91VB8|Q91VB8_MOUSE	117.31	23	6	2		15112	Alpha globin 1 OS=Mus musculus OX=10090 GN=Hba-a1 PE=1 SV=1
tr|Q9CWS5|Q9CWS5_MOUSE	117.31	23	6	2		15090	Uncharacterized protein OS=Mus musculus OX=10090 PE=2 SV=1
tr|A8DUV3|A8DUV3_MOUSE	117.31	23	6	2		15085	Alpha-globin OS=Mus musculus OX=10090 GN=Hbat1 PE=3 SV=1
sp|P01942|HBA_MOUSE	117.31	23	6	2		15085	Hemoglobin subunit alpha OS=Mus musculus OX=10090 GN=Hba PE=1 SV=2
tr|Q9CY06|Q9CY06_MOUSE	117.31	23	6	2		15112	Uncharacterized protein OS=Mus musculus OX=10090 PE=2 SV=1
sp|Q6ZWY8|TYB10_MOUSE	109.67	98	6	6	Oxidation (M); Acetylation (K); Acetylation (Protein N-term); Phosphorylation (STY); Amidation	5026	Thymosin beta-10 OS=Mus musculus OX=10090 GN=Tmsb10 PE=1 SV=3
tr|A6H6H4|A6H6H4_MOUSE	109.67	98	6	6	Oxidation (M); Acetylation (K); Acetylation (Protein N-term); Phosphorylation (STY); Amidation	5026	Thymosin beta OS=Mus musculus OX=10090 GN=Tmsb10 PE=1 SV=1
tr|A0A1B0GT66|A0A1B0GT66_MOUSE	103.95	12	6	0	Amidation	29418	Predicted gene 49369 (Fragment) OS=Mus musculus OX=10090 GN=Gm49369 PE=1 SV=1
tr|Q3TD08|Q3TD08_MOUSE	94.08	11	6	2	Acetylation (Protein N-term); Amidation	43023	Uncharacterized protein OS=Mus musculus OX=10090 GN=Ndrg1 PE=2 SV=1
sp|Q62433|NDRG1_MOUSE	94.08	11	6	2	Acetylation (Protein N-term); Amidation	43009	Protein NDRG1 OS=Mus musculus OX=10090 GN=Ndrg1 PE=1 SV=1
tr|Q3TSR4|Q3TSR4_MOUSE	94.08	11	6	2	Acetylation (Protein N-term); Amidation	42837	Uncharacterized protein OS=Mus musculus OX=10090 GN=Ndrg1 PE=2 SV=1
tr|Q545R3|Q545R3_MOUSE	94.08	11	6	2	Acetylation (Protein N-term); Amidation	43009	N-myc downstream regulated gene 1 OS=Mus musculus OX=10090 GN=Ndrg1 PE=1 SV=1
tr|B7ZWC0|B7ZWC0_MOUSE	94.08	11	6	2	Acetylation (Protein N-term); Amidation	42999	N-myc downstream regulated gene 1 OS=Mus musculus OX=10090 GN=Ndrg1 PE=2 SV=1
sp|P50114|S100B_MOUSE	85.52	40	6	6	Acetylation (K); Acetylation (Protein N-term)	10728	Protein S100-B OS=Mus musculus OX=10090 GN=S100b PE=1 SV=2
tr|Q3UY00|Q3UY00_MOUSE	85.52	40	6	6	Acetylation (K); Acetylation (Protein N-term)	10728	Protein S100 OS=Mus musculus OX=10090 GN=S100b PE=1 SV=1
sp|P70349|HINT1_MOUSE	81.84	32	6	6	Acetylation (Protein N-term)	13777	Histidine triad nucleotide-binding protein 1 OS=Mus musculus OX=10090 GN=Hint1 PE=1 SV=3
sp|Q62048|PEA15_MOUSE	77.58	42	6	6	Acetylation (Protein N-term); Phosphorylation (STY)	15054	Astrocytic phosphoprotein PEA-15 OS=Mus musculus OX=10090 GN=Pea15 PE=1 SV=1
sp|Q03517|SCG2_MOUSE	104.4	16	5	5	Phosphorylation (STY); Amidation	70644	Secretogranin-2 OS=Mus musculus OX=10090 GN=Scg2 PE=1 SV=1
tr|Q4W8U9|Q4W8U9_MOUSE	104.4	17	5	5	Phosphorylation (STY); Amidation	66366	Scg2 protein OS=Mus musculus OX=10090 GN=Scg2 PE=1 SV=1
tr|Q8BPF4|Q8BPF4_MOUSE	102.51	22	5	1		15181	Uncharacterized protein OS=Mus musculus OX=10090 PE=2 SV=1
sp|P62806|H4_MOUSE	91.1	54	5	5		11367	Histone H4 OS=Mus musculus OX=10090 GN=Hist1h4a PE=1 SV=2
tr|B2RTM0|B2RTM0_MOUSE	91.1	54	5	5		11367	Histone H4 OS=Mus musculus OX=10090 GN=Hist2h4 PE=1 SV=1
sp|Q00897|A1AT4_MOUSE	88.01	15	5	1	Amidation	45998	Alpha-1-antitrypsin 1-4 OS=Mus musculus OX=10090 GN=Serpina1d PE=1 SV=1
sp|P10922|H10_MOUSE	87.28	40	5	5	Amidation	20861	Histone H1.0 OS=Mus musculus OX=10090 GN=H1f0 PE=2 SV=4
tr|Q3U4Y0|Q3U4Y0_MOUSE	87.28	40	5	5	Amidation	20847	Uncharacterized protein OS=Mus musculus OX=10090 GN=H1f0 PE=2 SV=1
tr|Q8C1Y3|Q8C1Y3_MOUSE	87.28	43	5	5	Amidation	19253	Uncharacterized protein OS=Mus musculus OX=10090 GN=H1f0 PE=2 SV=1
sp|Q00898|A1AT5_MOUSE	85.63	15	5	4		45891	Alpha-1-antitrypsin 1-5 OS=Mus musculus OX=10090 GN=Serpina1e PE=1 SV=1
tr|Q6ZWS1|Q6ZWS1_MOUSE	79.07	26	5	5	Acetylation (Protein N-term)	17418	Multifunctional fusion protein OS=Mus musculus OX=10090 GN=Fgf1 PE=1 SV=1
sp|P61148|FGF1_MOUSE	79.07	26	5	5	Acetylation (Protein N-term)	17418	Fibroblast growth factor 1 OS=Mus musculus OX=10090 GN=Fgf1 PE=1 SV=1
tr|A0A0R4IZW8|A0A0R4IZW8_MOUSE	100.93	10	4	4	Acetylation (Protein N-term); Amidation	28406	Calpain small subunit 1 OS=Mus musculus OX=10090 GN=Capns1 PE=1 SV=1
sp|O88456|CPNS1_MOUSE	100.93	10	4	4	Acetylation (Protein N-term); Amidation	28463	Calpain small subunit 1 OS=Mus musculus OX=10090 GN=Capns1 PE=1 SV=1
sp|Q9QXV0|PCSK1_MOUSE	90.24	26	4	4		27270	ProSAAS OS=Mus musculus OX=10090 GN=Pcsk1n PE=1 SV=2
sp|Q07133|H1T_MOUSE	88.68	11	4	0		21540	Histone H1t OS=Mus musculus OX=10090 GN=Hist1h1t PE=1 SV=4
tr|I7HFT9|I7HFT9_MOUSE	88.68	11	4	0		21669	Histone H1t OS=Mus musculus OX=10090 GN=Hist1h1t PE=1 SV=1
sp|P18608|HMGN1_MOUSE	86.32	83	4	4	Phosphorylation (STY); Amidation	10152	Non-histone chromosomal protein HMG-14 OS=Mus musculus OX=10090 GN=Hmgn1 PE=1 SV=2
tr|E9Q7V2|E9Q7V2_MOUSE	85.24	28	4	0	Acetylation (Protein N-term); Amidation	10410	Protein NDRG1 OS=Mus musculus OX=10090 GN=Ndrg1 PE=1 SV=1
tr|Q4FK88|Q4FK88_MOUSE	83.84	8	4	4	Acetylation (Protein N-term)	38734	Annexin OS=Mus musculus OX=10090 GN=Anxa1 PE=2 SV=1
sp|P10107|ANXA1_MOUSE	83.84	8	4	4	Acetylation (Protein N-term)	38734	Annexin A1 OS=Mus musculus OX=10090 GN=Anxa1 PE=1 SV=2
tr|Q4FJV4|Q4FJV4_MOUSE	83.84	8	4	4	Acetylation (Protein N-term)	38734	Annexin OS=Mus musculus OX=10090 GN=Anxa1 PE=1 SV=1
tr|Q3US43|Q3US43_MOUSE	83.84	8	4	4	Acetylation (Protein N-term)	40289	Annexin OS=Mus musculus OX=10090 GN=Anxa1 PE=2 SV=1
tr|B7STB7|B7STB7_MOUSE	83.84	8	4	4	Acetylation (Protein N-term)	38750	Annexin OS=Mus musculus OX=10090 GN=Anxa1 PE=2 SV=1
tr|Q05DD2|Q05DD2_MOUSE	80.24	8	4	4	Acetylation (Protein N-term)	57826	Nefl protein (Fragment) OS=Mus musculus OX=10090 GN=Nefl PE=2 SV=1
sp|P08551|NFL_MOUSE	80.24	7	4	4	Acetylation (Protein N-term)	61509	Neurofilament light polypeptide OS=Mus musculus OX=10090 GN=Nefl PE=1 SV=5
sp|P10639|THIO_MOUSE	78.97	25	4	4	Amidation	11675	Thioredoxin OS=Mus musculus OX=10090 GN=Txn PE=1 SV=3
sp|O54724|CAVN1_MOUSE	77.94	11	4	4		43954	Caveolae-associated protein 1 OS=Mus musculus OX=10090 GN=Cavin1 PE=1 SV=1
sp|P56391|CX6B1_MOUSE	77.74	33	4	4	Acetylation (Protein N-term)	10071	Cytochrome c oxidase subunit 6B1 OS=Mus musculus OX=10090 GN=Cox6b1 PE=1 SV=2
sp|Q9QY76|VAPB_MOUSE	76.34	12	4	4	Acetylation (Protein N-term)	26946	Vesicle-associated membrane protein-associated protein B OS=Mus musculus OX=10090 GN=Vapb PE=1 SV=3
tr|Q8BH80|Q8BH80_MOUSE	76.34	12	4	4	Acetylation (Protein N-term)	26918	Vesicle-associated membrane protein associated protein B and C OS=Mus musculus OX=10090 GN=Vapb PE=1 SV=1
sp|Q9CQR2|RS21_MOUSE	74.07	71	4	4	Acetylation (Protein N-term)	9141	40S ribosomal protein S21 OS=Mus musculus OX=10090 GN=Rps21 PE=1 SV=1
sp|P41539|TKN1_MOUSE	73.64	39	4	4	Amidation	15045	Protachykinin-1 OS=Mus musculus OX=10090 GN=Tac1 PE=2 SV=1
tr|Q149W7|Q149W7_MOUSE	73.64	39	4	4	Amidation	15045	Tachykinin 1 OS=Mus musculus OX=10090 GN=Tac1 PE=2 SV=1
sp|P63082|VATL_MOUSE	71.7	16	4	4	Oxidation (M); Amidation	15808	V-type proton ATPase 16 kDa proteolipid subunit OS=Mus musculus OX=10090 GN=Atp6v0c PE=1 SV=1
tr|Q80YP7|Q80YP7_MOUSE	71.7	13	4	4	Oxidation (M); Amidation	19315	V-type proton ATPase proteolipid subunit (Fragment) OS=Mus musculus OX=10090 GN=Atp6v0c PE=2 SV=1
tr|E9Q9C5|E9Q9C5_MOUSE	71.7	17	4	4	Oxidation (M); Amidation	15265	V-type proton ATPase proteolipid subunit (Fragment) OS=Mus musculus OX=10090 GN=Atp6v0c PE=1 SV=1
tr|A3KML5|A3KML5_MOUSE	71.7	16	4	4	Oxidation (M); Amidation	15808	V-type proton ATPase proteolipid subunit OS=Mus musculus OX=10090 GN=Atp6v0c PE=1 SV=1
tr|Q3UK60|Q3UK60_MOUSE	71.7	16	4	4	Oxidation (M); Amidation	15838	V-type proton ATPase proteolipid subunit OS=Mus musculus OX=10090 GN=Atp6v0c PE=2 SV=1
tr|Q8C1D9|Q8C1D9_MOUSE	71.7	16	4	4	Oxidation (M); Amidation	15798	V-type proton ATPase proteolipid subunit OS=Mus musculus OX=10090 GN=Atp6v0c PE=2 SV=1
tr|D3Z3B2|D3Z3B2_MOUSE	71.7	22	4	4	Oxidation (M); Amidation	11896	V-type proton ATPase proteolipid subunit (Fragment) OS=Mus musculus OX=10090 GN=Atp6v0c PE=1 SV=1
sp|P30681|HMGB2_MOUSE	65.24	43	4	3	Acetylation (N-term)	24162	High mobility group protein B2 OS=Mus musculus OX=10090 GN=Hmgb2 PE=1 SV=3
sp|P51885|LUM_MOUSE	54.64	17	4	4		38265	Lumican OS=Mus musculus OX=10090 GN=Lum PE=1 SV=2
tr|Q8C671|Q8C671_MOUSE	74.44	8	3	3	Acetylation (Protein N-term)	29001	Uncharacterized protein OS=Mus musculus OX=10090 GN=Srsf2 PE=2 SV=1
tr|Q3KQQ4|Q3KQQ4_MOUSE	74.31	13	3	2	Amidation	45896	Serpina1a protein OS=Mus musculus OX=10090 GN=Serpina1b PE=2 SV=1
tr|Q91X22|Q91X22_MOUSE	74.31	13	3	2	Amidation	45155	Serpina1b protein OS=Mus musculus OX=10090 GN=Serpina1b PE=2 SV=1
sp|P22599|A1AT2_MOUSE	74.31	13	3	2	Amidation	45975	Alpha-1-antitrypsin 1-2 OS=Mus musculus OX=10090 GN=Serpina1b PE=1 SV=2
tr|D3Z5N2|D3Z5N2_MOUSE	72.22	15	3	3	Acetylation (Protein N-term)	16984	Stathmin OS=Mus musculus OX=10090 GN=Stmn1 PE=1 SV=1
sp|Q8BH93|MISSL_MOUSE	71.82	21	3	3	Acetylation (Protein N-term); Amidation	23885	MAPK-interacting and spindle-stabilizing protein-like OS=Mus musculus OX=10090 GN=Mapk1ip1l PE=2 SV=3
sp|Q91ZZ3|SYUB_MOUSE	68.56	22	3	3	Acetylation (Protein N-term)	14052	Beta-synuclein OS=Mus musculus OX=10090 GN=Sncb PE=1 SV=1
tr|Q9D2D1|Q9D2D1_MOUSE	68.19	11	3	3		53830	Carboxypeptidase OS=Mus musculus OX=10090 GN=Ctsa PE=2 SV=1
sp|P16675|PPGB_MOUSE	68.19	11	3	3		53844	Lysosomal protective protein OS=Mus musculus OX=10090 GN=Ctsa PE=1 SV=1
tr|Q544R6|Q544R6_MOUSE	68.19	11	3	3		53844	Carboxypeptidase OS=Mus musculus OX=10090 GN=Ctsa PE=1 SV=1
tr|Q4KL76|Q4KL76_MOUSE	67.84	53	3	3	Acetylation (Protein N-term)	10963	Heat shock protein 1 (Chaperonin 10) OS=Mus musculus OX=10090 GN=Hspe1 PE=1 SV=1
sp|Q64433|CH10_MOUSE	67.84	53	3	3	Acetylation (Protein N-term)	10963	10 kDa heat shock protein mitochondrial OS=Mus musculus OX=10090 GN=Hspe1 PE=1 SV=2
sp|P26339|CMGA_MOUSE	64.13	13	3	3	Amidation	51789	Chromogranin-A OS=Mus musculus OX=10090 GN=Chga PE=1 SV=1
tr|Q3UN28|Q3UN28_MOUSE	64.13	19	3	3	Amidation	35139	Uncharacterized protein OS=Mus musculus OX=10090 GN=Chga PE=2 SV=1
tr|Q8C0B4|Q8C0B4_MOUSE	63.6	15	3	3		40542	Uncharacterized protein (Fragment) OS=Mus musculus OX=10090 GN=Bcas1 PE=2 SV=1
sp|P70699|LYAG_MOUSE	63.23	6	3	3		106248	Lysosomal alpha-glucosidase OS=Mus musculus OX=10090 GN=Gaa PE=1 SV=2
tr|E9QQ57|E9QQ57_MOUSE	62.95	5	3	3	Acetylation (Protein N-term); Amidation	147630	Periaxin OS=Mus musculus OX=10090 GN=Prx PE=1 SV=1
sp|O55103|PRAX_MOUSE	62.95	5	3	3	Acetylation (Protein N-term); Amidation	147688	Periaxin OS=Mus musculus OX=10090 GN=Prx PE=1 SV=1
sp|O35381|AN32A_MOUSE	61.14	9	3	3	Acetylation (Protein N-term)	28538	Acidic leucine-rich nuclear phosphoprotein 32 family member A OS=Mus musculus OX=10090 GN=Anp32a PE=1 SV=1
tr|Q1WWK3|Q1WWK3_MOUSE	60.9	27	3	1	Acetylation (Protein N-term)	22445	Hist1h1b protein (Fragment) OS=Mus musculus OX=10090 GN=Hist1h1b PE=2 SV=1
sp|P43276|H15_MOUSE	60.9	27	3	1	Acetylation (Protein N-term)	22576	Histone H1.5 OS=Mus musculus OX=10090 GN=Hist1h1b PE=1 SV=2
tr|Q0VGU4|Q0VGU4_MOUSE	54.51	8	3	2	Pyro-glu from Q	68232	MCG18019 OS=Mus musculus OX=10090 GN=Vgf PE=1 SV=1
tr|Q05CD2|Q05CD2_MOUSE	48.73	11	3	1	Acetylation (Protein N-term)	29372	Psip1 protein (Fragment) OS=Mus musculus OX=10090 GN=Psip1 PE=2 SV=1
tr|A2BI12|A2BI12_MOUSE	48.73	9	3	1	Acetylation (Protein N-term)	36968	PC4 and SFRS1-interacting protein OS=Mus musculus OX=10090 GN=Psip1 PE=1 SV=1
sp|Q99JF8|PSIP1_MOUSE	48.73	5	3	1	Acetylation (Protein N-term)	59697	PC4 and SFRS1-interacting protein OS=Mus musculus OX=10090 GN=Psip1 PE=1 SV=1
tr|F6RB63|F6RB63_MOUSE	48.73	32	3	1	Acetylation (Protein N-term)	10353	PC4 and SFRS1-interacting protein (Fragment) OS=Mus musculus OX=10090 GN=Psip1 PE=1 SV=1
tr|Q3TR90|Q3TR90_MOUSE	48.65	20	3	1	Acetylation (K)	19822	Uncharacterized protein OS=Mus musculus OX=10090 GN=Hdgfl3 PE=2 SV=1
sp|Q9JMG7|HDGR3_MOUSE	48.65	18	3	1	Acetylation (K)	22431	Hepatoma-derived growth factor-related protein 3 OS=Mus musculus OX=10090 GN=Hdgfl3 PE=1 SV=2
sp|P62500|T22D1_MOUSE	69.32	2	2	0	Acetylation (N-term)	109811	TSC22 domain family protein 1 OS=Mus musculus OX=10090 GN=Tsc22d1 PE=1 SV=2
tr|A0A0G2JFZ4|A0A0G2JFZ4_MOUSE	68.61	3	2	0	Acetylation (N-term)	75371	MCG8104 OS=Mus musculus OX=10090 GN=Tsc22d2 PE=1 SV=1
tr|E9Q7M2|E9Q7M2_MOUSE	68.61	3	2	0	Acetylation (N-term)	78197	TSC22 domain family member 2 OS=Mus musculus OX=10090 GN=Tsc22d2 PE=1 SV=1
sp|E9PV24|FIBA_MOUSE	67.95	2	2	2		87429	Fibrinogen alpha chain OS=Mus musculus OX=10090 GN=Fga PE=1 SV=1
sp|Q7TMM9|TBB2A_MOUSE	65.79	11	2	2		49907	Tubulin beta-2A chain OS=Mus musculus OX=10090 GN=Tubb2a PE=1 SV=1
sp|Q9CWF2|TBB2B_MOUSE	65.79	11	2	2		49953	Tubulin beta-2B chain OS=Mus musculus OX=10090 GN=Tubb2b PE=1 SV=1
tr|B2RSN3|B2RSN3_MOUSE	65.79	11	2	2		49953	Tubulin beta chain OS=Mus musculus OX=10090 GN=Tubb2b PE=1 SV=1
tr|Q9CVR0|Q9CVR0_MOUSE	65.79	17	2	2		32259	Tubulin beta chain (Fragment) OS=Mus musculus OX=10090 GN=Tubb4b PE=2 SV=2
tr|Q3UMM1|Q3UMM1_MOUSE	65.79	11	2	2		50090	Tubulin beta chain OS=Mus musculus OX=10090 GN=Tubb6 PE=1 SV=1
sp|Q922F4|TBB6_MOUSE	65.79	11	2	2		50090	Tubulin beta-6 chain OS=Mus musculus OX=10090 GN=Tubb6 PE=1 SV=1
sp|P68372|TBB4B_MOUSE	65.79	11	2	2		49831	Tubulin beta-4B chain OS=Mus musculus OX=10090 GN=Tubb4b PE=1 SV=1
sp|P99024|TBB5_MOUSE	65.79	11	2	2		49671	Tubulin beta-5 chain OS=Mus musculus OX=10090 GN=Tubb5 PE=1 SV=1
tr|Q6ZWZ6|Q6ZWZ6_MOUSE	63.24	17	2	2	Acetylation (Protein N-term); Amidation	14515	40S ribosomal protein S12 OS=Mus musculus OX=10090 GN=Rps12-ps3 PE=1 SV=1
tr|F7AEH4|F7AEH4_MOUSE	63.24	17	2	2	Acetylation (Protein N-term); Amidation	15181	40S ribosomal protein S12 OS=Mus musculus OX=10090 GN=Rps12 PE=1 SV=1
sp|P63323|RS12_MOUSE	63.24	17	2	2	Acetylation (Protein N-term); Amidation	14525	40S ribosomal protein S12 OS=Mus musculus OX=10090 GN=Rps12 PE=1 SV=2
tr|B7ZP22|B7ZP22_MOUSE	62.62	9	2	2		35965	Heterogeneous nuclear ribonucleoprotein A2/B1 OS=Mus musculus OX=10090 GN=Hnrnpa2b1 PE=2 SV=1
sp|O88569|ROA2_MOUSE	62.62	8	2	2		37403	Heterogeneous nuclear ribonucleoproteins A2/B1 OS=Mus musculus OX=10090 GN=Hnrnpa2b1 PE=1 SV=2
tr|Q3TXR9|Q3TXR9_MOUSE	61.79	4	2	2		61116	Beta-hexosaminidase OS=Mus musculus OX=10090 GN=Hexb PE=1 SV=1
sp|P20060|HEXB_MOUSE	61.79	4	2	2		61116	Beta-hexosaminidase subunit beta OS=Mus musculus OX=10090 GN=Hexb PE=1 SV=2
sp|Q9CWM4|PFD1_MOUSE	58.85	23	2	2	Acetylation (Protein N-term)	14255	Prefoldin subunit 1 OS=Mus musculus OX=10090 GN=Pfdn1 PE=1 SV=1
tr|Q8CEH4|Q8CEH4_MOUSE	58.85	33	2	2	Acetylation (Protein N-term)	9769	Uncharacterized protein (Fragment) OS=Mus musculus OX=10090 GN=Pfdn1 PE=2 SV=1
tr|Q9CQF7|Q9CQF7_MOUSE	58.85	23	2	2	Acetylation (Protein N-term)	14256	Prefoldin 1 OS=Mus musculus OX=10090 GN=Pfdn1 PE=1 SV=1
tr|Q8R3R9|Q8R3R9_MOUSE	58.85	23	2	2	Acetylation (Protein N-term)	14270	Prefoldin 1 OS=Mus musculus OX=10090 GN=Pfdn1 PE=2 SV=1
sp|P0DP28|CALM3_MOUSE	58.59	25	2	2	Acetylation (Protein N-term)	16838	Calmodulin-3 OS=Mus musculus OX=10090 GN=Calm3 PE=1 SV=1
sp|P0DP26|CALM1_MOUSE	58.59	25	2	2	Acetylation (Protein N-term)	16838	Calmodulin-1 OS=Mus musculus OX=10090 GN=Calm1 PE=1 SV=1
sp|P0DP27|CALM2_MOUSE	58.59	25	2	2	Acetylation (Protein N-term)	16838	Calmodulin-2 OS=Mus musculus OX=10090 GN=Calm2 PE=1 SV=1
tr|Q3UKW2|Q3UKW2_MOUSE	58.59	19	2	2	Acetylation (N-term)	21560	Calmodulin-1 OS=Mus musculus OX=10090 GN=Calm1 PE=1 SV=1
sp|Q8BGB5|LIMD2_MOUSE	56.76	23	2	2	Acetylation (Protein N-term)	14237	LIM domain-containing protein 2 OS=Mus musculus OX=10090 GN=Limd2 PE=1 SV=1
tr|Q9QZ83|Q9QZ83_MOUSE	55.09	8	2	2		43601	Gamma actin-like protein OS=Mus musculus OX=10090 GN=Actg1 PE=2 SV=1
tr|Q3U804|Q3U804_MOUSE	55.09	8	2	2		41800	Uncharacterized protein OS=Mus musculus OX=10090 GN=Actb PE=2 SV=1
tr|Q3UA89|Q3UA89_MOUSE	55.09	8	2	2		41736	Uncharacterized protein OS=Mus musculus OX=10090 GN=Actb PE=2 SV=1
tr|Q3UBP6|Q3UBP6_MOUSE	55.09	8	2	2		41769	Uncharacterized protein OS=Mus musculus OX=10090 GN=Actb PE=2 SV=1
tr|Q61276|Q61276_MOUSE	55.09	8	2	2		41694	A-X actin OS=Mus musculus OX=10090 GN=Actb PE=2 SV=1
tr|B2RRX1|B2RRX1_MOUSE	55.09	8	2	2		41737	Actin beta OS=Mus musculus OX=10090 GN=Actb PE=2 SV=1
tr|Q3UGS0|Q3UGS0_MOUSE	55.09	8	2	2		41765	Uncharacterized protein OS=Mus musculus OX=10090 GN=Actb PE=2 SV=1
tr|Q3U5R4|Q3U5R4_MOUSE	55.09	8	2	2		41709	Uncharacterized protein OS=Mus musculus OX=10090 GN=Actb PE=2 SV=1
tr|Q3UAF7|Q3UAF7_MOUSE	55.09	8	2	2		41751	Uncharacterized protein OS=Mus musculus OX=10090 GN=Actb PE=2 SV=1
tr|E9Q1F2|E9Q1F2_MOUSE	55.09	11	2	2		32564	Actin cytoplasmic 1 OS=Mus musculus OX=10090 GN=Actb PE=1 SV=1
tr|Q3UAF6|Q3UAF6_MOUSE	55.09	8	2	2		41811	Uncharacterized protein OS=Mus musculus OX=10090 GN=Actb PE=2 SV=1
tr|Q3UBQ4|Q3UBQ4_MOUSE	55.09	8	2	2		41765	Uncharacterized protein OS=Mus musculus OX=10090 GN=Actb PE=2 SV=1
tr|Q3UCF8|Q3UCF8_MOUSE	55.09	8	2	2		41731	Uncharacterized protein OS=Mus musculus OX=10090 GN=Actb PE=2 SV=1
tr|Q3U939|Q3U939_MOUSE	55.09	8	2	2		41772	Uncharacterized protein OS=Mus musculus OX=10090 GN=Actb PE=2 SV=1
tr|Q4KL81|Q4KL81_MOUSE	55.09	8	2	2		41793	Actin gamma cytoplasmic 1 OS=Mus musculus OX=10090 GN=Actg1 PE=2 SV=1
tr|Q3TSB7|Q3TSB7_MOUSE	55.09	8	2	2		41738	Uncharacterized protein OS=Mus musculus OX=10090 GN=Actg1 PE=2 SV=1
tr|Q3TIJ9|Q3TIJ9_MOUSE	55.09	8	2	2		41667	Uncharacterized protein OS=Mus musculus OX=10090 GN=Actb PE=2 SV=1
tr|G3UZ07|G3UZ07_MOUSE	55.09	12	2	2		29251	Actin cytoplasmic 2 (Fragment) OS=Mus musculus OX=10090 GN=Actg1 PE=1 SV=1
tr|E9Q5F4|E9Q5F4_MOUSE	55.09	12	2	2		29442	Actin cytoplasmic 1 (Fragment) OS=Mus musculus OX=10090 GN=Actb PE=1 SV=1
tr|Q3UD81|Q3UD81_MOUSE	55.09	13	2	2		26079	Uncharacterized protein (Fragment) OS=Mus musculus OX=10090 GN=Actg1 PE=2 SV=1
tr|Q3UWS9|Q3UWS9_MOUSE	54.06	13	2	2		20713	Uncharacterized protein (Fragment) OS=Mus musculus OX=10090 GN=Prdx5 PE=2 SV=1
tr|Q3U7H9|Q3U7H9_MOUSE	54.06	12	2	2		21654	Uncharacterized protein (Fragment) OS=Mus musculus OX=10090 GN=Prdx5 PE=2 SV=1
sp|P99029|PRDX5_MOUSE	54.06	12	2	2		21897	Peroxiredoxin-5 mitochondrial OS=Mus musculus OX=10090 GN=Prdx5 PE=1 SV=2
tr|G3UZJ4|G3UZJ4_MOUSE	54.06	15	2	2		17253	Peroxiredoxin-5 mitochondrial OS=Mus musculus OX=10090 GN=Prdx5 PE=1 SV=1
sp|Q02248|CTNB1_MOUSE	53.87	7	2	2	Acetylation (Protein N-term); Phosphorylation (STY)	85471	Catenin beta-1 OS=Mus musculus OX=10090 GN=Ctnnb1 PE=1 SV=1
tr|Q3UZT7|Q3UZT7_MOUSE	53.87	7	2	2	Acetylation (Protein N-term); Phosphorylation (STY)	85497	Uncharacterized protein OS=Mus musculus OX=10090 GN=Ctnnb1 PE=2 SV=1
tr|E9Q6A9|E9Q6A9_MOUSE	53.87	9	2	2	Acetylation (Protein N-term); Phosphorylation (STY)	66562	Catenin beta-1 OS=Mus musculus OX=10090 GN=Ctnnb1 PE=1 SV=1
tr|E9PW26|E9PW26_MOUSE	53.87	61	2	2	Acetylation (Protein N-term); Phosphorylation (STY)	10030	Catenin beta-1 OS=Mus musculus OX=10090 GN=Ctnnb1 PE=1 SV=1
tr|D3Z5Q1|D3Z5Q1_MOUSE	53.87	66	2	2	Acetylation (Protein N-term); Phosphorylation (STY)	9066	Catenin beta-1 OS=Mus musculus OX=10090 GN=Ctnnb1 PE=1 SV=2
tr|D3YUH4|D3YUH4_MOUSE	53.87	32	2	2	Acetylation (Protein N-term); Phosphorylation (STY)	19287	Catenin beta-1 (Fragment) OS=Mus musculus OX=10090 GN=Ctnnb1 PE=1 SV=1
tr|Q3THE6|Q3THE6_MOUSE	53.85	11	2	2		20695	Ferritin OS=Mus musculus OX=10090 PE=2 SV=1
sp|P29391|FRIL1_MOUSE	53.85	11	2	2		20802	Ferritin light chain 1 OS=Mus musculus OX=10090 GN=Ftl1 PE=1 SV=2
tr|Q9CZE7|Q9CZE7_MOUSE	53.85	18	2	2		12733	Ferritin (Fragment) OS=Mus musculus OX=10090 PE=2 SV=2
tr|A0A1B0GR60|A0A1B0GR60_MOUSE	53.85	12	2	2		17999	Ferritin OS=Mus musculus OX=10090 GN=Ftl1 PE=1 SV=1
tr|Q3UL79|Q3UL79_MOUSE	53.85	11	2	2		20774	Ferritin OS=Mus musculus OX=10090 PE=2 SV=1
tr|Q9CPX4|Q9CPX4_MOUSE	53.85	11	2	2		20772	Ferritin OS=Mus musculus OX=10090 GN=Ftl1 PE=1 SV=1
tr|Q3TJJ6|Q3TJJ6_MOUSE	53.85	11	2	2		20771	Ferritin OS=Mus musculus OX=10090 PE=2 SV=1
tr|Q9DCW5|Q9DCW5_MOUSE	53.15	24	2	2		12483	Cytochrome c oxidase subunit 6A mitochondrial OS=Mus musculus OX=10090 GN=Cox6a1 PE=1 SV=1
sp|P43024|CX6A1_MOUSE	53.15	24	2	2		12352	Cytochrome c oxidase subunit 6A1 mitochondrial OS=Mus musculus OX=10090 GN=Cox6a1 PE=1 SV=2
tr|A2A6H0|A2A6H0_MOUSE	52.65	22	2	2		21288	LIM and SH3 domain protein 1 (Fragment) OS=Mus musculus OX=10090 GN=Lasp1 PE=1 SV=1
tr|Q543N3|Q543N3_MOUSE	52.65	16	2	2		29994	LIM and SH3 protein 1 isoform CRA_b OS=Mus musculus OX=10090 GN=Lasp1 PE=1 SV=1
sp|Q61792|LASP1_MOUSE	52.65	16	2	2		29994	LIM and SH3 domain protein 1 OS=Mus musculus OX=10090 GN=Lasp1 PE=1 SV=1
tr|A2A6G9|A2A6G9_MOUSE	52.65	32	2	2		15153	LIM and SH3 domain protein 1 (Fragment) OS=Mus musculus OX=10090 GN=Lasp1 PE=1 SV=1
sp|P43275|H11_MOUSE	51.33	31	2	1	Acetylation (Protein N-term)	21785	Histone H1.1 OS=Mus musculus OX=10090 GN=Hist1h1a PE=1 SV=2
tr|Q3UF30|Q3UF30_MOUSE	50.86	31	2	2		11213	Uncharacterized protein OS=Mus musculus OX=10090 GN=S100a10 PE=2 SV=1
sp|P08207|S10AA_MOUSE	50.86	31	2	2		11186	Protein S100-A10 OS=Mus musculus OX=10090 GN=S100a10 PE=1 SV=2
tr|Q3TC45|Q3TC45_MOUSE	50.86	31	2	2		11186	S100 calcium binding protein A10 (Calpactin) isoform CRA_a OS=Mus musculus OX=10090 GN=S100a10 PE=1 SV=1
tr|A0A0G2JGD2|A0A0G2JGD2_MOUSE	50.81	23	2	2	Acetylation (Protein N-term)	9062	Protein S100-A4 (Fragment) OS=Mus musculus OX=10090 GN=S100a4 PE=1 SV=1
sp|P07091|S10A4_MOUSE	50.81	18	2	2	Acetylation (Protein N-term)	11721	Protein S100-A4 OS=Mus musculus OX=10090 GN=S100a4 PE=1 SV=1
tr|Q545V2|Q545V2_MOUSE	50.81	18	2	2	Acetylation (Protein N-term)	11721	Protein S100 OS=Mus musculus OX=10090 GN=S100a4 PE=2 SV=1
tr|Q543U0|Q543U0_MOUSE	49.82	31	2	2		10029	Myeloid/lymphoid or mixed-lineage leukemia (Trithorax homolog Drosophila); translocated to 11 isoform CRA_a OS=Mus musculus OX=10090 GN=Mllt11 PE=1 SV=1
sp|P97783|AF1Q_MOUSE	49.82	31	2	2		10029	Protein AF1q OS=Mus musculus OX=10090 GN=Mllt11 PE=1 SV=1
tr|Q3U7E0|Q3U7E0_MOUSE	49.1	30	2	2	Acetylation (Protein N-term)	13715	V-type proton ATPase subunit G OS=Mus musculus OX=10090 GN=Atp6v1g1 PE=2 SV=1
sp|Q9CR51|VATG1_MOUSE	49.1	30	2	2	Acetylation (Protein N-term)	13724	V-type proton ATPase subunit G 1 OS=Mus musculus OX=10090 GN=Atp6v1g1 PE=1 SV=3
sp|Q9WVA4|TAGL2_MOUSE	48.65	19	2	2		22395	Transgelin-2 OS=Mus musculus OX=10090 GN=Tagln2 PE=1 SV=4
tr|A0A1W2P768|A0A1W2P768_MOUSE	47.61	17	2	2		20247	Histone H3.2 OS=Mus musculus OX=10090 GN=Hist2h3c1 PE=1 SV=1
sp|Q3UP87|ELNE_MOUSE	46.62	10	2	2		28648	Neutrophil elastase OS=Mus musculus OX=10090 GN=Elane PE=2 SV=1
sp|P47867|SCG3_MOUSE	46.27	7	2	2		53326	Secretogranin-3 OS=Mus musculus OX=10090 GN=Scg3 PE=1 SV=1
tr|A2AER9|A2AER9_MOUSE	45.59	18	2	2		11456	Polyglutamine-binding protein 1 (Fragment) OS=Mus musculus OX=10090 GN=Pqbp1 PE=1 SV=1
tr|A2AER8|A2AER8_MOUSE	45.59	8	2	2		27586	Polyglutamine-binding protein 1 (Fragment) OS=Mus musculus OX=10090 GN=Pqbp1 PE=1 SV=1
sp|Q91VJ5|PQBP1_MOUSE	45.59	7	2	2		30597	Polyglutamine-binding protein 1 OS=Mus musculus OX=10090 GN=Pqbp1 PE=1 SV=1
tr|A2AER7|A2AER7_MOUSE	45.59	7	2	2		30597	Pqbp1 protein OS=Mus musculus OX=10090 GN=Pqbp1 PE=1 SV=1
sp|P99027|RLA2_MOUSE	45.03	9	2	2		11651	60S acidic ribosomal protein P2 OS=Mus musculus OX=10090 GN=Rplp2 PE=1 SV=3
sp|Q9CQH7|BT3L4_MOUSE	44.15	7	2	2	Acetylation (Protein N-term)	17271	Transcription factor BTF3 homolog 4 OS=Mus musculus OX=10090 GN=Btf3l4 PE=1 SV=1
tr|Q78IG7|Q78IG7_MOUSE	44.15	6	2	2	Acetylation (N-term)	19600	Transcription factor BTF3 (Fragment) OS=Mus musculus OX=10090 GN=Btf3l4 PE=2 SV=1
tr|A2A7Z4|A2A7Z4_MOUSE	44.15	7	2	2	Acetylation (Protein N-term)	17271	Transcription factor BTF3 OS=Mus musculus OX=10090 GN=Btf3l4 PE=1 SV=1
tr|Q3UJR8|Q3UJR8_MOUSE	44.15	7	2	2	Acetylation (Protein N-term)	17699	Transcription factor BTF3 OS=Mus musculus OX=10090 GN=Btf3 PE=2 SV=1
sp|Q64152|BTF3_MOUSE	44.15	5	2	2	Acetylation (N-term)	22031	Transcription factor BTF3 OS=Mus musculus OX=10090 GN=Btf3 PE=1 SV=3
tr|A0A1L1SQA8|A0A1L1SQA8_MOUSE	43.29	35	2	2		10309	40S ribosomal protein S25 OS=Mus musculus OX=10090 GN=Rps25 PE=1 SV=1
sp|P62852|RS25_MOUSE	43.29	26	2	2		13742	40S ribosomal protein S25 OS=Mus musculus OX=10090 GN=Rps25 PE=1 SV=1
tr|Q58EA6|Q58EA6_MOUSE	43.29	26	2	2		13742	MCG10725 isoform CRA_a OS=Mus musculus OX=10090 GN=Rps25 PE=1 SV=1
sp|Q8BKK4|PPR1C_MOUSE	43.23	33	2	2	Acetylation (Protein N-term); Phosphorylation (STY)	12303	Protein phosphatase 1 regulatory subunit 1C OS=Mus musculus OX=10090 GN=Ppp1r1c PE=3 SV=1
tr|Q5I0U7|Q5I0U7_MOUSE	42.82	31	2	2		12758	Tubulin-specific chaperone A OS=Mus musculus OX=10090 GN=Tbca PE=1 SV=1
sp|P48428|TBCA_MOUSE	42.82	31	2	2		12758	Tubulin-specific chaperone A OS=Mus musculus OX=10090 GN=Tbca PE=1 SV=3
tr|A0A1Y7VJ48|A0A1Y7VJ48_MOUSE	42.82	39	2	2		9927	Tubulin-specific chaperone A OS=Mus musculus OX=10090 GN=Tbca PE=1 SV=1
sp|Q80WJ1|GGN_MOUSE	42.47	2	2	0	Amidation	68892	Gametogenetin OS=Mus musculus OX=10090 GN=Ggn PE=1 SV=2
tr|A0A140LI02|A0A140LI02_MOUSE	42.47	2	2	0	Amidation	70446	Gametogenetin OS=Mus musculus OX=10090 GN=Ggn PE=4 SV=1
tr|G5E8M4|G5E8M4_MOUSE	42.47	2	2	0	Amidation	73057	Gametogenetin OS=Mus musculus OX=10090 GN=Ggn PE=4 SV=1
sp|P17751|TPIS_MOUSE	42.06	18	2	2		32192	Triosephosphate isomerase OS=Mus musculus OX=10090 GN=Tpi1 PE=1 SV=4
tr|A2RS68|A2RS68_MOUSE	39.6	3	2	2	Acetylation (Protein N-term)	51992	Small nuclear ribonucleoprotein 70 (U1) OS=Mus musculus OX=10090 GN=Snrnp70 PE=2 SV=1
sp|Q62376|RU17_MOUSE	39.6	3	2	2	Acetylation (Protein N-term)	51992	U1 small nuclear ribonucleoprotein 70 kDa OS=Mus musculus OX=10090 GN=Snrnp70 PE=1 SV=2
tr|A0A1B0GRV8|A0A1B0GRV8_MOUSE	39.6	12	2	2	Acetylation (Protein N-term)	13234	U1 small nuclear ribonucleoprotein 70 kDa OS=Mus musculus OX=10090 GN=Snrnp70 PE=1 SV=1
tr|A0A1B0GR69|A0A1B0GR69_MOUSE	39.6	12	2	2	Acetylation (Protein N-term)	12996	U1 small nuclear ribonucleoprotein 70 kDa (Fragment) OS=Mus musculus OX=10090 GN=Snrnp70 PE=1 SV=1
tr|Q6ZWP0|Q6ZWP0_MOUSE	39.6	8	2	2	Acetylation (Protein N-term)	19790	Snrnp70 protein OS=Mus musculus OX=10090 GN=Snrnp70 PE=2 SV=1
tr|A0A1B0GRR8|A0A1B0GRR8_MOUSE	39.6	8	2	2	Acetylation (Protein N-term)	20024	U1 small nuclear ribonucleoprotein 70 kDa (Fragment) OS=Mus musculus OX=10090 GN=Snrnp70 PE=1 SV=1
tr|Q9CR32|Q9CR32_MOUSE	39.6	5	2	2	Acetylation (Protein N-term)	29421	Uncharacterized protein (Fragment) OS=Mus musculus OX=10090 GN=Snrnp70 PE=2 SV=3
sp|Q9CR53|NMB_MOUSE	38.57	17	2	2		13571	Neuromedin-B OS=Mus musculus OX=10090 GN=Nmb PE=2 SV=1
tr|D3Z621|D3Z621_MOUSE	38.57	16	2	2		14310	Neuromedin-B OS=Mus musculus OX=10090 GN=Nmb PE=4 SV=1
tr|E0CYV0|E0CYV0_MOUSE	37.38	13	2	2	Acetylation (N-term)	30441	Protein-L-isoaspartate O-methyltransferase OS=Mus musculus OX=10090 GN=Pcmt1 PE=1 SV=1
sp|P70670|NACAM_MOUSE	60.33	1	1	1		220497	Nascent polypeptide-associated complex subunit alpha muscle-specific form OS=Mus musculus OX=10090 GN=Naca PE=1 SV=2
sp|Q9ERU9|RBP2_MOUSE	53.92	0	1	0		341122	E3 SUMO-protein ligase RanBP2 OS=Mus musculus OX=10090 GN=Ranbp2 PE=1 SV=2
sp|Q99LX8|OST4_MOUSE	52.61	100	1	1		4193	Dolichyl-diphosphooligosaccharide--protein glycosyltransferase subunit 4 OS=Mus musculus OX=10090 GN=Ost4 PE=3 SV=1
sp|Q8VDM4|PSMD2_MOUSE	51.29	6	1	1	Acetylation (Protein N-term)	100203	26S proteasome non-ATPase regulatory subunit 2 OS=Mus musculus OX=10090 GN=Psmd2 PE=1 SV=1
tr|E9QMD3|E9QMD3_MOUSE	49.97	0	1	0		406109	Zinc finger homeobox protein 3 OS=Mus musculus OX=10090 GN=Zfhx3 PE=1 SV=1
tr|Q5M9K9|Q5M9K9_MOUSE	49.72	15	1	1		14463	MCG126194 isoform CRA_a OS=Mus musculus OX=10090 GN=Rpl31 PE=1 SV=1
sp|P62900|RL31_MOUSE	49.72	15	1	1		14463	60S ribosomal protein L31 OS=Mus musculus OX=10090 GN=Rpl31 PE=1 SV=1
tr|Q9CY93|Q9CY93_MOUSE	49.72	15	1	1		14411	Uncharacterized protein OS=Mus musculus OX=10090 GN=Rpl31 PE=2 SV=1
tr|S4R1P5|S4R1P5_MOUSE	49.38	0	1	0		870551	Dystonin OS=Mus musculus OX=10090 GN=Dst PE=1 SV=1
sp|Q60932|VDAC1_MOUSE	48.64	5	1	1		32351	Voltage-dependent anion-selective channel protein 1 OS=Mus musculus OX=10090 GN=Vdac1 PE=1 SV=3
tr|Q3U6K8|Q3U6K8_MOUSE	48.64	5	1	1		30725	Uncharacterized protein OS=Mus musculus OX=10090 GN=Vdac1 PE=2 SV=1
tr|Q3TIG8|Q3TIG8_MOUSE	48.64	5	1	1		30796	Uncharacterized protein OS=Mus musculus OX=10090 GN=Vdac1 PE=2 SV=1
tr|Q3THL7|Q3THL7_MOUSE	48.64	5	1	1		30756	Uncharacterized protein OS=Mus musculus OX=10090 GN=Vdac1 PE=2 SV=1
sp|Q8R404|MIC13_MOUSE	48.57	14	1	1		13373	MICOS complex subunit MIC13 OS=Mus musculus OX=10090 GN=Mic13 PE=1 SV=1
tr|A2AF31|A2AF31_MOUSE	48.28	98	1	1	Acetylation (K); Acetylation (Protein N-term); Amidation	5247	Thymosin beta OS=Mus musculus OX=10090 GN=Tmsb15b2 PE=1 SV=1
tr|Q8C0W0|Q8C0W0_MOUSE	48.28	55	1	1	Acetylation (K); Acetylation (N-term); Amidation	9225	Thymosin beta 15b-like OS=Mus musculus OX=10090 GN=Tmsb15l PE=1 SV=1
sp|P17665|COX7C_MOUSE	48.21	75	1	1	Amidation	7333	Cytochrome c oxidase subunit 7C mitochondrial OS=Mus musculus OX=10090 GN=Cox7c PE=1 SV=1
tr|Q3UBU9|Q3UBU9_MOUSE	47.79	6	1	1	Acetylation (Protein N-term)	25148	Peptidylprolyl isomerase OS=Mus musculus OX=10090 GN=Fkbp3 PE=1 SV=1
sp|Q62446|FKBP3_MOUSE	47.79	6	1	1	Acetylation (Protein N-term)	25148	Peptidyl-prolyl cis-trans isomerase FKBP3 OS=Mus musculus OX=10090 GN=Fkbp3 PE=1 SV=2
sp|Q61818|RAI1_MOUSE	47.62	0	1	1	Amidation	201570	Retinoic acid-induced protein 1 OS=Mus musculus OX=10090 GN=Rai1 PE=1 SV=3
sp|Q8K0U4|HS12A_MOUSE	46.7	3	1	1	Acetylation (K); Acetylation (Protein N-term)	74871	Heat shock 70 kDa protein 12A OS=Mus musculus OX=10090 GN=Hspa12a PE=1 SV=1
tr|Q3TNR3|Q3TNR3_MOUSE	46.7	7	1	1	Acetylation (K); Acetylation (Protein N-term)	32759	Uncharacterized protein OS=Mus musculus OX=10090 GN=Hspa12a PE=2 SV=1
tr|Q58E39|Q58E39_MOUSE	45.98	5	1	1		26374	Hnrpa3 protein (Fragment) OS=Mus musculus OX=10090 GN=Hnrnpa3 PE=2 SV=1
tr|Q5U3M2|Q5U3M2_MOUSE	45.98	4	1	1		32011	Hnrpa3 protein OS=Mus musculus OX=10090 GN=Hnrnpa3 PE=2 SV=1
tr|Q6PFA7|Q6PFA7_MOUSE	45.98	5	1	1		32207	Hnrpa3 protein (Fragment) OS=Mus musculus OX=10090 GN=Hnrnpa3 PE=2 SV=1
sp|Q8BG05|ROA3_MOUSE	45.98	4	1	1		39652	Heterogeneous nuclear ribonucleoprotein A3 OS=Mus musculus OX=10090 GN=Hnrnpa3 PE=1 SV=1
tr|Q3UZG3|Q3UZG3_MOUSE	45.98	4	1	1		39751	Uncharacterized protein OS=Mus musculus OX=10090 GN=Hnrnpa3 PE=2 SV=1
tr|B2RXM2|B2RXM2_MOUSE	45.98	4	1	1		36610	EG627828 protein OS=Mus musculus OX=10090 GN=Gm6793 PE=1 SV=1
tr|Q0VG47|Q0VG47_MOUSE	45.98	4	1	1		37086	Heterogeneous nuclear ribonucleoprotein A3 OS=Mus musculus OX=10090 GN=Hnrnpa3 PE=2 SV=1
tr|Q5FB19|Q5FB19_MOUSE	45.98	4	1	1		39652	Heterogeneous nuclear ribonucleoprotein A3 OS=Mus musculus OX=10090 GN=Hnrnpa3 PE=2 SV=1
sp|Q3UH53|SDK1_MOUSE	44.29	1	1	1		240303	Protein sidekick-1 OS=Mus musculus OX=10090 GN=Sdk1 PE=1 SV=1
sp|P26041|MOES_MOUSE	44.24	3	1	1		67767	Moesin OS=Mus musculus OX=10090 GN=Msn PE=1 SV=3
tr|Q05DU4|Q05DU4_MOUSE	44.24	4	1	1		51915	Msn protein (Fragment) OS=Mus musculus OX=10090 GN=Msn PE=2 SV=1
tr|Q3TMX5|Q3TMX5_MOUSE	44.05	10	1	1		20388	Arginine-rich mutated in early stage tumors isoform CRA_b OS=Mus musculus OX=10090 GN=Manf PE=1 SV=1
sp|Q9CXI5|MANF_MOUSE	44.05	10	1	1		20374	Mesencephalic astrocyte-derived neurotrophic factor OS=Mus musculus OX=10090 GN=Manf PE=1 SV=1
tr|Q3UJK2|Q3UJK2_MOUSE	44.05	5	1	1		42914	Uncharacterized protein OS=Mus musculus OX=10090 GN=Serbp1 PE=2 SV=1
tr|A0A0N4SV32|A0A0N4SV32_MOUSE	44.05	6	1	1		39645	Plasminogen activator inhibitor 1 RNA-binding protein OS=Mus musculus OX=10090 GN=Serbp1 PE=1 SV=1
tr|Q3V274|Q3V274_MOUSE	44.05	5	1	1		42192	Uncharacterized protein OS=Mus musculus OX=10090 GN=Serbp1 PE=2 SV=1
tr|Q3UEI6|Q3UEI6_MOUSE	44.05	5	1	1		42235	Uncharacterized protein OS=Mus musculus OX=10090 GN=Serbp1 PE=2 SV=1
tr|Q3UMP4|Q3UMP4_MOUSE	44.05	5	1	1		44005	Plasminogen activator inhibitor 1 RNA-binding protein OS=Mus musculus OX=10090 GN=Serbp1 PE=1 SV=1
sp|Q9CY58|PAIRB_MOUSE	44.05	5	1	1		44714	Plasminogen activator inhibitor 1 RNA-binding protein OS=Mus musculus OX=10090 GN=Serbp1 PE=1 SV=2
tr|A0A0N4SUQ1|A0A0N4SUQ1_MOUSE	44.05	14	1	1		16078	Plasminogen activator inhibitor 1 RNA-binding protein OS=Mus musculus OX=10090 GN=Serbp1 PE=1 SV=1
tr|A0A0N4SUN8|A0A0N4SUN8_MOUSE	44.05	13	1	1		17036	Plasminogen activator inhibitor 1 RNA-binding protein OS=Mus musculus OX=10090 GN=Serbp1 PE=1 SV=1
tr|A0A0N4SWH2|A0A0N4SWH2_MOUSE	44.05	9	1	1		22702	Plasminogen activator inhibitor 1 RNA-binding protein OS=Mus musculus OX=10090 GN=Serbp1 PE=1 SV=1
sp|Q9D8B3|CHM4B_MOUSE	43.66	12	1	1	Acetylation (Protein N-term)	24936	Charged multivesicular body protein 4b OS=Mus musculus OX=10090 GN=Chmp4b PE=1 SV=2
sp|P48771|CX7A2_MOUSE	43.22	72	1	1		9291	Cytochrome c oxidase subunit 7A2 mitochondrial OS=Mus musculus OX=10090 GN=Cox7a2 PE=1 SV=2
sp|Q9WUU7|CATZ_MOUSE	41.11	4	1	1		33996	Cathepsin Z OS=Mus musculus OX=10090 GN=Ctsz PE=1 SV=1
tr|Q545I6|Q545I6_MOUSE	41.11	4	1	1		33996	Cathepsin Z isoform CRA_b OS=Mus musculus OX=10090 GN=Ctsz PE=1 SV=1
tr|A0A140LJ69|A0A140LJ69_MOUSE	40.7	0	1	0	Amidation	491041	Protein unc-13 homolog B OS=Mus musculus OX=10090 GN=Unc13b PE=1 SV=1
tr|Q4KL64|Q4KL64_MOUSE	40.55	7	1	1	Acetylation (Protein N-term)	23813	RNA and export factor binding protein 2 OS=Mus musculus OX=10090 GN=Alyref2 PE=2 SV=1
tr|D9J342|D9J342_MOUSE	40.55	7	1	1	Acetylation (Protein N-term)	23755	RNA and export factor binding protein 2 OS=Mus musculus OX=10090 GN=Refbp2 PE=4 SV=1
sp|Q9JJW6|ALRF2_MOUSE	40.55	7	1	1	Acetylation (Protein N-term)	23730	Aly/REF export factor 2 OS=Mus musculus OX=10090 GN=Alyref2 PE=1 SV=1
tr|G3X9I4|G3X9I4_MOUSE	40.55	7	1	1	Acetylation (Protein N-term)	23785	Aly/REF export factor 2 OS=Mus musculus OX=10090 GN=Alyref2 PE=1 SV=1
sp|O08583|THOC4_MOUSE	40.55	6	1	1	Acetylation (Protein N-term)	26940	THO complex subunit 4 OS=Mus musculus OX=10090 GN=Alyref PE=1 SV=3
sp|Q6ZPG2|WDR90_MOUSE	40.05	0	1	0		202971	WD repeat-containing protein 90 OS=Mus musculus OX=10090 GN=Wdr90 PE=1 SV=2
tr|H7BX49|H7BX49_MOUSE	40.05	0	1	0		204969	WD repeat-containing protein 90 OS=Mus musculus OX=10090 GN=Wdr90 PE=1 SV=1
tr|Q812D0|Q812D0_MOUSE	40.05	28	1	1		6285	ATP synthase coupling factor VI (Fragment) OS=Mus musculus OX=10090 PE=4 SV=1
tr|E9QAD6|E9QAD6_MOUSE	40.05	16	1	1		10473	ATP synthase H+-transporting mitochondrial F0 complex subunit F (Fragment) OS=Mus musculus OX=10090 GN=Atp5j PE=1 SV=8
sp|P97450|ATP5J_MOUSE	40.05	14	1	1		12496	ATP synthase-coupling factor 6 mitochondrial OS=Mus musculus OX=10090 GN=Atp5pf PE=1 SV=1
sp|Q99PP2|ZN318_MOUSE	39.61	0	1	0		246321	Zinc finger protein 318 OS=Mus musculus OX=10090 GN=Znf318 PE=1 SV=3
tr|C6EQH2|C6EQH2_MOUSE	39.15	0	1	0		517334	ASL1/Herc2 fusion protein OS=Mus musculus OX=10090 PE=2 SV=1
tr|S4R2P8|S4R2P8_MOUSE	38.86	0	1	0		530668	Baculoviral IAP repeat-containing protein 6 OS=Mus musculus OX=10090 GN=Birc6 PE=1 SV=1
tr|A0A1S6GWH6|A0A1S6GWH6_MOUSE	38.86	0	1	0		537979	Uncharacterized protein OS=Mus musculus OX=10090 GN=Birc6 PE=2 SV=1
tr|B9EKP5|B9EKP5_MOUSE	38.86	2	1	1	Phosphorylation (STY); Half of a disulfide bridge	280470	Filamin alpha OS=Mus musculus OX=10090 GN=Flna PE=2 SV=1
sp|Q00356|MCPTX_MOUSE	38.74	4	1	0		26775	Mast cell protease-like protein OS=Mus musculus OX=10090 GN=Mcptl PE=3 SV=1
sp|O35164|MCPT9_MOUSE	38.74	4	1	0		26652	Mast cell protease 9 OS=Mus musculus OX=10090 GN=Mcpt9 PE=2 SV=1
tr|A0A2I3BR33|A0A2I3BR33_MOUSE	38.74	6	1	0		20932	Chymase 2 mast cell OS=Mus musculus OX=10090 GN=Cma2 PE=4 SV=1
tr|Q91VB1|Q91VB1_MOUSE	38.74	4	1	0		26858	Chymase 2 mast cell OS=Mus musculus OX=10090 GN=Cma2 PE=2 SV=1
tr|Q9EPR0|Q9EPR0_MOUSE	38.74	4	1	0		26636	Mast cell protease-9 OS=Mus musculus OX=10090 GN=Mcpt9 PE=2 SV=1
tr|Q8VDE7|Q8VDE7_MOUSE	38.74	6	1	0		19174	Chymase 2 OS=Mus musculus OX=10090 GN=Cma2 PE=2 SV=1
tr|Q9EQ13|Q9EQ13_MOUSE	38.74	9	1	0		13497	Mast cell protease-9 (Fragment) OS=Mus musculus OX=10090 PE=4 SV=1
sp|Q9JHU4|DYHC1_MOUSE	38.73	0	1	0		532050	Cytoplasmic dynein 1 heavy chain 1 OS=Mus musculus OX=10090 GN=Dync1h1 PE=1 SV=2
sp|Q2PZL6|FAT4_MOUSE	38.26	0	1	0		540322	Protocadherin Fat 4 OS=Mus musculus OX=10090 GN=Fat4 PE=1 SV=2
sp|Q501J6|DDX17_MOUSE	37.93	3	1	1		72400	Probable ATP-dependent RNA helicase DDX17 OS=Mus musculus OX=10090 GN=Ddx17 PE=1 SV=1
tr|Q3U741|Q3U741_MOUSE	37.93	3	1	1		72585	DEAD (Asp-Glu-Ala-Asp) box polypeptide 17 isoform CRA_a OS=Mus musculus OX=10090 GN=Ddx17 PE=1 SV=1
tr|Q78W10|Q78W10_MOUSE	37.93	11	1	1		19199	Uncharacterized protein OS=Mus musculus OX=10090 GN=Ddx17 PE=2 SV=1
tr|Q3U6Y5|Q3U6Y5_MOUSE	37.93	9	1	1		24335	Uncharacterized protein (Fragment) OS=Mus musculus OX=10090 GN=Ddx17 PE=2 SV=1
tr|Q8K392|Q8K392_MOUSE	37.93	7	1	1		29032	DEAD (Asp-Glu-Ala-Asp) box polypeptide 17 OS=Mus musculus OX=10090 GN=Ddx17 PE=2 SV=2
sp|Q63918|CAVN2_MOUSE	37.76	7	1	1		46764	Caveolae-associated protein 2 OS=Mus musculus OX=10090 GN=Cavin2 PE=1 SV=3
tr|Q14BH6|Q14BH6_MOUSE	37.72	1	1	0		108397	Adhesion G-protein-coupled receptor G2 OS=Mus musculus OX=10090 GN=Adgrg2 PE=1 SV=1
sp|Q8CJ12|AGRG2_MOUSE	37.72	0	1	0		110200	Adhesion G-protein coupled receptor G2 OS=Mus musculus OX=10090 GN=Adgrg2 PE=1 SV=1
sp|P97361|BPIA1_MOUSE	37.3	12	1	1	Pyro-glu from Q	28625	BPI fold-containing family A member 1 OS=Mus musculus OX=10090 GN=Bpifa1 PE=1 SV=3
tr|Q5BLK2|Q5BLK2_MOUSE	37.26	16	1	1	Acetylation (Protein N-term)	13373	MCG3574 OS=Mus musculus OX=10090 GN=Rps20 PE=1 SV=1
sp|P60867|RS20_MOUSE	37.26	16	1	1	Acetylation (Protein N-term)	13373	40S ribosomal protein S20 OS=Mus musculus OX=10090 GN=Rps20 PE=1 SV=1
sp|O08997|ATOX1_MOUSE	37.15	40	1	1		7338	Copper transport protein ATOX1 OS=Mus musculus OX=10090 GN=Atox1 PE=1 SV=1
tr|Q3UA95|Q3UA95_MOUSE	36.76	13	1	1		10984	Histone H2A OS=Mus musculus OX=10090 GN=H2afz PE=2 SV=1
sp|Q3THW5|H2AV_MOUSE	36.76	11	1	1		13509	Histone H2A.V OS=Mus musculus OX=10090 GN=H2afv PE=1 SV=3
tr|B2RVP5|B2RVP5_MOUSE	36.76	11	1	1		13509	Histone H2A OS=Mus musculus OX=10090 GN=H2afv PE=2 SV=1
sp|P0C0S6|H2AZ_MOUSE	36.76	11	1	1		13553	Histone H2A.Z OS=Mus musculus OX=10090 GN=H2afz PE=1 SV=2
sp|A2APV2|FMNL2_MOUSE	36.46	2	1	1		123101	Formin-like protein 2 OS=Mus musculus OX=10090 GN=Fmnl2 PE=1 SV=2
tr|F8VPR2|F8VPR2_MOUSE	36.46	2	1	1		122912	Formin-like protein 2 OS=Mus musculus OX=10090 GN=Fmnl2 PE=1 SV=1
tr|A2AQW2|A2AQW2_MOUSE	36.46	2	1	1		123194	Formin-like protein 2 OS=Mus musculus OX=10090 GN=Fmnl2 PE=1 SV=2
tr|A0A0A0MQ90|A0A0A0MQ90_MOUSE	36.07	9	1	1	Acetylation (N-term)	17744	Protein S100-A13 OS=Mus musculus OX=10090 GN=S100a13 PE=1 SV=1
sp|P07758|A1AT1_MOUSE	35.88	9	1	1		46003	Alpha-1-antitrypsin 1-1 OS=Mus musculus OX=10090 GN=Serpina1a PE=1 SV=4
tr|A0A0A0MQA3|A0A0A0MQA3_MOUSE	35.88	8	1	1		48796	Alpha-1-antitrypsin 1-1 OS=Mus musculus OX=10090 GN=Serpina1a PE=1 SV=1
sp|P34022|RANG_MOUSE	35.85	12	1	1		23596	Ran-specific GTPase-activating protein OS=Mus musculus OX=10090 GN=Ranbp1 PE=1 SV=2
tr|H7BX22|H7BX22_MOUSE	35.85	16	1	1		17887	Ran-specific GTPase-activating protein OS=Mus musculus OX=10090 GN=Ranbp1 PE=1 SV=1
tr|E9Q7M6|E9Q7M6_MOUSE	35.51	0	1	0		365772	Cadherin-23 OS=Mus musculus OX=10090 GN=Cdh23 PE=1 SV=1
sp|P99028|QCR6_MOUSE	35.13	20	1	1		10435	Cytochrome b-c1 complex subunit 6 mitochondrial OS=Mus musculus OX=10090 GN=Uqcrh PE=1 SV=2
sp|Q80TP3|UBR5_MOUSE	35.12	0	1	0		308351	E3 ubiquitin-protein ligase UBR5 OS=Mus musculus OX=10090 GN=Ubr5 PE=1 SV=2
tr|E9Q2H1|E9Q2H1_MOUSE	35.12	0	1	0		308318	E3 ubiquitin-protein ligase UBR5 OS=Mus musculus OX=10090 GN=Ubr5 PE=1 SV=2
tr|A0A2I3BQS6|A0A2I3BQS6_MOUSE	35.12	0	1	0		308967	E3 ubiquitin-protein ligase UBR5 OS=Mus musculus OX=10090 GN=Ubr5 PE=1 SV=1
sp|Q9Z2U1|PSA5_MOUSE	35.08	11	1	1	Acetylation (Protein N-term)	26411	Proteasome subunit alpha type-5 OS=Mus musculus OX=10090 GN=Psma5 PE=1 SV=1
tr|Q3TUX3|Q3TUX3_MOUSE	35.08	11	1	1	Acetylation (Protein N-term)	26397	Proteasome subunit alpha type OS=Mus musculus OX=10090 GN=Psma5 PE=2 SV=1
tr|Q3TUI9|Q3TUI9_MOUSE	35.08	11	1	1	Acetylation (Protein N-term)	26411	Proteasome subunit alpha type OS=Mus musculus OX=10090 GN=Psma5 PE=2 SV=1
tr|Q3UPK6|Q3UPK6_MOUSE	35.08	11	1	1	Acetylation (Protein N-term)	26411	Proteasome subunit alpha type OS=Mus musculus OX=10090 GN=Psma5 PE=1 SV=1
tr|E9PX48|E9PX48_MOUSE	34.94	0	1	0		238354	Dedicator of cytokinesis protein 7 OS=Mus musculus OX=10090 GN=Dock7 PE=1 SV=2
tr|A2A9M5|A2A9M5_MOUSE	34.94	0	1	0		241175	Dedicator of cytokinesis protein 7 OS=Mus musculus OX=10090 GN=Dock7 PE=1 SV=1
sp|Q6DID3|SCAF8_MOUSE	34.94	0	1	0		139572	Protein SCAF8 OS=Mus musculus OX=10090 GN=Scaf8 PE=1 SV=1
tr|A0A1L1SSA4|A0A1L1SSA4_MOUSE	34.87	0	1	1	Acetylation (N-term); Phosphorylation (STY)	225887	Centrosomal protein of 164 kDa OS=Mus musculus OX=10090 GN=Cep164 PE=1 SV=1
tr|A0A0B4J1L2|A0A0B4J1L2_MOUSE	34.83	1	1	0		90070	A disintegrin and metalloproteinase with thrombospondin motifs 4 OS=Mus musculus OX=10090 GN=Adamts4 PE=1 SV=1
tr|E9PX28|E9PX28_MOUSE	34.81	0	1	0		113993	Protocadherin 10 OS=Mus musculus OX=10090 GN=Pcdh10 PE=1 SV=1
sp|Q9D6V8|PAIP2_MOUSE	34.68	12	1	1		14700	Polyadenylate-binding protein-interacting protein 2 OS=Mus musculus OX=10090 GN=Paip2 PE=1 SV=1
tr|Q3TJ84|Q3TJ84_MOUSE	34.68	12	1	1		14776	Uncharacterized protein OS=Mus musculus OX=10090 GN=Paip2 PE=2 SV=1
tr|Q3U438|Q3U438_MOUSE	34.68	12	1	1		14749	Uncharacterized protein OS=Mus musculus OX=10090 GN=Paip2 PE=2 SV=1
tr|E9Q6R4|E9Q6R4_MOUSE	34.66	0	1	0		237018	AT-rich interactive domain-containing protein 1B OS=Mus musculus OX=10090 GN=Arid1b PE=1 SV=1
tr|A0A338P6U8|A0A338P6U8_MOUSE	34.66	0	1	0		242328	AT-rich interactive domain-containing protein 1B OS=Mus musculus OX=10090 GN=Arid1b PE=1 SV=1
sp|F6ZDS4|TPR_MOUSE	34.61	0	1	0		273988	Nucleoprotein TPR OS=Mus musculus OX=10090 GN=Tpr PE=1 SV=1
tr|S4R2G5|S4R2G5_MOUSE	34.52	1	1	1	Acetylation (N-term); Amidation	47643	Glyceraldehyde-3-phosphate dehydrogenase OS=Mus musculus OX=10090 GN=Gapdhs PE=1 SV=1
sp|Q9CQM5|TXD17_MOUSE	34.25	9	1	1	Acetylation (Protein N-term)	14015	Thioredoxin domain-containing protein 17 OS=Mus musculus OX=10090 GN=Txndc17 PE=1 SV=1
tr|E0CXB9|E0CXB9_MOUSE	34.06	1	1	0	Acetylation (N-term)	106730	Catenin alpha-2 OS=Mus musculus OX=10090 GN=Ctnna2 PE=1 SV=1
sp|Q6W8Q3|PC4L1_MOUSE	34.04	82	1	1	Acetylation (Protein N-term)	7502	Purkinje cell protein 4-like protein 1 OS=Mus musculus OX=10090 GN=Pcp4l1 PE=1 SV=1
tr|Q3UDH1|Q3UDH1_MOUSE	34.03	4	1	1	Acetylation (Protein N-term)	57431	Uncharacterized protein OS=Mus musculus OX=10090 GN=Hars PE=2 SV=1
tr|Q8C2D1|Q8C2D1_MOUSE	34.03	4	1	1	Acetylation (Protein N-term)	57402	Uncharacterized protein OS=Mus musculus OX=10090 GN=Hars PE=2 SV=1
sp|Q61035|SYHC_MOUSE	34.03	4	1	1	Acetylation (Protein N-term)	57432	Histidine--tRNA ligase cytoplasmic OS=Mus musculus OX=10090 GN=Hars PE=1 SV=2
tr|Q8VDX8|Q8VDX8_MOUSE	34.03	4	1	1	Acetylation (Protein N-term)	57458	Hars protein OS=Mus musculus OX=10090 GN=Hars PE=2 SV=1
tr|Q3U890|Q3U890_MOUSE	34.03	4	1	1	Acetylation (Protein N-term)	57418	Uncharacterized protein OS=Mus musculus OX=10090 GN=Hars PE=2 SV=1
tr|Q9D094|Q9D094_MOUSE	34.03	4	1	1	Acetylation (Protein N-term)	57543	Uncharacterized protein OS=Mus musculus OX=10090 GN=Hars PE=2 SV=1
tr|M4KB43|M4KB43_MOUSE	33.98	1	1	0	Amidation	131501	NKp44L (Fragment) OS=Mus musculus OX=10090 GN=Kmt2e PE=2 SV=1
sp|Q06185|ATP5I_MOUSE	33.87	23	1	1		8236	ATP synthase subunit e mitochondrial OS=Mus musculus OX=10090 GN=Atp5me PE=1 SV=2
tr|Q5EBI8|Q5EBI8_MOUSE	33.87	23	1	1		8237	ATP synthase H+ transporting mitochondrial F1F0 complex subunit e OS=Mus musculus OX=10090 GN=Atp5k PE=2 SV=1
tr|Q8BTB6|Q8BTB6_MOUSE	33.87	42	1	1		4228	ATP synthase H+-transporting mitochondrial F1F0 complex subunit E OS=Mus musculus OX=10090 GN=Atp5k PE=1 SV=1
tr|F8VPU6|F8VPU6_MOUSE	33.86	0	1	0		292266	Ubiquitin-specific peptidase 9 Y chromosome OS=Mus musculus OX=10090 GN=Usp9y PE=1 SV=1
sp|Q61789|LAMA3_MOUSE	33.66	0	1	0		366228	Laminin subunit alpha-3 OS=Mus musculus OX=10090 GN=Lama3 PE=1 SV=4
tr|Q497I3|Q497I3_MOUSE	32.83	9	1	1	Acetylation (Protein N-term)	15137	Fatty acid binding protein 5 epidermal OS=Mus musculus OX=10090 GN=Fabp5 PE=1 SV=1
tr|Q3TLH6|Q3TLH6_MOUSE	32.83	9	1	1	Acetylation (Protein N-term)	14415	Uncharacterized protein OS=Mus musculus OX=10090 GN=Fabp5 PE=2 SV=1
sp|Q05816|FABP5_MOUSE	32.83	9	1	1	Acetylation (Protein N-term)	15137	Fatty acid-binding protein 5 OS=Mus musculus OX=10090 GN=Fabp5 PE=1 SV=3
tr|Q3U646|Q3U646_MOUSE	32.79	6	1	1	Half of a disulfide bridge	44598	Uncharacterized protein OS=Mus musculus OX=10090 GN=Asah1 PE=2 SV=1
sp|Q9CSN1|SNW1_MOUSE	32.77	2	1	1	Acetylation (Protein N-term)	61476	SNW domain-containing protein 1 OS=Mus musculus OX=10090 GN=Snw1 PE=1 SV=3
tr|Q3TM37|Q3TM37_MOUSE	32.77	4	1	1	Acetylation (Protein N-term)	35290	Uncharacterized protein (Fragment) OS=Mus musculus OX=10090 GN=Snw1 PE=2 SV=1
tr|A0A0B4J1E2|A0A0B4J1E2_MOUSE	32.77	2	1	1	Acetylation (Protein N-term)	61462	SNW domain-containing protein 1 OS=Mus musculus OX=10090 GN=Snw1 PE=1 SV=1
sp|Q8C0L6|PAOX_MOUSE	32.55	2	1	1	Acetylation (K); Phosphorylation (STY); Amidation	55447	Peroxisomal N(1)-acetyl-spermine/spermidine oxidase OS=Mus musculus OX=10090 GN=Paox PE=1 SV=3
sp|Q9Z2S7|T22D3_MOUSE	32.48	17	1	1	Oxidation (M); Acetylation (N-term)	15177	TSC22 domain family protein 3 OS=Mus musculus OX=10090 GN=Tsc22d3 PE=1 SV=2
tr|B1AVF2|B1AVF2_MOUSE	32.48	20	1	1	Oxidation (M); Acetylation (N-term)	12562	TSC22 domain family protein 3 OS=Mus musculus OX=10090 GN=Tsc22d3 PE=1 SV=1
tr|Q3TBM1|Q3TBM1_MOUSE	32.28	2	1	1		114620	Alpha-mannosidase OS=Mus musculus OX=10090 GN=Man2b1 PE=2 SV=1
sp|O09159|MA2B1_MOUSE	32.28	2	1	1		114648	Lysosomal alpha-mannosidase OS=Mus musculus OX=10090 GN=Man2b1 PE=1 SV=4
sp|P56212|ARP19_MOUSE	32.2	13	1	1		12293	cAMP-regulated phosphoprotein 19 OS=Mus musculus OX=10090 GN=Arpp19 PE=1 SV=2
tr|E9Q827|E9Q827_MOUSE	32.2	10	1	1		16086	cAMP-regulated phosphoprotein 19 OS=Mus musculus OX=10090 GN=Arpp19 PE=1 SV=1
sp|P0C7L0|WIPF3_MOUSE	31.91	4	1	1		49453	WAS/WASL-interacting protein family member 3 OS=Mus musculus OX=10090 GN=Wipf3 PE=1 SV=1
tr|D3Z5R4|D3Z5R4_MOUSE	31.91	5	1	1		45138	WAS/WASL-interacting protein family member 3 OS=Mus musculus OX=10090 GN=Wipf3 PE=1 SV=1
tr|E9Q2D0|E9Q2D0_MOUSE	31.91	4	1	1		49256	WAS/WASL-interacting protein family member 3 OS=Mus musculus OX=10090 GN=Wipf3 PE=1 SV=1
tr|A0A1S6GWI4|A0A1S6GWI4_MOUSE	31.77	8	1	1		20005	MCG5769 isoform CRA_a OS=Mus musculus OX=10090 GN=Ndufs5 PE=2 SV=1
tr|B1ARW4|B1ARW4_MOUSE	31.77	14	1	1		10909	NADH dehydrogenase [ubiquinone] iron-sulfur protein 5 (Fragment) OS=Mus musculus OX=10090 GN=Ndufs5 PE=1 SV=1
sp|Q99LY9|NDUS5_MOUSE	31.77	12	1	1		12648	NADH dehydrogenase [ubiquinone] iron-sulfur protein 5 OS=Mus musculus OX=10090 GN=Ndufs5 PE=1 SV=3
tr|A0A2I3BR29|A0A2I3BR29_MOUSE	31.35	8	1	1	Acetylation (N-term)	35176	Protein FAM107B OS=Mus musculus OX=10090 GN=Fam107b PE=1 SV=1
sp|Q3TGF2|F107B_MOUSE	31.35	18	1	1	Acetylation (Protein N-term)	15572	Protein FAM107B OS=Mus musculus OX=10090 GN=Fam107b PE=1 SV=2
tr|H9H9T1|H9H9T1_MOUSE	31.35	16	1	1	Acetylation (N-term)	17994	Protein FAM107B OS=Mus musculus OX=10090 GN=Fam107b PE=1 SV=1
tr|H3BLE6|H3BLE6_MOUSE	31.35	50	1	1	Acetylation (Protein N-term)	5686	Protein FAM107B OS=Mus musculus OX=10090 GN=Fam107b PE=1 SV=1
tr|H3BKB6|H3BKB6_MOUSE	31.35	35	1	1	Acetylation (N-term)	7879	Protein FAM107B (Fragment) OS=Mus musculus OX=10090 GN=Fam107b PE=1 SV=1
sp|P37804|TAGL_MOUSE	31.26	9	1	1		22576	Transgelin OS=Mus musculus OX=10090 GN=Tagln PE=1 SV=3
sp|P56375|ACYP2_MOUSE	31.23	11	1	1	Acetylation (Protein N-term)	11878	Acylphosphatase-2 OS=Mus musculus OX=10090 GN=Acyp2 PE=1 SV=2
tr|A0A1W2P6N2|A0A1W2P6N2_MOUSE	31.01	14	1	1		16401	SAP domain-containing ribonucleoprotein OS=Mus musculus OX=10090 GN=Sarnp PE=1 SV=1
tr|B7ZWI2|B7ZWI2_MOUSE	31.01	10	1	1		23462	1110005A23Rik protein OS=Mus musculus OX=10090 GN=1110005A23Rik PE=2 SV=1
sp|Q9D1J3|SARNP_MOUSE	31.01	10	1	1		23533	SAP domain-containing ribonucleoprotein OS=Mus musculus OX=10090 GN=Sarnp PE=1 SV=3
tr|B2RXM7|B2RXM7_MOUSE	31.01	10	1	1		23533	MCG113697 OS=Mus musculus OX=10090 GN=1110005A23Rik PE=1 SV=1
tr|P97506|P97506_MOUSE	31	10	1	1	Acetylation (Protein N-term)	9836	Chloride channel regulator (Fragment) OS=Mus musculus OX=10090 GN=Icln PE=4 SV=1
tr|Q923F1|Q923F1_MOUSE	31	4	1	1	Acetylation (Protein N-term)	26523	Chloride channel nucleotide-sensitive 1A OS=Mus musculus OX=10090 GN=Clns1a PE=1 SV=1
tr|J3QMC5|J3QMC5_MOUSE	30.95	0	1	1	Amidation	629591	Midasin OS=Mus musculus OX=10090 GN=Mdn1 PE=1 SV=1
tr|A2ANY6|A2ANY6_MOUSE	30.95	0	1	1	Amidation	630349	Midasin OS=Mus musculus OX=10090 GN=Mdn1 PE=1 SV=1
sp|Q62059|CSPG2_MOUSE	30.8	0	1	0	Amidation	366788	Versican core protein OS=Mus musculus OX=10090 GN=Vcan PE=1 SV=2
sp|Q9CR30|JOS2_MOUSE	30.04	4	1	1		20776	Josephin-2 OS=Mus musculus OX=10090 GN=Josd2 PE=1 SV=1
tr|Q3UZV3|Q3UZV3_MOUSE	30.02	4	1	1	Pyro-glu from Q	68912	Uncharacterized protein OS=Mus musculus OX=10090 GN=Pcsk2 PE=2 SV=1
tr|Q3TYM6|Q3TYM6_MOUSE	30.02	3	1	1	Pyro-glu from Q	70796	Uncharacterized protein OS=Mus musculus OX=10090 GN=Pcsk2 PE=2 SV=1
tr|Q547J8|Q547J8_MOUSE	30.02	3	1	1	Pyro-glu from Q	70785	Kex2-like protein OS=Mus musculus OX=10090 GN=Pcsk2 PE=1 SV=1
sp|P21661|NEC2_MOUSE	30.02	3	1	1	Pyro-glu from Q	70785	Neuroendocrine convertase 2 OS=Mus musculus OX=10090 GN=Pcsk2 PE=1 SV=1
tr|Q3TT48|Q3TT48_MOUSE	30.02	3	1	1	Pyro-glu from Q	81873	Uncharacterized protein (Fragment) OS=Mus musculus OX=10090 GN=Pcsk2 PE=2 SV=1
tr|E9PUL6|E9PUL6_MOUSE	29.97	1	1	0		62194	Sodium/potassium/calcium exchanger 4 OS=Mus musculus OX=10090 GN=Slc24a4 PE=1 SV=1
tr|B2RUR6|B2RUR6_MOUSE	29.96	0	1	0		150538	Macrophage stimulating 1 receptor (C-met-related tyrosine kinase) OS=Mus musculus OX=10090 GN=Mst1r PE=2 SV=1
tr|B2RXL7|B2RXL7_MOUSE	29.93	0	1	1		185555	Kidins220 protein OS=Mus musculus OX=10090 GN=Kidins220 PE=2 SV=1
tr|A0A1Y7VMH7|A0A1Y7VMH7_MOUSE	29.93	0	1	1		185536	Kinase D-interacting substrate 220 OS=Mus musculus OX=10090 GN=Kidins220 PE=1 SV=1
tr|E9Q9B7|E9Q9B7_MOUSE	29.93	0	1	1		199183	Kinase D-interacting substrate 220 OS=Mus musculus OX=10090 GN=Kidins220 PE=1 SV=1
tr|F6TNE3|F6TNE3_MOUSE	29.84	1	1	0		44553	Proline-rich 22 OS=Mus musculus OX=10090 GN=Prr22 PE=4 SV=2
tr|Q32MF0|Q32MF0_MOUSE	29.82	1	1	0		70799	Predicted gene ENSMUSG00000053512 OS=Mus musculus OX=10090 GN=Elf4 PE=2 SV=1
sp|P27573|MYP0_MOUSE	29.45	13	1	1		27622	Myelin protein P0 OS=Mus musculus OX=10090 GN=Mpz PE=1 SV=1
tr|E9QK82|E9QK82_MOUSE	29.45	13	1	1		27652	Myelin protein P0 OS=Mus musculus OX=10090 GN=Mpz PE=1 SV=1
tr|Q8R067|Q8R067_MOUSE	29.39	2	1	1		65911	DNA segment Chr 17 human D6S56E 5 OS=Mus musculus OX=10090 GN=D17H6S56E-5 PE=2 SV=1
tr|A0A1W2P7H9|A0A1W2P7H9_MOUSE	29.15	25	1	1	Acetylation (Protein N-term)	8203	Enhancer of rudimentary homolog OS=Mus musculus OX=10090 GN=Erh PE=1 SV=1
tr|A0A1W2P7T3|A0A1W2P7T3_MOUSE	29.15	20	1	1	Acetylation (Protein N-term)	10138	Enhancer of rudimentary homolog OS=Mus musculus OX=10090 GN=Erh PE=1 SV=1
sp|P84089|ERH_MOUSE	29.15	17	1	1	Acetylation (Protein N-term)	12259	Enhancer of rudimentary homolog OS=Mus musculus OX=10090 GN=Erh PE=1 SV=1
tr|Q4FZH7|Q4FZH7_MOUSE	29.15	17	1	1	Acetylation (Protein N-term)	12259	Enhancer of rudimentary homolog OS=Mus musculus OX=10090 GN=Erh PE=1 SV=1
tr|G3UW85|G3UW85_MOUSE	29.15	15	1	1	Acetylation (Protein N-term)	14355	Enhancer of rudimentary homolog OS=Mus musculus OX=10090 GN=Erh PE=1 SV=1
sp|O88573|AFF1_MOUSE	29.07	0	1	0		131558	AF4/FMR2 family member 1 OS=Mus musculus OX=10090 GN=Aff1 PE=1 SV=2
tr|Q5XM34|Q5XM34_MOUSE	29.07	0	1	0		131603	Af4 OS=Mus musculus OX=10090 GN=Aff1 PE=2 SV=1
tr|E9Q921|E9Q921_MOUSE	29.07	0	1	0		132548	AF4/FMR2 family member 1 OS=Mus musculus OX=10090 GN=Aff1 PE=1 SV=1
sp|Q9Z2I9|SUCB1_MOUSE	28.8	1	1	0		50114	Succinate--CoA ligase [ADP-forming] subunit beta mitochondrial OS=Mus musculus OX=10090 GN=Sucla2 PE=1 SV=2
tr|Q3UE99|Q3UE99_MOUSE	28.8	6	1	1		27229	Uncharacterized protein (Fragment) OS=Mus musculus OX=10090 GN=Lgmn PE=2 SV=1
sp|O89017|LGMN_MOUSE	28.8	3	1	1		49373	Legumain OS=Mus musculus OX=10090 GN=Lgmn PE=1 SV=1
tr|A2RTI3|A2RTI3_MOUSE	28.8	3	1	1		49373	Legumain OS=Mus musculus OX=10090 GN=Lgmn PE=1 SV=1
sp|P61460|DEPD5_MOUSE	28.56	0	1	0		180378	GATOR complex protein DEPDC5 OS=Mus musculus OX=10090 GN=Depdc5 PE=1 SV=2
sp|Q0VAV2|EXPH5_MOUSE	28.38	0	1	0		217641	Exophilin-5 OS=Mus musculus OX=10090 GN=Exph5 PE=1 SV=1
tr|E9PVP9|E9PVP9_MOUSE	28.26	1	1	0		76186	Predicted gene 4884 OS=Mus musculus OX=10090 GN=Gm4884 PE=4 SV=1
tr|F8WJL9|F8WJL9_MOUSE	28.23	0	1	0		180801	BCL-6 corepressor-like protein 1 (Fragment) OS=Mus musculus OX=10090 GN=Bcorl1 PE=1 SV=1
sp|O35071|KIF1C_MOUSE	28.21	0	1	0		122434	Kinesin-like protein KIF1C OS=Mus musculus OX=10090 GN=Kif1c PE=1 SV=2
tr|Q8VI89|Q8VI89_MOUSE	28.21	0	1	0		122469	Kinesin superfamily protein 1C OS=Mus musculus OX=10090 GN=Kif1c PE=2 SV=1
sp|Q4VA53|PDS5B_MOUSE	28.2	1	1	1		164418	Sister chromatid cohesion protein PDS5 homolog B OS=Mus musculus OX=10090 GN=Pds5b PE=1 SV=1
sp|Q8R4U1|MYPOP_MOUSE	27.83	2	1	1	Amidation	41891	Myb-related transcription factor partner of profilin OS=Mus musculus OX=10090 GN=Mypop PE=1 SV=1
tr|Q3UEK5|Q3UEK5_MOUSE	27.3	12	1	1		37280	Uncharacterized protein OS=Mus musculus OX=10090 GN=Ahsg PE=2 SV=1
tr|G3UZR0|G3UZR0_MOUSE	26.84	14	1	1	Acetylation (Protein N-term)	16638	N(G) N(G)-dimethylarginine dimethylaminohydrolase 2 (Fragment) OS=Mus musculus OX=10090 GN=Ddah2 PE=1 SV=1
sp|P31725|S10A9_MOUSE	26.47	13	1	1	Acetylation (Protein N-term)	13049	Protein S100-A9 OS=Mus musculus OX=10090 GN=S100a9 PE=1 SV=3
tr|Q3UP42|Q3UP42_MOUSE	26.47	13	1	1	Acetylation (Protein N-term)	13049	S100 calcium binding protein A9 (Calgranulin B) isoform CRA_a OS=Mus musculus OX=10090 GN=S100a9 PE=1 SV=1
tr|Q3UKV4|Q3UKV4_MOUSE	26.37	4	1	1	Acetylation (Protein N-term)	44329	Uncharacterized protein OS=Mus musculus OX=10090 GN=Dpf2 PE=2 SV=1
sp|Q61103|REQU_MOUSE	26.37	4	1	1	Acetylation (Protein N-term)	44230	Zinc finger protein ubi-d4 OS=Mus musculus OX=10090 GN=Dpf2 PE=1 SV=1
tr|D3Z5N6|D3Z5N6_MOUSE	26.37	4	1	1	Acetylation (Protein N-term)	45854	Zinc finger protein ubi-d4 OS=Mus musculus OX=10090 GN=Dpf2 PE=1 SV=1
tr|Q3UBT8|Q3UBT8_MOUSE	26.34	12	1	1		12688	Uncharacterized protein OS=Mus musculus OX=10090 GN=Eif1 PE=2 SV=1
tr|Q4V9T8|Q4V9T8_MOUSE	26.34	12	1	1		12747	Eukaryotic translation initiation factor 1 OS=Mus musculus OX=10090 GN=Eif1 PE=1 SV=1
sp|P48024|EIF1_MOUSE	26.34	12	1	1		12747	Eukaryotic translation initiation factor 1 OS=Mus musculus OX=10090 GN=Eif1 PE=1 SV=2
sp|P60879|SNP25_MOUSE	25.5	10	1	1	Acetylation (Protein N-term)	23315	Synaptosomal-associated protein 25 OS=Mus musculus OX=10090 GN=Snap25 PE=1 SV=1
sp|O55042|SYUA_MOUSE	24.7	13	1	1	Acetylation (Protein N-term)	14485	Alpha-synuclein OS=Mus musculus OX=10090 GN=Snca PE=1 SV=2
sp|P15949|K1KB9_MOUSE	24.64	20	1	1		28900	Kallikrein 1-related peptidase b9 OS=Mus musculus OX=10090 GN=Klk1b9 PE=2 SV=1
tr|Q3TWV1|Q3TWV1_MOUSE	24.5	7	1	1	Acetylation (Protein N-term)	32275	Uncharacterized protein OS=Mus musculus OX=10090 GN=Sdcbp PE=2 SV=1
tr|Q3UC68|Q3UC68_MOUSE	24.5	7	1	1	Acetylation (Protein N-term)	32255	Uncharacterized protein OS=Mus musculus OX=10090 GN=Sdcbp PE=2 SV=1
tr|Q3U6J5|Q3U6J5_MOUSE	24.5	7	1	1	Acetylation (Protein N-term)	32352	Uncharacterized protein OS=Mus musculus OX=10090 GN=Sdcbp PE=2 SV=1
tr|Q3U6Q3|Q3U6Q3_MOUSE	24.5	7	1	1	Acetylation (Protein N-term)	32365	Uncharacterized protein OS=Mus musculus OX=10090 GN=Sdcbp PE=2 SV=1
tr|Q3UBE4|Q3UBE4_MOUSE	24.5	7	1	1	Acetylation (Protein N-term)	32378	Uncharacterized protein OS=Mus musculus OX=10090 GN=Sdcbp PE=2 SV=1
tr|O88601|O88601_MOUSE	24.5	7	1	1	Acetylation (Protein N-term)	32263	Syntenin OS=Mus musculus OX=10090 GN=Sdcbp PE=2 SV=1
sp|O08992|SDCB1_MOUSE	24.5	7	1	1	Acetylation (Protein N-term)	32379	Syntenin-1 OS=Mus musculus OX=10090 GN=Sdcbp PE=1 SV=1
tr|Q3TXC7|Q3TXC7_MOUSE	24.5	7	1	1	Acetylation (Protein N-term)	32239	Uncharacterized protein OS=Mus musculus OX=10090 GN=Sdcbp PE=2 SV=1
tr|Q3TMX0|Q3TMX0_MOUSE	24.5	7	1	1	Acetylation (Protein N-term)	32251	MCG4375 isoform CRA_b OS=Mus musculus OX=10090 GN=Sdcbp PE=1 SV=1
tr|Q3TET7|Q3TET7_MOUSE	24.5	7	1	1	Acetylation (Protein N-term)	32337	Uncharacterized protein OS=Mus musculus OX=10090 GN=Sdcbp PE=2 SV=1
tr|Q3U724|Q3U724_MOUSE	24.5	7	1	1	Acetylation (Protein N-term)	32321	Uncharacterized protein OS=Mus musculus OX=10090 GN=Sdcbp PE=2 SV=1
tr|Q3U902|Q3U902_MOUSE	24.5	7	1	1	Acetylation (Protein N-term)	32406	Uncharacterized protein OS=Mus musculus OX=10090 GN=Sdcbp PE=2 SV=1
tr|Q3UB97|Q3UB97_MOUSE	24.5	7	1	1	Acetylation (Protein N-term)	32395	Uncharacterized protein OS=Mus musculus OX=10090 GN=Sdcbp PE=2 SV=1
tr|A2AA72|A2AA72_MOUSE	23.03	1	1	1	Amidation	63283	Protein transport protein Sec24A OS=Mus musculus OX=10090 GN=Sec24a PE=1 SV=1
sp|Q9Z0Y7|IRS4_MOUSE	22.26	1	1	1		130147	Insulin receptor substrate 4 OS=Mus musculus OX=10090 GN=Irs4 PE=1 SV=2
tr|B9EK93|B9EK93_MOUSE	22.26	1	1	1		130058	Insulin receptor substrate 4 OS=Mus musculus OX=10090 GN=Irs4 PE=2 SV=1
tr|Q8BT25|Q8BT25_MOUSE	22.18	6	1	1	Amidation	13675	MCG147673 OS=Mus musculus OX=10090 GN=1190018L05Rik PE=2 SV=1
tr|B7ZD61|B7ZD61_MOUSE	21.75	3	1	1	Acetylation (N-term)	31686	RNA-binding protein 39 (Fragment) OS=Mus musculus OX=10090 GN=Rbm39 PE=1 SV=1
sp|E9Q7G0|NUMA1_MOUSE	21.72	0	1	0		235628	Nuclear mitotic apparatus protein 1 OS=Mus musculus OX=10090 GN=Numa1 PE=1 SV=1
sp|Q8C0M9|ASGL1_MOUSE	21.41	2	1	1		33950	Isoaspartyl peptidase/L-asparaginase OS=Mus musculus OX=10090 GN=Asrgl1 PE=1 SV=1
sp|Q9D611|OCSTP_MOUSE	21.29	2	1	1		54574	Osteoclast stimulatory transmembrane protein OS=Mus musculus OX=10090 GN=Ocstamp PE=1 SV=1
tr|Q8BKA1|Q8BKA1_MOUSE	20.93	0	1	0		120325	Uncharacterized protein OS=Mus musculus OX=10090 GN=Adamts18 PE=2 SV=1
sp|Q8K135|K319L_MOUSE	20.93	0	1	0		115312	Dyslexia-associated protein KIAA0319-like protein OS=Mus musculus OX=10090 GN=Kiaa0319l PE=1 SV=1
sp|Q8BPI1|KTU_MOUSE	20.93	1	1	0		88327	Protein kintoun OS=Mus musculus OX=10090 GN=Dnaaf2 PE=1 SV=2
sp|Q80VP1|EPN1_MOUSE	20.87	7	1	1		60212	Epsin-1 OS=Mus musculus OX=10090 GN=Epn1 PE=1 SV=3
sp|Q8K3Z9|PO121_MOUSE	20.83	1	1	1		121022	Nuclear envelope pore membrane protein POM 121 OS=Mus musculus OX=10090 GN=Pom121 PE=1 SV=2
tr|Q3U425|Q3U425_MOUSE	20.83	1	1	1		121022	Nuclear pore membrane protein 121 OS=Mus musculus OX=10090 GN=Pom121 PE=1 SV=1
sp|Q8BRG8|TM209_MOUSE	20.55	1	1	0		62982	Transmembrane protein 209 OS=Mus musculus OX=10090 GN=Tmem209 PE=2 SV=1
tr|Q2T9H5|Q2T9H5_MOUSE	20.27	2	1	1		56230	Vanin 3 OS=Mus musculus OX=10090 GN=Vnn3 PE=2 SV=1
sp|A3KFX0|5NT1A_MOUSE	20.11	2	1	1		40678	Cytosolic 5'-nucleotidase 1A OS=Mus musculus OX=10090 GN=Nt5c1a PE=1 SV=1

## Sheet: Trigeminal Nucleus
Accession	-10lgP	Coverage (%)	#Peptides	#Unique	PTM	Avg. Mass	Description
sp|P17742|PPIA_MOUSE	148.97	92	27	27	Acetylation (Protein N-term); Pyro-glu from Q; Amidation	17971	Peptidyl-prolyl cis-trans isomerase A OS=Mus musculus OX=10090 GN=Ppia PE=1 SV=2
tr|Q5SVY2|Q5SVY2_MOUSE	148.97	92	27	27	Acetylation (Protein N-term); Pyro-glu from Q; Amidation	17971	Peptidyl-prolyl cis-trans isomerase OS=Mus musculus OX=10090 GN=Ppia PE=1 SV=1
sp|P70296|PEBP1_MOUSE	131.38	76	23	23	Acetylation (Protein N-term); Amidation; Half of a disulfide bridge	20830	Phosphatidylethanolamine-binding protein 1 OS=Mus musculus OX=10090 GN=Pebp1 PE=1 SV=3
tr|Q5EBQ2|Q5EBQ2_MOUSE	131.38	76	23	23	Acetylation (Protein N-term); Amidation; Half of a disulfide bridge	20830	MCG7941 isoform CRA_f OS=Mus musculus OX=10090 GN=Pebp1 PE=1 SV=1
tr|Q3UXY8|Q3UXY8_MOUSE	128.5	65	23	21	Oxidation (M); Pyro-glu from Q; Amidation	25871	Uncharacterized protein (Fragment) OS=Mus musculus OX=10090 GN=Penk PE=2 SV=1
sp|P22005|PENK_MOUSE	128.5	54	23	21	Oxidation (M); Pyro-glu from Q; Amidation	31004	Proenkephalin-A OS=Mus musculus OX=10090 GN=Penk PE=1 SV=2
sp|P10605|CATB_MOUSE	132.37	24	18	18		37280	Cathepsin B OS=Mus musculus OX=10090 GN=Ctsb PE=1 SV=2
tr|Q3TVS6|Q3TVS6_MOUSE	132.37	24	18	18		37320	Uncharacterized protein OS=Mus musculus OX=10090 GN=Ctsb PE=2 SV=1
sp|Q99JA0|CALCA_MOUSE	130.43	72	17	17	Amidation; Half of a disulfide bridge	14065	Calcitonin gene-related peptide 1 OS=Mus musculus OX=10090 GN=Calca PE=2 SV=1
sp|Q9QXV0|PCSK1_MOUSE	126.38	36	15	15		27270	ProSAAS OS=Mus musculus OX=10090 GN=Pcsk1n PE=1 SV=2
tr|Q0VGU4|Q0VGU4_MOUSE	116.31	43	14	14	Phosphorylation (STY); Pyro-glu from Q	68232	MCG18019 OS=Mus musculus OX=10090 GN=Vgf PE=1 SV=1
sp|P16014|SCG1_MOUSE	124.16	28	13	13	Phosphorylation (STY); Pyro-glu from Q	77969	Secretogranin-1 OS=Mus musculus OX=10090 GN=Chgb PE=1 SV=2
tr|Q8BP91|Q8BP91_MOUSE	124.16	28	13	13	Phosphorylation (STY); Pyro-glu from Q	77927	Uncharacterized protein OS=Mus musculus OX=10090 GN=Chgb PE=2 SV=1
tr|Q3TY66|Q3TY66_MOUSE	124.16	28	13	13	Phosphorylation (STY); Pyro-glu from Q	77969	Chromogranin B OS=Mus musculus OX=10090 GN=Chgb PE=1 SV=1
sp|Q03517|SCG2_MOUSE	110.83	26	12	12	Phosphorylation (STY); Amidation	70644	Secretogranin-2 OS=Mus musculus OX=10090 GN=Scg2 PE=1 SV=1
tr|Q4W8U9|Q4W8U9_MOUSE	110.83	27	12	12	Phosphorylation (STY); Amidation	66366	Scg2 protein OS=Mus musculus OX=10090 GN=Scg2 PE=1 SV=1
tr|Q3UMM1|Q3UMM1_MOUSE	96.53	23	12	0		50090	Tubulin beta chain OS=Mus musculus OX=10090 GN=Tubb6 PE=1 SV=1
sp|Q922F4|TBB6_MOUSE	96.53	23	12	0		50090	Tubulin beta-6 chain OS=Mus musculus OX=10090 GN=Tubb6 PE=1 SV=1
tr|Q3UCW4|Q3UCW4_MOUSE	111.33	17	11	11	Amidation	44924	Uncharacterized protein OS=Mus musculus OX=10090 GN=Ctsd PE=2 SV=1
sp|P18242|CATD_MOUSE	111.33	17	11	11	Amidation	44954	Cathepsin D OS=Mus musculus OX=10090 GN=Ctsd PE=1 SV=1
tr|Q3TWD0|Q3TWD0_MOUSE	111.33	17	11	11	Amidation	44928	Uncharacterized protein OS=Mus musculus OX=10090 GN=Ctsd PE=2 SV=1
tr|Q3TWR6|Q3TWR6_MOUSE	111.33	17	11	11	Amidation	44972	Uncharacterized protein OS=Mus musculus OX=10090 GN=Ctsd PE=2 SV=1
tr|Q3TJN3|Q3TJN3_MOUSE	111.33	17	11	11	Amidation	44942	Uncharacterized protein OS=Mus musculus OX=10090 GN=Ctsd PE=2 SV=1
tr|Q3U8W5|Q3U8W5_MOUSE	111.33	17	11	11	Amidation	44990	Uncharacterized protein OS=Mus musculus OX=10090 GN=Ctsd PE=2 SV=1
tr|Q3UC89|Q3UC89_MOUSE	111.33	17	11	11	Amidation	45021	Uncharacterized protein OS=Mus musculus OX=10090 GN=Ctsd PE=2 SV=1
tr|Q3UCD9|Q3UCD9_MOUSE	111.33	17	11	11	Amidation	44954	Cathepsin D isoform CRA_a OS=Mus musculus OX=10090 GN=Ctsd PE=1 SV=1
tr|Q3U7P0|Q3U7P0_MOUSE	111.33	17	11	11	Amidation	44964	Uncharacterized protein OS=Mus musculus OX=10090 GN=Ctsd PE=2 SV=1
tr|Q3TXL5|Q3TXL5_MOUSE	111.33	17	11	11	Amidation	44927	Uncharacterized protein OS=Mus musculus OX=10090 GN=Ctsd PE=2 SV=1
tr|Q3U7I9|Q3U7I9_MOUSE	111.33	17	11	11	Amidation	44314	Uncharacterized protein OS=Mus musculus OX=10090 GN=Ctsd PE=2 SV=1
tr|F8WIR1|F8WIR1_MOUSE	111.33	17	11	11	Amidation	44215	Cathepsin D OS=Mus musculus OX=10090 GN=Ctsd PE=1 SV=2
sp|P99024|TBB5_MOUSE	95.35	23	11	0		49671	Tubulin beta-5 chain OS=Mus musculus OX=10090 GN=Tubb5 PE=1 SV=1
sp|P68372|TBB4B_MOUSE	95.35	22	11	0		49831	Tubulin beta-4B chain OS=Mus musculus OX=10090 GN=Tubb4b PE=1 SV=1
sp|Q7TMM9|TBB2A_MOUSE	95.06	22	11	0		49907	Tubulin beta-2A chain OS=Mus musculus OX=10090 GN=Tubb2a PE=1 SV=1
sp|Q9CWF2|TBB2B_MOUSE	95.06	22	11	0		49953	Tubulin beta-2B chain OS=Mus musculus OX=10090 GN=Tubb2b PE=1 SV=1
tr|B2RSN3|B2RSN3_MOUSE	95.06	22	11	0		49953	Tubulin beta chain OS=Mus musculus OX=10090 GN=Tubb2b PE=1 SV=1
sp|P70349|HINT1_MOUSE	110.19	76	10	10	Acetylation (Protein N-term)	13777	Histidine triad nucleotide-binding protein 1 OS=Mus musculus OX=10090 GN=Hint1 PE=1 SV=3
tr|Q545F0|Q545F0_MOUSE	106.53	72	10	10		12504	MCG3124 isoform CRA_b OS=Mus musculus OX=10090 GN=Mif PE=1 SV=1
sp|P34884|MIF_MOUSE	106.53	72	10	10		12504	Macrophage migration inhibitory factor OS=Mus musculus OX=10090 GN=Mif PE=1 SV=2
tr|F6RWW8|F6RWW8_MOUSE	92.76	39	9	1	Acetylation (K); Acetylation (N-term)	16487	Myelin basic protein (Fragment) OS=Mus musculus OX=10090 GN=Mbp PE=1 SV=1
tr|F6TYB7|F6TYB7_MOUSE	92.76	31	9	1	Acetylation (K); Acetylation (N-term)	21188	Myelin basic protein (Fragment) OS=Mus musculus OX=10090 GN=Mbp PE=1 SV=1
tr|Q3UGF3|Q3UGF3_MOUSE	92.76	46	9	1	Acetylation (K); Acetylation (Protein N-term)	14211	Uncharacterized protein OS=Mus musculus OX=10090 GN=Mbp PE=2 SV=1
tr|Q542T4|Q542T4_MOUSE	92.76	38	9	1	Acetylation (K); Acetylation (Protein N-term)	17225	Uncharacterized protein OS=Mus musculus OX=10090 GN=Mbp PE=2 SV=1
tr|F6VME3|F6VME3_MOUSE	91.66	32	9	1	Acetylation (K); Acetylation (N-term)	20948	Myelin basic protein (Fragment) OS=Mus musculus OX=10090 GN=Mbp PE=1 SV=1
tr|F6RT34|F6RT34_MOUSE	91.66	29	9	1	Acetylation (K); Acetylation (N-term); Acetylation (Protein N-term)	23205	Myelin basic protein (Fragment) OS=Mus musculus OX=10090 GN=Mbp PE=1 SV=1
tr|F7A0B0|F7A0B0_MOUSE	91.66	32	9	1	Acetylation (K); Acetylation (N-term); Acetylation (Protein N-term)	21358	Myelin basic protein (Fragment) OS=Mus musculus OX=10090 GN=Mbp PE=1 SV=1
tr|F6ZIA4|F6ZIA4_MOUSE	91.66	39	9	1	Acetylation (K); Acetylation (Protein N-term)	17109	Myelin basic protein (Fragment) OS=Mus musculus OX=10090 GN=Mbp PE=1 SV=1
sp|Q60692|PSB6_MOUSE	88.83	29	9	9		25379	Proteasome subunit beta type-6 OS=Mus musculus OX=10090 GN=Psmb6 PE=1 SV=3
sp|Q9ERD7|TBB3_MOUSE	84.37	14	9	0		50419	Tubulin beta-3 chain OS=Mus musculus OX=10090 GN=Tubb3 PE=1 SV=1
tr|Q3UN28|Q3UN28_MOUSE	93.83	14	8	8		35139	Uncharacterized protein OS=Mus musculus OX=10090 GN=Chga PE=2 SV=1
sp|P26339|CMGA_MOUSE	93.83	9	8	8		51789	Chromogranin-A OS=Mus musculus OX=10090 GN=Chga PE=1 SV=1
sp|P41539|TKN1_MOUSE	101.45	47	7	7	Oxidation (M); Phosphorylation (STY); Amidation	15045	Protachykinin-1 OS=Mus musculus OX=10090 GN=Tac1 PE=2 SV=1
tr|Q149W7|Q149W7_MOUSE	101.45	47	7	7	Oxidation (M); Phosphorylation (STY); Amidation	15045	Tachykinin 1 OS=Mus musculus OX=10090 GN=Tac1 PE=2 SV=1
sp|P56391|CX6B1_MOUSE	92.19	40	7	7	Acetylation (Protein N-term)	10071	Cytochrome c oxidase subunit 6B1 OS=Mus musculus OX=10090 GN=Cox6b1 PE=1 SV=2
tr|Q545V6|Q545V6_MOUSE	88.51	66	7	7	Half of a disulfide bridge	12746	Somatostatin OS=Mus musculus OX=10090 GN=Sst PE=2 SV=1
sp|P60041|SMS_MOUSE	88.51	66	7	7	Half of a disulfide bridge	12746	Somatostatin OS=Mus musculus OX=10090 GN=Sst PE=3 SV=1
tr|A0A0N4SUX5|A0A0N4SUX5_MOUSE	85.59	24	7	7	Acetylation (Protein N-term)	42680	Gamma-enolase OS=Mus musculus OX=10090 GN=Eno2 PE=1 SV=1
tr|Q545V3|Q545V3_MOUSE	85.59	22	7	7	Acetylation (Protein N-term)	47297	Enolase 2 gamma neuronal isoform CRA_a OS=Mus musculus OX=10090 GN=Eno2 PE=1 SV=1
sp|P17183|ENOG_MOUSE	85.59	22	7	7	Acetylation (Protein N-term)	47297	Gamma-enolase OS=Mus musculus OX=10090 GN=Eno2 PE=1 SV=2
sp|P09240|CCKN_MOUSE	85.4	63	7	7	Pyro-glu from Q	12770	Cholecystokinin OS=Mus musculus OX=10090 GN=Cck PE=1 SV=3
sp|A2AQ07|TBB1_MOUSE	79.6	12	7	0		50441	Tubulin beta-1 chain OS=Mus musculus OX=10090 GN=Tubb1 PE=1 SV=1
sp|O35417|PDYN_MOUSE	82.07	24	6	5		28055	Proenkephalin-B OS=Mus musculus OX=10090 GN=Pdyn PE=2 SV=1
tr|O35852|O35852_MOUSE	82.07	24	6	5		28010	Preprodynorphin (Fragment) OS=Mus musculus OX=10090 GN=Pdyn PE=1 SV=1
sp|O70251|EF1B_MOUSE	80.51	17	6	6		24694	Elongation factor 1-beta OS=Mus musculus OX=10090 GN=Eef1b PE=1 SV=5
tr|F8WGL3|F8WGL3_MOUSE	65.68	16	6	6	Acetylation (Protein N-term)	24576	Cofilin-1 OS=Mus musculus OX=10090 GN=Cfl1 PE=1 SV=1
sp|P18760|COF1_MOUSE	65.68	22	6	6	Acetylation (Protein N-term)	18560	Cofilin-1 OS=Mus musculus OX=10090 GN=Cfl1 PE=1 SV=3
tr|Q544Y7|Q544Y7_MOUSE	65.68	22	6	6	Acetylation (Protein N-term)	18560	Cofilin 1 non-muscle OS=Mus musculus OX=10090 GN=Cfl1 PE=2 SV=1
tr|Q3UKW2|Q3UKW2_MOUSE	78.48	47	5	5	Acetylation (N-term); Amidation	21560	Calmodulin-1 OS=Mus musculus OX=10090 GN=Calm1 PE=1 SV=1
sp|P0DP28|CALM3_MOUSE	78.48	62	5	5	Acetylation (N-term); Acetylation (Protein N-term); Amidation	16838	Calmodulin-3 OS=Mus musculus OX=10090 GN=Calm3 PE=1 SV=1
sp|P0DP26|CALM1_MOUSE	78.48	62	5	5	Acetylation (N-term); Acetylation (Protein N-term); Amidation	16838	Calmodulin-1 OS=Mus musculus OX=10090 GN=Calm1 PE=1 SV=1
sp|P0DP27|CALM2_MOUSE	78.48	62	5	5	Acetylation (N-term); Acetylation (Protein N-term); Amidation	16838	Calmodulin-2 OS=Mus musculus OX=10090 GN=Calm2 PE=1 SV=1
sp|P31786|ACBP_MOUSE	71.81	71	5	5	Acetylation (K); Acetylation (Protein N-term)	10000	Acyl-CoA-binding protein OS=Mus musculus OX=10090 GN=Dbi PE=1 SV=2
tr|Q548W7|Q548W7_MOUSE	71.81	71	5	5	Acetylation (K); Acetylation (Protein N-term)	10000	Diazepam binding inhibitor OS=Mus musculus OX=10090 GN=Dbi PE=1 SV=1
sp|P17751|TPIS_MOUSE	84.81	19	4	4		32192	Triosephosphate isomerase OS=Mus musculus OX=10090 GN=Tpi1 PE=1 SV=4
tr|Q6ZWX2|Q6ZWX2_MOUSE	82.93	98	4	4	Oxidation (M); Acetylation (K); Acetylation (Protein N-term); Phosphorylation (STY); Amidation	5053	Thymosin beta OS=Mus musculus OX=10090 GN=Tmsb4x PE=2 SV=1
sp|P20065|TYB4_MOUSE	82.93	86	4	4	Oxidation (M); Acetylation (K); Acetylation (Protein N-term); Phosphorylation (STY); Amidation	5679	Thymosin beta-4 OS=Mus musculus OX=10090 GN=Tmsb4x PE=1 SV=1
sp|Q9R171|CBLN1_MOUSE	76.99	8	4	4		21113	Cerebellin-1 OS=Mus musculus OX=10090 GN=Cbln1 PE=1 SV=1
tr|Q7TNF5|Q7TNF5_MOUSE	76.99	8	4	4		21113	Cbln1 protein OS=Mus musculus OX=10090 GN=Cbln1 PE=1 SV=2
tr|Q3TSS3|Q3TSS3_MOUSE	76.99	9	4	4		19343	Uncharacterized protein (Fragment) OS=Mus musculus OX=10090 GN=Cbln1 PE=2 SV=1
tr|Q80W16|Q80W16_MOUSE	76.99	9	4	4		19975	Cbln1 protein (Fragment) OS=Mus musculus OX=10090 GN=Cbln1 PE=2 SV=1
sp|P10639|THIO_MOUSE	70.56	25	4	4		11675	Thioredoxin OS=Mus musculus OX=10090 GN=Txn PE=1 SV=3
sp|P56942|MCH_MOUSE	70.49	36	4	4	Amidation	18516	Pro-MCH OS=Mus musculus OX=10090 GN=Pmch PE=1 SV=2
sp|Q05816|FABP5_MOUSE	70.26	27	4	4	Acetylation (Protein N-term)	15137	Fatty acid-binding protein 5 OS=Mus musculus OX=10090 GN=Fabp5 PE=1 SV=3
tr|Q497I3|Q497I3_MOUSE	70.26	27	4	4	Acetylation (Protein N-term)	15137	Fatty acid binding protein 5 epidermal OS=Mus musculus OX=10090 GN=Fabp5 PE=1 SV=1
tr|B1AWD9|B1AWD9_MOUSE	67.65	22	4	4		27062	Clathrin light chain OS=Mus musculus OX=10090 GN=Clta PE=1 SV=1
sp|Q9DC07|LNEBL_MOUSE	66.71	21	4	1	Acetylation (Protein N-term); Half of a disulfide bridge	31113	LIM zinc-binding domain-containing Nebulette OS=Mus musculus OX=10090 GN=Nebl PE=1 SV=1
sp|Q91ZZ3|SYUB_MOUSE	58.57	26	4	4	Acetylation (Protein N-term)	14052	Beta-synuclein OS=Mus musculus OX=10090 GN=Sncb PE=1 SV=1
sp|P63239|NEC1_MOUSE	73.45	3	3	3		84174	Neuroendocrine convertase 1 OS=Mus musculus OX=10090 GN=Pcsk1 PE=1 SV=1
tr|Q32MU0|Q32MU0_MOUSE	73.45	3	3	3		84174	Proprotein convertase subtilisin/kexin type 1 OS=Mus musculus OX=10090 GN=Pcsk1 PE=2 SV=1
tr|Q8BRQ2|Q8BRQ2_MOUSE	73.45	8	3	3		28127	Uncharacterized protein OS=Mus musculus OX=10090 PE=2 SV=1
sp|Q9CQR2|RS21_MOUSE	73.39	43	3	3	Acetylation (Protein N-term)	9141	40S ribosomal protein S21 OS=Mus musculus OX=10090 GN=Rps21 PE=1 SV=1
tr|Q8C1L7|Q8C1L7_MOUSE	73.39	44	3	3	Acetylation (Protein N-term)	8880	40S ribosomal protein S21 OS=Mus musculus OX=10090 GN=mCG_6739 PE=2 SV=1
tr|V9GX72|V9GX72_MOUSE	70.37	21	3	3	Amidation	14805	Gastrin-releasing peptide OS=Mus musculus OX=10090 GN=Grp PE=4 SV=1
sp|Q8R1I2|GRP_MOUSE	70.37	20	3	3	Amidation	15659	Gastrin-releasing peptide OS=Mus musculus OX=10090 GN=Grp PE=1 SV=1
sp|Q6ZWY8|TYB10_MOUSE	68.06	98	3	2	Oxidation (M); Acetylation (K); Acetylation (Protein N-term); Phosphorylation (STY)	5026	Thymosin beta-10 OS=Mus musculus OX=10090 GN=Tmsb10 PE=1 SV=3
tr|A6H6H4|A6H6H4_MOUSE	68.06	98	3	2	Oxidation (M); Acetylation (K); Acetylation (Protein N-term); Phosphorylation (STY)	5026	Thymosin beta OS=Mus musculus OX=10090 GN=Tmsb10 PE=1 SV=1
sp|P56388|CART_MOUSE	67.85	35	3	3	Phosphorylation (STY); Pyro-glu from Q	14285	Cocaine- and amphetamine-regulated transcript protein OS=Mus musculus OX=10090 GN=Cartpt PE=1 SV=2
tr|Q545F4|Q545F4_MOUSE	67.64	17	3	3	Acetylation (Protein N-term)	23014	Hspb1 protein OS=Mus musculus OX=10090 GN=Hspb1 PE=2 SV=1
sp|P14602|HSPB1_MOUSE	67.64	17	3	3	Acetylation (Protein N-term)	23014	Heat shock protein beta-1 OS=Mus musculus OX=10090 GN=Hspb1 PE=1 SV=3
tr|D3YZ06|D3YZ06_MOUSE	67.64	24	3	3	Acetylation (Protein N-term)	16818	Heat shock protein beta-1 OS=Mus musculus OX=10090 GN=Hspb1 PE=1 SV=1
tr|B7ZCI2|B7ZCI2_MOUSE	65.28	4	3	0		116016	Nebulette OS=Mus musculus OX=10090 GN=Nebl PE=1 SV=1
tr|Q5EBP1|Q5EBP1_MOUSE	64.41	13	3	3		16947	Mapk1ip1l protein (Fragment) OS=Mus musculus OX=10090 GN=Mapk1ip1l PE=2 SV=1
sp|Q8BH93|MISSL_MOUSE	64.41	9	3	3		23885	MAPK-interacting and spindle-stabilizing protein-like OS=Mus musculus OX=10090 GN=Mapk1ip1l PE=2 SV=3
tr|Q3TG58|Q3TG58_MOUSE	63.08	17	3	3		25186	Williams-Beuren syndrome chromosome region 1 homolog (Human) isoform CRA_b OS=Mus musculus OX=10090 GN=Eif4h PE=2 SV=1
tr|Q80U88|Q80U88_MOUSE	63.08	17	3	3		25470	MKIAA0038 protein (Fragment) OS=Mus musculus OX=10090 GN=mKIAA0038 PE=4 SV=3
sp|Q9WUK2|IF4H_MOUSE	63.08	16	3	3		27341	Eukaryotic translation initiation factor 4H OS=Mus musculus OX=10090 GN=Eif4h PE=1 SV=3
tr|Q3V244|Q3V244_MOUSE	63.08	16	3	3		27283	Uncharacterized protein OS=Mus musculus OX=10090 GN=Eif4h PE=2 SV=1
tr|Q564E5|Q564E5_MOUSE	63.08	16	3	3		27341	Williams-Beuren syndrome chromosome region 1 homolog (Human) isoform CRA_a OS=Mus musculus OX=10090 GN=Eif4h PE=2 SV=1
tr|Q3U679|Q3U679_MOUSE	58.62	22	3	3		13780	Beta-2-microglobulin OS=Mus musculus OX=10090 GN=B2m PE=2 SV=1
sp|P01887|B2MG_MOUSE	58.62	22	3	3		13779	Beta-2-microglobulin OS=Mus musculus OX=10090 GN=B2m PE=1 SV=2
sp|Q62361|TRH_MOUSE	58.44	23	3	3		29195	Pro-thyrotropin-releasing hormone OS=Mus musculus OX=10090 GN=Trh PE=2 SV=2
tr|Q61276|Q61276_MOUSE	54.83	10	3	1		41694	A-X actin OS=Mus musculus OX=10090 GN=Actb PE=2 SV=1
tr|Q3U804|Q3U804_MOUSE	54.83	10	3	1		41800	Uncharacterized protein OS=Mus musculus OX=10090 GN=Actb PE=2 SV=1
sp|P60710|ACTB_MOUSE	54.83	10	3	1		41737	Actin cytoplasmic 1 OS=Mus musculus OX=10090 GN=Actb PE=1 SV=1
tr|B2RRX1|B2RRX1_MOUSE	54.83	10	3	1		41737	Actin beta OS=Mus musculus OX=10090 GN=Actb PE=2 SV=1
tr|Q3UAF6|Q3UAF6_MOUSE	54.83	10	3	1		41811	Uncharacterized protein OS=Mus musculus OX=10090 GN=Actb PE=2 SV=1
tr|Q3UA89|Q3UA89_MOUSE	54.83	10	3	1		41736	Uncharacterized protein OS=Mus musculus OX=10090 GN=Actb PE=2 SV=1
tr|Q3UAF7|Q3UAF7_MOUSE	54.83	10	3	1		41751	Uncharacterized protein OS=Mus musculus OX=10090 GN=Actb PE=2 SV=1
tr|Q3UCF8|Q3UCF8_MOUSE	54.83	10	3	1		41731	Uncharacterized protein OS=Mus musculus OX=10090 GN=Actb PE=2 SV=1
sp|P63260|ACTG_MOUSE	54.83	10	3	1		41793	Actin cytoplasmic 2 OS=Mus musculus OX=10090 GN=Actg1 PE=1 SV=1
tr|Q3TSB7|Q3TSB7_MOUSE	54.83	10	3	1		41738	Uncharacterized protein OS=Mus musculus OX=10090 GN=Actg1 PE=2 SV=1
tr|Q4KL81|Q4KL81_MOUSE	54.83	10	3	1		41793	Actin gamma cytoplasmic 1 OS=Mus musculus OX=10090 GN=Actg1 PE=2 SV=1
tr|Q3UGS0|Q3UGS0_MOUSE	54.83	10	3	1		41765	Uncharacterized protein OS=Mus musculus OX=10090 GN=Actb PE=2 SV=1
tr|Q3U5R4|Q3U5R4_MOUSE	54.83	10	3	1		41709	Uncharacterized protein OS=Mus musculus OX=10090 GN=Actb PE=2 SV=1
tr|Q3UBP6|Q3UBP6_MOUSE	54.83	10	3	1		41769	Uncharacterized protein OS=Mus musculus OX=10090 GN=Actb PE=2 SV=1
tr|Q3U939|Q3U939_MOUSE	54.83	10	3	1		41772	Uncharacterized protein OS=Mus musculus OX=10090 GN=Actb PE=2 SV=1
tr|Q3UBQ4|Q3UBQ4_MOUSE	54.83	10	3	1		41765	Uncharacterized protein OS=Mus musculus OX=10090 GN=Actb PE=2 SV=1
tr|Q3TIJ9|Q3TIJ9_MOUSE	54.83	10	3	1		41667	Uncharacterized protein OS=Mus musculus OX=10090 GN=Actb PE=2 SV=1
tr|Q3UAA9|Q3UAA9_MOUSE	54.83	10	3	1		41679	Uncharacterized protein OS=Mus musculus OX=10090 GN=Actb PE=2 SV=1
sp|Q9R0P9|UCHL1_MOUSE	54.5	14	3	3		24838	Ubiquitin carboxyl-terminal hydrolase isozyme L1 OS=Mus musculus OX=10090 GN=Uchl1 PE=1 SV=1
tr|Q9JLE8|Q9JLE8_MOUSE	53.39	8	3	3	Amidation	103802	GABA-A receptor epsilon-like subunit OS=Mus musculus OX=10090 GN=Gabre PE=2 SV=1
tr|Q9JLE7|Q9JLE7_MOUSE	53.39	8	3	3	Amidation	104036	GABA-A receptor epsilon-like subunit OS=Mus musculus OX=10090 GN=Epsilon PE=3 SV=1
sp|P47867|SCG3_MOUSE	51.7	4	3	3		53326	Secretogranin-3 OS=Mus musculus OX=10090 GN=Scg3 PE=1 SV=1
sp|O35405|PLD3_MOUSE	43.32	5	3	3		54389	Phospholipase D3 OS=Mus musculus OX=10090 GN=Pld3 PE=1 SV=1
sp|Q9QYX7|PCLO_MOUSE	78.17	1	2	2		550842	Protein piccolo OS=Mus musculus OX=10090 GN=Pclo PE=1 SV=4
tr|E9Q5A7|E9Q5A7_MOUSE	63.55	1	2	2		395438	Zinc finger homeobox protein 4 OS=Mus musculus OX=10090 GN=Zfhx4 PE=1 SV=1
tr|H3BLK8|H3BLK8_MOUSE	63.55	1	2	2		398058	Zinc finger homeobox protein 4 OS=Mus musculus OX=10090 GN=Zfhx4 PE=1 SV=1
tr|Q3TT48|Q3TT48_MOUSE	60.59	1	2	2		81873	Uncharacterized protein (Fragment) OS=Mus musculus OX=10090 GN=Pcsk2 PE=2 SV=1
tr|Q3UZV3|Q3UZV3_MOUSE	60.59	2	2	2		68912	Uncharacterized protein OS=Mus musculus OX=10090 GN=Pcsk2 PE=2 SV=1
tr|Q547J8|Q547J8_MOUSE	60.59	2	2	2		70785	Kex2-like protein OS=Mus musculus OX=10090 GN=Pcsk2 PE=1 SV=1
sp|P21661|NEC2_MOUSE	60.59	2	2	2		70785	Neuroendocrine convertase 2 OS=Mus musculus OX=10090 GN=Pcsk2 PE=1 SV=1
tr|Q3TYM6|Q3TYM6_MOUSE	60.59	2	2	2		70796	Uncharacterized protein OS=Mus musculus OX=10090 GN=Pcsk2 PE=2 SV=1
sp|P26350|PTMA_MOUSE	59.94	53	2	2	Acetylation (Protein N-term)	12254	Prothymosin alpha OS=Mus musculus OX=10090 GN=Ptma PE=1 SV=2
tr|Q0VGU2|Q0VGU2_MOUSE	59.94	53	2	2	Acetylation (Protein N-term)	12254	Prothymosin alpha OS=Mus musculus OX=10090 GN=Ptma PE=1 SV=1
tr|Q3U8X6|Q3U8X6_MOUSE	59.94	35	2	2	Acetylation (N-term)	18543	Uncharacterized protein (Fragment) OS=Mus musculus OX=10090 GN=Ptma PE=2 SV=1
tr|Q8C2T3|Q8C2T3_MOUSE	59.94	35	2	2	Acetylation (N-term)	18587	Uncharacterized protein (Fragment) OS=Mus musculus OX=10090 GN=Ptma PE=2 SV=1
tr|Q3UA54|Q3UA54_MOUSE	59.94	34	2	2	Acetylation (N-term)	18688	Uncharacterized protein (Fragment) OS=Mus musculus OX=10090 GN=Ptma PE=2 SV=1
tr|E9Q9A3|E9Q9A3_MOUSE	55.36	3	2	2		86056	Clathrin coat assembly protein AP180 OS=Mus musculus OX=10090 GN=Snap91 PE=1 SV=2
tr|Q3UI39|Q3UI39_MOUSE	55.36	3	2	2		86066	Uncharacterized protein OS=Mus musculus OX=10090 GN=Snap91 PE=2 SV=1
tr|E9QQ05|E9QQ05_MOUSE	55.36	3	2	2		88842	Clathrin coat assembly protein AP180 OS=Mus musculus OX=10090 GN=Snap91 PE=1 SV=2
sp|Q61548|AP180_MOUSE	55.36	3	2	2		91851	Clathrin coat assembly protein AP180 OS=Mus musculus OX=10090 GN=Snap91 PE=1 SV=1
tr|E9QLK9|E9QLK9_MOUSE	55.36	3	2	2		91864	Clathrin coat assembly protein AP180 OS=Mus musculus OX=10090 GN=Snap91 PE=1 SV=2
tr|Q8CHE0|Q8CHE0_MOUSE	55.36	4	2	2		59031	MKIAA0656 protein (Fragment) OS=Mus musculus OX=10090 GN=Snap91 PE=2 SV=1
tr|Q7TT20|Q7TT20_MOUSE	55.36	4	2	2		60839	Snap91 protein OS=Mus musculus OX=10090 GN=Snap91 PE=2 SV=1
sp|P08228|SODC_MOUSE	54.52	8	2	2	Acetylation (Protein N-term)	15943	Superoxide dismutase [Cu-Zn] OS=Mus musculus OX=10090 GN=Sod1 PE=1 SV=2
sp|Q8BFZ3|ACTBL_MOUSE	53.4	6	2	0		42004	Beta-actin-like protein 2 OS=Mus musculus OX=10090 GN=Actbl2 PE=1 SV=1
sp|P84086|CPLX2_MOUSE	52.99	28	2	2	Acetylation (Protein N-term)	15394	Complexin-2 OS=Mus musculus OX=10090 GN=Cplx2 PE=1 SV=1
sp|Q9CR68|UCRI_MOUSE	52.02	6	2	2		29368	Cytochrome b-c1 complex subunit Rieske mitochondrial OS=Mus musculus OX=10090 GN=Uqcrfs1 PE=1 SV=1
tr|G3UZJ4|G3UZJ4_MOUSE	51.73	15	2	2		17253	Peroxiredoxin-5 mitochondrial OS=Mus musculus OX=10090 GN=Prdx5 PE=1 SV=1
tr|Q3UWS9|Q3UWS9_MOUSE	51.73	13	2	2		20713	Uncharacterized protein (Fragment) OS=Mus musculus OX=10090 GN=Prdx5 PE=2 SV=1
sp|P99029|PRDX5_MOUSE	51.73	12	2	2		21897	Peroxiredoxin-5 mitochondrial OS=Mus musculus OX=10090 GN=Prdx5 PE=1 SV=2
tr|Q3U7H9|Q3U7H9_MOUSE	51.73	12	2	2		21654	Uncharacterized protein (Fragment) OS=Mus musculus OX=10090 GN=Prdx5 PE=2 SV=1
sp|Q9D7V9|NAAA_MOUSE	49.68	7	2	2		40075	N-acylethanolamine-hydrolyzing acid amidase OS=Mus musculus OX=10090 GN=Naaa PE=1 SV=2
tr|G3XA18|G3XA18_MOUSE	49.68	7	2	2		39804	N-acylethanolamine-hydrolyzing acid amidase OS=Mus musculus OX=10090 GN=Naaa PE=1 SV=1
tr|Q3V023|Q3V023_MOUSE	49.68	7	2	2		40015	Uncharacterized protein OS=Mus musculus OX=10090 GN=Naaa PE=2 SV=1
tr|Q8BJT8|Q8BJT8_MOUSE	48.92	18	2	2		18764	Uncharacterized protein OS=Mus musculus OX=10090 GN=Adcyap1 PE=2 SV=1
tr|Q3UYH8|Q3UYH8_MOUSE	48.92	18	2	2		19381	Adenylate cyclase activating polypeptide 1 isoform CRA_a OS=Mus musculus OX=10090 GN=Adcyap1 PE=2 SV=1
sp|O70176|PACA_MOUSE	48.92	18	2	2		19381	Pituitary adenylate cyclase-activating polypeptide OS=Mus musculus OX=10090 GN=Adcyap1 PE=2 SV=1
tr|Q06477|Q06477_MOUSE	48.56	7	2	2	Acetylation (N-term)	29223	IFN-response element binding factor 2 (Fragment) OS=Mus musculus OX=10090 GN=Srsf2 PE=2 SV=1
tr|Q8C671|Q8C671_MOUSE	48.56	8	2	2	Acetylation (Protein N-term)	29001	Uncharacterized protein OS=Mus musculus OX=10090 GN=Srsf2 PE=2 SV=1
sp|Q62093|SRSF2_MOUSE	48.56	9	2	2	Acetylation (Protein N-term)	25476	Serine/arginine-rich splicing factor 2 OS=Mus musculus OX=10090 GN=Srsf2 PE=1 SV=4
sp|P57774|NPY_MOUSE	47.59	49	2	2		10874	Pro-neuropeptide Y OS=Mus musculus OX=10090 GN=Npy PE=1 SV=2
sp|P21460|CYTC_MOUSE	47.26	30	2	2		15531	Cystatin-C OS=Mus musculus OX=10090 GN=Cst3 PE=1 SV=2
tr|Q9EPX9|Q9EPX9_MOUSE	47.26	30	2	2		15517	Cystatin OS=Mus musculus OX=10090 GN=Cst3 PE=2 SV=1
tr|M0QWG1|M0QWG1_MOUSE	46.94	3	2	2		78173	Genetic suppressor element 1 (Fragment) OS=Mus musculus OX=10090 GN=Gse1 PE=4 SV=2
sp|Q9CRB6|TPPP3_MOUSE	46.59	12	2	2	Acetylation (Protein N-term)	18965	Tubulin polymerization-promoting protein family member 3 OS=Mus musculus OX=10090 GN=Tppp3 PE=1 SV=1
tr|Q3TR90|Q3TR90_MOUSE	45.71	10	2	2	Acetylation (Protein N-term)	19822	Uncharacterized protein OS=Mus musculus OX=10090 GN=Hdgfl3 PE=2 SV=1
sp|Q9JMG7|HDGR3_MOUSE	45.71	9	2	2	Acetylation (Protein N-term)	22431	Hepatoma-derived growth factor-related protein 3 OS=Mus musculus OX=10090 GN=Hdgfl3 PE=1 SV=2
sp|P01193|COLI_MOUSE	45.32	10	2	1	Amidation	26707	Pro-opiomelanocortin OS=Mus musculus OX=10090 GN=Pomc PE=1 SV=1
tr|D3YZV2|D3YZV2_MOUSE	45.24	3	2	2		81946	Potassium voltage-gated channel subfamily C member 3 OS=Mus musculus OX=10090 GN=Kcnc3 PE=1 SV=1
tr|E9QKI2|E9QKI2_MOUSE	45.24	3	2	2		82045	Potassium voltage-gated channel subfamily C member 3 OS=Mus musculus OX=10090 GN=Kcnc3 PE=1 SV=1
sp|Q63959|KCNC3_MOUSE	45.24	3	2	2		82143	Potassium voltage-gated channel subfamily C member 3 OS=Mus musculus OX=10090 GN=Kcnc3 PE=1 SV=2
sp|Q9WVA8|NPFF_MOUSE	45.1	33	2	2	Amidation	13012	Pro-FMRFamide-related neuropeptide FF OS=Mus musculus OX=10090 GN=Npff PE=3 SV=1
tr|Q3KNG4|Q3KNG4_MOUSE	45.1	38	2	2	Amidation	11185	Npff protein OS=Mus musculus OX=10090 GN=Npff PE=2 SV=1
tr|Q5M9N9|Q5M9N9_MOUSE	44.69	14	2	2	Acetylation (Protein N-term)	21791	Prdx2 protein OS=Mus musculus OX=10090 GN=Prdx2 PE=2 SV=1
sp|Q61171|PRDX2_MOUSE	44.69	14	2	2	Acetylation (Protein N-term)	21779	Peroxiredoxin-2 OS=Mus musculus OX=10090 GN=Prdx2 PE=1 SV=3
tr|D3Z4A4|D3Z4A4_MOUSE	44.69	19	2	2	Acetylation (Protein N-term)	15977	Peroxiredoxin-2 (Fragment) OS=Mus musculus OX=10090 GN=Prdx2 PE=1 SV=8
sp|Q61361|PGCB_MOUSE	44.2	5	2	2		95815	Brevican core protein OS=Mus musculus OX=10090 GN=Bcan PE=1 SV=2
tr|Q3TQE9|Q3TQE9_MOUSE	44.2	12	2	2		36064	Uncharacterized protein (Fragment) OS=Mus musculus OX=10090 GN=Bcan PE=2 SV=1
sp|P16045|LEG1_MOUSE	42.79	10	2	2		14866	Galectin-1 OS=Mus musculus OX=10090 GN=Lgals1 PE=1 SV=3
sp|P47212|GALA_MOUSE	40.51	30	2	2	Amidation	13471	Galanin peptides OS=Mus musculus OX=10090 GN=Gal PE=2 SV=1
tr|Q3V002|Q3V002_MOUSE	40.51	30	2	2	Amidation	13471	Galanin isoform CRA_b OS=Mus musculus OX=10090 GN=Gal PE=2 SV=1
tr|Q9CQB4|Q9CQB4_MOUSE	39.72	21	2	2	Acetylation (Protein N-term)	13561	Cytochrome b-c1 complex subunit 7 OS=Mus musculus OX=10090 GN=Uqcrb PE=1 SV=1
sp|Q9D855|QCR7_MOUSE	39.72	21	2	2	Acetylation (Protein N-term)	13527	Cytochrome b-c1 complex subunit 7 OS=Mus musculus OX=10090 GN=Uqcrb PE=1 SV=3
tr|J3QPS8|J3QPS8_MOUSE	36.1	21	2	2		8440	Eukaryotic translation initiation factor 5A-1 OS=Mus musculus OX=10090 GN=Eif5a PE=1 SV=1
sp|P63242|IF5A1_MOUSE	36.1	10	2	2		16832	Eukaryotic translation initiation factor 5A-1 OS=Mus musculus OX=10090 GN=Eif5a PE=1 SV=2
tr|A0A0G2JGX4|A0A0G2JGX4_MOUSE	50.38	1	1	1		112988	Sodium/potassium-transporting ATPase subunit alpha OS=Mus musculus OX=10090 GN=Atp1a3 PE=1 SV=1
tr|Q8R0E8|Q8R0E8_MOUSE	50.38	1	1	1		82434	Sodium/potassium-transporting ATPase subunit alpha (Fragment) OS=Mus musculus OX=10090 GN=Atp1a3 PE=2 SV=1
sp|Q6PIC6|AT1A3_MOUSE	50.38	1	1	1		111691	Sodium/potassium-transporting ATPase subunit alpha-3 OS=Mus musculus OX=10090 GN=Atp1a3 PE=1 SV=1
sp|Q8VDN2|AT1A1_MOUSE	50.38	1	1	1		112982	Sodium/potassium-transporting ATPase subunit alpha-1 OS=Mus musculus OX=10090 GN=Atp1a1 PE=1 SV=1
tr|Q3TXF9|Q3TXF9_MOUSE	50.38	1	1	1		112983	Sodium/potassium-transporting ATPase subunit alpha OS=Mus musculus OX=10090 GN=Atp1a1 PE=2 SV=1
tr|Q3UHK5|Q3UHK5_MOUSE	50.38	1	1	1		112217	Sodium/potassium-transporting ATPase subunit alpha OS=Mus musculus OX=10090 GN=Atp1a2 PE=1 SV=1
tr|Q6ZQ49|Q6ZQ49_MOUSE	50.38	1	1	1		112291	Sodium/potassium-transporting ATPase subunit alpha (Fragment) OS=Mus musculus OX=10090 GN=Atp1a2 PE=2 SV=1
sp|Q6PIE5|AT1A2_MOUSE	50.38	1	1	1		112217	Sodium/potassium-transporting ATPase subunit alpha-2 OS=Mus musculus OX=10090 GN=Atp1a2 PE=1 SV=1
tr|Q8R3M4|Q8R3M4_MOUSE	50.38	2	1	1		79942	Sodium/potassium-transporting ATPase subunit alpha (Fragment) OS=Mus musculus OX=10090 GN=Atp1a1 PE=2 SV=1
tr|Q3U438|Q3U438_MOUSE	47.42	12	1	1		14749	Uncharacterized protein OS=Mus musculus OX=10090 GN=Paip2 PE=2 SV=1
sp|Q9D6V8|PAIP2_MOUSE	47.42	12	1	1		14700	Polyadenylate-binding protein-interacting protein 2 OS=Mus musculus OX=10090 GN=Paip2 PE=1 SV=1
tr|Q3TJ84|Q3TJ84_MOUSE	47.42	12	1	1		14776	Uncharacterized protein OS=Mus musculus OX=10090 GN=Paip2 PE=2 SV=1
tr|Q8C0B4|Q8C0B4_MOUSE	43.82	4	1	1	Acetylation (N-term)	40542	Uncharacterized protein (Fragment) OS=Mus musculus OX=10090 GN=Bcas1 PE=2 SV=1
tr|F7BNZ5|F7BNZ5_MOUSE	43.82	4	1	1	Acetylation (N-term)	40546	Breast carcinoma-amplified sequence 1 homolog (Fragment) OS=Mus musculus OX=10090 GN=Bcas1 PE=1 SV=1
sp|Q80YN3|BCAS1_MOUSE	43.82	3	1	1	Acetylation (N-term)	67378	Breast carcinoma-amplified sequence 1 homolog OS=Mus musculus OX=10090 GN=Bcas1 PE=1 SV=3
tr|Q14DK3|Q14DK3_MOUSE	43.82	3	1	1	Acetylation (N-term)	54914	Bcas1 protein OS=Mus musculus OX=10090 GN=Bcas1 PE=2 SV=1
tr|A2AVX1|A2AVX1_MOUSE	43.82	3	1	1	Acetylation (N-term)	61163	Breast carcinoma-amplified sequence 1 homolog OS=Mus musculus OX=10090 GN=Bcas1 PE=1 SV=1
tr|Q14CE2|Q14CE2_MOUSE	43.82	3	1	1	Acetylation (N-term)	62281	Bcas1 protein OS=Mus musculus OX=10090 GN=Bcas1 PE=2 SV=1
tr|E9Q8Q5|E9Q8Q5_MOUSE	43.82	3	1	1	Acetylation (N-term)	62253	Breast carcinoma-amplified sequence 1 homolog OS=Mus musculus OX=10090 GN=Bcas1 PE=1 SV=1
sp|O89017|LGMN_MOUSE	42.96	3	1	1		49373	Legumain OS=Mus musculus OX=10090 GN=Lgmn PE=1 SV=1
tr|A2RTI3|A2RTI3_MOUSE	42.96	3	1	1		49373	Legumain OS=Mus musculus OX=10090 GN=Lgmn PE=1 SV=1
tr|Q3UE99|Q3UE99_MOUSE	42.96	6	1	1		27229	Uncharacterized protein (Fragment) OS=Mus musculus OX=10090 GN=Lgmn PE=2 SV=1
sp|Q00493|CBPE_MOUSE	42.64	2	1	1	Pyro-glu from Q	53256	Carboxypeptidase E OS=Mus musculus OX=10090 GN=Cpe PE=1 SV=2
tr|Q543R4|Q543R4_MOUSE	42.64	2	1	1	Pyro-glu from Q	53256	Uncharacterized protein OS=Mus musculus OX=10090 GN=Cpe PE=1 SV=1
tr|A2AF31|A2AF31_MOUSE	42.39	98	1	1	Acetylation (K); Acetylation (Protein N-term)	5247	Thymosin beta OS=Mus musculus OX=10090 GN=Tmsb15b2 PE=1 SV=1
tr|Q8C0W0|Q8C0W0_MOUSE	42.39	55	1	1	Acetylation (K); Acetylation (N-term)	9225	Thymosin beta 15b-like OS=Mus musculus OX=10090 GN=Tmsb15l PE=1 SV=1
sp|P12787|COX5A_MOUSE	42.08	9	1	1		16101	Cytochrome c oxidase subunit 5A mitochondrial OS=Mus musculus OX=10090 GN=Cox5a PE=1 SV=2
sp|P17665|COX7C_MOUSE	40.8	75	1	1	Amidation	7333	Cytochrome c oxidase subunit 7C mitochondrial OS=Mus musculus OX=10090 GN=Cox7c PE=1 SV=1
sp|Q8C8T8|TSR2_MOUSE	40.45	9	1	1	Acetylation (Protein N-term)	20891	Pre-rRNA-processing protein TSR2 homolog OS=Mus musculus OX=10090 GN=Tsr2 PE=1 SV=1
tr|Z4YL87|Z4YL87_MOUSE	40.45	9	1	1	Acetylation (Protein N-term)	21022	Pre-rRNA-processing protein TSR2 homolog OS=Mus musculus OX=10090 GN=Tsr2 PE=1 SV=1
tr|H7BWY8|H7BWY8_MOUSE	40.45	9	1	1	Acetylation (Protein N-term)	21379	Pre-rRNA-processing protein TSR2 homolog OS=Mus musculus OX=10090 GN=Tsr2 PE=1 SV=1
tr|G3UWF3|G3UWF3_MOUSE	40.45	49	1	1	Acetylation (Protein N-term)	3874	Pre-rRNA-processing protein TSR2 homolog OS=Mus musculus OX=10090 GN=Tsr2 PE=1 SV=1
sp|O35381|AN32A_MOUSE	39.36	4	1	1	Acetylation (Protein N-term)	28538	Acidic leucine-rich nuclear phosphoprotein 32 family member A OS=Mus musculus OX=10090 GN=Anp32a PE=1 SV=1
sp|P15105|GLNA_MOUSE	38.72	5	1	1	Acetylation (Protein N-term)	42120	Glutamine synthetase OS=Mus musculus OX=10090 GN=Glul PE=1 SV=6
tr|D3Z121|D3Z121_MOUSE	38.72	15	1	1	Acetylation (Protein N-term)	12789	Glutamine synthetase (Fragment) OS=Mus musculus OX=10090 GN=Glul PE=1 SV=2
tr|D3YVK1|D3YVK1_MOUSE	38.72	9	1	1	Acetylation (Protein N-term)	22368	Glutamine synthetase (Fragment) OS=Mus musculus OX=10090 GN=Glul PE=1 SV=8
sp|P97450|ATP5J_MOUSE	37.42	10	1	1		12496	ATP synthase-coupling factor 6 mitochondrial OS=Mus musculus OX=10090 GN=Atp5pf PE=1 SV=1
sp|P19536|COX5B_MOUSE	37.11	11	1	1		13813	Cytochrome c oxidase subunit 5B mitochondrial OS=Mus musculus OX=10090 GN=Cox5b PE=1 SV=1
tr|Q9D881|Q9D881_MOUSE	37.11	11	1	1		13847	Cytochrome c oxidase subunit 5B mitochondrial OS=Mus musculus OX=10090 GN=Gm11273 PE=1 SV=1
tr|F7C106|F7C106_MOUSE	37.11	16	1	1		9014	Cytochrome c oxidase subunit 5B mitochondrial OS=Mus musculus OX=10090 GN=Cox5b PE=1 SV=2
tr|A0A0A6YVR0|A0A0A6YVR0_MOUSE	37.11	14	1	1		10336	Cytochrome c oxidase subunit 5B mitochondrial (Fragment) OS=Mus musculus OX=10090 GN=Cox5b PE=1 SV=1
tr|A0A0N4SVF0|A0A0N4SVF0_MOUSE	36.48	39	1	0	Acetylation (Protein N-term)	7279	Thymosin beta-10 OS=Mus musculus OX=10090 GN=Tmsb10 PE=1 SV=1
sp|Q9D3P9|NEUT_MOUSE	36.46	8	1	1	Pyro-glu from Q	19608	Neurotensin/neuromedin N OS=Mus musculus OX=10090 GN=Nts PE=2 SV=1
sp|P46460|NSF_MOUSE	36.45	1	1	1		82613	Vesicle-fusing ATPase OS=Mus musculus OX=10090 GN=Nsf PE=1 SV=2
tr|F7D432|F7D432_MOUSE	36.04	6	1	1	Acetylation (N-term)	29168	Protein-L-isoaspartate O-methyltransferase (Fragment) OS=Mus musculus OX=10090 GN=Pcmt1 PE=1 SV=1
tr|E0CYV0|E0CYV0_MOUSE	36.04	6	1	1	Acetylation (N-term)	30441	Protein-L-isoaspartate O-methyltransferase OS=Mus musculus OX=10090 GN=Pcmt1 PE=1 SV=1
tr|E9PWE0|E9PWE0_MOUSE	36.04	6	1	1	Acetylation (N-term)	30398	Protein-L-isoaspartate O-methyltransferase OS=Mus musculus OX=10090 GN=Pcmt1 PE=1 SV=1
tr|Q545L9|Q545L9_MOUSE	36.04	7	1	1	Acetylation (N-term)	24634	Protein-L-isoaspartate O-methyltransferase OS=Mus musculus OX=10090 GN=Pcmt1 PE=2 SV=1
sp|P23506|PIMT_MOUSE	36.04	7	1	1	Acetylation (N-term)	24634	Protein-L-isoaspartate(D-aspartate) O-methyltransferase OS=Mus musculus OX=10090 GN=Pcmt1 PE=1 SV=3
tr|F6TXE3|F6TXE3_MOUSE	36.04	14	1	1	Acetylation (N-term)	11884	Protein-L-isoaspartate(D-aspartate) O-methyltransferase (Fragment) OS=Mus musculus OX=10090 GN=Pcmt1 PE=1 SV=1
sp|Q91VW3|SH3L3_MOUSE	35.52	17	1	1	Acetylation (Protein N-term)	10477	SH3 domain-binding glutamic acid-rich-like protein 3 OS=Mus musculus OX=10090 GN=Sh3bgrl3 PE=1 SV=1
sp|P56393|COX7B_MOUSE	33.85	24	1	1		9011	Cytochrome c oxidase subunit 7B mitochondrial OS=Mus musculus OX=10090 GN=Cox7b PE=3 SV=1
tr|Q5FW98|Q5FW98_MOUSE	33.85	24	1	1		9011	Cytochrome c oxidase subunit VIIb OS=Mus musculus OX=10090 GN=Cox7b PE=2 SV=1
sp|Q8K1Z0|COQ9_MOUSE	33.84	6	1	1		35083	Ubiquinone biosynthesis protein COQ9 mitochondrial OS=Mus musculus OX=10090 GN=Coq9 PE=1 SV=1
tr|F6SFF5|F6SFF5_MOUSE	33.84	7	1	1		30282	Ubiquinone biosynthesis protein COQ9 mitochondrial (Fragment) OS=Mus musculus OX=10090 GN=Coq9 PE=1 SV=2
tr|Q9D2D1|Q9D2D1_MOUSE	33.1	4	1	1		53830	Carboxypeptidase OS=Mus musculus OX=10090 GN=Ctsa PE=2 SV=1
tr|G3X8T3|G3X8T3_MOUSE	33.1	4	1	1		55726	Carboxypeptidase OS=Mus musculus OX=10090 GN=Ctsa PE=1 SV=1
sp|Q9D6J5|NDUB8_MOUSE	32.67	7	1	1		21876	NADH dehydrogenase [ubiquinone] 1 beta subcomplex subunit 8 mitochondrial OS=Mus musculus OX=10090 GN=Ndufb8 PE=1 SV=1
tr|A2ARP8|A2ARP8_MOUSE	32.22	1	1	1		325886	Microtubule-associated protein 1A OS=Mus musculus OX=10090 GN=Map1a PE=1 SV=1
sp|Q9QYR6|MAP1A_MOUSE	32.22	1	1	1		300139	Microtubule-associated protein 1A OS=Mus musculus OX=10090 GN=Map1a PE=1 SV=2
tr|Q543U0|Q543U0_MOUSE	32.2	14	1	1		10029	Myeloid/lymphoid or mixed-lineage leukemia (Trithorax homolog Drosophila); translocated to 11 isoform CRA_a OS=Mus musculus OX=10090 GN=Mllt11 PE=1 SV=1
sp|P97783|AF1Q_MOUSE	32.2	14	1	1		10029	Protein AF1q OS=Mus musculus OX=10090 GN=Mllt11 PE=1 SV=1
sp|O89023|TPP1_MOUSE	31.79	2	1	1		61342	Tripeptidyl-peptidase 1 OS=Mus musculus OX=10090 GN=Tpp1 PE=1 SV=2
tr|Q3TDY6|Q3TDY6_MOUSE	31.79	2	1	1		61328	Uncharacterized protein OS=Mus musculus OX=10090 GN=Tpp1 PE=2 SV=1
tr|Q3U2Z6|Q3U2Z6_MOUSE	31.79	2	1	1		61282	Uncharacterized protein OS=Mus musculus OX=10090 GN=Tpp1 PE=2 SV=1
tr|Q8BNF3|Q8BNF3_MOUSE	31.79	3	1	1		34523	Tripeptidyl peptidase I isoform CRA_a OS=Mus musculus OX=10090 GN=Tpp1 PE=2 SV=1
sp|Q9Z2U1|PSA5_MOUSE	31.2	11	1	1	Acetylation (Protein N-term)	26411	Proteasome subunit alpha type-5 OS=Mus musculus OX=10090 GN=Psma5 PE=1 SV=1
tr|Q3TUX3|Q3TUX3_MOUSE	31.2	11	1	1	Acetylation (Protein N-term)	26397	Proteasome subunit alpha type OS=Mus musculus OX=10090 GN=Psma5 PE=2 SV=1
tr|Q3TUI9|Q3TUI9_MOUSE	31.2	11	1	1	Acetylation (Protein N-term)	26411	Proteasome subunit alpha type OS=Mus musculus OX=10090 GN=Psma5 PE=2 SV=1
tr|Q3UPK6|Q3UPK6_MOUSE	31.2	11	1	1	Acetylation (Protein N-term)	26411	Proteasome subunit alpha type OS=Mus musculus OX=10090 GN=Psma5 PE=1 SV=1
sp|Q9QXS6|DREB_MOUSE	31.07	1	1	1	Acetylation (Protein N-term)	77287	Drebrin OS=Mus musculus OX=10090 GN=Dbn1 PE=1 SV=4
tr|A0A0R4J1E3|A0A0R4J1E3_MOUSE	31.07	2	1	1	Acetylation (Protein N-term)	72545	Drebrin OS=Mus musculus OX=10090 GN=Dbn1 PE=1 SV=1
tr|Q3TRK3|Q3TRK3_MOUSE	31.07	2	1	1	Acetylation (Protein N-term)	72417	Uncharacterized protein OS=Mus musculus OX=10090 GN=Dbn1 PE=2 SV=1
tr|Q3TIG8|Q3TIG8_MOUSE	30.96	5	1	1		30796	Uncharacterized protein OS=Mus musculus OX=10090 GN=Vdac1 PE=2 SV=1
tr|Q3U6K8|Q3U6K8_MOUSE	30.96	5	1	1		30725	Uncharacterized protein OS=Mus musculus OX=10090 GN=Vdac1 PE=2 SV=1
tr|Q3THL7|Q3THL7_MOUSE	30.96	5	1	1		30756	Uncharacterized protein OS=Mus musculus OX=10090 GN=Vdac1 PE=2 SV=1
sp|Q60932|VDAC1_MOUSE	30.96	5	1	1		32351	Voltage-dependent anion-selective channel protein 1 OS=Mus musculus OX=10090 GN=Vdac1 PE=1 SV=3
sp|Q9CWZ7|SNAG_MOUSE	30.87	4	1	1	Acetylation (Protein N-term)	34732	Gamma-soluble NSF attachment protein OS=Mus musculus OX=10090 GN=Napg PE=1 SV=1
tr|Q8C1T5|Q8C1T5_MOUSE	30.87	4	1	1	Acetylation (Protein N-term)	34762	Uncharacterized protein OS=Mus musculus OX=10090 GN=Napg PE=2 SV=1
tr|D3Z4B2|D3Z4B2_MOUSE	30.87	3	1	1	Acetylation (Protein N-term)	39367	Gamma-soluble NSF attachment protein (Fragment) OS=Mus musculus OX=10090 GN=Napg PE=1 SV=1
tr|Q3TA96|Q3TA96_MOUSE	30.8	4	1	1		43865	Lysosomal membrane glycoprotein 1 isoform CRA_c OS=Mus musculus OX=10090 GN=Lamp1 PE=1 SV=1
sp|P11438|LAMP1_MOUSE	30.8	4	1	1		43865	Lysosome-associated membrane glycoprotein 1 OS=Mus musculus OX=10090 GN=Lamp1 PE=1 SV=2
tr|Q8VH34|Q8VH34_MOUSE	30.8	4	1	1		43879	LAMP-1 OS=Mus musculus OX=10090 GN=Lamp1 PE=2 SV=1
tr|Q9DC13|Q9DC13_MOUSE	30.8	4	1	1		43936	Lysosomal membrane glycoprotein 1 isoform CRA_a OS=Mus musculus OX=10090 GN=Lamp1 PE=2 SV=1
tr|Q3TX84|Q3TX84_MOUSE	30.8	4	1	1		43866	Uncharacterized protein OS=Mus musculus OX=10090 GN=Lamp1 PE=2 SV=1
tr|Q3UBA0|Q3UBA0_MOUSE	30.66	12	1	1		8876	Peptidylprolyl isomerase (Fragment) OS=Mus musculus OX=10090 GN=Fkbp1a PE=2 SV=1
sp|P26883|FKB1A_MOUSE	30.66	9	1	1		11923	Peptidyl-prolyl cis-trans isomerase FKBP1A OS=Mus musculus OX=10090 GN=Fkbp1a PE=1 SV=2
tr|Q3ULN5|Q3ULN5_MOUSE	30.66	9	1	1		12052	Peptidylprolyl isomerase OS=Mus musculus OX=10090 GN=Fkbp1a PE=2 SV=1
tr|Q3UKJ3|Q3UKJ3_MOUSE	30.66	7	1	1		17120	Peptidylprolyl isomerase OS=Mus musculus OX=10090 GN=Fkbp1a PE=2 SV=1
tr|F6X9I3|F6X9I3_MOUSE	30.66	6	1	1		18416	Peptidylprolyl isomerase (Fragment) OS=Mus musculus OX=10090 GN=Fkbp1a PE=1 SV=1
sp|Q7TN75|PEG10_MOUSE	30.64	2	1	1		109849	Retrotransposon-derived protein PEG10 OS=Mus musculus OX=10090 GN=Peg10 PE=1 SV=2
tr|E9Q3F7|E9Q3F7_MOUSE	30.64	2	1	1		115372	Retrotransposon-derived protein PEG10 OS=Mus musculus OX=10090 GN=Peg10 PE=1 SV=1
tr|H3BJQ1|H3BJQ1_MOUSE	30.64	4	1	1		70565	Retrotransposon-derived protein PEG10 OS=Mus musculus OX=10090 GN=Peg10 PE=1 SV=2
tr|B1B0C7|B1B0C7_MOUSE	30.63	0	1	0		469027	Basement membrane-specific heparan sulfate proteoglycan core protein OS=Mus musculus OX=10090 GN=Hspg2 PE=1 SV=1
tr|Q8BTB6|Q8BTB6_MOUSE	30.51	42	1	1		4228	ATP synthase H+-transporting mitochondrial F1F0 complex subunit E OS=Mus musculus OX=10090 GN=Atp5k PE=1 SV=1
sp|Q06185|ATP5I_MOUSE	30.51	23	1	1		8236	ATP synthase subunit e mitochondrial OS=Mus musculus OX=10090 GN=Atp5me PE=1 SV=2
tr|Q5EBI8|Q5EBI8_MOUSE	30.51	23	1	1		8237	ATP synthase H+ transporting mitochondrial F1F0 complex subunit e OS=Mus musculus OX=10090 GN=Atp5k PE=2 SV=1
sp|Q60930|VDAC2_MOUSE	30.42	5	1	1		31733	Voltage-dependent anion-selective channel protein 2 OS=Mus musculus OX=10090 GN=Vdac2 PE=1 SV=2
tr|G3UX26|G3UX26_MOUSE	30.42	5	1	1		30446	Voltage-dependent anion-selective channel protein 2 OS=Mus musculus OX=10090 GN=Vdac2 PE=1 SV=1
sp|D3Z7P3|GLSK_MOUSE	29.21	3	1	1	Pyro-glu from Q	73964	Glutaminase kidney isoform mitochondrial OS=Mus musculus OX=10090 GN=Gls PE=1 SV=1
sp|Q9DBJ1|PGAM1_MOUSE	28.41	7	1	1	Acetylation (Protein N-term)	28832	Phosphoglycerate mutase 1 OS=Mus musculus OX=10090 GN=Pgam1 PE=1 SV=3
tr|Q3U7Z6|Q3U7Z6_MOUSE	28.41	7	1	1	Acetylation (Protein N-term)	28832	Phosphoglycerate mutase OS=Mus musculus OX=10090 GN=Pgam1 PE=1 SV=1
sp|Q9CQM5|TXD17_MOUSE	28.29	9	1	1	Acetylation (Protein N-term)	14015	Thioredoxin domain-containing protein 17 OS=Mus musculus OX=10090 GN=Txndc17 PE=1 SV=1
tr|Q8C622|Q8C622_MOUSE	28.17	6	1	1		16307	Uncharacterized protein OS=Mus musculus OX=10090 GN=Hist1h2bp PE=2 SV=1
tr|Q8VEE3|Q8VEE3_MOUSE	28.17	7	1	1		13310	Hist2h2bb protein OS=Mus musculus OX=10090 GN=Hist2h2bb PE=2 SV=1
tr|A0JLV3|A0JLV3_MOUSE	28.17	7	1	1		13579	Histone H2B (Fragment) OS=Mus musculus OX=10090 GN=Hist1h2bj PE=2 SV=1
sp|Q8CGP0|H2B3B_MOUSE	28.17	6	1	1		13908	Histone H2B type 3-B OS=Mus musculus OX=10090 GN=Hist3h2bb PE=1 SV=3
sp|P10854|H2B1M_MOUSE	28.17	6	1	1		13936	Histone H2B type 1-M OS=Mus musculus OX=10090 GN=Hist1h2bm PE=1 SV=2
sp|P10853|H2B1F_MOUSE	28.17	6	1	1		13936	Histone H2B type 1-F/J/L OS=Mus musculus OX=10090 GN=Hist1h2bf PE=1 SV=2
tr|B2RTK3|B2RTK3_MOUSE	28.17	6	1	1		13936	Histone H2B OS=Mus musculus OX=10090 GN=Hist1h2bm PE=1 SV=1
sp|Q64525|H2B2B_MOUSE	28.17	6	1	1		13920	Histone H2B type 2-B OS=Mus musculus OX=10090 GN=Hist2h2bb PE=1 SV=3
tr|B2RVD5|B2RVD5_MOUSE	28.17	6	1	1		13920	Histone H2B OS=Mus musculus OX=10090 GN=Hist1h2bk PE=2 SV=1
sp|Q64524|H2B2E_MOUSE	28.17	6	1	1		13993	Histone H2B type 2-E OS=Mus musculus OX=10090 GN=Hist2h2be PE=1 SV=3
sp|Q64475|H2B1B_MOUSE	28.17	6	1	1		13952	Histone H2B type 1-B OS=Mus musculus OX=10090 GN=Hist1h2bb PE=1 SV=3
sp|Q64478|H2B1H_MOUSE	28.17	6	1	1		13920	Histone H2B type 1-H OS=Mus musculus OX=10090 GN=Hist1h2bh PE=1 SV=3
sp|Q6ZWY9|H2B1C_MOUSE	28.17	6	1	1		13906	Histone H2B type 1-C/E/G OS=Mus musculus OX=10090 GN=Hist1h2bc PE=1 SV=3
sp|Q8CGP1|H2B1K_MOUSE	28.17	6	1	1		13920	Histone H2B type 1-K OS=Mus musculus OX=10090 GN=Hist1h2bk PE=1 SV=3
tr|Q8CBB6|Q8CBB6_MOUSE	28.17	6	1	1		14888	Histone H2B OS=Mus musculus OX=10090 GN=Hist1h2bq PE=2 SV=1
tr|Q921L4|Q921L4_MOUSE	28.17	6	1	1		14939	Histone H2B OS=Mus musculus OX=10090 GN=LOC665622 PE=2 SV=1
sp|Q8CGP2|H2B1P_MOUSE	28.17	6	1	1		13992	Histone H2B type 1-P OS=Mus musculus OX=10090 GN=Hist1h2bp PE=1 SV=3
sp|Q9D2U9|H2B3A_MOUSE	28.17	6	1	1		13994	Histone H2B type 3-A OS=Mus musculus OX=10090 GN=Hist3h2ba PE=1 SV=3
tr|Q6DD95|Q6DD95_MOUSE	28.13	2	1	1		51988	Cacnb1 protein OS=Mus musculus OX=10090 GN=Cacnb1 PE=2 SV=1
sp|Q04447|KCRB_MOUSE	27.96	3	1	1		42713	Creatine kinase B-type OS=Mus musculus OX=10090 GN=Ckb PE=1 SV=1
sp|Q0P5V2|SOBP_MOUSE	27.87	1	1	1		91784	Sine oculis-binding protein homolog OS=Mus musculus OX=10090 GN=Sobp PE=1 SV=1
tr|Q923F1|Q923F1_MOUSE	27.51	4	1	1	Acetylation (Protein N-term)	26523	Chloride channel nucleotide-sensitive 1A OS=Mus musculus OX=10090 GN=Clns1a PE=1 SV=1
tr|P97506|P97506_MOUSE	27.51	10	1	1	Acetylation (Protein N-term)	9836	Chloride channel regulator (Fragment) OS=Mus musculus OX=10090 GN=Icln PE=4 SV=1
sp|Q3TCN2|PLBL2_MOUSE	27.03	1	1	1		66290	Putative phospholipase B-like 2 OS=Mus musculus OX=10090 GN=Plbd2 PE=1 SV=2
tr|O54837|O54837_MOUSE	26.77	13	1	1		7677	Fibroblast growth factor 1 (Fragment) OS=Mus musculus OX=10090 GN=Fgf1 PE=2 SV=1
tr|D3Z192|D3Z192_MOUSE	26.77	18	1	1		5371	Fibroblast growth factor 1 (Fragment) OS=Mus musculus OX=10090 GN=Fgf1 PE=1 SV=1
tr|D3Z6H1|D3Z6H1_MOUSE	26.77	15	1	1		6712	Fibroblast growth factor 1 OS=Mus musculus OX=10090 GN=Fgf1 PE=1 SV=1
tr|D3Z6E2|D3Z6E2_MOUSE	26.77	12	1	1		8571	Multifunctional fusion protein (Fragment) OS=Mus musculus OX=10090 GN=Fgf1 PE=1 SV=1
tr|D6RCX9|D6RCX9_MOUSE	26.77	12	1	1		8660	Fibroblast growth factor 1 OS=Mus musculus OX=10090 GN=Fgf1 PE=1 SV=1
tr|Q6ZWS1|Q6ZWS1_MOUSE	26.77	6	1	1		17418	Multifunctional fusion protein OS=Mus musculus OX=10090 GN=Fgf1 PE=1 SV=1
sp|P61148|FGF1_MOUSE	26.77	6	1	1		17418	Fibroblast growth factor 1 OS=Mus musculus OX=10090 GN=Fgf1 PE=1 SV=1
sp|O08539|BIN1_MOUSE	26.31	2	1	1		64470	Myc box-dependent-interacting protein 1 OS=Mus musculus OX=10090 GN=Bin1 PE=1 SV=1
sp|P62774|MTPN_MOUSE	26.27	9	1	1		12861	Myotrophin OS=Mus musculus OX=10090 GN=Mtpn PE=1 SV=2
tr|B1ASE2|B1ASE2_MOUSE	25.34	9	1	1	Acetylation (Protein N-term)	15882	ATP synthase H+-transporting mitochondrial F0 complex subunit D (Fragment) OS=Mus musculus OX=10090 GN=Atp5h PE=1 SV=1
sp|Q9DCX2|ATP5H_MOUSE	25.34	7	1	1	Acetylation (Protein N-term)	18749	ATP synthase subunit d mitochondrial OS=Mus musculus OX=10090 GN=Atp5pd PE=1 SV=3
sp|Q60696|PMEL_MOUSE	24.85	1	1	1		65980	Melanocyte protein PMEL OS=Mus musculus OX=10090 GN=Pmel PE=1 SV=1
tr|Q9CZB2|Q9CZB2_MOUSE	24.85	1	1	1		66301	Melanocyte protein PMEL OS=Mus musculus OX=10090 GN=Pmel PE=2 SV=1
sp|E9PYH6|SET1A_MOUSE	24.34	1	1	1	Amidation	186058	Histone-lysine N-methyltransferase SETD1A OS=Mus musculus OX=10090 GN=Setd1a PE=1 SV=1
tr|A0A0U1RNP2|A0A0U1RNP2_MOUSE	24.34	2	1	1	Amidation	127858	Predicted gene 49388 (Fragment) OS=Mus musculus OX=10090 GN=Gm49388 PE=4 SV=1
tr|Q53YJ1|Q53YJ1_MOUSE	24.25	2	1	1	Amidation	57638	Cytochrome P450 17-alpha hydroxylase/17 20 lyase OS=Mus musculus OX=10090 GN=Cyp17a1 PE=1 SV=1
tr|Q6P200|Q6P200_MOUSE	24.25	2	1	1	Amidation	57611	Cytochrome P450 family 17 subfamily a polypeptide 1 OS=Mus musculus OX=10090 GN=Cyp17a1 PE=2 SV=1
sp|P27786|CP17A_MOUSE	24.25	2	1	1	Amidation	57638	Steroid 17-alpha-hydroxylase/17 20 lyase OS=Mus musculus OX=10090 GN=Cyp17a1 PE=1 SV=1
tr|Q3UYU1|Q3UYU1_MOUSE	24.25	2	1	1	Amidation	57566	Uncharacterized protein OS=Mus musculus OX=10090 GN=Cyp17a1 PE=2 SV=1
sp|P99026|PSB4_MOUSE	23.99	6	1	1		29116	Proteasome subunit beta type-4 OS=Mus musculus OX=10090 GN=Psmb4 PE=1 SV=1
sp|Q9D0Z3|TMM53_MOUSE	23.26	3	1	1		31589	Transmembrane protein 53 OS=Mus musculus OX=10090 GN=Tmem53 PE=2 SV=1
tr|A0A0A0MQK8|A0A0A0MQK8_MOUSE	23.26	3	1	1		28760	Transmembrane protein 53 (Fragment) OS=Mus musculus OX=10090 GN=Tmem53 PE=4 SV=1
sp|Q8VDD8|WASH1_MOUSE	21.13	1	1	1		51659	WASH complex subunit 1 OS=Mus musculus OX=10090 GN=Washc1 PE=1 SV=1
tr|K3W4M2|K3W4M2_MOUSE	21.13	0	1	1		564903	Ryanodine receptor 1 OS=Mus musculus OX=10090 GN=Ryr1 PE=1 SV=1
sp|E9PZQ0|RYR1_MOUSE	21.13	0	1	1		565047	Ryanodine receptor 1 OS=Mus musculus OX=10090 GN=Ryr1 PE=1 SV=1
tr|A0A1L1SQG7|A0A1L1SQG7_MOUSE	21.13	0	1	1		568073	Ryanodine receptor 1 OS=Mus musculus OX=10090 GN=Ryr1 PE=1 SV=1
sp|E9Q401|RYR2_MOUSE	21.13	0	1	1		564827	Ryanodine receptor 2 OS=Mus musculus OX=10090 GN=Ryr2 PE=1 SV=1
tr|F6U7V1|F6U7V1_MOUSE	21.13	0	1	1		564742	Ryanodine receptor 2 OS=Mus musculus OX=10090 GN=Ryr2 PE=1 SV=1
tr|Q8C9K7|Q8C9K7_MOUSE	21.13	1	1	1		56449	Uncharacterized protein (Fragment) OS=Mus musculus OX=10090 GN=Zswim4 PE=2 SV=1
sp|Q8C7B8|ZSWM4_MOUSE	21.13	0	1	1		122445	Zinc finger SWIM domain-containing protein 4 OS=Mus musculus OX=10090 GN=Zswim4 PE=2 SV=2
tr|Q3U265|Q3U265_MOUSE	21.13	0	1	1		119031	Uncharacterized protein (Fragment) OS=Mus musculus OX=10090 GN=Zswim4 PE=2 SV=1
sp|O35926|CD5R2_MOUSE	21.13	1	1	1		38924	Cyclin-dependent kinase 5 activator 2 OS=Mus musculus OX=10090 GN=Cdk5r2 PE=1 SV=2
tr|Q60835|Q60835_MOUSE	21.13	3	1	1		17144	Ryanodine receptor type 2 (Fragment) OS=Mus musculus OX=10090 GN=Ryr2 PE=2 SV=1
sp|Q9JJG9|NOA1_MOUSE	21.13	1	1	1		77379	Nitric oxide-associated protein 1 OS=Mus musculus OX=10090 GN=Noa1 PE=1 SV=1
tr|E9Q2Z0|E9Q2Z0_MOUSE	20.31	8	1	1	Amidation	12763	Sialidase-2 (Fragment) OS=Mus musculus OX=10090 GN=Neu2 PE=4 SV=1
tr|Q3TWH7|Q3TWH7_MOUSE	20.24	8	1	1		44208	Uncharacterized protein OS=Mus musculus OX=10090 GN=Serpine2 PE=2 SV=1
sp|Q07235|GDN_MOUSE	20.24	8	1	1		44207	Glia-derived nexin OS=Mus musculus OX=10090 GN=Serpine2 PE=1 SV=2
tr|Q543R5|Q543R5_MOUSE	20.24	8	1	1		44207	Serine (Or cysteine) peptidase inhibitor clade E member 2 isoform CRA_b OS=Mus musculus OX=10090 GN=Serpine2 PE=1 SV=1
tr|Q4FJU1|Q4FJU1_MOUSE	20.24	8	1	1		44193	Serpine2 protein OS=Mus musculus OX=10090 GN=Serpine2 PE=2 SV=1
