# Supplementary material for: PACAP and Other Neuropeptide Targets Link Chronic Migraine and Opioid-induced Hyperalgesia in Mouse Models*
Source: Mol Cell Proteomics. 2020 Oct 10;18(12):2447–58. doi: 10.1074/mcp.RA119.001767 (PMC6885698; doi:10.1074/mcp.RA119.001767)
Supplement: Supplementary file 1 [file mmc1.zip › mmc1/155636_1_supp_403301_pynr1b.xlsx]

## Sheet: comment
Comment2: We used FDR 1% for identificaiton, but still can have false positive hits identified. For peptides with PTMs that are impossible biologically (e.g.: Peptides with C-amidation but having no glycine at C-terminus), we did not add them into the quantitation results.
Table definitions	Description	Web Link
protein accession number	Accession Originally Accessed March 2015. Updated February 2019 This subsection of the ‘Entry information’ section provides one or more accession number(s). These are stable identifiers and should be used to cite UniProtKB entries. Upon integration into UniProtKB, each entry is assigned a unique accession number, which is called ‘Primary (citable) accession number’.	http://www.uniprot.org/help/accession_numbers
Protein Accession	same as accession number
Peptide	peptide sequence detected
-10lgP (the 10log of p value)	the score of peptide identification. The higher score means less chances the identification is wrong.	http://www.bioinfor.com/peaks/tutorials/peaksdbscore.html
Mass	mass of the detected peptide
mass difference between detected and theoretical value (in ppm)
m/z (detected mass to charge ratio)	mass to charge ratio. Mass spectrometry detected charged molecules based on their different mass to charge ratio
z (detected charge state)	charge state means the number of positive/negtive charge a molecule carrys when it is detected by mass spectrometry. Under condition we used, peptides will have a few positive charges.
RT (retention time)	the time of a peptide being eluted from the liquid chromatrogram and detected by mass spectrometry
PTM	post translational modification
Number of Protein Groups	Indicates the number of different proteins a peptide is mapped to

## Sheet: Hypothalamus
Peptide	-10lgP	Mass	Length	ppm	m/z	RT	Area	Fraction	Scan	Source File	#Spec	Number of Protein groups	Accession	PTM	AScore	Area [F21]	Area [F22]
SAPSD	19.54	475.191	5	0.4	476.199	6.27	6220000	22	1256	HypoSset2_11202015.raw	1	1	sp|Q9ERQ3|ZN704_MOUSE				6220000
GPTSD	18.86	475.191	5	0.3	476.199	4.19	6610000	22	466	HypoSset2_11202015.raw	1	1	sp|Q80W04|TMCC2_MOUSE				6610000
PSASD	20.03	475.191	5	-0.2	476.199	4.15	9090000	21	328	HypoSset1_11202015.raw	1	3	sp|Q9ERU9|RBP2_MOUSE:sp|Q3UMU9|HDGR2_MOUSE:tr|E9Q777|E9Q777_MOUSE			9090000
GTPDS	19.19	475.191	5	0.3	476.199	4.18	6610000	22	461	HypoSset2_11202015.raw	1	3	sp|Q62407|SPEG_MOUSE:tr|A0A087WSE3|A0A087WSE3_MOUSE:tr|E9QQ25|E9QQ25_MOUSE				6610000
ETTAG	18.67	477.207	5	15.8	478.222	40.27	28300000	21	18738	HypoSset1_11202015.raw	1	1	sp|Q8VHN7|AGRV1_MOUSE			28300000
LATIP	19.38	513.316	5	-11.4	514.318	22.64		21	8788	HypoSset1_11202015.raw	1	1	sp|P61315|G3ST3_MOUSE
IATIP	19.38	513.316	5	-11.4	514.318	22.64		21	8788	HypoSset1_11202015.raw	1	1	tr|S4R1C4|S4R1C4_MOUSE
LATLP	19.38	513.316	5	-11.4	514.318	22.64		21	8788	HypoSset1_11202015.raw	1	3	tr|B1AQ57|B1AQ57_MOUSE:sp|Q45VK7|DYHC2_MOUSE:tr|Q5XKB2|Q5XKB2_MOUSE
IATLP	19.38	513.316	5	-11.4	514.318	22.64		21	8788	HypoSset1_11202015.raw	1	4	sp|Q60692|PSB6_MOUSE:sp|Q00519|XDH_MOUSE:tr|Q3UMS6|Q3UMS6_MOUSE:tr|B2RUJ7|B2RUJ7_MOUSE
PVSTQ	18.76	530.27	5	3.3	531.279	12.44	2000000	21	3154	HypoSset1_11202015.raw	1	1				2000000
YGGFL	25.13	555.269	5	0	556.277	23.05	94300000	22	9841	HypoSset2_11202015.raw	4	7	tr|Q3UXY8|Q3UXY8_MOUSE:sp|P22005|PENK_MOUSE:tr|O35852|O35852_MOUSE:sp|O35417|PDYN_MOUSE:sp|Q05793|PGBM_MOUSE:tr|E9PZ16|E9PZ16_MOUSE:tr|B1B0C7|B1B0C7_MOUSE			117000000	94300000
YGGFM	24.94	573.226	5	0.3	574.233	20.6	184000000	22	8468	HypoSset2_11202015.raw	5	3	sp|P01193|COLI_MOUSE:tr|Q3UXY8|Q3UXY8_MOUSE:sp|P22005|PENK_MOUSE			467000000	184000000
TSLLAA	25.37	574.333	6	5	575.343	63.24	2460000	22	31137	HypoSset2_11202015.raw	3	1	sp|O08553|DPYL2_MOUSE			2530000	2460000
TSILAA	25.37	574.333	6	5	575.343	63.24	2460000	22	31137	HypoSset2_11202015.raw	3	1				2530000	2460000
S(+42.01)VPPGAG	20.77	625.307	7	-6.2	626.311	55.43	11700000	22	27245	HypoSset2_11202015.raw	3	4	tr|Q8CHE0|Q8CHE0_MOUSE:tr|Q7TT20|Q7TT20_MOUSE:tr|E9QLK9|E9QLK9_MOUSE:sp|Q61548|AP180_MOUSE	Acetylation (N-term)	S1:Acetylation (N-term):1000.00	7610000	11700000
LPLYE	26.09	633.337	5	1	634.345	18.7	53200000	22	7367	HypoSset2_11202015.raw	4	1				112000000	53200000
IPLYE	26.09	633.337	5	1	634.345	18.7	53200000	22	7367	HypoSset2_11202015.raw	4	1				112000000	53200000
IPIYE	26.09	633.337	5	1	634.345	18.7	53200000	22	7367	HypoSset2_11202015.raw	4	5	sp|P56388|CART_MOUSE:tr|Q3UY31|Q3UY31_MOUSE:tr|Q3UYI4|Q3UYI4_MOUSE:tr|B2RY79|B2RY79_MOUSE:tr|Q7TN11|Q7TN11_MOUSE			112000000	53200000
FCGAVF(-.98)	20.27	641.3	6	-1.7	642.306	41.33	6750000	21	19290	HypoSset1_11202015.raw	1	2	tr|Q3UYT9|Q3UYT9_MOUSE:tr|E9Q5E2|E9Q5E2_MOUSE	Amidation	F6:Amidation:1000.00	6750000
APQLDI	21.63	655.354	6	0.5	656.362	21.13	55400000	21	7927	HypoSset1_11202015.raw	1	1	tr|E9Q484|E9Q484_MOUSE			55400000
APQLDL	21.63	655.354	6	0.5	656.362	21.13	55400000	21	7927	HypoSset1_11202015.raw	1	3	sp|P16014|SCG1_MOUSE:tr|Q8BP91|Q8BP91_MOUSE:tr|Q3TY66|Q3TY66_MOUSE			55400000
L(+42.01)LILF	20.13	659.426	5	0.5	660.433	84.95	20500000	22	41629	HypoSset2_11202015.raw	2	1	sp|P0C6F1|DYH2_MOUSE	Acetylation (N-term)	L1:Acetylation (N-term):1000.00		20500000
L(+42.01)IILF	20.13	659.426	5	0.5	660.433	84.95	20500000	22	41629	HypoSset2_11202015.raw	2	1		Acetylation (N-term)	L1:Acetylation (N-term):1000.00		20500000
I(+42.01)LLLF	20.13	659.426	5	0.5	660.433	84.95	20500000	22	41629	HypoSset2_11202015.raw	2	1	sp|Q8CBH5|MFSD6_MOUSE	Acetylation (N-term)	I1:Acetylation (N-term):1000.00		20500000
I(+42.01)ILIF	20.13	659.426	5	0.5	660.433	84.95	20500000	22	41629	HypoSset2_11202015.raw	2	1		Acetylation (N-term)	I1:Acetylation (N-term):1000.00		20500000
I(+42.01)LILF	20.13	659.426	5	0.5	660.433	84.95	20500000	22	41629	HypoSset2_11202015.raw	2	1		Acetylation (N-term)	I1:Acetylation (N-term):1000.00		20500000
I(+42.01)LLIF	20.13	659.426	5	0.5	660.433	84.95	20500000	22	41629	HypoSset2_11202015.raw	2	1		Acetylation (N-term)	I1:Acetylation (N-term):1000.00		20500000
L(+42.01)IIIF	20.13	659.426	5	0.5	660.433	84.95	20500000	22	41629	HypoSset2_11202015.raw	2	1	tr|A2A9H6|A2A9H6_MOUSE	Acetylation (N-term)	L1:Acetylation (N-term):1000.00		20500000
I(+42.01)IILF	20.13	659.426	5	0.5	660.433	84.95	20500000	22	41629	HypoSset2_11202015.raw	2	1		Acetylation (N-term)	I1:Acetylation (N-term):1000.00		20500000
L(+42.01)ILLF	20.13	659.426	5	0.5	660.433	84.95	20500000	22	41629	HypoSset2_11202015.raw	2	1		Acetylation (N-term)	L1:Acetylation (N-term):1000.00		20500000
I(+42.01)IIIF	20.13	659.426	5	0.5	660.433	84.95	20500000	22	41629	HypoSset2_11202015.raw	2	1		Acetylation (N-term)	I1:Acetylation (N-term):1000.00		20500000
L(+42.01)LLIF	20.13	659.426	5	0.5	660.433	84.95	20500000	22	41629	HypoSset2_11202015.raw	2	1	tr|Q3V1K4|Q3V1K4_MOUSE	Acetylation (N-term)	L1:Acetylation (N-term):1000.00		20500000
I(+42.01)ILLF	20.13	659.426	5	0.5	660.433	84.95	20500000	22	41629	HypoSset2_11202015.raw	2	1		Acetylation (N-term)	I1:Acetylation (N-term):1000.00		20500000
L(+42.01)LIIF	20.13	659.426	5	0.5	660.433	84.95	20500000	22	41629	HypoSset2_11202015.raw	2	1	tr|B7ZNH8|B7ZNH8_MOUSE	Acetylation (N-term)	L1:Acetylation (N-term):1000.00		20500000
I(+42.01)LIIF	20.13	659.426	5	0.5	660.433	84.95	20500000	22	41629	HypoSset2_11202015.raw	2	1		Acetylation (N-term)	I1:Acetylation (N-term):1000.00		20500000
L(+42.01)LLLF	20.13	659.426	5	0.5	660.433	84.95	20500000	22	41629	HypoSset2_11202015.raw	2	9	sp|Q9R0P9|UCHL1_MOUSE:sp|A2A6C4|SPP2C_MOUSE:tr|B2RY21|B2RY21_MOUSE:tr|B2RY11|B2RY11_MOUSE:tr|E9Q876|E9Q876_MOUSE:sp|Q80Z10|ASTN2_MOUSE:sp|P02463|CO4A1_MOUSE:tr|A0A087WRT4|A0A087WRT4_MOUSE:sp|Q9DBG6|RPN2_MOUSE	Acetylation (N-term)	L1:Acetylation (N-term):1000.00		20500000
L(+42.01)ILIF	20.13	659.426	5	0.5	660.433	84.95	20500000	22	41629	HypoSset2_11202015.raw	2	10	tr|Q8C876|Q8C876_MOUSE:tr|Q7TRB6|Q7TRB6_MOUSE:sp|P16283|B3A3_MOUSE:tr|E5RKG2|E5RKG2_MOUSE:tr|Q0PNF1|Q0PNF1_MOUSE:sp|Q8R4U0|STAB2_MOUSE:tr|E5RKF9|E5RKF9_MOUSE:tr|E5RKG3|E5RKG3_MOUSE:tr|E5RKG4|E5RKG4_MOUSE:tr|E5RKG5|E5RKG5_MOUSE	Acetylation (N-term)	L1:Acetylation (N-term):1000.00		20500000
PIFFF	26.87	669.353	5	0.3	670.36	37.84	9450000	21	17398	HypoSset1_11202015.raw	2	10	tr|Q3TR90|Q3TR90_MOUSE:sp|Q9JMG7|HDGR3_MOUSE:tr|F6RB63|F6RB63_MOUSE:tr|Q05CD2|Q05CD2_MOUSE:tr|A2BI12|A2BI12_MOUSE:sp|Q99JF8|PSIP1_MOUSE:sp|Q3UMU9|HDGR2_MOUSE:sp|Q8BZL4|GPR22_MOUSE:tr|G3X9C3|G3X9C3_MOUSE:tr|Q8BXB7|Q8BXB7_MOUSE			9450000
LILLLS	19.93	670.463	6	-0.1	671.47	54.01	490000	21	25753	HypoSset1_11202015.raw	1	1	sp|O35598|ADA10_MOUSE			490000
LLIIIS	19.93	670.463	6	-0.1	671.47	54.01	490000	21	25753	HypoSset1_11202015.raw	1	1	tr|E9Q8S5|E9Q8S5_MOUSE			490000
LLLLIS	19.93	670.463	6	-0.1	671.47	54.01	490000	21	25753	HypoSset1_11202015.raw	1	1	sp|Q8BGB2|TTC7A_MOUSE			490000
ILILLS	19.93	670.463	6	-0.1	671.47	54.01	490000	21	25753	HypoSset1_11202015.raw	1	1	tr|Q7TRB6|Q7TRB6_MOUSE			490000
LILILS	19.93	670.463	6	-0.1	671.47	54.01	490000	21	25753	HypoSset1_11202015.raw	1	1	tr|Q8VFC2|Q8VFC2_MOUSE			490000
ILLLLS	19.93	670.463	6	-0.1	671.47	54.01	490000	21	25753	HypoSset1_11202015.raw	1	1				490000
LLLILS	19.93	670.463	6	-0.1	671.47	54.01	490000	21	25753	HypoSset1_11202015.raw	1	1				490000
LLIILS	19.93	670.463	6	-0.1	671.47	54.01	490000	21	25753	HypoSset1_11202015.raw	1	1				490000
IIILIS	19.93	670.463	6	-0.1	671.47	54.01	490000	21	25753	HypoSset1_11202015.raw	1	1				490000
ILILIS	19.93	670.463	6	-0.1	671.47	54.01	490000	21	25753	HypoSset1_11202015.raw	1	1				490000
ILIIIS	19.93	670.463	6	-0.1	671.47	54.01	490000	21	25753	HypoSset1_11202015.raw	1	1	sp|Q45VK7|DYHC2_MOUSE			490000
IILILS	19.93	670.463	6	-0.1	671.47	54.01	490000	21	25753	HypoSset1_11202015.raw	1	1				490000
ILLLIS	19.93	670.463	6	-0.1	671.47	54.01	490000	21	25753	HypoSset1_11202015.raw	1	3	tr|Q8VGE8|Q8VGE8_MOUSE:tr|Q7TQX4|Q7TQX4_MOUSE:tr|Q8VGE9|Q8VGE9_MOUSE			490000
LLILLS	19.93	670.463	6	-0.1	671.47	54.01	490000	21	25753	HypoSset1_11202015.raw	1	5	sp|Q7TN58|TMC8_MOUSE:tr|B0QZP7|B0QZP7_MOUSE:tr|B1ATC0|B1ATC0_MOUSE:tr|B0QZP6|B0QZP6_MOUSE:tr|Q571H8|Q571H8_MOUSE			490000
LLLLLS	19.93	670.463	6	-0.1	671.47	54.01	490000	21	25753	HypoSset1_11202015.raw	1	6	tr|Q544R6|Q544R6_MOUSE:sp|P16675|PPGB_MOUSE:tr|G3X8T3|G3X8T3_MOUSE:sp|A2A6C4|SPP2C_MOUSE:tr|E9QPX1|E9QPX1_MOUSE:sp|Q6NVD0|FREM2_MOUSE			490000
PGDVFAA	20.14	675.323	7	16.6	676.341	24.76		21	10025	HypoSset1_11202015.raw	1	1	sp|O08742|GPV_MOUSE
FQISWS	21.12	766.365	6	1	767.373	27.51		22	12460	HypoSset2_11202015.raw	2	1	sp|P70699|LYAG_MOUSE
TGPGLLSM	26.65	774.395	8	-0.2	775.402	24.6	167000000	21	9930	HypoSset1_11202015.raw	1	1	sp|Q9ERU9|RBP2_MOUSE			167000000
SPLQISM	26.18	774.395	7	0.3	775.402	24.69	168000000	22	10798	HypoSset2_11202015.raw	1	1	tr|E9Q5A7|E9Q5A7_MOUSE				168000000
TGPGILSM	26.65	774.395	8	-0.2	775.402	24.6	167000000	21	9930	HypoSset1_11202015.raw	1	2	sp|P17742|PPIA_MOUSE:tr|Q5SVY2|Q5SVY2_MOUSE			167000000
SAPLLALP	23.27	780.475	8	-3.1	781.479	85.85		21	41318	HypoSset1_11202015.raw	1	3	sp|Q1RNF8|SAM11_MOUSE:tr|J3QN61|J3QN61_MOUSE:tr|I6L990|I6L990_MOUSE
ASVFYTV	18.97	785.396	7	-0.2	786.403	16.33	18000000	22	6072	HypoSset2_11202015.raw	1	1					18000000
PHAILRL	21.68	818.513	7	-0.3	410.264	18.75	17600000	22	7398	HypoSset2_11202015.raw	2	3	sp|P63260|ACTG_MOUSE:tr|Q3TSB7|Q3TSB7_MOUSE:tr|Q4KL81|Q4KL81_MOUSE				17600000
LDPKIAVA	25.64	825.496	8	0	413.755	15.65	4660000	21	4876	HypoSset1_11202015.raw	1	1	sp|P17751|TPIS_MOUSE			4660000
A(+42.01)ADISQW	29.24	831.376	7	0.3	832.384	33.39	27200000	22	15791	HypoSset2_11202015.raw	3	2	sp|P70296|PEBP1_MOUSE:tr|Q5EBQ2|Q5EBQ2_MOUSE	Acetylation (Protein N-term)	A1:Acetylation (Protein N-term):1000.00	22500000	27200000
TGPGLLSMA	19.89	845.432	9	-0.8	846.438	25.39		21	10397	HypoSset1_11202015.raw	1	1	sp|Q9ERU9|RBP2_MOUSE
TGPGILSMA	19.89	845.432	9	-0.8	846.438	25.39		21	10397	HypoSset1_11202015.raw	1	2	sp|P17742|PPIA_MOUSE:tr|Q5SVY2|Q5SVY2_MOUSE
AFPVHYL	22.02	845.443	7	-9.6	846.443	62.63	594000000	21	30074	HypoSset1_11202015.raw	1	3	tr|F8WH29|F8WH29_MOUSE:sp|Q80ZA4|PKHL1_MOUSE:tr|E9PUU8|E9PUU8_MOUSE			594000000
V(+42.01)NPTVFF	25.26	864.438	7	0.8	865.446	45.34	27200000	22	22133	HypoSset2_11202015.raw	3	2	sp|P17742|PPIA_MOUSE:tr|Q5SVY2|Q5SVY2_MOUSE	Acetylation (Protein N-term)	V1:Acetylation (Protein N-term):1000.00	33000000	27200000
YGGFMRF	40.33	876.395	7	0.5	439.205	22	254000000	22	9239	HypoSset2_11202015.raw	8	2	tr|Q3UXY8|Q3UXY8_MOUSE:sp|P22005|PENK_MOUSE			542000000	427000000
ALFLPPMT	19.23	888.478	8	18.3	889.501	27.53		22	12473	HypoSset2_11202015.raw	1	1
SFARAPQL	29.48	888.482	8	0	445.248	15.49	6850000	21	4786	HypoSset1_11202015.raw	2	3	sp|P16014|SCG1_MOUSE:tr|Q8BP91|Q8BP91_MOUSE:tr|Q3TY66|Q3TY66_MOUSE			6850000
EAPVVSSGPG	18.66	898.44	10	-1.7	899.445	79.52		22	39018	HypoSset2_11202015.raw	1	1
DPGKLYTL	32.22	905.486	8	1.1	453.751	20.01	6840000	21	7290	HypoSset1_11202015.raw	2	2	sp|P70296|PEBP1_MOUSE:tr|Q5EBQ2|Q5EBQ2_MOUSE			6840000
Q(-17.03)EPGAPAAGM	42.33	910.385	10	-0.2	911.393	21.24	107000000	22	8812	HypoSset2_11202015.raw	5	2	sp|Q00493|CBPE_MOUSE:tr|Q543R4|Q543R4_MOUSE	Pyro-glu from Q	Q1:Pyro-glu from Q:1000.00	81000000	107000000
Q(-17.03)EDAELQP	28.63	911.387	8	0.4	912.395	22.21	53600000	21	8549	HypoSset1_11202015.raw	2	3	sp|P56388|CART_MOUSE:tr|Q3UY31|Q3UY31_MOUSE:tr|Q3UYI4|Q3UYI4_MOUSE	Pyro-glu from Q	Q1:Pyro-glu from Q:1000.00	53600000
H(+42.01)SLGPQAY	18.68	913.429	8	-2.4	914.434	11.96		22	3672	HypoSset2_11202015.raw	1	3	tr|E9Q9X1|E9Q9X1_MOUSE:tr|S4R1P5|S4R1P5_MOUSE:sp|Q91ZU6|DYST_MOUSE	Acetylation (N-term)	H1:Acetylation (N-term):1000.00
EPVSELLK	28.64	913.512	8	-0.8	457.763	17.23	4250000	21	5732	HypoSset1_11202015.raw	2	12	sp|P18242|CATD_MOUSE:tr|Q3UCW4|Q3UCW4_MOUSE:tr|Q3U7I9|Q3U7I9_MOUSE:tr|F8WIR1|F8WIR1_MOUSE:tr|Q3U8W5|Q3U8W5_MOUSE:tr|Q3UC89|Q3UC89_MOUSE:tr|Q3UCD9|Q3UCD9_MOUSE:tr|Q3TXL5|Q3TXL5_MOUSE:tr|Q3U7P0|Q3U7P0_MOUSE:tr|Q3TWR6|Q3TWR6_MOUSE:tr|Q3TWD0|Q3TWD0_MOUSE:tr|Q3TJN3|Q3TJN3_MOUSE			4250000
SGQLGLPDE	26.5	914.434	9	0.2	458.225	19.68	9650000	22	7939	HypoSset2_11202015.raw	4	1	sp|Q03517|SCG2_MOUSE			13100000	9650000
YGGFMRSL	37.38	929.443	8	0	465.729	19.72	165000000	22	7961	HypoSset2_11202015.raw	7	2	tr|Q3UXY8|Q3UXY8_MOUSE:sp|P22005|PENK_MOUSE			343000000	165000000
RVGKVKYS	19.22	935.555	8	6.4	936.568	76.59	4730000	22	37615	HypoSset2_11202015.raw	1	1	tr|A1A596|A1A596_MOUSE				4730000
FRSPLSVF	32.9	951.518	8	0.7	952.526	26.29		22	11749	HypoSset2_11202015.raw	6	2	sp|P97467|AMD_MOUSE:tr|F8VQA4|F8VQA4_MOUSE			316000000	225000000
ALPRIPQGT	30.24	951.55	9	0.3	476.783	15.47	6330000	21	4774	HypoSset1_11202015.raw	2	1	sp|P61315|G3ST3_MOUSE			6330000
S(+79.97)PYIPSPGG	18.85	953.389	9	-14.7	954.383	41.62	1040000	22	20225	HypoSset2_11202015.raw	1	1	tr|O08847|O08847_MOUSE	Phosphorylation (STY)	S1:Phosphorylation (STY):11.10		1040000
VGNLPFNTV	22.36	959.508	9	1.8	480.762	25.63	495000	22	11356	HypoSset2_11202015.raw	1	5	sp|Q9WUK2|IF4H_MOUSE:tr|Q3V244|Q3V244_MOUSE:tr|Q564E5|Q564E5_MOUSE:tr|Q3TG58|Q3TG58_MOUSE:tr|Q80U88|Q80U88_MOUSE				495000
E(-18.01)RSYCAS(+79.97)P	20.26	973.337	8	-7.3	974.337	26.3		22	11759	HypoSset2_11202015.raw	1	1	tr|F8WHT3|F8WHT3_MOUSE	Pyro-glu from E; Phosphorylation (STY)	E1:Pyro-glu from E:1000.00;S7:Phosphorylation (STY):19.05
YGGFLRRI	29.38	980.556	8	0.1	491.285	16.17	29700000	21	5169	HypoSset1_11202015.raw	3	2	tr|O35852|O35852_MOUSE:sp|O35417|PDYN_MOUSE			45700000
M(+42.01)DVFMKGL	31.05	981.466	8	-0.3	491.74	37.88	4160000	21	17421	HypoSset1_11202015.raw	2	2	sp|Q91ZZ3|SYUB_MOUSE:sp|O55042|SYUA_MOUSE	Acetylation (Protein N-term)	M1:Acetylation (Protein N-term):1000.00	4160000
LPGKKTTKL	21.12	984.633	9	-11.4	493.318	45.98	1140000	22	22465	HypoSset2_11202015.raw	1	2	tr|F8WHU5|F8WHU5_MOUSE:sp|Q4VA53|PDS5B_MOUSE				1140000
A(+42.01)DEIAKAQV	31.62	985.508	9	0.3	493.761	20.03	21300000	22	8149	HypoSset2_11202015.raw	3	1	sp|P70349|HINT1_MOUSE	Acetylation (Protein N-term)	A1:Acetylation (Protein N-term):1000.00	20600000	21300000
HHFLVVNM	29.56	995.501	8	0.5	498.758	19.07	6130000	21	6754	HypoSset1_11202015.raw	1	2	sp|P70296|PEBP1_MOUSE:tr|Q5EBQ2|Q5EBQ2_MOUSE			6130000
ALPHAILRL	33.23	1002.63	9	0	502.324	18.79	20500000	22	7420	HypoSset2_11202015.raw	6	3	sp|P63260|ACTG_MOUSE:tr|Q3TSB7|Q3TSB7_MOUSE:tr|Q4KL81|Q4KL81_MOUSE			28800000	34400000
SFARAPQLD	34.28	1003.51	9	0	502.762	15.01	13800000	21	4519	HypoSset1_11202015.raw	2	3	sp|P16014|SCG1_MOUSE:tr|Q8BP91|Q8BP91_MOUSE:tr|Q3TY66|Q3TY66_MOUSE			13800000
LRFPGQLNA	35.04	1014.56	9	0.5	508.288	19.34	40700000	22	7743	HypoSset2_11202015.raw	4	1	sp|Q7TMM9|TBB2A_MOUSE			41200000	40700000
LENPSPQAPA	33.97	1022.5	10	0.3	512.259	13.75	20200000	22	4636	HypoSset2_11202015.raw	6	1	sp|Q9QXV0|PCSK1_MOUSE			511000000	20200000
PVEKYFLE	19.5	1023.53	8	-0.5	1024.53	73.81	367000	22	36281	HypoSset2_11202015.raw	1	1	sp|Q8CGN4|BCOR_MOUSE				367000
YLKEVNVY	27.63	1026.54	8	4	514.279	16.06		21	5103	HypoSset1_11202015.raw	1	1	tr|Q8C876|Q8C876_MOUSE
E(+42.01)EEIAALVI	28.92	1027.54	9	1.3	514.78	45.45	767000	21	21402	HypoSset1_11202015.raw	2	1		Acetylation (N-term)	E1:Acetylation (N-term):1000.00	767000	944000
E(+42.01)EEIAALVI	28.92	1027.54	9	1.3	514.78	45.45	767000	21	21402	HypoSset1_11202015.raw	2	3	sp|P63260|ACTG_MOUSE:tr|Q3TSB7|Q3TSB7_MOUSE:tr|Q4KL81|Q4KL81_MOUSE	Acetylation (Protein N-term)	E1:Acetylation (Protein N-term):1000.00	767000	944000
VPYPRIHF	20.59	1027.56	8	-0.9	343.527	18.75	1450000	22	7399	HypoSset2_11202015.raw	1	5	tr|Q3TIZ0|Q3TIZ0_MOUSE:tr|Q52L87|Q52L87_MOUSE:sp|P68373|TBA1C_MOUSE:sp|P05213|TBA1B_MOUSE:sp|P68369|TBA1A_MOUSE				1450000
PMFIVNTNV	34.18	1033.53	9	-0.3	517.77	27.95	10100000	22	12713	HypoSset2_11202015.raw	4	2	tr|Q545F0|Q545F0_MOUSE:sp|P34884|MIF_MOUSE			13300000	10100000
VGSELIQKY	28.06	1035.56	9	-0.7	518.787	15.89	2230000	21	5004	HypoSset1_11202015.raw	1	2	sp|P62192|PRS4_MOUSE:tr|Q542I9|Q542I9_MOUSE			2230000
M(+42.01)LSPAMSFL	32.27	1037.49	9	0.9	1038.5	51.1	16100000	22	25058	HypoSset2_11202015.raw	5	2	tr|P97506|P97506_MOUSE:tr|Q923F1|Q923F1_MOUSE	Acetylation (Protein N-term)	M1:Acetylation (Protein N-term):1000.00	26100000	40400000
PELLNTNQL	33.41	1040.55	9	0.6	521.283	23.75	15100000	22	10250	HypoSset2_11202015.raw	4	1	sp|Q03517|SCG2_MOUSE			12300000	15100000
LLVDQLIDL	26.19	1040.61	9	0.6	521.313	40.37	3950000	22	19576	HypoSset2_11202015.raw	1	1	sp|Q3UHJ0|AAK1_MOUSE				3950000
LLDEGHYPV	36.28	1041.51	9	0.3	521.764	18.25	268000000	22	7104	HypoSset2_11202015.raw	7	3	sp|P16014|SCG1_MOUSE:tr|Q8BP91|Q8BP91_MOUSE:tr|Q3TY66|Q3TY66_MOUSE			352000000	348000000
SGQLGLPDEE	29.74	1043.48	10	1.6	1044.49	19.82	30500000	22	8021	HypoSset2_11202015.raw	4	1	sp|Q03517|SCG2_MOUSE			31000000	30500000
SLAPNILSQL	34.04	1054.6	10	0	528.308	32.68	5320000	22	15414	HypoSset2_11202015.raw	3	4	tr|Q3U7H9|Q3U7H9_MOUSE:sp|P99029|PRDX5_MOUSE:tr|Q3UWS9|Q3UWS9_MOUSE:tr|G3UZJ4|G3UZJ4_MOUSE			6140000	5320000
VKISFQPAVA	29.77	1058.61	10	-0.4	530.313	19.4	4000000	22	7776	HypoSset2_11202015.raw	1	3	tr|A0A087WRM2|A0A087WRM2_MOUSE:tr|Q3U0F3|Q3U0F3_MOUSE:sp|Q91VK4|ITM2C_MOUSE				4000000
DYMGWMDF(-.98)	27.67	1062.39	8	1.2	532.205	45.45	1970000	22	22189	HypoSset2_11202015.raw	3	1	sp|P09240|CCKN_MOUSE	Amidation	F8:Amidation:1000.00	3450000	1970000
MILPVGAESF	38.65	1062.54	10	0.4	532.279	31.5	4620000	22	14769	HypoSset2_11202015.raw	4	3	tr|A0A0N4SUX5|A0A0N4SUX5_MOUSE:tr|Q545V3|Q545V3_MOUSE:sp|P17183|ENOG_MOUSE			3550000	4620000
Q(-17.03)EDAELQPR	29.99	1067.49	9	1	1068.5	15.45	46800000	22	5565	HypoSset2_11202015.raw	9	3	sp|P56388|CART_MOUSE:tr|Q3UY31|Q3UY31_MOUSE:tr|Q3UYI4|Q3UYI4_MOUSE	Pyro-glu from Q	Q1:Pyro-glu from Q:1000.00	189000000	140000000
A(+42.01)GVSFSGHRL	31.48	1071.55	10	-0.7	536.78	18.2	5600000	21	6254	HypoSset1_11202015.raw	2	3	tr|Q3TRK3|Q3TRK3_MOUSE:tr|A0A0R4J1E3|A0A0R4J1E3_MOUSE:sp|Q9QXS6|DREB_MOUSE	Acetylation (Protein N-term)	A1:Acetylation (Protein N-term):1000.00	5600000
T(+42.01)QFLPPNLL	24.5	1083.6	9	0.2	542.806	45.58	1430000	22	22259	HypoSset2_11202015.raw	1	7	tr|A2RS68|A2RS68_MOUSE:sp|Q62376|RU17_MOUSE:tr|Q9CR32|Q9CR32_MOUSE:tr|A0A1B0GR69|A0A1B0GR69_MOUSE:tr|A0A1B0GRV8|A0A1B0GRV8_MOUSE:tr|Q6ZWP0|Q6ZWP0_MOUSE:tr|A0A1B0GRR8|A0A1B0GRR8_MOUSE	Acetylation (Protein N-term)	T1:Acetylation (Protein N-term):1000.00		1430000
V(+42.01)NPTVFFDI(-.98)	21.67	1091.57	9	-10.6	1092.56	52.15	969000	21	24811	HypoSset1_11202015.raw	1	2	sp|P17742|PPIA_MOUSE:tr|Q5SVY2|Q5SVY2_MOUSE	Acetylation (Protein N-term); Amidation	V1:Acetylation (Protein N-term):1000.00;I9:Amidation:1000.00	969000
V(+42.01)NPTVFFDI	33.48	1092.55	9	-0.9	547.281	52.06	3560000	22	25546	HypoSset2_11202015.raw	4	2	sp|P17742|PPIA_MOUSE:tr|Q5SVY2|Q5SVY2_MOUSE	Acetylation (Protein N-term)	V1:Acetylation (Protein N-term):1000.00	3640000	3560000
KPQQFFGLM(-.98)	20.16	1093.57	9	-0.6	547.794	23.83	6150000	22	10296	HypoSset2_11202015.raw	1	3	sp|P41539|TKN1_MOUSE:tr|Q149W7|Q149W7_MOUSE:tr|B7ZMQ2|B7ZMQ2_MOUSE	Amidation	M9:Amidation:1000.00		6150000
AAQGPPSGGLQL	29.04	1094.57	12	-3	1095.58	21.11		22	8739	HypoSset2_11202015.raw	1	1	tr|A3KN68|A3KN68_MOUSE
MREIVHIQA	30.52	1095.59	9	0.8	548.801	14.32	33200000	21	4147	HypoSset1_11202015.raw	6	1	sp|Q7TMM9|TBB2A_MOUSE			57200000	2030000
MREIVHLQA	30.52	1095.59	9	0.8	548.801	14.32	33200000	21	4147	HypoSset1_11202015.raw	6	1				57200000	2030000
AELPIIVVLM(-.98)	21.69	1095.67	10	-1.2	1096.68	31.55	1480000	21	13963	HypoSset1_11202015.raw	1	5	tr|E9PZA7|E9PZA7_MOUSE:tr|E9QLK7|E9QLK7_MOUSE:tr|E9PWT1|E9PWT1_MOUSE:tr|A0A1D5RLL4|A0A1D5RLL4_MOUSE:tr|Q8BW25|Q8BW25_MOUSE	Amidation	M10:Amidation:1000.00	1480000
YGGFLRKYP	33.62	1099.58	9	-0.3	367.534	15.11	47200000	22	5377	HypoSset2_11202015.raw	10	2	tr|O35852|O35852_MOUSE:sp|O35417|PDYN_MOUSE			200000000	77900000
GVEKMVNVVE	33.41	1102.57	10	1.4	552.293	17.06	33900000	22	6449	HypoSset2_11202015.raw	6	2	tr|Q32MU0|Q32MU0_MOUSE:sp|P63239|NEC1_MOUSE			35500000	54400000
M(+42.01)ITLITEQL	28.4	1102.59	9	-0.1	552.304	51.71	661000	22	25366	HypoSset2_11202015.raw	1	2	tr|Q80XL9|Q80XL9_MOUSE:sp|Q8BXQ8|FA53C_MOUSE	Acetylation (Protein N-term)	M1:Acetylation (Protein N-term):1000.00		661000
LSADPVVTPLP(-.98)	22.02	1106.63	11	-17.9	1107.62	27.49		21	11638	HypoSset1_11202015.raw	1	1	tr|B2RQ18|B2RQ18_MOUSE	Amidation	P11:Amidation:1000.00
VQMGVAPLKGI	33.78	1111.64	11	1.4	556.829	21.08		22	8725	HypoSset2_11202015.raw	3	3	tr|A0A0A6YX09|A0A0A6YX09_MOUSE:tr|Q3UU47|Q3UU47_MOUSE:sp|P56473|AGRP_MOUSE			51400000
MRYVASYLL	27.93	1114.58	9	1	558.3	24.98	7050000	21	10156	HypoSset1_11202015.raw	3	1	sp|P99027|RLA2_MOUSE			7050000	11400000
GPLWILGDVF	32.44	1115.6	10	-1.3	558.807	45.95	957000	22	22453	HypoSset2_11202015.raw	2	12	sp|P18242|CATD_MOUSE:tr|Q3UCW4|Q3UCW4_MOUSE:tr|Q3U7I9|Q3U7I9_MOUSE:tr|F8WIR1|F8WIR1_MOUSE:tr|Q3U8W5|Q3U8W5_MOUSE:tr|Q3UC89|Q3UC89_MOUSE:tr|Q3UCD9|Q3UCD9_MOUSE:tr|Q3TXL5|Q3TXL5_MOUSE:tr|Q3U7P0|Q3U7P0_MOUSE:tr|Q3TWR6|Q3TWR6_MOUSE:tr|Q3TWD0|Q3TWD0_MOUSE:tr|Q3TJN3|Q3TJN3_MOUSE				957000
TTEPVSELLK	31.86	1115.61	10	-0.1	558.811	18.82	29600000	21	6609	HypoSset1_11202015.raw	5	12	sp|P18242|CATD_MOUSE:tr|Q3UCW4|Q3UCW4_MOUSE:tr|Q3U7I9|Q3U7I9_MOUSE:tr|F8WIR1|F8WIR1_MOUSE:tr|Q3U8W5|Q3U8W5_MOUSE:tr|Q3UC89|Q3UC89_MOUSE:tr|Q3UCD9|Q3UCD9_MOUSE:tr|Q3TXL5|Q3TXL5_MOUSE:tr|Q3U7P0|Q3U7P0_MOUSE:tr|Q3TWR6|Q3TWR6_MOUSE:tr|Q3TWD0|Q3TWD0_MOUSE:tr|Q3TJN3|Q3TJN3_MOUSE			29600000	34100000
SFARAPQLDL	38.38	1116.59	10	0.3	559.304	21.28	304000000	22	8834	HypoSset2_11202015.raw	8	3	sp|P16014|SCG1_MOUSE:tr|Q8BP91|Q8BP91_MOUSE:tr|Q3TY66|Q3TY66_MOUSE			564000000	385000000
M(+42.01)LS(+79.97)PAMSFL	19.9	1117.46	9	-0.8	559.736	67.06	709000	22	33021	HypoSset2_11202015.raw	2	2	tr|P97506|P97506_MOUSE:tr|Q923F1|Q923F1_MOUSE	Acetylation (Protein N-term); Phosphorylation (STY)	M1:Acetylation (Protein N-term):1000.00;S3:Phosphorylation (STY):49.79		709000
LVYSAHDTTL	31.89	1118.56	10	-0.2	560.288	16.09	8400000	21	5119	HypoSset1_11202015.raw	2	4	sp|P24638|PPAL_MOUSE:tr|B7ZCF5|B7ZCF5_MOUSE:tr|Q3UZN1|Q3UZN1_MOUSE:tr|Q3U4F3|Q3U4F3_MOUSE			8400000
PMAAAPEGNVK(+42.01)(-.98)	18.84	1124.56	11	-9.3	1125.56	61.09	669000	21	29310	HypoSset1_11202015.raw	1	1		Acetylation (K); Amidation	K11:Acetylation (K):1000.00;K11:Amidation:1000.00	669000
LVETSTPLRL	35.06	1127.65	10	0.3	564.835	20.08	31700000	21	7331	HypoSset1_11202015.raw	2	1	sp|Q9QXV0|PCSK1_MOUSE			31700000
HKTDSFVGLM(-.98)	34.33	1132.57	10	0.4	567.293	16.88	60600000	22	6347	HypoSset2_11202015.raw	7	3	sp|P41539|TKN1_MOUSE:tr|Q149W7|Q149W7_MOUSE:tr|B7ZMQ2|B7ZMQ2_MOUSE	Amidation	M10:Amidation:1000.00	178000000	65700000
YGFRDPGPQL	34.06	1148.56	10	0.9	575.288	19.47	10400000	21	6978	HypoSset1_11202015.raw	2	1	sp|P26339|CMGA_MOUSE			10400000	15700000
A(+42.01)DAFVGTWKL	32.28	1148.59	10	-0.1	575.301	36.63	3530000	22	17533	HypoSset2_11202015.raw	3	2	sp|P11404|FABPH_MOUSE:tr|Q5EBJ0|Q5EBJ0_MOUSE	Acetylation (Protein N-term)	A1:Acetylation (Protein N-term):1000.00	3780000	3530000
VNPTVFFDIT	33.42	1151.59	10	-0.4	576.8	35.41	13700000	22	16865	HypoSset2_11202015.raw	8	2	sp|P17742|PPIA_MOUSE:tr|Q5SVY2|Q5SVY2_MOUSE			15600000	35900000
LLSRGSVPRAP	18.88	1151.68	11	0	384.9	12.53		21	3200	HypoSset1_11202015.raw	1	1	sp|Q8CIT0|CRF_MOUSE
PEWWMDYQ	31.93	1153.45	8	2.7	1154.46	32.41		22	15275	HypoSset2_11202015.raw	1	2	tr|Q3UXY8|Q3UXY8_MOUSE:sp|P22005|PENK_MOUSE
SGQLGLPDEEN	37.52	1157.52	11	0.6	1158.53	19	428000000	22	7545	HypoSset2_11202015.raw	10	1	sp|Q03517|SCG2_MOUSE			695000000	635000000
GALESLIEEEA	30.25	1159.56	11	0.8	580.788	30.93	3030000	21	13612	HypoSset1_11202015.raw	2	3	sp|P13562|GON1_MOUSE:tr|Q3UTE9|Q3UTE9_MOUSE:tr|Q14AC4|Q14AC4_MOUSE			3030000	3940000
Q(-17.03)HWSYGLRPG(-.98)	37.3	1181.57	10	0.8	591.794	17.47	49500000	22	6680	HypoSset2_11202015.raw	5	3	sp|P13562|GON1_MOUSE:tr|Q3UTE9|Q3UTE9_MOUSE:tr|Q14AC4|Q14AC4_MOUSE	Pyro-glu from Q; Amidation	Q1:Pyro-glu from Q:1000.00;G10:Amidation:1000.00	67200000	49500000
Q(-17.03)LEDEAKELQ	33.52	1184.56	10	1.5	1185.57	21.85	12100000	21	8337	HypoSset1_11202015.raw	2	2	tr|Q3UXY8|Q3UXY8_MOUSE:sp|P22005|PENK_MOUSE	Pyro-glu from Q	Q1:Pyro-glu from Q:1000.00	12100000
A(+42.01)DEIAKAQVAQ	35.09	1184.6	11	-0.5	593.309	19.07	6850000	21	6753	HypoSset1_11202015.raw	3	1	sp|P70349|HINT1_MOUSE	Acetylation (Protein N-term)	A1:Acetylation (Protein N-term):1000.00	6850000	13900000
ASAPLVETSTPL	36.39	1184.63	12	-0.6	593.321	23.06	30100000	22	9842	HypoSset2_11202015.raw	4	1	sp|Q9QXV0|PCSK1_MOUSE			27200000	30100000
DGLDPGKLYTL	31.33	1190.62	11	0.5	596.317	27.96	3060000	21	11900	HypoSset1_11202015.raw	1	2	sp|P70296|PEBP1_MOUSE:tr|Q5EBQ2|Q5EBQ2_MOUSE			3060000
V(+42.01)NPTVFFDIT	35.87	1193.6	10	-0.1	597.806	49.7	59100000	21	23566	HypoSset1_11202015.raw	10	2	sp|P17742|PPIA_MOUSE:tr|Q5SVY2|Q5SVY2_MOUSE	Acetylation (Protein N-term)	V1:Acetylation (Protein N-term):1000.00	69600000	68200000
SFPWMESDVT	35	1197.5	10	0.4	599.758	31	118000000	22	14478	HypoSset2_11202015.raw	8	1	sp|Q62361|TRH_MOUSE			266000000	273000000
M(+42.01)DVFMKGLSM	36.26	1199.54	10	0.3	600.777	42.02	19400000	22	20432	HypoSset2_11202015.raw	4	1	sp|Q91ZZ3|SYUB_MOUSE	Acetylation (Protein N-term)	M1:Acetylation (Protein N-term):1000.00	19400000	19400000
QLEDEAKELQ	35.75	1201.58	10	-0.6	601.798	14.87	8510000	22	5250	HypoSset2_11202015.raw	3	2	tr|Q3UXY8|Q3UXY8_MOUSE:sp|P22005|PENK_MOUSE			13300000	8510000
AAAGDKLVVVDF	37.22	1203.65	12	-1.5	602.831	24.6	7000000	22	10748	HypoSset2_11202015.raw	3	1	sp|P10639|THIO_MOUSE				7000000
VFDVELLKLE	34.41	1203.67	10	-0.8	602.844	31.25	7310000	22	14619	HypoSset2_11202015.raw	4	1	sp|P26883|FKB1A_MOUSE			7310000	7310000
DMHDFFVGLM(-.98)	24.59	1209.53	10	-0.3	605.773	39.36	155000000	22	19022	HypoSset2_11202015.raw	5	1	sp|P55099|TKNK_MOUSE	Amidation	M10:Amidation:1000.00	165000000	155000000
APPGGRANITSLG	35	1209.65	13	0.7	605.831	14.23		21	4095	HypoSset1_11202015.raw	1	1	sp|O08553|DPYL2_MOUSE
M(+42.01)DKNELVQKA	34.87	1216.61	10	0.8	609.314	15.1	32900000	22	5372	HypoSset2_11202015.raw	4	6	sp|P63101|1433Z_MOUSE:tr|D3YXN6|D3YXN6_MOUSE:tr|Q8BWN0|Q8BWN0_MOUSE:tr|A0A2I3BQ03|A0A2I3BQ03_MOUSE:tr|D3YW45|D3YW45_MOUSE:tr|D3YXF4|D3YXF4_MOUSE	Acetylation (Protein N-term)	M1:Acetylation (Protein N-term):1000.00	43200000	32900000
GDLGAALDSWIT	38.18	1217.59	12	0.4	609.804	36.28	3920000	22	17338	HypoSset2_11202015.raw	4	1	sp|Q62361|TRH_MOUSE			6790000	3920000
AYGFRDPGPQL	40.96	1219.6	11	0.9	610.807	20.14	245000000	21	7366	HypoSset1_11202015.raw	4	1	sp|P26339|CMGA_MOUSE			245000000	200000000
A(+42.01)LALAALAAVEPA	35.31	1221.7	13	0.3	611.856	54.38	4680000	22	26715	HypoSset2_11202015.raw	4	1	sp|Q8R0W6|NFIP1_MOUSE	Acetylation (Protein N-term)	A1:Acetylation (Protein N-term):1000.00	4400000	4680000
V(+42.01)DREQLVQKA	33.99	1226.66	10	0.2	614.338	14.83	39200000	22	5226	HypoSset2_11202015.raw	4	2	sp|P61982|1433G_MOUSE:tr|A8IP69|A8IP69_MOUSE	Acetylation (Protein N-term)	V1:Acetylation (Protein N-term):1000.00	51800000	39200000
PMGGMMVRQSF	31.63	1239.56	11	4.2	620.788	19.73	3700000	21	7127	HypoSset1_11202015.raw	1	1	sp|Q60692|PSB6_MOUSE			3700000
A(+42.01)TFEEVSVLGF	36.84	1239.6	11	0.4	620.809	48.33	10700000	22	23650	HypoSset2_11202015.raw	4	1	sp|Q9CQM5|TXD17_MOUSE	Acetylation (Protein N-term)	A1:Acetylation (Protein N-term):1000.00	10400000	10700000
A(+42.01)SGVAVSDGVIKV	37.98	1242.68	13	0.9	622.349	26.65	23300000	21	11148	HypoSset1_11202015.raw	4	4	sp|P18760|COF1_MOUSE:tr|Q544Y7|Q544Y7_MOUSE:tr|F8WGL3|F8WGL3_MOUSE:tr|Q9CX22|Q9CX22_MOUSE	Acetylation (Protein N-term)	A1:Acetylation (Protein N-term):1000.00	23300000	18600000
MDQLAKELTAE	38.53	1247.61	11	0.6	624.811	19.27	29600000	22	7704	HypoSset2_11202015.raw	4	1	sp|P26339|CMGA_MOUSE			37300000	29600000
Q(-17.03)ELGKLTGPSNQ	36.99	1253.63	12	-0.2	627.82	19.49	40300000	22	7827	HypoSset2_11202015.raw	4	1	sp|Q03517|SCG2_MOUSE	Pyro-glu from Q	Q1:Pyro-glu from Q:1000.00	43000000	40300000
SLPPSPPFRMQ	26.87	1255.64	11	-0.8	628.826	20.38	67100000	21	7506	HypoSset1_11202015.raw	5	2	sp|P16043|SLIB_MOUSE:tr|Q544X5|Q544X5_MOUSE			67100000	76700000
SPQLEDEAKEL	40.75	1257.61	11	0.2	629.812	17.98	43000000	21	6136	HypoSset1_11202015.raw	6	2	tr|Q3UXY8|Q3UXY8_MOUSE:sp|P22005|PENK_MOUSE			45200000	41700000
FTNTMRVVPVP	29.99	1259.67	11	0.4	630.842	21.25	33100000	22	8814	HypoSset2_11202015.raw	2	1	sp|P52480|KPYM_MOUSE				33100000
V(+42.01)NPTVFFDITA	39.03	1264.63	11	0.8	633.325	50.52	3850000	22	24763	HypoSset2_11202015.raw	4	2	sp|P17742|PPIA_MOUSE:tr|Q5SVY2|Q5SVY2_MOUSE	Acetylation (Protein N-term)	V1:Acetylation (Protein N-term):1000.00	4730000	3850000
M(+42.01)DVFMKGLSKA	35.98	1267.63	11	0.7	634.823	30.83	1980000	22	14381	HypoSset2_11202015.raw	1	1	sp|O55042|SYUA_MOUSE	Acetylation (Protein N-term)	M1:Acetylation (Protein N-term):1000.00		1980000
T(+42.01)QFLPPNLLAL	24.11	1267.72	11	1.1	634.867	51.6	1280000	22	25311	HypoSset2_11202015.raw	1	7	tr|A2RS68|A2RS68_MOUSE:sp|Q62376|RU17_MOUSE:tr|Q9CR32|Q9CR32_MOUSE:tr|A0A1B0GR69|A0A1B0GR69_MOUSE:tr|A0A1B0GRV8|A0A1B0GRV8_MOUSE:tr|Q6ZWP0|Q6ZWP0_MOUSE:tr|A0A1B0GRR8|A0A1B0GRR8_MOUSE	Acetylation (Protein N-term)	T1:Acetylation (Protein N-term):1000.00		1280000
IPVGSLKNEDTP	33.08	1268.66	12	0	635.338	14.81	9350000	21	4413	HypoSset1_11202015.raw	2	1	sp|Q03517|SCG2_MOUSE			9350000
M(+42.01)DVFMKGLSMA	26.3	1270.58	11	-0.2	636.295	42.61		21	19961	HypoSset1_11202015.raw	1	1	sp|Q91ZZ3|SYUB_MOUSE	Acetylation (Protein N-term)	M1:Acetylation (Protein N-term):1000.00
IKMALQQEGFD	38.64	1278.63	11	0.2	640.321	19.77	186000000	22	7991	HypoSset2_11202015.raw	3	5	tr|Q3TT48|Q3TT48_MOUSE:sp|P21661|NEC2_MOUSE:tr|Q3UZV3|Q3UZV3_MOUSE:tr|Q547J8|Q547J8_MOUSE:tr|Q3TYM6|Q3TYM6_MOUSE			226000000	186000000
YEENSRENPF	32.18	1283.54	10	0.6	642.779	14.52	11200000	21	4258	HypoSset1_11202015.raw	1	1	sp|Q03517|SCG2_MOUSE			11200000
PKFEVIDKPQS	26.2	1286.69	11	0.6	429.903	13.4	11200000	21	3657	HypoSset1_11202015.raw	2	1	sp|P97450|ATP5J_MOUSE			11200000
ADEVSASLAKQGL	35.63	1287.67	13	0.5	644.841	18.93	8450000	21	6668	HypoSset1_11202015.raw	1	7	tr|A0A0A0MQC7|A0A0A0MQC7_MOUSE:sp|P10637|TAU_MOUSE:tr|A2A5Y6|A2A5Y6_MOUSE:tr|Q3UH19|Q3UH19_MOUSE:tr|Q547J4|Q547J4_MOUSE:tr|B1AQW2|B1AQW2_MOUSE:tr|Q8C5K4|Q8C5K4_MOUSE			8450000
IKM(+15.99)ALQQEGFD	33.68	1294.62	11	3.6	648.321	15.22	6730000	21	4637	HypoSset1_11202015.raw	1	5	tr|Q3TT48|Q3TT48_MOUSE:sp|P21661|NEC2_MOUSE:tr|Q3UZV3|Q3UZV3_MOUSE:tr|Q547J8|Q547J8_MOUSE:tr|Q3TYM6|Q3TYM6_MOUSE	Oxidation (M)	M3:Oxidation (M):1000.00	6730000
A(+42.01)LTSFLPAPTQL	31.5	1299.71	12	0.8	650.861	47.03	1940000	21	22212	HypoSset1_11202015.raw	1	3	tr|A0A0B4J1E2|A0A0B4J1E2_MOUSE:sp|Q9CSN1|SNW1_MOUSE:tr|Q3TM37|Q3TM37_MOUSE	Acetylation (Protein N-term)	A1:Acetylation (Protein N-term):1000.00	1940000
AGNKYVPRAILV	26.11	1299.77	12	0.9	434.263	16.85	908000	22	6328	HypoSset2_11202015.raw	1	1	sp|Q7TMM9|TBB2A_MOUSE				908000
GFGDLKTPAGLQV	31.25	1301.7	13	0.6	651.857	25.72	38500000	21	10594	HypoSset1_11202015.raw	3	2	tr|A0A087WS46|A0A087WS46_MOUSE:sp|O70251|EF1B_MOUSE			38500000
IQKTPQIQVYS	39.16	1303.71	11	0.7	652.865	15.75	12000000	21	4928	HypoSset1_11202015.raw	2	2	tr|Q3U679|Q3U679_MOUSE:sp|P01887|B2MG_MOUSE			12000000	10500000
SVKEIMAEIYK	34.33	1309.7	11	1.5	437.573	21.56		21	8175	HypoSset1_11202015.raw	1	3	tr|Q3TVS6|Q3TVS6_MOUSE:tr|Q3TC17|Q3TC17_MOUSE:sp|P10605|CATB_MOUSE
GAEDALGGHQGALE	40.2	1323.61	14	1.3	662.811	15.15	60700000	21	4595	HypoSset1_11202015.raw	4	1	sp|Q8CIT0|CRF_MOUSE			60700000	57700000
M(+42.01)EHFRWGKPV(-.98)	23.86	1326.67	10	-0.7	443.229	18.51	1860000	22	7254	HypoSset2_11202015.raw	1	1	sp|P01193|COLI_MOUSE	Acetylation (N-term); Amidation	M1:Acetylation (N-term):1000.00;V10:Amidation:1000.00		1860000
PGGWVEKETYY	38.34	1327.61	11	0.5	664.812	19.01	8860000	22	7549	HypoSset2_11202015.raw	2	3	tr|Q8R0E8|Q8R0E8_MOUSE:sp|Q6PIC6|AT1A3_MOUSE:tr|A0A0G2JGX4|A0A0G2JGX4_MOUSE				8860000
Q(-17.03)YDGVAELDQLL	21.15	1345.64	12	0.5	673.828	45.96	1060000	21	21666	HypoSset1_11202015.raw	1	3	sp|P16014|SCG1_MOUSE:tr|Q8BP91|Q8BP91_MOUSE:tr|Q3TY66|Q3TY66_MOUSE	Pyro-glu from Q	Q1:Pyro-glu from Q:1000.00	1060000
RPKPQQFFGLM(-.98)	33.93	1346.73	11	0.7	674.372	20.18	984000000	21	7389	HypoSset1_11202015.raw	4	3	sp|P41539|TKN1_MOUSE:tr|Q149W7|Q149W7_MOUSE:tr|B7ZMQ2|B7ZMQ2_MOUSE	Amidation	M11:Amidation:1000.00	984000000	753000000
PHFLYPKSRLV	40.97	1355.77	11	-0.1	339.95	15.3	5170000	22	5483	HypoSset2_11202015.raw	10	5	tr|Q549A5|Q549A5_MOUSE:sp|Q06890|CLUS_MOUSE:tr|E9PUU2|E9PUU2_MOUSE:tr|E9PXG5|E9PXG5_MOUSE:tr|E9Q8Y5|E9Q8Y5_MOUSE			30600000	17800000
M(+42.01)LNMWKVREL	35.9	1360.7	10	-0.1	681.357	32.08		22	15101	HypoSset2_11202015.raw	1	4	tr|Q3UGL3|Q3UGL3_MOUSE:tr|Q5SUH7|Q5SUH7_MOUSE:tr|Q3UPG6|Q3UPG6_MOUSE:tr|Q5SUH6|Q5SUH6_MOUSE	Acetylation (Protein N-term)	M1:Acetylation (Protein N-term):1000.00
RPKPQQFFGLM(+15.99)(-.98)	28.69	1362.72	11	0.2	682.369	16.13		22	5957	HypoSset2_11202015.raw	2	3	sp|P41539|TKN1_MOUSE:tr|Q149W7|Q149W7_MOUSE:tr|B7ZMQ2|B7ZMQ2_MOUSE	Oxidation (M); Amidation	M11:Oxidation (M):1000.00;M11:Amidation:1000.00
A(+42.01)EDIKTKIKNY	38.45	1363.73	11	-0.3	682.875	15.35	68000000	22	5509	HypoSset2_11202015.raw	8	1	sp|P56391|CX6B1_MOUSE	Acetylation (Protein N-term)	A1:Acetylation (Protein N-term):1000.00	216000000	204000000
FADKVPKTAENF	24.78	1365.69	12	0.7	456.239	14.92	6870000	22	5272	HypoSset2_11202015.raw	1	2	sp|P17742|PPIA_MOUSE:tr|Q5SVY2|Q5SVY2_MOUSE				6870000
AVPRGEAAGAVQEL	37.94	1366.72	14	0.2	684.368	15.59	126000000	22	5645	HypoSset2_11202015.raw	4	1	sp|Q9QXV0|PCSK1_MOUSE			146000000	126000000
ALAHLLEAERQE	39.37	1378.72	12	0.2	460.581	15.45	7760000	22	5567	HypoSset2_11202015.raw	5	1	sp|Q9QXV0|PCSK1_MOUSE			26600000	7760000
V(+42.01)NPTVFFDITAD	20.02	1379.66	12	-5.9	690.834	50.16	1660000	21	23802	HypoSset1_11202015.raw	1	2	sp|P17742|PPIA_MOUSE:tr|Q5SVY2|Q5SVY2_MOUSE	Acetylation (Protein N-term)	V1:Acetylation (Protein N-term):1000.00	1660000
IPVGSLKNEDTPN	39.82	1382.7	13	0.9	692.36	13.92	263000000	21	3933	HypoSset1_11202015.raw	4	1	sp|Q03517|SCG2_MOUSE			263000000	150000000
A(+42.01)ADISQWAGPLCL	39.7	1385.66	13	0.5	693.84	48.7	39400000	22	23831	HypoSset2_11202015.raw	5	2	sp|P70296|PEBP1_MOUSE:tr|Q5EBQ2|Q5EBQ2_MOUSE	Acetylation (Protein N-term)	A1:Acetylation (Protein N-term):1000.00	44900000	39400000
SPQLEDEAKELQ	42.82	1385.67	12	1	693.842	16.93	943000000	22	6375	HypoSset2_11202015.raw	14	2	tr|Q3UXY8|Q3UXY8_MOUSE:sp|P22005|PENK_MOUSE			991000000	948000000
A(+42.01)SGVAVSDGVIKVF(-.98)	24.82	1388.77	14	-6.3	695.386	33.23	3330000	21	14886	HypoSset1_11202015.raw	1	4	sp|P18760|COF1_MOUSE:tr|Q544Y7|Q544Y7_MOUSE:tr|F8WGL3|F8WGL3_MOUSE:tr|Q9CX22|Q9CX22_MOUSE	Acetylation (Protein N-term); Amidation	A1:Acetylation (Protein N-term):1000.00;F14:Amidation:1000.00	3330000
DAAAEVPSRDTME	35.34	1390.6	13	-0.4	696.309	14.38	9380000	21	4177	HypoSset1_11202015.raw	2	1	sp|P26339|CMGA_MOUSE			9380000	8640000
PIASIHSVDLDLL(-.98)	25.79	1390.78	13	0.1	696.398	30.17	2920000	22	14004	HypoSset2_11202015.raw	1	2	tr|Q543U0|Q543U0_MOUSE:sp|P97783|AF1Q_MOUSE	Amidation	L13:Amidation:1000.00		2920000
PIASIHSVDLDLL	39.98	1391.77	13	0.3	696.89	30.2	25600000	22	14019	HypoSset2_11202015.raw	2	2	tr|Q543U0|Q543U0_MOUSE:sp|P97783|AF1Q_MOUSE			26100000	25600000
AGGHKLGLGLEFQA	31.76	1396.75	14	0.6	699.381	19.99	36800000	22	8126	HypoSset2_11202015.raw	3	4	sp|Q60932|VDAC1_MOUSE:tr|Q3TIG8|Q3TIG8_MOUSE:tr|Q3U6K8|Q3U6K8_MOUSE:tr|Q3THL7|Q3THL7_MOUSE			51200000	36800000
SDFLTYKSGVYK	35.96	1406.71	12	0.4	469.91	16.77	2840000	22	6286	HypoSset2_11202015.raw	2	3	tr|Q3TVS6|Q3TVS6_MOUSE:tr|Q3TC17|Q3TC17_MOUSE:sp|P10605|CATB_MOUSE				2840000
VWGDGSPEPSPRE(-.98)	41.42	1410.65	13	0	706.334	13.68	34000000	21	3805	HypoSset1_11202015.raw	2	1	sp|P01193|COLI_MOUSE	Amidation	E13:Amidation:1000.00	34000000
A(+42.01)AGVAAWLPFARAA	40.38	1412.76	14	-0.6	707.385	41.9	7590000	22	20366	HypoSset2_11202015.raw	4	4	tr|B2RUE0|B2RUE0_MOUSE:sp|Q9Z0V1|KCND3_MOUSE:tr|Q3UH54|Q3UH54_MOUSE:sp|Q9Z0V2|KCND2_MOUSE	Acetylation (Protein N-term)	A1:Acetylation (Protein N-term):1000.00	6620000	7590000
GFGDLKTPAGLQVL	37.29	1414.78	14	0.2	708.398	29.41	36600000	21	12747	HypoSset1_11202015.raw	4	2	tr|A0A087WS46|A0A087WS46_MOUSE:sp|O70251|EF1B_MOUSE			36600000	45700000
NPSPQAPARRLLP	20.23	1415.8	13	-1.6	472.94	14.24	3910000	21	4102	HypoSset1_11202015.raw	1	1	sp|Q9QXV0|PCSK1_MOUSE			3910000
DDRIAEGTFPGKI	22.9	1417.72	13	-0.2	473.58	19.43	4090000	21	6957	HypoSset1_11202015.raw	1	1	sp|P56391|CX6B1_MOUSE			4090000
VKLIESKEAFQE	27.06	1419.76	12	0.6	474.261	15.01	4990000	22	5324	HypoSset2_11202015.raw	3	1	sp|P10639|THIO_MOUSE			5670000	4990000
T(+42.01)RDFKPGDLIFA	29.89	1420.73	12	1.3	711.376	29.61	17600000	22	13675	HypoSset2_11202015.raw	2	4	tr|F6RB63|F6RB63_MOUSE:tr|Q05CD2|Q05CD2_MOUSE:tr|A2BI12|A2BI12_MOUSE:sp|Q99JF8|PSIP1_MOUSE	Acetylation (Protein N-term)	T1:Acetylation (Protein N-term):1000.00		17600000
GLAKDDQLKVHGF	39	1426.76	13	1	476.593	14.52	5470000	21	4257	HypoSset1_11202015.raw	1	3	tr|Q3UBT8|Q3UBT8_MOUSE:tr|Q4V9T8|Q4V9T8_MOUSE:sp|P48024|EIF1_MOUSE			5470000
APSDPRLRQFLQ	24.29	1426.77	12	0.1	476.597	18.4	21200000	22	7192	HypoSset2_11202015.raw	4	2	tr|Q545V6|Q545V6_MOUSE:sp|P60041|SMS_MOUSE			14600000	21200000
Q(-17.03)ELPVPGRARAPR	26.56	1428.79	13	0.2	477.272	14.17	6030000	22	4862	HypoSset2_11202015.raw	4	3	sp|Q60673|PTPRN_MOUSE:tr|Q5DTQ3|Q5DTQ3_MOUSE:tr|A6MDD2|A6MDD2_MOUSE	Pyro-glu from Q	Q1:Pyro-glu from Q:1000.00	9670000	6030000
AVPRGEAAGAVQELA	35.89	1437.76	15	0.2	719.886	16.36	22000000	22	6087	HypoSset2_11202015.raw	1	1	sp|Q9QXV0|PCSK1_MOUSE				22000000
EIGDEENSAKFPI(-.98)	38.47	1446.7	13	0.3	724.357	19.55	848000000	22	7860	HypoSset2_11202015.raw	4	1	sp|P56942|MCH_MOUSE	Amidation	I13:Amidation:1000.00	994000000	848000000
AMERDGSSGGVIRL	30.87	1446.72	14	0.8	483.249	15.11	2680000	21	4577	HypoSset1_11202015.raw	2	1	sp|Q60692|PSB6_MOUSE			2680000
SKGLGSDLDSSLASL	29.21	1448.74	15	0.2	725.375	26.25	13500000	22	11727	HypoSset2_11202015.raw	1	4	tr|Q8CHE0|Q8CHE0_MOUSE:tr|Q7TT20|Q7TT20_MOUSE:tr|E9QLK9|E9QLK9_MOUSE:sp|Q61548|AP180_MOUSE				13500000
AADLGLKRGYRMV	29.23	1448.79	13	0.8	483.938	14.51	12300000	21	4251	HypoSset1_11202015.raw	3	1	sp|P70349|HINT1_MOUSE			16900000
ASAPLVETSTPLRL	39.42	1453.81	14	0.7	727.915	24.08	84500000	22	10436	HypoSset2_11202015.raw	4	1	sp|Q9QXV0|PCSK1_MOUSE			89800000	84500000
YTVFDRDNNRVG	28.28	1454.69	12	0.4	485.904	13.88	11800000	21	3910	HypoSset1_11202015.raw	3	12	sp|P18242|CATD_MOUSE:tr|Q3UCW4|Q3UCW4_MOUSE:tr|Q3U7I9|Q3U7I9_MOUSE:tr|F8WIR1|F8WIR1_MOUSE:tr|Q3U8W5|Q3U8W5_MOUSE:tr|Q3UC89|Q3UC89_MOUSE:tr|Q3UCD9|Q3UCD9_MOUSE:tr|Q3TXL5|Q3TXL5_MOUSE:tr|Q3U7P0|Q3U7P0_MOUSE:tr|Q3TWR6|Q3TWR6_MOUSE:tr|Q3TWD0|Q3TWD0_MOUSE:tr|Q3TJN3|Q3TJN3_MOUSE			18500000
A(+42.01)SLKDLEGKWRL	36.77	1456.8	12	0.2	486.609	27.23	11700000	21	11485	HypoSset1_11202015.raw	4	2	sp|Q05816|FABP5_MOUSE:tr|Q497I3|Q497I3_MOUSE	Acetylation (Protein N-term)	A1:Acetylation (Protein N-term):1000.00	11700000	10200000
KTEWLDGKHVVF	37.58	1457.77	12	0.5	486.93	18.06	11500000	22	6993	HypoSset2_11202015.raw	3	2	sp|P17742|PPIA_MOUSE:tr|Q5SVY2|Q5SVY2_MOUSE			3030000	11500000
VGRPEWWMDYQ	39.33	1465.64	11	0.3	733.83	26.65	421000000	22	11962	HypoSset2_11202015.raw	5	2	tr|Q3UXY8|Q3UXY8_MOUSE:sp|P22005|PENK_MOUSE			421000000	422000000
SVPHFS(+79.97)EEEKEA	26.91	1467.59	12	1.6	734.804	15.04	32300000	21	4539	HypoSset1_11202015.raw	4	2	tr|Q3TT51|Q3TT51_MOUSE:sp|P12961|7B2_MOUSE	Phosphorylation (STY)	S6:Phosphorylation (STY):26.93	32300000	24200000
KLTTPTYGDLNHL	36.65	1471.77	13	0.2	491.596	18.75	2540000	22	7400	HypoSset2_11202015.raw	2	1	sp|Q7TMM9|TBB2A_MOUSE			1760000	2540000
WSRMDQLAKELT	23.13	1476.74	12	0.6	739.378	22.86	24900000	21	8912	HypoSset1_11202015.raw	1	1	sp|P26339|CMGA_MOUSE			24900000
GIHETTFNSIMKC	32.57	1479.69	13	-0.3	494.236	18.87	6680000	22	7467	HypoSset2_11202015.raw	1	3	sp|P63260|ACTG_MOUSE:tr|Q3TSB7|Q3TSB7_MOUSE:tr|Q4KL81|Q4KL81_MOUSE				6680000
M(+42.01)EMDKRIYLEL	37.76	1481.73	11	0.4	741.87	31.24	45800000	22	14617	HypoSset2_11202015.raw	4	1	sp|O35381|AN32A_MOUSE	Acetylation (Protein N-term)	M1:Acetylation (Protein N-term):1000.00	51100000	45800000
T(+42.01)QFLPPNLLALFA	29.3	1485.82	13	0.3	743.919	60.46	7860000	21	28993	HypoSset1_11202015.raw	5	7	tr|A2RS68|A2RS68_MOUSE:sp|Q62376|RU17_MOUSE:tr|Q9CR32|Q9CR32_MOUSE:tr|A0A1B0GR69|A0A1B0GR69_MOUSE:tr|A0A1B0GRV8|A0A1B0GRV8_MOUSE:tr|Q6ZWP0|Q6ZWP0_MOUSE:tr|A0A1B0GRR8|A0A1B0GRR8_MOUSE	Acetylation (Protein N-term)	T1:Acetylation (Protein N-term):1000.00	7860000	6560000
MAQELPVPGRARAP	25.62	1491.8	14	0.2	498.273	14.61	16300000	21	4305	HypoSset1_11202015.raw	2	3	sp|Q60673|PTPRN_MOUSE:tr|Q5DTQ3|Q5DTQ3_MOUSE:tr|A6MDD2|A6MDD2_MOUSE			16300000	12300000
V(+42.01)NPTVFFDITADD	30.86	1494.69	13	0.2	748.351	50.01	1490000	21	23726	HypoSset1_11202015.raw	1	2	sp|P17742|PPIA_MOUSE:tr|Q5SVY2|Q5SVY2_MOUSE	Acetylation (Protein N-term)	V1:Acetylation (Protein N-term):1000.00	1490000
ILTGSSEPEAAPAPR	45.05	1494.77	15	2.5	748.393	13.6	11100000	22	4557	HypoSset2_11202015.raw	2	1	sp|Q9QXV0|PCSK1_MOUSE				11100000
SGSAKVAFSAIRSTN	42.84	1494.78	15	0.5	499.267	13.39	51500000	21	3655	HypoSset1_11202015.raw	4	4	tr|Q80W16|Q80W16_MOUSE:sp|Q9R171|CBLN1_MOUSE:tr|Q7TNF5|Q7TNF5_MOUSE:tr|Q3TSS3|Q3TSS3_MOUSE			87400000
VPHFS(+79.97)EEEKEAE	31.31	1509.6	12	-0.1	755.808	14.82	11300000	22	5222	HypoSset2_11202015.raw	3	2	tr|Q3TT51|Q3TT51_MOUSE:sp|P12961|7B2_MOUSE	Phosphorylation (STY)	S5:Phosphorylation (STY):1000.00	12300000	11300000
KQIFGEATKQPGIV	26.91	1514.85	14	-0.1	505.956	15.8	1760000	22	5764	HypoSset2_11202015.raw	1	12	sp|P18242|CATD_MOUSE:tr|Q3UCW4|Q3UCW4_MOUSE:tr|Q3U7I9|Q3U7I9_MOUSE:tr|F8WIR1|F8WIR1_MOUSE:tr|Q3U8W5|Q3U8W5_MOUSE:tr|Q3UC89|Q3UC89_MOUSE:tr|Q3UCD9|Q3UCD9_MOUSE:tr|Q3TXL5|Q3TXL5_MOUSE:tr|Q3U7P0|Q3U7P0_MOUSE:tr|Q3TWR6|Q3TWR6_MOUSE:tr|Q3TWD0|Q3TWD0_MOUSE:tr|Q3TJN3|Q3TJN3_MOUSE				1760000
PLDSQSIYQLIEI(-.98)	24.56	1516.81	13	-10.5	759.406	41.04	4560000	22	19929	HypoSset2_11202015.raw	1	1	sp|Q03517|SCG2_MOUSE	Amidation	I13:Amidation:1000.00		4560000
PLDSQSIYQLIEI	27.13	1517.8	13	0	759.906	40.99	14900000	21	19115	HypoSset1_11202015.raw	2	1	sp|Q03517|SCG2_MOUSE			14900000
AASAPLVETSTPLRL	34.61	1524.85	15	-0.7	763.432	24.42	13100000	22	10641	HypoSset2_11202015.raw	1	1	sp|Q9QXV0|PCSK1_MOUSE				13100000
AVEAISDRTCIHTN	32.12	1528.73	14	0.4	510.584	13.31	20500000	21	3610	HypoSset1_11202015.raw	3	3	tr|Q3TVS6|Q3TVS6_MOUSE:tr|Q3TC17|Q3TC17_MOUSE:sp|P10605|CATB_MOUSE			20500000	17300000
AKTEWLDGKHVVF	42.38	1528.8	13	0.8	510.609	18.19	3790000	22	7072	HypoSset2_11202015.raw	2	2	sp|P17742|PPIA_MOUSE:tr|Q5SVY2|Q5SVY2_MOUSE				3790000
APENAPLKSKMIYA	31.16	1531.81	14	0.7	511.61	14.82	6910000	21	4417	HypoSset1_11202015.raw	2	4	sp|P18760|COF1_MOUSE:tr|Q544Y7|Q544Y7_MOUSE:tr|F8WGL3|F8WGL3_MOUSE:tr|Q9CX22|Q9CX22_MOUSE			6910000
VDEPPQHALRVDY	26.6	1537.75	13	0.1	513.591	15.64	9560000	21	4871	HypoSset1_11202015.raw	2	2	sp|P70296|PEBP1_MOUSE:tr|Q5EBQ2|Q5EBQ2_MOUSE			9560000	9640000
HISPDRVYINYY	23.46	1538.75	12	-0.5	513.924	19.11	4510000	21	6773	HypoSset1_11202015.raw	1	2	tr|Q545F0|Q545F0_MOUSE:sp|P34884|MIF_MOUSE			4510000
APIKVGDAIPSVEVF	36.33	1540.85	15	0.2	771.432	28.92	49300000	22	13278	HypoSset2_11202015.raw	2	4	tr|Q3U7H9|Q3U7H9_MOUSE:sp|P99029|PRDX5_MOUSE:tr|Q3UWS9|Q3UWS9_MOUSE:tr|G3UZJ4|G3UZJ4_MOUSE				49300000
RSPQLEDEAKELQ	40.51	1541.77	13	0.7	514.931	14.3	28300000	22	4935	HypoSset2_11202015.raw	5	2	tr|Q3UXY8|Q3UXY8_MOUSE:sp|P22005|PENK_MOUSE			65400000	51100000
SLSAASAPLVETSTPL	44.51	1542.81	16	0.5	772.415	27.35	667000000	21	11556	HypoSset1_11202015.raw	8	1	sp|Q9QXV0|PCSK1_MOUSE			672000000	612000000
ENPSPQAPARRLLP	23.57	1544.84	14	1.1	515.955	15.11	14200000	22	5376	HypoSset2_11202015.raw	3	1	sp|Q9QXV0|PCSK1_MOUSE			13700000	14200000
GSSKLVPVGYGIKKL	25.24	1544.93	15	-1.7	515.983	15.41	961000	21	4742	HypoSset1_11202015.raw	1	2	tr|A0A087WS46|A0A087WS46_MOUSE:sp|O70251|EF1B_MOUSE			961000
HSDGIFTDSYSRY	28.92	1546.67	13	0.2	516.564	18.29	2410000	21	6307	HypoSset1_11202015.raw	2	3	tr|Q8BJT8|Q8BJT8_MOUSE:sp|O70176|PACA_MOUSE:tr|Q3UYH8|Q3UYH8_MOUSE			2410000
VEKVDELKKKYGI	38.85	1547.89	13	-1.4	774.952	14.4	4380000	21	4192	HypoSset1_11202015.raw	6	2	sp|P31786|ACBP_MOUSE:tr|Q548W7|Q548W7_MOUSE			13500000	10800000
GRILTGSSEPEAAPAP	22.96	1551.79	16	1.4	776.903	15.11	26200000	21	4573	HypoSset1_11202015.raw	1	1	sp|Q9QXV0|PCSK1_MOUSE			26200000
AQATGKPAQYIAVHV	30.21	1552.84	15	-0.7	518.619	15.67	2410000	21	4883	HypoSset1_11202015.raw	1	2	tr|Q545F0|Q545F0_MOUSE:sp|P34884|MIF_MOUSE			2410000
DMNAANVGWNGSTFA	24.64	1553.66	15	2.1	777.837	29.77	30600000	22	13764	HypoSset2_11202015.raw	2	2	tr|Q545F0|Q545F0_MOUSE:sp|P34884|MIF_MOUSE				30600000
GWRPSS(+79.97)REDSVEA	26.52	1554.65	13	0.6	778.331	14.32	45700000	21	4146	HypoSset1_11202015.raw	2	1	sp|P26339|CMGA_MOUSE	Phosphorylation (STY)	S6:Phosphorylation (STY):14.02	45700000	28700000
GWRPSSREDS(+79.97)VEA	20.56	1554.65	13	0	778.33	13.45	7410000	21	3687	HypoSset1_11202015.raw	1	1	sp|P26339|CMGA_MOUSE	Phosphorylation (STY)	S10:Phosphorylation (STY):16.51	7410000
APVISAEKAYHEQL	27.59	1554.8	14	0.7	519.276	15.71		21	4910	HypoSset1_11202015.raw	2	5	tr|Q3TIZ0|Q3TIZ0_MOUSE:tr|Q52L87|Q52L87_MOUSE:sp|P68373|TBA1C_MOUSE:sp|P05213|TBA1B_MOUSE:sp|P68369|TBA1A_MOUSE
AEAQEAEDQQARVL	38.7	1556.74	14	0.8	779.379	14.03	5620000	21	3994	HypoSset1_11202015.raw	2	1	sp|Q9QXV0|PCSK1_MOUSE			5620000
VQLAGTRESVDSAKP	40.2	1556.82	15	0.7	779.416	12.41	22100000	21	3138	HypoSset1_11202015.raw	4	2	tr|Q3UUQ5|Q3UUQ5_MOUSE:sp|P35455|NEU2_MOUSE			88900000
ADKVPKTAENFRAL	38.42	1558.85	14	0.5	520.623	13.52	73200000	21	3723	HypoSset1_11202015.raw	7	2	sp|P17742|PPIA_MOUSE:tr|Q5SVY2|Q5SVY2_MOUSE			129000000	14600000
RVAPEEHPVLLTEA(-.98)	20.3	1558.85	14	-14.7	780.419	16.11	13500000	21	5131	HypoSset1_11202015.raw	1	3	sp|P63260|ACTG_MOUSE:tr|Q3TSB7|Q3TSB7_MOUSE:tr|Q4KL81|Q4KL81_MOUSE	Amidation	A14:Amidation:1000.00	13500000
RVAPEEHPVLLTEA	35.13	1559.83	14	-1	780.922	15.97	25700000	22	5862	HypoSset2_11202015.raw	6	3	sp|P63260|ACTG_MOUSE:tr|Q3TSB7|Q3TSB7_MOUSE:tr|Q4KL81|Q4KL81_MOUSE			35700000	47100000
LENPSPQAPARRLL	28.75	1560.87	14	0.4	521.299	15.05	31400000	22	5346	HypoSset2_11202015.raw	5	1	sp|Q9QXV0|PCSK1_MOUSE			21700000	44400000
YGGFLRRQFKVVT	28.13	1569.88	13	-0.1	524.3	17.57	40800000	22	6733	HypoSset2_11202015.raw	4	2	tr|O35852|O35852_MOUSE:sp|O35417|PDYN_MOUSE			37200000	40800000
AVNMVPFPRLHFF	28.47	1573.82	13	-0.1	525.615	31.59	7540000	22	14819	HypoSset2_11202015.raw	2	1	sp|Q7TMM9|TBB2A_MOUSE				7540000
Y(+42.01)SMEHFRWGKPV(-.98)	31.26	1576.76	12	-0.8	526.594	20.83	17800000	22	8596	HypoSset2_11202015.raw	2	1	sp|P01193|COLI_MOUSE	Acetylation (N-term); Amidation	Y1:Acetylation (N-term):1000.00;V12:Amidation:1000.00		17800000
ERGDLGEVGAWRPH	27.76	1577.77	14	1.5	526.931	15.55	777000	21	4821	HypoSset1_11202015.raw	1	1	sp|Q62361|TRH_MOUSE			777000
AVLRTDGEPRARLGA	26.02	1580.87	15	-0.5	396.226	12.61	986000	21	3242	HypoSset1_11202015.raw	2	1	sp|P09240|CCKN_MOUSE			2660000
GGGTGSGFTSLLMERL	28.15	1581.78	16	-0.6	791.898	31.35	12500000	21	13847	HypoSset1_11202015.raw	1	5	tr|Q3TIZ0|Q3TIZ0_MOUSE:tr|Q52L87|Q52L87_MOUSE:sp|P68373|TBA1C_MOUSE:sp|P05213|TBA1B_MOUSE:sp|P68369|TBA1A_MOUSE			12500000
LEGEDDPDRSMKLS	35.32	1590.72	14	0.4	531.247	13.81	11800000	22	4671	HypoSset2_11202015.raw	4	1	sp|P26339|CMGA_MOUSE			13300000	11800000
LPETFDAREQWSN	41.34	1591.73	13	2.1	796.872	20.99	15500000	22	8675	HypoSset2_11202015.raw	4	3	tr|Q3TVS6|Q3TVS6_MOUSE:tr|Q3TC17|Q3TC17_MOUSE:sp|P10605|CATB_MOUSE			27700000	15500000
A(+42.01)EDIKTKIKNYKT	37.43	1592.88	13	0.2	531.966	13.96	24200000	22	4748	HypoSset2_11202015.raw	8	1	sp|P56391|CX6B1_MOUSE	Acetylation (Protein N-term)	A1:Acetylation (Protein N-term):1000.00	69400000	48400000
SVPHFS(+79.97)EEEKEAE	34.24	1596.63	13	0.1	799.324	15.44	198000000	22	5561	HypoSset2_11202015.raw	4	2	tr|Q3TT51|Q3TT51_MOUSE:sp|P12961|7B2_MOUSE	Phosphorylation (STY)	S6:Phosphorylation (STY):43.82	211000000	198000000
S(+42.01)IEKIWAREILDS	28.66	1600.85	13	-1.2	801.429	34.56	19400000	21	15611	HypoSset1_11202015.raw	2	1		Acetylation (N-term)	S1:Acetylation (N-term):1000.00	19400000	35500000
S(+42.01)IEKIWAREILDS	28.66	1600.85	13	-1.2	801.429	34.56	19400000	21	15611	HypoSset1_11202015.raw	2	3	tr|A0A0N4SUX5|A0A0N4SUX5_MOUSE:tr|Q545V3|Q545V3_MOUSE:sp|P17183|ENOG_MOUSE	Acetylation (Protein N-term)	S1:Acetylation (Protein N-term):1000.00	19400000	35500000
VKLIESKEAFQEAL	41.09	1603.88	14	0.2	802.948	20.3	71200000	22	8306	HypoSset2_11202015.raw	8	1	sp|P10639|THIO_MOUSE			195000000	133000000
A(+42.01)EYGTLLQDLTNNI	32.74	1605.79	14	1.6	803.903	49.82	4170000	22	24407	HypoSset2_11202015.raw	1	2	sp|Q62048|PEA15_MOUSE:tr|D3Z375|D3Z375_MOUSE	Acetylation (Protein N-term)	A1:Acetylation (Protein N-term):1000.00		4170000
MLQPSGPPADKPEEN	36.98	1608.75	15	1.3	805.381	13.17	34700000	21	3536	HypoSset1_11202015.raw	1	2	sp|Q923D4|SF3B5_MOUSE:tr|Q8CEW9|Q8CEW9_MOUSE			34700000
GAEDALGGHQGALERE	45.94	1608.75	16	0.1	805.382	13.3	20500000	22	4397	HypoSset2_11202015.raw	7	1	sp|Q8CIT0|CRF_MOUSE			111000000	71400000
SQENPNTYSEDLDV	38.81	1609.67	14	0.7	805.845	21.75	43100000	22	9097	HypoSset2_11202015.raw	4	2	tr|O35852|O35852_MOUSE:sp|O35417|PDYN_MOUSE			69600000	43100000
EAVWGDGSPEPSPRE(-.98)	35.87	1610.73	15	0	806.374	15.59	31000000	22	5646	HypoSset2_11202015.raw	1	1	sp|P01193|COLI_MOUSE	Amidation	E15:Amidation:1000.00		31000000
SAASAPLVETSTPLRL	26.83	1611.88	16	0.3	806.949	24.73	21700000	21	10008	HypoSset1_11202015.raw	1	1	sp|Q9QXV0|PCSK1_MOUSE			21700000
A(+42.01)TSASSHLNKGIKQM	40.95	1613.82	15	1.7	538.948	12.89	4990000	21	3387	HypoSset1_11202015.raw	2	3	sp|P15105|GLNA_MOUSE:tr|D3Z121|D3Z121_MOUSE:tr|D3YVK1|D3YVK1_MOUSE	Acetylation (Protein N-term)	A1:Acetylation (Protein N-term):1000.00	4990000
RPVAVALDTKGPEIR	41.14	1620.93	15	0.5	541.318	14.11	7640000	22	4829	HypoSset2_11202015.raw	4	1	sp|P52480|KPYM_MOUSE			4780000	11000000
SYSMEHFRWGKPV(-.98)	43.72	1621.78	13	0.2	541.601	15.98	90700000	21	5053	HypoSset1_11202015.raw	12	1	sp|P01193|COLI_MOUSE	Amidation	V13:Amidation:1000.00	239000000	212000000
ALAMERDGSSGGVIRL	44.03	1630.85	16	0	544.623	18.9	5010000	22	7486	HypoSset2_11202015.raw	4	1	sp|Q60692|PSB6_MOUSE				5010000
SGSAKVAFSAIRSTNH	49.46	1631.84	16	0.4	544.953	12.31	5530000	22	3867	HypoSset2_11202015.raw	4	4	tr|Q80W16|Q80W16_MOUSE:sp|Q9R171|CBLN1_MOUSE:tr|Q7TNF5|Q7TNF5_MOUSE:tr|Q3TSS3|Q3TSS3_MOUSE				7530000
AGCKNFFWKTFTSC	31.43	1638.73	14	-1.1	547.251	27.98		21	11913	HypoSset1_11202015.raw	2	2	tr|Q545V6|Q545V6_MOUSE:sp|P60041|SMS_MOUSE			852000
AGNSDLILPVPAFNVI	30.55	1638.9	16	0.5	820.457	42.69	27900000	21	20005	HypoSset1_11202015.raw	4	3	tr|A0A0N4SUX5|A0A0N4SUX5_MOUSE:tr|Q545V3|Q545V3_MOUSE:sp|P17183|ENOG_MOUSE			27900000	25100000
GAGENLGGSAVDDPAPLT	39.91	1639.77	18	0.8	820.892	21.74	106000000	22	9091	HypoSset2_11202015.raw	4	3	tr|Q8BJT8|Q8BJT8_MOUSE:sp|O70176|PACA_MOUSE:tr|Q3UYH8|Q3UYH8_MOUSE			147000000	106000000
ENPSPQAPARRLLPP	24.18	1641.89	15	-0.6	548.305	14.8	44600000	22	5210	HypoSset2_11202015.raw	4	1	sp|Q9QXV0|PCSK1_MOUSE			37400000	44600000
A(+42.01)ADISQWAGPLCLQE	40.99	1642.77	15	0.5	822.391	44.55	33000000	21	20959	HypoSset1_11202015.raw	3	2	sp|P70296|PEBP1_MOUSE:tr|Q5EBQ2|Q5EBQ2_MOUSE	Acetylation (Protein N-term)	A1:Acetylation (Protein N-term):1000.00	33000000
Q(-17.03)YDGVAELDQLLHY	41.7	1645.76	14	0.4	823.889	42.34	242000000	21	19818	HypoSset1_11202015.raw	4	3	sp|P16014|SCG1_MOUSE:tr|Q8BP91|Q8BP91_MOUSE:tr|Q3TY66|Q3TY66_MOUSE	Pyro-glu from Q	Q1:Pyro-glu from Q:1000.00	242000000	220000000
MAQELPVPGRARAPR	22.25	1647.9	15	0	412.982	12.63		21	3253	HypoSset1_11202015.raw	1	3	sp|Q60673|PTPRN_MOUSE:tr|Q5DTQ3|Q5DTQ3_MOUSE:tr|A6MDD2|A6MDD2_MOUSE
PSKETIEQEKQAGES	23.8	1659.8	15	3.5	830.908	16.4	142000000	22	6106	HypoSset2_11202015.raw	1	2	tr|Q6ZWX2|Q6ZWX2_MOUSE:sp|P20065|TYB4_MOUSE				142000000
QYDGVAELDQLLHY	38.85	1662.79	14	-0.7	832.401	34.56		21	15612	HypoSset1_11202015.raw	2	3	sp|P16014|SCG1_MOUSE:tr|Q8BP91|Q8BP91_MOUSE:tr|Q3TY66|Q3TY66_MOUSE				20200000
S(+42.01)YSMEHFRWGKPV(-.98)	42.31	1663.79	13	0.5	555.605	20.02	207000000	22	8143	HypoSset2_11202015.raw	7	1	sp|P01193|COLI_MOUSE	Acetylation (N-term); Amidation	S1:Acetylation (N-term):1000.00;V13:Amidation:1000.00	297000000	282000000
A(+42.01)EDIKTKIKNYKTA	28	1663.91	14	0	416.986	14.22	14400000	21	4094	HypoSset1_11202015.raw	5	1	sp|P56391|CX6B1_MOUSE	Acetylation (Protein N-term)	A1:Acetylation (Protein N-term):1000.00	14400000	13000000
PGLIPSFAPGVGMGVLGT	40.87	1668.89	18	-0.5	557.304	41.49	518000	22	20156	HypoSset2_11202015.raw	2	1	sp|Q9QZM0|UBQL2_MOUSE				518000
LVQLAGTRESVDSAKP	44.84	1669.9	16	0.2	557.641	14.18	20000000	22	4871	HypoSset2_11202015.raw	5	2	tr|Q3UUQ5|Q3UUQ5_MOUSE:sp|P35455|NEU2_MOUSE			21600000	20000000
Q(-17.03)LYENKPRRPYIL	31.43	1671.91	13	-0.2	558.31	19.13	851000000	22	7622	HypoSset2_11202015.raw	7	1	sp|Q9D3P9|NEUT_MOUSE	Pyro-glu from Q	Q1:Pyro-glu from Q:1000.00	1270000000	1310000000
ASFQRNQLLQKEPD	29.28	1672.85	14	0.7	558.625	13.91		21	3929	HypoSset1_11202015.raw	1	1	sp|Q03517|SCG2_MOUSE
YQMTGVEEGARAHPE	31.13	1673.75	15	0.2	558.923	12.73	11400000	21	3306	HypoSset1_11202015.raw	2	1	sp|O35598|ADA10_MOUSE			11400000
E(-18.01)VRPQVHPNYRVTV	31.18	1674.9	14	0.5	419.731	13.67	6380000	22	4591	HypoSset2_11202015.raw	2	4	tr|Q54A87|Q54A87_MOUSE:sp|Q9WTT4|VATG2_MOUSE:tr|G5E923|G5E923_MOUSE:tr|B0V2H4|B0V2H4_MOUSE	Pyro-glu from E	E1:Pyro-glu from E:1000.00		6380000
A(+42.01)ASVDLELKKAFTEL	36.76	1675.9	15	0.1	838.959	35.84	29200000	22	17096	HypoSset2_11202015.raw	4	4	tr|Q8CEH4|Q8CEH4_MOUSE:tr|Q9CQF7|Q9CQF7_MOUSE:tr|Q8R3R9|Q8R3R9_MOUSE:sp|Q9CWM4|PFD1_MOUSE	Acetylation (Protein N-term)	A1:Acetylation (Protein N-term):1000.00	58700000	29200000
WSRMDQLAKELTAE	37.94	1676.82	14	-0.5	559.947	25.27	52300000	22	11146	HypoSset2_11202015.raw	8	1	sp|P26339|CMGA_MOUSE			153000000	162000000
NAPPEPVPPPRAAPAPT	38.71	1677.88	17	-0.2	839.949	14.69	63800000	22	5150	HypoSset2_11202015.raw	4	1	tr|Q0VGU4|Q0VGU4_MOUSE			62900000	63800000
LGALFNPYFDPLQW	35.21	1679.83	14	-0.2	840.924	46.68	5080000	21	22042	HypoSset1_11202015.raw	3	3	sp|P16014|SCG1_MOUSE:tr|Q8BP91|Q8BP91_MOUSE:tr|Q3TY66|Q3TY66_MOUSE			5080000	6510000
DEGHYPVRESPIDTA	43.14	1684.77	15	-0.1	843.392	15.07	19700000	22	5355	HypoSset2_11202015.raw	5	3	sp|P16014|SCG1_MOUSE:tr|Q8BP91|Q8BP91_MOUSE:tr|Q3TY66|Q3TY66_MOUSE			9980000	30500000
SGQLGLPDEENRRES	24.25	1685.8	15	0.4	562.94	13.11	9530000	21	3507	HypoSset1_11202015.raw	2	1	sp|Q03517|SCG2_MOUSE			9530000
APHTPHETWSGQVVGS	48.68	1688.79	16	0.3	845.403	14.05	40400000	22	4799	HypoSset2_11202015.raw	8	1	sp|Q91YQ3|CSDC2_MOUSE			244000000	190000000
NLNPNAKEFVPGVKY	39.36	1688.89	15	-0.5	845.451	18.78	28900000	22	7415	HypoSset2_11202015.raw	6	3	sp|Q9D6V8|PAIP2_MOUSE:tr|Q3TJ84|Q3TJ84_MOUSE:tr|Q3U438|Q3U438_MOUSE			50100000	60500000
QLYENKPRRPYIL	23.98	1688.94	13	-0.5	563.986	14.8	8290000	22	5208	HypoSset2_11202015.raw	4	1	sp|Q9D3P9|NEUT_MOUSE			6250000	8290000
EVRPQVHPNYRVTV	40.97	1692.91	14	-0.1	565.309	13.58	71700000	21	3751	HypoSset1_11202015.raw	11	4	tr|Q54A87|Q54A87_MOUSE:sp|Q9WTT4|VATG2_MOUSE:tr|G5E923|G5E923_MOUSE:tr|B0V2H4|B0V2H4_MOUSE			132000000	65800000
AVLRTDGEPRARLGAL	26.63	1693.96	16	0.5	424.497	15.21	10600000	21	4632	HypoSset1_11202015.raw	4	1	sp|P09240|CCKN_MOUSE			10600000	6410000
VNEGADGGQSVYHIHL	19.24	1694.8	16	-7.9	565.937	18.38	1420000	22	7179	HypoSset2_11202015.raw	1	1	sp|P70349|HINT1_MOUSE				1420000
GIARPRVEYPAHQAM	33.22	1694.87	15	0	424.724	13.07	3520000	21	3486	HypoSset1_11202015.raw	3	2	tr|Q3TT51|Q3TT51_MOUSE:sp|P12961|7B2_MOUSE			3520000	2260000
FSETGAGKHVPRAVFV	34.79	1700.9	16	-0.4	567.974	15.12	2750000	22	5380	HypoSset2_11202015.raw	1	5	tr|Q3TIZ0|Q3TIZ0_MOUSE:tr|Q52L87|Q52L87_MOUSE:sp|P68373|TBA1C_MOUSE:sp|P05213|TBA1B_MOUSE:sp|P68369|TBA1A_MOUSE				2750000
ANAGPNTNGSQFFICTA	23.5	1711.76	17	-0.4	856.888	28.15	66900000	22	12828	HypoSset2_11202015.raw	1	2	sp|P17742|PPIA_MOUSE:tr|Q5SVY2|Q5SVY2_MOUSE				66900000
PSGPAGAPPMPGGPHSYH	46.79	1712.77	18	0.6	857.394	13.67	46900000	21	3803	HypoSset1_11202015.raw	8	2	sp|Q8BH93|MISSL_MOUSE:tr|Q5EBP1|Q5EBP1_MOUSE			355000000	242000000
GVEKMVNVVEKRPTQ	31.06	1712.92	15	-0.4	429.238	13.58	5430000	21	3756	HypoSset1_11202015.raw	3	2	tr|Q32MU0|Q32MU0_MOUSE:sp|P63239|NEC1_MOUSE			5430000	5140000
KVIADNVKDWSKVVL	42.13	1712.98	15	-0.2	572.001	22.7	23400000	22	9640	HypoSset2_11202015.raw	4	1	sp|P17751|TPIS_MOUSE			21700000	23400000
YLNQEQAEQGREHL	28.91	1713.81	14	0.3	572.276	12.83	19300000	21	3358	HypoSset1_11202015.raw	2	1	sp|Q03517|SCG2_MOUSE			19300000
A(+42.01)GAAEDVRVLFGAAVRA	40.75	1713.92	17	0.3	572.313	34.41	12500000	22	16339	HypoSset2_11202015.raw	4	4	sp|Q8C8T8|TSR2_MOUSE:tr|Z4YL87|Z4YL87_MOUSE:tr|H7BWY8|H7BWY8_MOUSE:tr|G3UWF3|G3UWF3_MOUSE	Acetylation (Protein N-term)	A1:Acetylation (Protein N-term):1000.00	87500000	12800000
ALNSVAYERSAMQNY	36.96	1715.79	15	0.3	858.904	18.95	36700000	22	7513	HypoSset2_11202015.raw	3	3	sp|P41539|TKN1_MOUSE:tr|Q149W7|Q149W7_MOUSE:tr|B7ZMQ2|B7ZMQ2_MOUSE			36400000	36700000
AGVTVDELGKVLTPTQV	30.19	1725.95	17	0.7	863.984	28.72	32400000	22	13161	HypoSset2_11202015.raw	2	2	sp|P70296|PEBP1_MOUSE:tr|Q5EBQ2|Q5EBQ2_MOUSE				32400000
A(+42.01)DIKTGIFAKNVQKR	38.32	1729.98	15	-0.4	433.503	14.6	10200000	22	5096	HypoSset2_11202015.raw	5	2	sp|Q7TQF7|AMPH_MOUSE:tr|A0A0G2JEG8|A0A0G2JEG8_MOUSE	Acetylation (Protein N-term)	A1:Acetylation (Protein N-term):1000.00	10500000	13100000
PREPSNPDRLKGFGY	43.46	1731.87	15	0.9	578.298	14.11	20000000	22	4830	HypoSset2_11202015.raw	8	7	tr|Q3THB0|Q3THB0_MOUSE:tr|Q3TDD8|Q3TDD8_MOUSE:sp|Q8BGD9|IF4B_MOUSE:tr|Q3TLQ9|Q3TLQ9_MOUSE:tr|Q3TSY9|Q3TSY9_MOUSE:tr|Q3UGC0|Q3UGC0_MOUSE:tr|B2RWE8|B2RWE8_MOUSE			28400000	29800000
LEGEDDPDRSMKLSF	36.83	1737.79	15	0.3	580.27	20.78	51200000	22	8569	HypoSset2_11202015.raw	8	1	sp|P26339|CMGA_MOUSE			123000000	83300000
PLTDKEKQWSRDEL	32.53	1743.88	14	1.9	582.302	14.81		21	4414	HypoSset1_11202015.raw	1	1	tr|E0CYV0|E0CYV0_MOUSE
A(+42.01)WKSGGASHSELIHNL	41.42	1747.86	16	1.3	583.629	19.18	7560000	21	6815	HypoSset1_11202015.raw	3	1	tr|E0CYV0|E0CYV0_MOUSE	Acetylation (N-term)	A1:Acetylation (N-term):1000.00	7560000	8540000
A(+42.01)WKSGGASHSELIHNL	41.42	1747.86	16	1.3	583.629	19.18	7560000	21	6815	HypoSset1_11202015.raw	3	1		Acetylation (Protein N-term)	A1:Acetylation (Protein N-term):1000.00	7560000	8540000
LAGTRESVDSAKPRVY	33.24	1747.92	16	4.5	583.65	13.49	11400000	21	3708	HypoSset1_11202015.raw	3	2	tr|Q3UUQ5|Q3UUQ5_MOUSE:sp|P35455|NEU2_MOUSE			11400000	16500000
SDYVGSGPPSGTGLHRY	31.65	1748.81	17	-0.5	583.944	14.11	7320000	22	4831	HypoSset2_11202015.raw	4	2	sp|P70296|PEBP1_MOUSE:tr|Q5EBQ2|Q5EBQ2_MOUSE			7430000	7320000
APTRKFFVGGNWKMN(-.98)	29.4	1750.91	15	0.1	438.735	15.85		21	4981	HypoSset1_11202015.raw	1	1	sp|P17751|TPIS_MOUSE	Amidation	N15:Amidation:1000.00
APTRKFFVGGNWKMN	26.69	1751.89	15	11.6	584.978	15.84	6370000	21	4974	HypoSset1_11202015.raw	1	1	sp|P17751|TPIS_MOUSE			6370000
VMNNATCTRVYEKVQ	39.5	1754.84	15	0.7	585.956	13.72	41400000	21	3830	HypoSset1_11202015.raw	7	2	sp|Q05816|FABP5_MOUSE:tr|Q497I3|Q497I3_MOUSE			50700000	30400000
LENPSPQAPARRLLPP	30.69	1754.98	16	0.2	586	16.07	1420000000	22	5919	HypoSset2_11202015.raw	12	1	sp|Q9QXV0|PCSK1_MOUSE			2060000000	2160000000
DPASKRYEVPLETPR	36.72	1756.91	15	-0.1	586.644	14.32	9480000	22	4944	HypoSset2_11202015.raw	3	1	sp|P70699|LYAG_MOUSE			10700000	9480000
VPERAPLPPPVPSQFQ	32.17	1757.95	16	7	879.987	22.38	33400000	22	9464	HypoSset2_11202015.raw	2	1	tr|Q0VGU4|Q0VGU4_MOUSE			10200000	33400000
ASEEEPEYGEESRSY	45.39	1760.7	15	1.2	881.359	13.82	11300000	22	4672	HypoSset2_11202015.raw	4	3	sp|P16014|SCG1_MOUSE:tr|Q8BP91|Q8BP91_MOUSE:tr|Q3TY66|Q3TY66_MOUSE			14800000	11300000
ILTGSSEPEAAPAPRRL	30.66	1763.95	17	0.4	588.992	14.2	42900000	22	4880	HypoSset2_11202015.raw	4	1	sp|Q9QXV0|PCSK1_MOUSE			39100000	46300000
AREPSNATQLDGPARAL	38.03	1765.91	17	0.3	589.643	14.38	26200000	22	4977	HypoSset2_11202015.raw	5	2	tr|Q3UUQ5|Q3UUQ5_MOUSE:sp|P35455|NEU2_MOUSE			27400000	26200000
FGIHEQVQKARLQGGV	43.29	1765.96	16	0.4	442.497	14.55		22	5074	HypoSset2_11202015.raw	2	4	sp|P24638|PPAL_MOUSE:tr|B7ZCF5|B7ZCF5_MOUSE:tr|Q3UZN1|Q3UZN1_MOUSE:tr|Q3U4F3|Q3U4F3_MOUSE				2920000
Q(-17.03)QETAAAETETRTHTL	38.67	1768.82	16	-0.2	885.418	14.91	14700000	22	5269	HypoSset2_11202015.raw	2	1	tr|Q0VGU4|Q0VGU4_MOUSE	Pyro-glu from Q	Q1:Pyro-glu from Q:1000.00	12300000	14700000
SVNPYLQGKRLDNVVA	23.08	1771.96	16	0.8	591.66	18.15	23300000	22	7047	HypoSset2_11202015.raw	1	2	tr|Q3TT51|Q3TT51_MOUSE:sp|P12961|7B2_MOUSE				23300000
AGNPKATPPQIVNGNHY	30.55	1776.89	17	0.2	593.304	13.22	3290000	21	3562	HypoSset1_11202015.raw	1	1	sp|Q91VW3|SH3L3_MOUSE			3290000
AVPRGEAAGAVQELARAL	25.91	1777.98	18	0.4	593.668	24.96	6770000	21	10141	HypoSset1_11202015.raw	1	1	sp|Q9QXV0|PCSK1_MOUSE			6770000
YLNQEQAEQGREHLA	44.04	1784.84	15	-0.5	893.429	12.62	5180000	21	3249	HypoSset1_11202015.raw	5	1	sp|Q03517|SCG2_MOUSE			22900000	9530000
VPPVQVSPLIKFGRYS	34.81	1786.01	16	0.5	596.346	24.46	65500000	21	9850	HypoSset1_11202015.raw	5	3	tr|Q8BTB6|Q8BTB6_MOUSE:sp|Q06185|ATP5I_MOUSE:tr|Q5EBI8|Q5EBI8_MOUSE			65500000	104000000
ELSAERPLNEQIAEAE	37.15	1797.87	16	2.6	899.947	20.05	34100000	22	8159	HypoSset2_11202015.raw	2	1	sp|P47867|SCG3_MOUSE			35000000	34100000
ASMAEPKTVYWDRDM	42.15	1798.8	15	-0.7	600.607	18.82	24700000	22	7442	HypoSset2_11202015.raw	3	2	tr|Q3U679|Q3U679_MOUSE:sp|P01887|B2MG_MOUSE			10300000	24700000
APPEPVPPPRAAPAPTHV	42.72	1799.97	18	0.1	600.997	14.3	71000000	22	4934	HypoSset2_11202015.raw	4	1	tr|Q0VGU4|Q0VGU4_MOUSE			50500000	71000000
AVLRTDGEPRARLGALL	34.95	1807.04	17	0	452.768	19	51200000	22	7544	HypoSset2_11202015.raw	5	1	sp|P09240|CCKN_MOUSE			97100000	51200000
FGGFTGARKSARKLANQ	22.64	1807.98	17	0.6	453.003	12	1590000	22	3695	HypoSset2_11202015.raw	2	1	tr|B7ZMX9|B7ZMX9_MOUSE			13400000	1590000
ESKDQLSEDASKVITY	40.71	1811.88	16	0.6	906.947	19.76	42700000	21	7145	HypoSset1_11202015.raw	7	1	sp|Q03517|SCG2_MOUSE			72500000	80600000
VQLAGTRESVDSAKPRV	37.91	1811.99	17	0.1	605.002	12.52	17500000	22	3983	HypoSset2_11202015.raw	8	2	tr|Q3UUQ5|Q3UUQ5_MOUSE:sp|P35455|NEU2_MOUSE			99700000	32400000
SLSAASAPLVETSTPLRL	46.13	1812	18	-0.1	907.007	27.33	2250000000	22	12354	HypoSset2_11202015.raw	15	1	sp|Q9QXV0|PCSK1_MOUSE			2600000000	2410000000
PGASPPAAPGPKDSPGETDA	42.92	1817.84	20	0.1	909.929	12.69	5980000	22	4072	HypoSset2_11202015.raw	5	1	sp|D3Z7P3|GLSK_MOUSE			8080000	10400000
IDLPETFDAREQWSN	36.7	1819.84	15	-0.2	910.926	27.07	27900000	21	11396	HypoSset1_11202015.raw	2	3	tr|Q3TVS6|Q3TVS6_MOUSE:tr|Q3TC17|Q3TC17_MOUSE:sp|P10605|CATB_MOUSE			27900000
LRPPEPHPRDRSGLVP	37.47	1822	16	0.2	608.339	12.74	20500000	21	3307	HypoSset1_11202015.raw	9	3	sp|Q60673|PTPRN_MOUSE:tr|Q5DTQ3|Q5DTQ3_MOUSE:tr|A6MDD2|A6MDD2_MOUSE			71500000	42400000
IPVGSLKNEDTPNRQY	45.93	1829.93	16	0.5	610.983	13.91	114000000	22	4720	HypoSset2_11202015.raw	8	1	sp|Q03517|SCG2_MOUSE			145000000	125000000
ALWKRNELKKKASLF	32.55	1831.08	15	0.9	458.779	14.56	28900000	21	4277	HypoSset1_11202015.raw	6	2	tr|Q3UEW2|Q3UEW2_MOUSE:sp|Q9WV69|DEMA_MOUSE			39600000	17400000
VNEGADGGQSVYHIHLH	37.08	1831.86	17	0.9	458.973	14.23		21	4098	HypoSset1_11202015.raw	3	1	sp|P70349|HINT1_MOUSE				3050000
APVSTGAGGGTVLAKMYPR	43.63	1831.96	19	1	611.662	18.04	23700000	22	6984	HypoSset2_11202015.raw	4	2	tr|V9GX72|V9GX72_MOUSE:sp|Q8R1I2|GRP_MOUSE			19200000	23700000
SVDQDLGPEVPPENVLGA	27.18	1834.89	18	0	918.455	29.28	133000000	21	12666	HypoSset1_11202015.raw	4	1	sp|Q9QXV0|PCSK1_MOUSE			133000000	126000000
LLDEGHYPVRESPIDT	42.9	1839.9	16	0.6	920.958	18.3	50900000	22	7133	HypoSset2_11202015.raw	6	3	sp|P16014|SCG1_MOUSE:tr|Q8BP91|Q8BP91_MOUSE:tr|Q3TY66|Q3TY66_MOUSE			70700000	131000000
EYLNQEQAEQGREHL	29.56	1842.85	15	0.4	615.291	14.03	11000000	21	3990	HypoSset1_11202015.raw	4	1	sp|Q03517|SCG2_MOUSE			11000000	9540000
ALNSVAYERSAMQNYE	47.34	1844.84	16	0.8	615.953	19.19	94700000	22	7651	HypoSset2_11202015.raw	4	3	sp|P41539|TKN1_MOUSE:tr|Q149W7|Q149W7_MOUSE:tr|B7ZMQ2|B7ZMQ2_MOUSE			95700000	94700000
A(+42.01)GLGHPSAFGRATHAVVR	43.7	1844.98	18	0.3	462.251	14.7	11400000	22	5151	HypoSset2_11202015.raw	5	1	sp|Q9CWS0|DDAH1_MOUSE	Acetylation (Protein N-term)	A1:Acetylation (Protein N-term):1000.00	5530000	17400000
PSSISWDGLDPGKLYTL	34.17	1847.93	17	2	924.974	34.43	27000000	22	16346	HypoSset2_11202015.raw	2	2	sp|P70296|PEBP1_MOUSE:tr|Q5EBQ2|Q5EBQ2_MOUSE				27000000
KAGEKPNGLVEPEQDLE	35.52	1851.92	17	-1	926.967	14.65	28400000	22	5123	HypoSset2_11202015.raw	6	1	sp|Q03517|SCG2_MOUSE			66500000	61300000
LSDDDRVTWAEQQYE	40.35	1853.81	15	-0.3	927.91	21.38	19500000	22	8890	HypoSset2_11202015.raw	3	2	tr|Q32MU0|Q32MU0_MOUSE:sp|P63239|NEC1_MOUSE			30300000	19500000
A(+42.01)TSNNPRKFSEKIALH	25.43	1853.97	16	0	464.501	14.03	6670000	21	3992	HypoSset1_11202015.raw	1	1	sp|Q68ED7|CRTC1_MOUSE	Acetylation (Protein N-term)	A1:Acetylation (Protein N-term):1000.00	6670000
VQEAAVYDPLLLFSANL	40.6	1861.98	17	1.6	932	46.13	5990000	22	22545	HypoSset2_11202015.raw	1	3	sp|Q60571|CRHBP_MOUSE:tr|Q3UY07|Q3UY07_MOUSE:tr|A0A217FL62|A0A217FL62_MOUSE				5990000
EEEAVWGDGSPEPSPRE(-.98)	41.89	1868.82	17	2.9	935.419	16.84	11200000	22	6321	HypoSset2_11202015.raw	1	1	sp|P01193|COLI_MOUSE	Amidation	E17:Amidation:1000.00		11200000
Q(-17.03)QETAAAETETRTHTLT	31.41	1869.87	17	1	935.943	14.84	8320000	21	4432	HypoSset1_11202015.raw	1	1	tr|Q0VGU4|Q0VGU4_MOUSE	Pyro-glu from Q	Q1:Pyro-glu from Q:1000.00	8320000
PLPSKETIEQEKQAGES	43.56	1869.93	17	0.5	624.318	12.66	26900000	22	4057	HypoSset2_11202015.raw	5	2	tr|Q6ZWX2|Q6ZWX2_MOUSE:sp|P20065|TYB4_MOUSE			36400000	26900000
PRASVPEGFLSELTQQL	36.82	1870.98	17	0.8	936.497	35.32	26200000	22	16815	HypoSset2_11202015.raw	4	2	tr|Q545F0|Q545F0_MOUSE:sp|P34884|MIF_MOUSE			40300000	34800000
S(+42.01)RIYQDSALRNKAVQS	33.62	1876.98	16	-0.1	626.666	14.65	6990000	21	4324	HypoSset1_11202015.raw	2	1	sp|Q9D0A3|ARPIN_MOUSE	Acetylation (Protein N-term)	S1:Acetylation (Protein N-term):1000.00	6990000	11900000
AVLRTDGEPRARLGALLA	37.68	1878.08	18	0.2	470.527	19.09	45900000	22	7600	HypoSset2_11202015.raw	10	1	sp|P09240|CCKN_MOUSE			116000000	126000000
A(+42.01)RPRPREYKAGDLVFA	28.16	1887.01	16	0.1	630.011	16.26	47200000	21	5223	HypoSset1_11202015.raw	2	2	tr|Q3TR90|Q3TR90_MOUSE:sp|Q9JMG7|HDGR3_MOUSE	Acetylation (Protein N-term)	A1:Acetylation (Protein N-term):1000.00	47200000
ARPRPREYK(+42.01)AGDLVFA	22.92	1887.01	16	0.1	472.76	16.27	29500000	21	5224	HypoSset1_11202015.raw	2	2	tr|Q3TR90|Q3TR90_MOUSE:sp|Q9JMG7|HDGR3_MOUSE	Acetylation (K)	K9:Acetylation (K):1000.00	29500000
ARQKLDPKIAVAAQNCY	35.95	1888	17	0.3	630.341	15.3	11100000	22	5482	HypoSset2_11202015.raw	4	1	sp|P17751|TPIS_MOUSE			3270000	11100000
VCEVRPQVHPNYRVTV	28.19	1894.98	16	-0.3	474.753	15.26	5490000	22	5460	HypoSset2_11202015.raw	1	4	tr|Q54A87|Q54A87_MOUSE:sp|Q9WTT4|VATG2_MOUSE:tr|G5E923|G5E923_MOUSE:tr|B0V2H4|B0V2H4_MOUSE				5490000
NMSPVGRVTPKEWRDQ	36.95	1898.94	16	0.3	633.988	14.26	10300000	22	4909	HypoSset2_11202015.raw	8	2	sp|P56393|COX7B_MOUSE:tr|Q5FW98|Q5FW98_MOUSE			26800000	25600000
Y(+42.01)GGFMTSEKSQTPLVTL	44.22	1899.93	17	0.1	950.972	35.58	62100000	22	16952	HypoSset2_11202015.raw	4	1	sp|P01193|COLI_MOUSE	Acetylation (N-term)	Y1:Acetylation (N-term):1000.00	61500000	62100000
EDENFILKHTGPGILSM	41.35	1899.94	17	-2.1	950.975	27.8	103000000	22	12625	HypoSset2_11202015.raw	2	2	sp|P17742|PPIA_MOUSE:tr|Q5SVY2|Q5SVY2_MOUSE				103000000
LLDEGHYPVRESPIDTA	49.39	1910.94	17	-0.3	956.476	18.51	212000000	22	7255	HypoSset2_11202015.raw	8	3	sp|P16014|SCG1_MOUSE:tr|Q8BP91|Q8BP91_MOUSE:tr|Q3TY66|Q3TY66_MOUSE			615000000	652000000
PSPKESKEADVATVRLGE	39.37	1911.99	18	0.9	638.338	12.83	14700000	21	3356	HypoSset1_11202015.raw	6	3	sp|P16014|SCG1_MOUSE:tr|Q8BP91|Q8BP91_MOUSE:tr|Q3TY66|Q3TY66_MOUSE			29900000	9430000
EYLNQEQAEQGREHLA	41.61	1913.89	16	-0.5	957.95	13.76	4880000	22	4639	HypoSset2_11202015.raw	4	1	sp|Q03517|SCG2_MOUSE			3670000	25100000
NAPPEPVPPPRAAPAPTHV	46.77	1914.01	19	0.2	958.013	14.35	293000000	22	4961	HypoSset2_11202015.raw	10	1	tr|Q0VGU4|Q0VGU4_MOUSE			1920000000	2440000000
S(+42.01)YQGKKNIPRITSDRL	29.05	1917.04	16	-1.4	480.267	14.38	6370000	21	4178	HypoSset1_11202015.raw	3	1	sp|O08553|DPYL2_MOUSE	Acetylation (Protein N-term)	S1:Acetylation (Protein N-term):1000.00	6370000	8070000
SVMPSPKVSDTVVEPYNA	29.52	1918.93	18	-1	960.474	21.48	28200000	21	8126	HypoSset1_11202015.raw	2	1	sp|Q7TMM9|TBB2A_MOUSE			28200000
GFGDLKTPAGLQVLNDYL	40.98	1920	18	0.5	961.007	36.44	33200000	22	17433	HypoSset2_11202015.raw	4	2	tr|A0A087WS46|A0A087WS46_MOUSE:sp|O70251|EF1B_MOUSE			57300000	33200000
RILTGSSEPEAAPAPRRL	28.08	1920.05	18	0.7	481.021	12.98	6750000	21	3435	HypoSset1_11202015.raw	2	1	sp|Q9QXV0|PCSK1_MOUSE			6750000
NPEPQDQGELFQGVDPR	33.69	1924.89	17	0.6	963.454	21.02	22400000	21	7861	HypoSset1_11202015.raw	2	1	tr|Q0VGU4|Q0VGU4_MOUSE			22400000
M(+42.01)DVFMKGLSMAKEGVVAA	22.82	1924.95	18	2.1	642.657	40.4	3200000	22	19589	HypoSset2_11202015.raw	1	1	sp|Q91ZZ3|SYUB_MOUSE	Acetylation (Protein N-term)	M1:Acetylation (Protein N-term):1000.00		3200000
ESKDQLSEDASKVITYL	42.81	1924.96	17	0.8	963.49	27.96	114000000	22	12720	HypoSset2_11202015.raw	8	1	sp|Q03517|SCG2_MOUSE			224000000	230000000
LVQLAGTRESVDSAKPRV	35.75	1925.07	18	1.1	642.698	14.08	6530000	21	4020	HypoSset1_11202015.raw	6	2	tr|Q3UUQ5|Q3UUQ5_MOUSE:sp|P35455|NEU2_MOUSE			14400000	7430000
AEEEAVWGDGSPEPSPRE(-.98)	47.11	1939.85	18	0.7	970.935	16.74	1780000000	22	6271	HypoSset2_11202015.raw	10	1	sp|P01193|COLI_MOUSE	Amidation	E18:Amidation:1000.00	2230000000	2040000000
APSTMKIKIIAPPERKY	41.03	1942.11	17	0.8	486.534	14.55	7760000	22	5070	HypoSset2_11202015.raw	7	3	sp|P63260|ACTG_MOUSE:tr|Q3TSB7|Q3TSB7_MOUSE:tr|Q4KL81|Q4KL81_MOUSE			14300000	14800000
SGSAKVAFSAIRSTNHEPS	18.53	1944.97	19	-1.2	649.328	12.74	6700000	21	3311	HypoSset1_11202015.raw	1	4	tr|Q80W16|Q80W16_MOUSE:sp|Q9R171|CBLN1_MOUSE:tr|Q7TNF5|Q7TNF5_MOUSE:tr|Q3TSS3|Q3TSS3_MOUSE			6700000
SVDQDLGPEVPPENVLGAL	32.2	1947.98	19	-0.3	974.996	35.68	122000000	22	17005	HypoSset2_11202015.raw	4	1	sp|Q9QXV0|PCSK1_MOUSE			135000000	122000000
ELFADKVPKTAENFRAL	40.41	1948.04	17	1.2	975.029	21.62	22600000	22	9031	HypoSset2_11202015.raw	12	2	sp|P17742|PPIA_MOUSE:tr|Q5SVY2|Q5SVY2_MOUSE			131000000	112000000
APGAMLQIEALQEVLKKL	47.52	1951.12	18	0	651.38	40.65	59600000	22	19727	HypoSset2_11202015.raw	7	1	sp|P56388|CART_MOUSE			104000000	76600000
YTVFDRDNNRVGFANAV	35.48	1956.94	17	-0.4	653.322	21.54	32700000	21	8163	HypoSset1_11202015.raw	3	12	sp|P18242|CATD_MOUSE:tr|Q3UCW4|Q3UCW4_MOUSE:tr|Q3U7I9|Q3U7I9_MOUSE:tr|F8WIR1|F8WIR1_MOUSE:tr|Q3U8W5|Q3U8W5_MOUSE:tr|Q3UC89|Q3UC89_MOUSE:tr|Q3UCD9|Q3UCD9_MOUSE:tr|Q3TXL5|Q3TXL5_MOUSE:tr|Q3U7P0|Q3U7P0_MOUSE:tr|Q3TWR6|Q3TWR6_MOUSE:tr|Q3TWD0|Q3TWD0_MOUSE:tr|Q3TJN3|Q3TJN3_MOUSE			32700000	35100000
HMEASLQEFKASPRMVP	26.6	1956.95	17	-0.6	653.325	19.02	8600000	21	6726	HypoSset1_11202015.raw	1	2	tr|Q3UQV0|Q3UQV0_MOUSE:sp|Q07079|IBP5_MOUSE			8600000
KAGEKPNGLVEPEQDLEL	32.59	1965.01	18	1.7	983.512	20.03	35300000	21	7303	HypoSset1_11202015.raw	6	1	sp|Q03517|SCG2_MOUSE			94700000	87300000
A(+42.01)QSINITELNLPQLEML	30.8	1968.02	17	2.8	985.022	49.54	7310000	22	24260	HypoSset2_11202015.raw	1	1	sp|Q9WU28|PFD5_MOUSE	Acetylation (Protein N-term)	A1:Acetylation (Protein N-term):1000.00		7310000
EWDDYVPKLYEQLSGK	37.64	1968.95	16	0.2	985.481	31.28	91200000	22	14637	HypoSset2_11202015.raw	7	2	sp|P70296|PEBP1_MOUSE:tr|Q5EBQ2|Q5EBQ2_MOUSE			180000000	171000000
STGEKGFGYKGSSFHRII	46.23	1970	18	0.3	493.508	14.6	11900000	22	5097	HypoSset2_11202015.raw	2	2	sp|P17742|PPIA_MOUSE:tr|Q5SVY2|Q5SVY2_MOUSE				11900000
ALDIYSAVDDASHEKELP	23.73	1971.94	18	1.5	658.322	25.87		22	11502	HypoSset2_11202015.raw	1	1	sp|P56388|CART_MOUSE
VQLAGTRESVDSAKPRVY	47.01	1975.05	18	0.8	659.357	13.5	3140000000	22	4502	HypoSset2_11202015.raw	14	2	tr|Q3UUQ5|Q3UUQ5_MOUSE:sp|P35455|NEU2_MOUSE			4930000000	6670000000
A(+42.01)SGVAVSDGVIKVFNDMKV	41.65	1977.02	19	2.3	989.521	35.51	24200000	22	16918	HypoSset2_11202015.raw	1	4	sp|P18760|COF1_MOUSE:tr|Q544Y7|Q544Y7_MOUSE:tr|F8WGL3|F8WGL3_MOUSE:tr|Q9CX22|Q9CX22_MOUSE	Acetylation (Protein N-term)	A1:Acetylation (Protein N-term):1000.00		24200000
GRILTGSSEPEAAPAPRRL	41.12	1977.08	19	0.4	660.033	13.07	42500000	21	3484	HypoSset1_11202015.raw	8	1	sp|Q9QXV0|PCSK1_MOUSE			92100000	84600000
ERPVFTNHFLVELHKD	44.35	1980.02	16	-0.3	496.012	18.53	4080000	22	7271	HypoSset2_11202015.raw	2	5	tr|Q3TT48|Q3TT48_MOUSE:sp|P21661|NEC2_MOUSE:tr|Q3UZV3|Q3UZV3_MOUSE:tr|Q547J8|Q547J8_MOUSE:tr|Q3TYM6|Q3TYM6_MOUSE				4080000
A(+42.01)EEEAVWGDGSPEPSPRE(-.98)	34.62	1981.87	18	-2.6	991.937	23.18	35200000	22	9912	HypoSset2_11202015.raw	3	1	sp|P01193|COLI_MOUSE	Acetylation (N-term); Amidation	A1:Acetylation (N-term):1000.00;E18:Amidation:1000.00	34900000	35200000
ELSAERPLNEQIAEAEAD	37.11	1983.94	18	0.9	992.977	21.71	20600000	22	9080	HypoSset2_11202015.raw	2	1	sp|P47867|SCG3_MOUSE			25700000	20600000
GPYRVEHFRWSNPPKD	38.63	1983.97	16	0.8	497	14.09	8110000	21	4026	HypoSset1_11202015.raw	3	1	sp|P01193|COLI_MOUSE			8110000	9280000
NPLPSKETIEQEKQAGES	32.67	1983.97	18	1	662.333	12.96	11300000	21	3425	HypoSset1_11202015.raw	1	2	tr|Q6ZWX2|Q6ZWX2_MOUSE:sp|P20065|TYB4_MOUSE			11300000
DLQRVRGDLGAALDSWIT	28.46	1985.03	18	0	662.685	32.81	58400000	22	15481	HypoSset2_11202015.raw	4	1	sp|Q62361|TRH_MOUSE			59500000	58400000
TLPTKETIEQEKRSEIS	29.53	1988.04	17	-0.1	663.688	12.83	7260000	21	3359	HypoSset1_11202015.raw	1	2	sp|Q6ZWY8|TYB10_MOUSE:tr|A6H6H4|A6H6H4_MOUSE			7260000
PSPKES(+79.97)KEADVATVRLGE	37.38	1991.96	18	0.3	664.993	14.25	47900000	22	4907	HypoSset2_11202015.raw	5	3	sp|P16014|SCG1_MOUSE:tr|Q8BP91|Q8BP91_MOUSE:tr|Q3TY66|Q3TY66_MOUSE	Phosphorylation (STY)	S6:Phosphorylation (STY):28.74	46600000	53600000
LEGEDDPDRSMKLSFRT	45.02	1994.94	17	0.3	665.986	17.06	83700000	22	6448	HypoSset2_11202015.raw	9	1	sp|P26339|CMGA_MOUSE			138000000	156000000
RLPREPSNPDRLKGFGY	42.57	2001.05	17	1.1	501.271	14.8	11800000	22	5209	HypoSset2_11202015.raw	4	7	tr|Q3THB0|Q3THB0_MOUSE:tr|Q3TDD8|Q3TDD8_MOUSE:sp|Q8BGD9|IF4B_MOUSE:tr|Q3TLQ9|Q3TLQ9_MOUSE:tr|Q3TSY9|Q3TSY9_MOUSE:tr|Q3UGC0|Q3UGC0_MOUSE:tr|B2RWE8|B2RWE8_MOUSE			7040000	11800000
RPSSISWDGLDPGKLYTL	34.06	2004.03	18	0.4	669.018	30.22	13100000	22	14029	HypoSset2_11202015.raw	2	2	sp|P70296|PEBP1_MOUSE:tr|Q5EBQ2|Q5EBQ2_MOUSE				13100000
DYAGVTVDELGKVLTPTQV	22.6	2004.04	19	0.8	1003.03	34.34	17800000	22	16299	HypoSset2_11202015.raw	2	2	sp|P70296|PEBP1_MOUSE:tr|Q5EBQ2|Q5EBQ2_MOUSE				17800000
PLPVALQTRLAKRGILKH	33.8	2010.26	18	-0.4	403.059	15.52	11400000	22	5608	HypoSset2_11202015.raw	4	4	tr|A2AER9|A2AER9_MOUSE:tr|A2AER8|A2AER8_MOUSE:sp|Q91VJ5|PQBP1_MOUSE:tr|A2AER7|A2AER7_MOUSE			6940000	11400000
LEGEDDPDRSM(+15.99)KLSFRT	34.95	2010.93	17	0.8	503.741	14.15	11800000	22	4853	HypoSset2_11202015.raw	7	1	sp|P26339|CMGA_MOUSE	Oxidation (M)	M11:Oxidation (M):1000.00	19800000	20600000
S(+42.01)FFKTLVSPNKTETKKD	34.47	2011.06	17	0.8	503.773	19.36	7630000	22	7751	HypoSset2_11202015.raw	1	7	tr|A2AVX1|A2AVX1_MOUSE:tr|Q14DK3|Q14DK3_MOUSE:tr|Q14CE2|Q14CE2_MOUSE:tr|E9Q8Q5|E9Q8Q5_MOUSE:sp|Q80YN3|BCAS1_MOUSE:tr|Q8C0B4|Q8C0B4_MOUSE:tr|F7BNZ5|F7BNZ5_MOUSE	Acetylation (N-term)	S1:Acetylation (N-term):1000.00		7630000
DSKENT(+79.97)EKNEQINEEM	20.77	2016.8	16	0.3	673.274	14	8440000	21	3974	HypoSset1_11202015.raw	1	1	sp|Q03517|SCG2_MOUSE	Phosphorylation (STY)	T6:Phosphorylation (STY):0.00	8440000
KQEYDESGPSIVHRKCF	25.2	2021.96	17	3.1	506.5	13.22	2490000	21	3560	HypoSset1_11202015.raw	1	3	sp|P63260|ACTG_MOUSE:tr|Q3TSB7|Q3TSB7_MOUSE:tr|Q4KL81|Q4KL81_MOUSE			2490000
PSFAPGVGMGVLGTAITPVGPV	19.76	2023.08	22	-17.6	1012.53	51.06	17700000	22	25036	HypoSset2_11202015.raw	1	1	sp|Q9QZM0|UBQL2_MOUSE				17700000
SASNRIIAAKDHASIQMNV	38.33	2025.04	19	-0.3	676.021	15.4	19000000	22	5538	HypoSset2_11202015.raw	5	2	tr|Q8C1L7|Q8C1L7_MOUSE:sp|Q9CQR2|RS21_MOUSE			14100000	28100000
M(+42.01)QNDAGEFVDLYVPRKC	35.51	2025.93	17	0.2	1013.97	31.35	23400000	21	13848	HypoSset1_11202015.raw	3	2	tr|Q8C1L7|Q8C1L7_MOUSE:sp|Q9CQR2|RS21_MOUSE	Acetylation (Protein N-term)	M1:Acetylation (Protein N-term):1000.00	23400000	40000000
LSQETEALGRSQDRLEAQ	42.4	2030	18	0.1	677.675	14.39	27500000	21	4183	HypoSset1_11202015.raw	4	4	sp|Q02819|NUCB1_MOUSE:tr|A0A1C7CYU3|A0A1C7CYU3_MOUSE:tr|Q8BRD3|Q8BRD3_MOUSE:tr|A0A1B0GR41|A0A1B0GR41_MOUSE			27500000	23900000
YSPRTPDRVSETDIQRL	32.2	2032.03	17	0.3	509.016	15.6	7420000	21	4846	HypoSset1_11202015.raw	6	2	tr|Q3TT51|Q3TT51_MOUSE:sp|P12961|7B2_MOUSE			16300000	17200000
AEWDDYVPKLYEQLSGK	35.02	2039.98	17	-4.4	680.999	31.63	9420000	22	14844	HypoSset2_11202015.raw	1	2	sp|P70296|PEBP1_MOUSE:tr|Q5EBQ2|Q5EBQ2_MOUSE				9420000
ATEAPGLIPSFAPGVGMGVLGT	41.74	2041.06	22	-0.4	681.359	40.38	38600000	21	18799	HypoSset1_11202015.raw	7	1	sp|Q9QZM0|UBQL2_MOUSE			38600000	64100000
VNEGADGGQSVYHIHLHVL	39.6	2044.01	19	0.9	512.011	19.82	11700000	22	8022	HypoSset2_11202015.raw	4	1	sp|P70349|HINT1_MOUSE			9450000	11700000
Y(+42.01)GGFMTSEKSQTPLVTLF	41.16	2047	18	-0.3	1024.51	42.53		22	20697	HypoSset2_11202015.raw	6	1	sp|P01193|COLI_MOUSE	Acetylation (N-term)	Y1:Acetylation (N-term):1000.00	34200000	8520000
GYRMVVNEGADGGQSVYHI(-.98)	28.43	2049.97	19	-7	684.326	19.88		21	7216	HypoSset1_11202015.raw	1	1	sp|P70349|HINT1_MOUSE	Amidation	I19:Amidation:1000.00
GYRMVVNEGADGGQSVYHI	44.27	2050.95	19	0.3	1026.48	19.68	6310000	22	7940	HypoSset2_11202015.raw	2	1	sp|P70349|HINT1_MOUSE			17900000	6310000
ALDIYSAVDDAS(+79.97)HEKELP	29.22	2051.91	18	-1.5	1026.96	25.98	32700000	22	11569	HypoSset2_11202015.raw	4	1	sp|P56388|CART_MOUSE	Phosphorylation (STY)	S12:Phosphorylation (STY):56.47		68900000
DLRKLAVNMVPFPRLHF	39.28	2052.15	17	0.6	514.044	30.14	2440000	22	13982	HypoSset2_11202015.raw	1	1	sp|Q7TMM9|TBB2A_MOUSE				2440000
ASFQRNQLLQKEPDLRL	42.97	2055.12	17	-0.1	514.788	19.71		21	7117	HypoSset1_11202015.raw	4	1	sp|Q03517|SCG2_MOUSE				25100000
YTVFDRDNNRVGFANAVV	33.11	2056.01	18	-0.4	686.345	23.84	170000000	22	10297	HypoSset2_11202015.raw	6	12	sp|P18242|CATD_MOUSE:tr|Q3UCW4|Q3UCW4_MOUSE:tr|Q3U7I9|Q3U7I9_MOUSE:tr|F8WIR1|F8WIR1_MOUSE:tr|Q3U8W5|Q3U8W5_MOUSE:tr|Q3UC89|Q3UC89_MOUSE:tr|Q3UCD9|Q3UCD9_MOUSE:tr|Q3TXL5|Q3TXL5_MOUSE:tr|Q3U7P0|Q3U7P0_MOUSE:tr|Q3TWR6|Q3TWR6_MOUSE:tr|Q3TWD0|Q3TWD0_MOUSE:tr|Q3TJN3|Q3TJN3_MOUSE			259000000	170000000
SVDQDLGPEVPPENVLGALL	38.45	2061.06	20	0	1031.54	41.94	587000000	21	19610	HypoSset1_11202015.raw	8	1	sp|Q9QXV0|PCSK1_MOUSE			848000000	847000000
QQPGASPPAAPGPKDSPGETDA	24.99	2073.96	22	2.2	692.329	12.95	8890000	22	4211	HypoSset2_11202015.raw	2	1	sp|D3Z7P3|GLSK_MOUSE			10100000	8890000
PLTAQHENFRKKQIEEL	39.44	2080.11	17	-0.1	521.034	12.95	11400000	22	4212	HypoSset2_11202015.raw	4	1	sp|Q9R0P9|UCHL1_MOUSE			35500000	11400000
ALDFAVSEYNKGSNDAYHS	34.28	2086.92	19	0	696.648	19.22	38800000	22	7672	HypoSset2_11202015.raw	2	4	sp|P21460|CYTC_MOUSE:tr|Q3U5K7|Q3U5K7_MOUSE:tr|Q9EPX9|Q9EPX9_MOUSE:tr|A2APX3|A2APX3_MOUSE			33300000	38800000
LVQLAGTRESVDSAKPRVY	45.67	2088.13	19	-0.2	697.051	15.31	107000000	21	4684	HypoSset1_11202015.raw	7	2	tr|Q3UUQ5|Q3UUQ5_MOUSE:sp|P35455|NEU2_MOUSE			226000000	157000000
RAEEEAVWGDGSPEPSPRE(-.98)	47.15	2095.96	19	0.6	1048.99	14.45	91000000	22	5014	HypoSset2_11202015.raw	9	1	sp|P01193|COLI_MOUSE	Amidation	E19:Amidation:1000.00	274000000	371000000
PVLEPGKTEVTGYFPKGTW	35.38	2105.08	19	0.1	702.702	25.53	28600000	22	11296	HypoSset2_11202015.raw	1	1	sp|P70699|LYAG_MOUSE				28600000
AQATGKPAQYIAVHVVPDQL	46.91	2105.13	20	0.7	1053.57	22.13	57900000	22	9312	HypoSset2_11202015.raw	5	2	tr|Q545F0|Q545F0_MOUSE:sp|P34884|MIF_MOUSE			156000000	214000000
LTIKGAGHMVPTDKPRAAFT	48.31	2110.14	20	0.7	528.542	15.07	12300000	22	5356	HypoSset2_11202015.raw	7	3	tr|Q544R6|Q544R6_MOUSE:sp|P16675|PPGB_MOUSE:tr|G3X8T3|G3X8T3_MOUSE			6090000	16700000
HMEASLQEFKASPRMVPR	39.65	2113.06	18	0	529.271	15.81	11300000	22	5769	HypoSset2_11202015.raw	4	2	tr|Q3UQV0|Q3UQV0_MOUSE:sp|Q07079|IBP5_MOUSE			6350000	11300000
ARQKLDPKIAVAAQNCYKV	37.53	2115.16	19	1.2	529.798	15.53	6510000	21	4810	HypoSset1_11202015.raw	1	1	sp|P17751|TPIS_MOUSE			6510000
ALDIYSAVDDASHEKELPR	36.04	2128.04	19	2.6	533.02	21.96	19300000	21	8398	HypoSset1_11202015.raw	4	1	sp|P56388|CART_MOUSE			19300000	21100000
GVQVETISPGDGRTFPKRGQ	25.12	2128.1	20	-2.3	533.032	14.27	5670000	22	4915	HypoSset2_11202015.raw	1	1	sp|P26883|FKB1A_MOUSE				5670000
LATLESVFQELGKLTGPSNQ	42.47	2131.12	20	0.4	711.38	41.73	7700000	22	20277	HypoSset2_11202015.raw	1	1	sp|Q03517|SCG2_MOUSE				7700000
PVFDNLMQQKLVDKNIFS	49.37	2135.11	18	-0.3	712.71	29.12	50200000	22	13396	HypoSset2_11202015.raw	4	12	sp|P18242|CATD_MOUSE:tr|Q3UCW4|Q3UCW4_MOUSE:tr|Q3U7I9|Q3U7I9_MOUSE:tr|F8WIR1|F8WIR1_MOUSE:tr|Q3U8W5|Q3U8W5_MOUSE:tr|Q3UC89|Q3UC89_MOUSE:tr|Q3UCD9|Q3UCD9_MOUSE:tr|Q3TXL5|Q3TXL5_MOUSE:tr|Q3U7P0|Q3U7P0_MOUSE:tr|Q3TWR6|Q3TWR6_MOUSE:tr|Q3TWD0|Q3TWD0_MOUSE:tr|Q3TJN3|Q3TJN3_MOUSE			34900000	50200000
SHQKRAPSFHDKYGNAILA	34.51	2139.1	19	0.4	714.04	12.31	23200000	21	3082	HypoSset1_11202015.raw	4	2	sp|P56393|COX7B_MOUSE:tr|Q5FW98|Q5FW98_MOUSE			23200000	14200000
A(+42.01)RPRPREYKAGDLVFAKM	35.59	2146.15	18	0.1	537.544	16.23	36000000	22	6017	HypoSset2_11202015.raw	2	2	tr|Q3TR90|Q3TR90_MOUSE:sp|Q9JMG7|HDGR3_MOUSE	Acetylation (Protein N-term)	A1:Acetylation (Protein N-term):1000.00		55600000
YGGFLRRIRPKLKWDNQ	21.77	2146.19	17	-0.4	537.555	18.97	49800000	21	6695	HypoSset1_11202015.raw	3	2	tr|O35852|O35852_MOUSE:sp|O35417|PDYN_MOUSE			49800000	51900000
Q(-17.03)LERDPRIKMALQQEGFD	27.13	2156.07	18	0.3	719.697	26.19	76600000	22	11693	HypoSset2_11202015.raw	4	5	tr|Q3TT48|Q3TT48_MOUSE:sp|P21661|NEC2_MOUSE:tr|Q3UZV3|Q3UZV3_MOUSE:tr|Q547J8|Q547J8_MOUSE:tr|Q3TYM6|Q3TYM6_MOUSE	Pyro-glu from Q	Q1:Pyro-glu from Q:1000.00	58400000	76600000
VLTDPDAPSRKDPKFREW	35.46	2156.1	18	-0.3	432.227	14.81	15200000	22	5216	HypoSset2_11202015.raw	9	2	sp|P70296|PEBP1_MOUSE:tr|Q5EBQ2|Q5EBQ2_MOUSE			34900000	80300000
MDELYPMEPEEEANGGEIL	27.61	2164.92	19	0.6	1083.47	34.04	30100000	22	16136	HypoSset2_11202015.raw	4	2	tr|Q3UXY8|Q3UXY8_MOUSE:sp|P22005|PENK_MOUSE			43200000	30100000
APGAMLQIEALQEVLKKLKS	42.85	2166.24	20	0.1	723.089	33.84	27000000	22	16026	HypoSset2_11202015.raw	10	1	sp|P56388|CART_MOUSE			56300000	61100000
QAEWDDYVPKLYEQLSGK	43.21	2168.04	18	-0.5	723.688	31.08	79400000	22	14525	HypoSset2_11202015.raw	6	2	sp|P70296|PEBP1_MOUSE:tr|Q5EBQ2|Q5EBQ2_MOUSE			80800000	109000000
KKNAPPEPVPPPRAAPAPTHV	32.93	2170.2	21	0.4	543.558	11.96	10100000	21	2892	HypoSset1_11202015.raw	1	1	tr|Q0VGU4|Q0VGU4_MOUSE			10100000
M(+42.01)LSPAMSFLKSFPPPGSADGL	28.42	2191.07	21	0.2	1096.54	46.18	9030000	22	22570	HypoSset2_11202015.raw	6	2	tr|P97506|P97506_MOUSE:tr|Q923F1|Q923F1_MOUSE	Acetylation (Protein N-term)	M1:Acetylation (Protein N-term):1000.00	7160000	15500000
RGGVRSRPESVLDNPPPRPI	38.05	2198.2	20	0.5	550.558	13.82	93200000	21	3881	HypoSset1_11202015.raw	14	1	sp|P61315|G3ST3_MOUSE			136000000	158000000
DLRKLAVNMVPFPRLHFF	40.43	2199.21	18	-0.1	550.811	33.44	10100000	22	15818	HypoSset2_11202015.raw	2	1	sp|Q7TMM9|TBB2A_MOUSE				10100000
PYQVPSGPAGAPPMPGGPHSYH	36.71	2200.02	22	0.3	734.346	18.28	51700000	22	7120	HypoSset2_11202015.raw	4	2	sp|Q8BH93|MISSL_MOUSE:tr|Q5EBP1|Q5EBP1_MOUSE			41500000	51700000
ALDIYSAVDDAS(+79.97)HEKELPR	41.62	2208.01	19	-1	1105.01	21.52	19400000	22	8970	HypoSset2_11202015.raw	7	1	sp|P56388|CART_MOUSE	Phosphorylation (STY)	S12:Phosphorylation (STY):102.87	141000000	176000000
Q(-17.03)ELEEELDEAVERSLQSIL	23.68	2212.07	19	-0.2	1107.04	52.45	15300000	22	25743	HypoSset2_11202015.raw	2	5	tr|Q3TT48|Q3TT48_MOUSE:sp|P21661|NEC2_MOUSE:tr|Q3UZV3|Q3UZV3_MOUSE:tr|Q547J8|Q547J8_MOUSE:tr|Q3TYM6|Q3TYM6_MOUSE	Pyro-glu from Q	Q1:Pyro-glu from Q:1000.00		15300000
AVPRGEAAGAVQELARALAHLL	35.61	2212.24	22	0.5	554.068	41.46	3300000	22	20139	HypoSset2_11202015.raw	6	1	sp|Q9QXV0|PCSK1_MOUSE			5720000	3300000
LLGPHAIDNHRSFSDKHGLT(-.98)	34.42	2213.15	20	1.5	554.294	12.81	7020000	21	3347	HypoSset1_11202015.raw	1	2	sp|P47212|GALA_MOUSE:tr|Q3V002|Q3V002_MOUSE	Amidation	T20:Amidation:1000.00	7020000
HNGQVAEDAVSRPKDDGVPEV	45.07	2218.06	21	0.6	740.361	14.09	19400000	21	4022	HypoSset1_11202015.raw	6	1	tr|Q0VGU4|Q0VGU4_MOUSE			37000000	44300000
ISKQEYDESGPSIVHRKCF	31.88	2222.08	19	0.4	556.527	14.04	5000000	22	4794	HypoSset2_11202015.raw	1	3	sp|P63260|ACTG_MOUSE:tr|Q3TSB7|Q3TSB7_MOUSE:tr|Q4KL81|Q4KL81_MOUSE				5000000
ELSAERPLNEQIAEAEADKI	37.61	2225.12	20	1.1	742.714	23.44	34200000	21	9250	HypoSset1_11202015.raw	2	1	sp|P47867|SCG3_MOUSE			34200000	46800000
V(+42.01)NPTVFFDITADDEPLGRVS	29.28	2233.09	20	-1.8	1117.55	44.35	3760000	22	21641	HypoSset2_11202015.raw	1	2	sp|P17742|PPIA_MOUSE:tr|Q5SVY2|Q5SVY2_MOUSE	Acetylation (Protein N-term)	V1:Acetylation (Protein N-term):1000.00		3760000
MDELYPMEPEEEANGGEILA	36.13	2235.96	20	0.3	1118.99	33.11	117000000	21	14823	HypoSset1_11202015.raw	4	2	tr|Q3UXY8|Q3UXY8_MOUSE:sp|P22005|PENK_MOUSE			117000000	117000000
Q(-17.03)QETAAAETETRTHTLTRVN	33.09	2239.08	20	-0.4	747.368	14.26	6640000	22	4911	HypoSset2_11202015.raw	1	1	tr|Q0VGU4|Q0VGU4_MOUSE	Pyro-glu from Q	Q1:Pyro-glu from Q:1000.00		6640000
RLVQLAGTRESVDSAKPRVY	49.13	2244.23	20	0.2	562.066	14.36	60400000	22	4966	HypoSset2_11202015.raw	8	2	tr|Q3UUQ5|Q3UUQ5_MOUSE:sp|P35455|NEU2_MOUSE			45400000	72700000
MNRPSSISWDGLDPGKLYTL	38.21	2249.11	20	-0.6	1125.56	30.37	13400000	22	14116	HypoSset2_11202015.raw	4	2	sp|P70296|PEBP1_MOUSE:tr|Q5EBQ2|Q5EBQ2_MOUSE			60000000	92200000
ELEHKQEEEEEEEERLS(+79.97)	28.76	2250.92	17	0.4	751.313	12.24	11000000	22	3827	HypoSset2_11202015.raw	1	1	sp|P26339|CMGA_MOUSE	Phosphorylation (STY)	S17:Phosphorylation (STY):1000.00		11000000
NSQPDTPTDVVEENTPSFGIL	39.92	2259.05	21	0.7	1130.54	35.11	32900000	22	16703	HypoSset2_11202015.raw	2	1	sp|P55099|TKNK_MOUSE				32900000
RVDYAGVTVDELGKVLTPTQV	30.27	2259.21	21	-2.2	1130.61	30.34	13100000	22	14103	HypoSset2_11202015.raw	2	2	sp|P70296|PEBP1_MOUSE:tr|Q5EBQ2|Q5EBQ2_MOUSE				53600000
AEPAERGAEDALGGHQGALERE	49.04	2262.06	22	0.4	755.028	13.75	26400000	22	4637	HypoSset2_11202015.raw	7	1	sp|Q8CIT0|CRF_MOUSE			67400000	72900000
Q(-17.03)GGDFTRHNGTGGRSIYGEKF	43.59	2266.05	21	0.4	567.52	15.73	24700000	21	4916	HypoSset1_11202015.raw	5	2	sp|P17742|PPIA_MOUSE:tr|Q5SVY2|Q5SVY2_MOUSE	Pyro-glu from Q	Q1:Pyro-glu from Q:1000.00	50500000	53200000
Q(-17.03)PVVPAEATDPVEQRAQEAPR	29.28	2270.13	21	2.4	757.719	20.43	20300000	22	8377	HypoSset2_11202015.raw	6	1	sp|P09240|CCKN_MOUSE	Pyro-glu from Q	Q1:Pyro-glu from Q:1000.00	116000000	51600000
LGALFNPYFDPLQWKNSDF	41.46	2271.1	19	-2	758.039	41.64	6630000	22	20232	HypoSset2_11202015.raw	2	3	sp|P16014|SCG1_MOUSE:tr|Q8BP91|Q8BP91_MOUSE:tr|Q3TY66|Q3TY66_MOUSE			7030000	6630000
A(+42.01)RPRPREYKAGDLVFAKMK	38.65	2274.24	19	0.6	569.568	14.43	17700000	21	4208	HypoSset1_11202015.raw	9	2	tr|Q3TR90|Q3TR90_MOUSE:sp|Q9JMG7|HDGR3_MOUSE	Acetylation (Protein N-term)	A1:Acetylation (Protein N-term):1000.00	46500000	37700000
ARPRPREYK(+42.01)AGDLVFAKMK	37.44	2274.24	19	0.9	569.568	14.45	16300000	22	5019	HypoSset2_11202015.raw	2	2	tr|Q3TR90|Q3TR90_MOUSE:sp|Q9JMG7|HDGR3_MOUSE	Acetylation (K)	K9:Acetylation (K):207.56		16300000
QGGDFTRHNGTGGRSIYGEKF	35.18	2283.08	21	0.6	762.034	13.27	40100000	22	4382	HypoSset2_11202015.raw	11	2	sp|P17742|PPIA_MOUSE:tr|Q5SVY2|Q5SVY2_MOUSE			403000000	217000000
A(+42.01)GAAEDVRVLFGAAVRAALEAW	23.99	2284.2	22	0.4	762.406	51.81	3980000	22	25420	HypoSset2_11202015.raw	1	4	sp|Q8C8T8|TSR2_MOUSE:tr|Z4YL87|Z4YL87_MOUSE:tr|H7BWY8|H7BWY8_MOUSE:tr|G3UWF3|G3UWF3_MOUSE	Acetylation (Protein N-term)	A1:Acetylation (Protein N-term):1000.00		3980000
APPTAYIDFARQKLDPKIAVA	21.84	2284.26	21	0	572.072	26.29	9780000	22	11751	HypoSset2_11202015.raw	1	1	sp|P17751|TPIS_MOUSE				9780000
AVCKAGAAERDLPLYRHIAQL	21.82	2294.23	21	0.7	459.854	19.33	5710000	22	7738	HypoSset2_11202015.raw	1	3	tr|A0A0N4SUX5|A0A0N4SUX5_MOUSE:tr|Q545V3|Q545V3_MOUSE:sp|P17183|ENOG_MOUSE				5710000
LGNLPYDVTEDSIKDFFRGL	18.5	2298.15	20	-1.8	767.057	40.55	22700000	22	19673	HypoSset2_11202015.raw	1	7	tr|Q3THB0|Q3THB0_MOUSE:tr|Q3TDD8|Q3TDD8_MOUSE:sp|Q8BGD9|IF4B_MOUSE:tr|Q3TLQ9|Q3TLQ9_MOUSE:tr|Q3TSY9|Q3TSY9_MOUSE:tr|Q3UGC0|Q3UGC0_MOUSE:tr|B2RWE8|B2RWE8_MOUSE				22700000
SVDQDLGPEVPPENVLGALLRV	47.6	2316.23	22	0.6	1159.12	41.13	276000000	21	19188	HypoSset1_11202015.raw	14	1	sp|Q9QXV0|PCSK1_MOUSE			1140000000	1530000000
DAGHGQISHKRHKTDSFVGLM(-.98)	24.94	2319.17	21	0.9	774.063	12.51	7090000	21	3191	HypoSset1_11202015.raw	1	1	tr|B7ZMQ2|B7ZMQ2_MOUSE	Amidation	M21:Amidation:1000.00	7090000
Q(-17.03)LRAPGAMLQIEALQEVLKKL	43.37	2331.33	21	-1.1	778.118	42.5		22	20686	HypoSset2_11202015.raw	3	1	sp|P56388|CART_MOUSE	Pyro-glu from Q	Q1:Pyro-glu from Q:1000.00	27700000
YGGFMRRVGRPEWWMDYQ	27.04	2333.06	18	0.2	778.695	26.41	101000000	21	11001	HypoSset1_11202015.raw	4	2	tr|Q3UXY8|Q3UXY8_MOUSE:sp|P22005|PENK_MOUSE			135000000	98300000
S(+42.01)EKSTMEQLVEKACFRDYQ	19.05	2333.07	19	-1.7	584.273	26.4	33300000	21	10993	HypoSset1_11202015.raw	2	1		Acetylation (N-term)	S1:Acetylation (N-term):1000.00	33300000	32600000
VNPTVFFDITADDEPLGRVSF	48.92	2338.15	21	0	1170.08	40.26	186000000	22	19511	HypoSset2_11202015.raw	13	2	sp|P17742|PPIA_MOUSE:tr|Q5SVY2|Q5SVY2_MOUSE			456000000	401000000
MQLKPMEINPEMLNKVLAKL	37.53	2339.28	20	0.9	585.827	33.6	8880000	22	15900	HypoSset2_11202015.raw	1	1	sp|Q9R0P9|UCHL1_MOUSE				8880000
A(+42.01)SGVAVSDGVIKVFNDMKVRKS	31.8	2348.25	22	1.1	588.071	27.44	28200000	22	12418	HypoSset2_11202015.raw	4	4	sp|P18760|COF1_MOUSE:tr|Q544Y7|Q544Y7_MOUSE:tr|F8WGL3|F8WGL3_MOUSE:tr|Q9CX22|Q9CX22_MOUSE	Acetylation (Protein N-term)	A1:Acetylation (Protein N-term):1000.00	20400000	28200000
PPLAPDDDPDAPAAQLARALLRA	35.33	2353.24	23	0.5	785.421	33.82	78500000	22	16019	HypoSset2_11202015.raw	3	1	sp|Q9QXV0|PCSK1_MOUSE				78500000
LSDDDRVTWAEQQYEKERS	47.07	2354.08	19	0.7	785.7	18.35	107000000	22	7160	HypoSset2_11202015.raw	7	2	tr|Q32MU0|Q32MU0_MOUSE:sp|P63239|NEC1_MOUSE			74900000	202000000
LRLVQLAGTRESVDSAKPRVY(-.98)	31.21	2356.33	21	-5.3	590.088	17.12		22	6484	HypoSset2_11202015.raw	1	2	tr|Q3UUQ5|Q3UUQ5_MOUSE:sp|P35455|NEU2_MOUSE	Amidation	Y21:Amidation:1000.00
A(+42.01)EEGIAAGGVMDVNTALQEVLKT	28.75	2357.18	23	-0.9	1179.6	43.7	8930000	22	21305	HypoSset2_11202015.raw	1	1	tr|F7AEH4|F7AEH4_MOUSE	Acetylation (Protein N-term)	A1:Acetylation (Protein N-term):1000.00		8930000
RQAENEPPSAPKENKPYALNL	39.55	2365.2	21	-0.1	789.408	15.03	15000000	22	5334	HypoSset2_11202015.raw	3	1	sp|Q03517|SCG2_MOUSE				27700000
ATPKQGPRMLGAPEEADANEEGV	45.42	2366.12	23	1.9	1184.07	15.75	16400000	22	5734	HypoSset2_11202015.raw	8	4	sp|P21460|CYTC_MOUSE:tr|Q3U5K7|Q3U5K7_MOUSE:tr|Q9EPX9|Q9EPX9_MOUSE:tr|A2APX3|A2APX3_MOUSE			167000000	187000000
V(+42.01)NPTVFFDITADDEPLGRVSF	51.92	2380.16	21	0.7	1191.09	47.4	256000000	22	23181	HypoSset2_11202015.raw	8	2	sp|P17742|PPIA_MOUSE:tr|Q5SVY2|Q5SVY2_MOUSE	Acetylation (Protein N-term)	V1:Acetylation (Protein N-term):1000.00	385000000	363000000
ATPKQGPRM(+15.99)LGAPEEADANEEGV	35.95	2382.11	23	0.4	795.045	13.71	7120000	22	4615	HypoSset2_11202015.raw	3	4	sp|P21460|CYTC_MOUSE:tr|Q3U5K7|Q3U5K7_MOUSE:tr|Q9EPX9|Q9EPX9_MOUSE:tr|A2APX3|A2APX3_MOUSE	Oxidation (M)	M9:Oxidation (M):1000.00	7820000	7120000
DFDMLRCMLGRVYRPCWQV	26.84	2387.12	19	0	597.786	39.78	8160000	21	18466	HypoSset1_11202015.raw	1	1	sp|P56942|MCH_MOUSE			8160000
APSGRMSVLKNLQSLDPSHRIS	30.47	2392.26	22	-1.1	599.073	20.16	11700000	21	7379	HypoSset1_11202015.raw	1	1	sp|P09240|CCKN_MOUSE			11700000
LPLAGVFSLRAPGRAWAGLGSPLS	34.35	2392.34	24	0.1	798.453	34.14	204000000	22	16191	HypoSset2_11202015.raw	4	2	sp|Q91W27|TIP39_MOUSE:tr|A0A1B0GR43|A0A1B0GR43_MOUSE			179000000	204000000
KARGIKVEKQIFGEATKQPGIV	36.74	2396.39	22	0	600.105	15.92	17300000	22	5833	HypoSset2_11202015.raw	4	12	sp|P18242|CATD_MOUSE:tr|Q3UCW4|Q3UCW4_MOUSE:tr|Q3U7I9|Q3U7I9_MOUSE:tr|F8WIR1|F8WIR1_MOUSE:tr|Q3U8W5|Q3U8W5_MOUSE:tr|Q3UC89|Q3UC89_MOUSE:tr|Q3UCD9|Q3UCD9_MOUSE:tr|Q3TXL5|Q3TXL5_MOUSE:tr|Q3U7P0|Q3U7P0_MOUSE:tr|Q3TWR6|Q3TWR6_MOUSE:tr|Q3TWD0|Q3TWD0_MOUSE:tr|Q3TJN3|Q3TJN3_MOUSE			11200000	23200000
TNEIVEEQYTPQSLATLESVF	25.65	2397.16	21	0.5	800.061	40.46	10500000	22	19622	HypoSset2_11202015.raw	1	1	sp|Q03517|SCG2_MOUSE				10500000
ASFQRNQLLQKEPDLRLENV	40.89	2397.28	20	0.8	600.327	20.83	19300000	22	8592	HypoSset2_11202015.raw	3	1	sp|Q03517|SCG2_MOUSE			13400000	19300000
LGALFNPYFDPLQWKNSDFE	49.06	2400.14	20	0.6	601.043	41.02	16500000	22	19917	HypoSset2_11202015.raw	8	3	sp|P16014|SCG1_MOUSE:tr|Q8BP91|Q8BP91_MOUSE:tr|Q3TY66|Q3TY66_MOUSE			266000000	234000000
GEAAGAVQELARALAHLLEAERQ	26.97	2402.27	23	0.9	601.574	41.87		22	20349	HypoSset2_11202015.raw	1	1	sp|Q9QXV0|PCSK1_MOUSE
DFNPKSSKQAKDVSRMRSVLI	39.24	2405.28	21	0	602.328	15.6	11700000	21	4847	HypoSset1_11202015.raw	4	1	tr|B1AWD8|B1AWD8_MOUSE			16100000	14000000
RPVKEPRSLSAASAPLVETSTPL	37.59	2405.33	23	1.1	602.34	18.4	25600000	22	7193	HypoSset2_11202015.raw	7	1	sp|Q9QXV0|PCSK1_MOUSE			23200000	75700000
PMFIVNTNVPRASVPEGFLSEL	32.1	2416.25	22	0.4	806.423	38.29	91600000	21	17648	HypoSset1_11202015.raw	4	2	tr|Q545F0|Q545F0_MOUSE:sp|P34884|MIF_MOUSE			91600000	76400000
SSPETLISDLLMKESTENAPRT	39.24	2418.19	22	0	807.072	31.97	83600000	22	15037	HypoSset2_11202015.raw	4	1	sp|P57774|NPY_MOUSE			54500000	83600000
DADSSVEKQVALLKALYGHGQIS	48.37	2428.26	23	0.4	810.428	29.74	160000000	22	13747	HypoSset2_11202015.raw	8	2	sp|P41539|TKN1_MOUSE:tr|Q149W7|Q149W7_MOUSE			227000000	234000000
VLTDPDAPSRKDPKFREWHH	34.64	2430.22	20	0.7	487.051	12.13	16800000	21	2985	HypoSset1_11202015.raw	4	2	sp|P70296|PEBP1_MOUSE:tr|Q5EBQ2|Q5EBQ2_MOUSE			16800000	4060000
SHHLAHYRAS(+79.97)EEEPEYGEES	29.32	2435.97	20	0.7	609.999	12.22	18800000	22	3816	HypoSset2_11202015.raw	4	3	sp|P16014|SCG1_MOUSE:tr|Q8BP91|Q8BP91_MOUSE:tr|Q3TY66|Q3TY66_MOUSE	Phosphorylation (STY)	S10:Phosphorylation (STY):0.00	19500000	39500000
SHHLAHY(+79.97)RASEEEPEYGEES	25.1	2435.97	20	0.2	609.999	12.29	18800000	22	3856	HypoSset2_11202015.raw	2	3	sp|P16014|SCG1_MOUSE:tr|Q8BP91|Q8BP91_MOUSE:tr|Q3TY66|Q3TY66_MOUSE	Phosphorylation (STY)	Y7:Phosphorylation (STY):0.00	19600000	18800000
METDSRLHFKIKDPASKRYE	24.29	2450.24	20	0.3	491.055	13.31	6800000	22	4401	HypoSset2_11202015.raw	2	1	sp|P70699|LYAG_MOUSE				6800000
ARPVKEPRSLSAASAPLVETSTPL	37.62	2476.36	24	0.2	620.099	18.35	445000000	22	7162	HypoSset2_11202015.raw	8	1	sp|Q9QXV0|PCSK1_MOUSE			805000000	1020000000
ERQERARAEAQEAEDQQARVL	32.18	2482.23	21	-7.1	621.56	12.76		22	4108	HypoSset2_11202015.raw	2	1	sp|Q9QXV0|PCSK1_MOUSE
AQATGKPAQYIAVHVVPDQLMTF	32.13	2484.28	23	1	829.103	29.12	91300000	22	13394	HypoSset2_11202015.raw	3	2	tr|Q545F0|Q545F0_MOUSE:sp|P34884|MIF_MOUSE			84800000	91300000
FAESLPSDEEGENYSKEVPEIE	24.31	2497.1	22	0.3	833.375	24.96	116000000	21	10142	HypoSset1_11202015.raw	3	2	tr|Q3UXY8|Q3UXY8_MOUSE:sp|P22005|PENK_MOUSE			116000000	91400000
LPGELAKHAVSEGTKAVTKYTSSK	29.84	2501.35	24	0.3	501.277	17.9	4680000	22	6906	HypoSset2_11202015.raw	2	13	sp|Q8CGP0|H2B3B_MOUSE:sp|Q9D2U9|H2B3A_MOUSE:sp|Q64475|H2B1B_MOUSE:tr|A0JLV3|A0JLV3_MOUSE:sp|P10854|H2B1M_MOUSE:sp|P10853|H2B1F_MOUSE:tr|B2RTK3|B2RTK3_MOUSE:sp|Q8CGP2|H2B1P_MOUSE:sp|Q6ZWY9|H2B1C_MOUSE:tr|A0JNS9|A0JNS9_MOUSE:sp|P70696|H2B1A_MOUSE:sp|Q64525|H2B2B_MOUSE:sp|Q64478|H2B1H_MOUSE				4680000
STGEKGFGYKGSSFHRIIPGFMC	22.47	2505.19	23	-0.2	627.306	22.37	62500000	22	9455	HypoSset2_11202015.raw	3	2	sp|P17742|PPIA_MOUSE:tr|Q5SVY2|Q5SVY2_MOUSE			74300000	92300000
RPVKVYPNVAENESAEAFPLEF	39.87	2505.25	22	0.3	836.092	27.63	1060000000	22	12530	HypoSset2_11202015.raw	4	1	sp|P01193|COLI_MOUSE			1080000000	1060000000
APSGRMSVLKNLQSLDPSHRISD	32.3	2507.29	23	0.9	627.831	20.59	40500000	21	7625	HypoSset1_11202015.raw	1	1	sp|P09240|CCKN_MOUSE			40500000
DADSS(+79.97)VEKQVALLKALYGHGQIS	21.66	2508.23	23	2.8	837.085	31.42	84700000	22	14717	HypoSset2_11202015.raw	1	2	sp|P41539|TKN1_MOUSE:tr|Q149W7|Q149W7_MOUSE	Phosphorylation (STY)	S5:Phosphorylation (STY):0.00		84700000
SSEMARDEDGGQDGDQVGHEDLY	51.2	2508.99	23	0.1	837.338	15.53	303000000	21	4809	HypoSset1_11202015.raw	4	2	tr|O35852|O35852_MOUSE:sp|O35417|PDYN_MOUSE			303000000	271000000
E(-18.01)LQETQQERENEREEEAEQE	31.61	2514.07	20	-1.3	839.031	14.2	22200000	22	4879	HypoSset2_11202015.raw	3	1	tr|Q0VGU4|Q0VGU4_MOUSE	Pyro-glu from E	E1:Pyro-glu from E:1000.00	23600000	22200000
S(+79.97)HHLAHYRASEEEPEYGEES(+79.97)	21.92	2515.93	20	-3.3	839.648	12.66	138000000	22	4056	HypoSset2_11202015.raw	1	3	sp|P16014|SCG1_MOUSE:tr|Q8BP91|Q8BP91_MOUSE:tr|Q3TY66|Q3TY66_MOUSE	Phosphorylation (STY)	S1:Phosphorylation (STY):13.13;S20:Phosphorylation (STY):41.53		138000000
HNGQVAEDAVSRPKDDGVPEVRAA	46.99	2516.24	24	-1	630.066	12.91	13800000	22	4188	HypoSset2_11202015.raw	2	1	tr|Q0VGU4|Q0VGU4_MOUSE				13800000
SSEM(+15.99)ARDEDGGQDGDQVGHEDLY	36.38	2524.99	23	0.4	842.67	14.24	10500000	22	4902	HypoSset2_11202015.raw	2	2	tr|O35852|O35852_MOUSE:sp|O35417|PDYN_MOUSE	Oxidation (M)	M4:Oxidation (M):1000.00	9930000	10500000
ANPNSAIFGGARPREEVVQKEQE	36.42	2525.26	23	-0.7	842.761	14.45	30300000	22	5015	HypoSset2_11202015.raw	7	5	sp|Q9WUK2|IF4H_MOUSE:tr|Q3V244|Q3V244_MOUSE:tr|Q564E5|Q564E5_MOUSE:tr|Q3TG58|Q3TG58_MOUSE:tr|Q80U88|Q80U88_MOUSE			61400000	94300000
FLRKDLQRVRGDLGAALDSWIT	33.53	2529.38	22	-0.7	844.134	31.05	221000000	22	14506	HypoSset2_11202015.raw	9	1	sp|Q62361|TRH_MOUSE			191000000	313000000
GEAAGAVQELARALAHLLEAERQE	52.48	2531.31	24	-0.1	844.777	41.93	62800000	22	20382	HypoSset2_11202015.raw	8	1	sp|Q9QXV0|PCSK1_MOUSE			121000000	122000000
ELQETQQERENEREEEAEQE	30.91	2532.08	20	0.5	845.036	11.76	89300000	22	3560	HypoSset2_11202015.raw	4	1	tr|Q0VGU4|Q0VGU4_MOUSE			79700000	89300000
AVPRGEAAGAVQELARALAHLLEAE	35.51	2541.37	25	0.7	636.349	43.06	6720000	22	20973	HypoSset2_11202015.raw	6	1	sp|Q9QXV0|PCSK1_MOUSE			27500000	19800000
KARGIKVEKQIFGEATKQPGIVF	39.42	2543.46	23	0.6	848.827	19.41	54500000	22	7781	HypoSset2_11202015.raw	5	12	sp|P18242|CATD_MOUSE:tr|Q3UCW4|Q3UCW4_MOUSE:tr|Q3U7I9|Q3U7I9_MOUSE:tr|F8WIR1|F8WIR1_MOUSE:tr|Q3U8W5|Q3U8W5_MOUSE:tr|Q3UC89|Q3UC89_MOUSE:tr|Q3UCD9|Q3UCD9_MOUSE:tr|Q3TXL5|Q3TXL5_MOUSE:tr|Q3U7P0|Q3U7P0_MOUSE:tr|Q3TWR6|Q3TWR6_MOUSE:tr|Q3TWD0|Q3TWD0_MOUSE:tr|Q3TJN3|Q3TJN3_MOUSE			43100000	109000000
RLQEQEELENYIEHVLLHRP	44.97	2544.31	20	0.7	637.085	31.9	16700000	22	14995	HypoSset2_11202015.raw	3	1	tr|Q0VGU4|Q0VGU4_MOUSE				16700000
IPVGSLKNEDTPNRQYLDEDML	23.95	2546.23	22	-1.1	849.75	23.59	24400000	22	10157	HypoSset2_11202015.raw	1	1	sp|Q03517|SCG2_MOUSE				24400000
AEDQELESLSAIEAELEKVAHQL	31.08	2551.27	23	0	851.429	43.03	18100000	21	20186	HypoSset1_11202015.raw	2	1	sp|P26339|CMGA_MOUSE			18100000
MERFGSRNGKTSKKITISDCGQL	38.33	2555.29	23	0.6	852.773	13.93	62500000	22	4734	HypoSset2_11202015.raw	8	2	sp|P17742|PPIA_MOUSE:tr|Q5SVY2|Q5SVY2_MOUSE			326000000	250000000
LEGSFLGGSEAGERLLQQGLAQVEA(-.98)	26.52	2557.31	25	-0.2	853.445	37.33	272000000	22	17918	HypoSset2_11202015.raw	5	1	tr|Q0VGU4|Q0VGU4_MOUSE	Amidation	A25:Amidation:1000.00	343000000	272000000
DADSSVEKQVALLKALYGHGQISH	53.33	2565.32	24	-0.6	642.337	27.11	124000000	21	11419	HypoSset1_11202015.raw	12	2	sp|P41539|TKN1_MOUSE:tr|Q149W7|Q149W7_MOUSE			211000000	212000000
A(+42.01)DEIAKAQVAQPGGDTIFGKIIRK	26.93	2567.41	24	-0.6	642.859	25.08	29300000	22	11027	HypoSset2_11202015.raw	1	1	sp|P70349|HINT1_MOUSE	Acetylation (Protein N-term)	A1:Acetylation (Protein N-term):1000.00		29300000
DLAGRDLTDYLMKILTERGYSF	21.99	2576.29	22	-1	859.771	42.74	4840000	22	20809	HypoSset2_11202015.raw	1	3	sp|P63260|ACTG_MOUSE:tr|Q3TSB7|Q3TSB7_MOUSE:tr|Q4KL81|Q4KL81_MOUSE				4840000
VLTDPDAPSRKDPKFREWHHF	34.05	2577.29	21	-0.1	430.555	14.32	10100000	22	4945	HypoSset2_11202015.raw	9	2	sp|P70296|PEBP1_MOUSE:tr|Q5EBQ2|Q5EBQ2_MOUSE			36500000	65800000
VNPTVFFDITADDEPLGRVSFEL	23.53	2580.27	23	-0.4	861.098	42.58	9310000	21	19949	HypoSset1_11202015.raw	1	2	sp|P17742|PPIA_MOUSE:tr|Q5SVY2|Q5SVY2_MOUSE			9310000
RPVKVYPNVAENES(+79.97)AEAFPLEF	33.27	2585.22	22	0.6	862.748	30.5	614000000	21	13369	HypoSset1_11202015.raw	5	1	sp|P01193|COLI_MOUSE	Phosphorylation (STY)	S14:Phosphorylation (STY):86.34	619000000	515000000
RPVKVY(+79.97)PNVAENESAEAFPLEF	18.76	2585.22	22	0.5	862.748	31.02	614000000	21	13661	HypoSset1_11202015.raw	1	1	sp|P01193|COLI_MOUSE	Phosphorylation (STY)	Y6:Phosphorylation (STY):0.00	614000000
SGKEVKGEEKGENQNSKFEVRLL	50.4	2604.35	23	1.6	869.125	13.36	19300000	22	4430	HypoSset2_11202015.raw	15	3	sp|P16014|SCG1_MOUSE:tr|Q8BP91|Q8BP91_MOUSE:tr|Q3TY66|Q3TY66_MOUSE			239000000	175000000
Q(-17.03)ELEEELDEAVERSLQSILRKN	43.53	2610.31	22	0.1	871.112	43.53	98300000	22	21218	HypoSset2_11202015.raw	5	5	tr|Q3TT48|Q3TT48_MOUSE:sp|P21661|NEC2_MOUSE:tr|Q3UZV3|Q3UZV3_MOUSE:tr|Q547J8|Q547J8_MOUSE:tr|Q3TYM6|Q3TYM6_MOUSE	Pyro-glu from Q	Q1:Pyro-glu from Q:1000.00	92300000	98300000
LEEWYARQDEQLQKTKANNRV	26.95	2618.32	21	-0.6	655.587	14.43	8590000	22	5006	HypoSset2_11202015.raw	1	1	tr|B1AWD8|B1AWD8_MOUSE				8590000
V(+42.01)NPTVFFDITADDEPLGRVSFEL	27.08	2622.29	23	1.1	875.103	49.47	7630000	22	24225	HypoSset2_11202015.raw	1	2	sp|P17742|PPIA_MOUSE:tr|Q5SVY2|Q5SVY2_MOUSE	Acetylation (Protein N-term)	V1:Acetylation (Protein N-term):1000.00		7630000
VANPNSAIFGGARPREEVVQKEQE	22.5	2624.33	24	0.6	657.09	15.2	17400000	22	5427	HypoSset2_11202015.raw	1	5	sp|Q9WUK2|IF4H_MOUSE:tr|Q3V244|Q3V244_MOUSE:tr|Q564E5|Q564E5_MOUSE:tr|Q3TG58|Q3TG58_MOUSE:tr|Q80U88|Q80U88_MOUSE				17400000
QELEEELDEAVERSLQSILRKN	34.8	2627.34	22	0.7	657.843	39.64	13900000	21	18392	HypoSset1_11202015.raw	1	5	tr|Q3TT48|Q3TT48_MOUSE:sp|P21661|NEC2_MOUSE:tr|Q3UZV3|Q3UZV3_MOUSE:tr|Q547J8|Q547J8_MOUSE:tr|Q3TYM6|Q3TYM6_MOUSE			13900000
A(+42.01)ADISQWAGPLCLQEVDEPPQHAL	46.91	2629.25	24	-0.9	658.319	41.31	19800000	22	20064	HypoSset2_11202015.raw	10	2	sp|P70296|PEBP1_MOUSE:tr|Q5EBQ2|Q5EBQ2_MOUSE	Acetylation (Protein N-term)	A1:Acetylation (Protein N-term):1000.00	155000000	154000000
KAPSGRMSVLKNLQSLDPSHRISD	31.93	2635.39	24	-0.1	528.085	18.31	19100000	22	7135	HypoSset2_11202015.raw	7	1	sp|P09240|CCKN_MOUSE			12100000	51700000
DADSS(+79.97)VEKQVALLKALYGHGQISH	45.6	2645.28	24	-0.1	662.328	28.55	35600000	22	13066	HypoSset2_11202015.raw	3	2	sp|P41539|TKN1_MOUSE:tr|Q149W7|Q149W7_MOUSE	Phosphorylation (STY)	S5:Phosphorylation (STY):12.28	23400000	35600000
YQMTGVEEGARAHPEKHAASSGPEL	44.9	2651.24	25	-2.6	884.751	13.28	5040000	22	4388	HypoSset2_11202015.raw	7	1	sp|O35598|ADA10_MOUSE				23800000
GMENVVNQKSPYFPNQYSQDKAL	36.76	2656.26	23	0.1	886.427	22.05	20200000	22	9270	HypoSset2_11202015.raw	2	1	sp|Q03517|SCG2_MOUSE				20200000
PPPPPPPPPPPPPPPPPLPPPPLPPLA	32.46	2660.51	27	-0.8	666.135	37.17	4510000	21	17037	HypoSset1_11202015.raw	1	5	tr|A0A0A6YVZ6|A0A0A6YVZ6_MOUSE:tr|A0A0A6YW06|A0A0A6YW06_MOUSE:tr|E9QKQ9|E9QKQ9_MOUSE:tr|J3QNM3|J3QNM3_MOUSE:tr|E9QLZ9|E9QLZ9_MOUSE			4510000
Q(-17.03)PVVPAEATDPVEQRAQEAPRRQL	34.53	2667.37	24	0.1	890.132	19.52	948000000	22	7847	HypoSset2_11202015.raw	4	1	sp|P09240|CCKN_MOUSE	Pyro-glu from Q	Q1:Pyro-glu from Q:1000.00	997000000	948000000
DGSRGSESSSGVVGVGHLSKAEGPALFS(-.98)	21.86	2672.32	28	-6.4	891.773	20.48		21	7561	HypoSset1_11202015.raw	1	3	sp|Q60673|PTPRN_MOUSE:tr|Q5DTQ3|Q5DTQ3_MOUSE:tr|A6MDD2|A6MDD2_MOUSE	Amidation	S28:Amidation:1000.00
RPVKEPRSLSAASAPLVETSTPLRL	37.77	2674.51	25	0	535.91	19.89	9250000	22	8065	HypoSset2_11202015.raw	11	1	sp|Q9QXV0|PCSK1_MOUSE			129000000	159000000
FIDPELQRSWEETEGEEGGLMPE	36.06	2677.19	23	-0.3	893.402	31.16	348000000	22	14568	HypoSset2_11202015.raw	4	1	sp|Q62361|TRH_MOUSE			319000000	348000000
EAERQERARAEAQEAEDQQARVL	41.47	2682.31	23	0.6	671.584	13.48	34700000	22	4494	HypoSset2_11202015.raw	6	1	sp|Q9QXV0|PCSK1_MOUSE			20900000	44700000
RFLRKDLQRVRGDLGAALDSWIT(-.98)	18.77	2684.5	23	-5.8	672.128	28.81	2530000	21	12395	HypoSset1_11202015.raw	1	1	sp|Q62361|TRH_MOUSE	Amidation	T23:Amidation:1000.00	2530000
RFLRKDLQRVRGDLGAALDSWIT	21.12	2685.48	23	0	672.378	29.02	31000000	22	13340	HypoSset2_11202015.raw	2	1	sp|Q62361|TRH_MOUSE			16800000	31000000
SHQKRAPSFHDKYGNAILAGGAIFC(-1.01)	27.2	2686.33	25	-10.1	896.442	20.02	18700000	22	8142	HypoSset2_11202015.raw	1	2	sp|P56393|COX7B_MOUSE:tr|Q5FW98|Q5FW98_MOUSE	Half of a disulfide bridge	C25:Half of a disulfide bridge:1000.00		18700000
VLTDPDAPSRKDPKFREWHHFL	26.94	2690.37	22	-0.1	539.082	17.06		22	6451	HypoSset2_11202015.raw	4	2	sp|P70296|PEBP1_MOUSE:tr|Q5EBQ2|Q5EBQ2_MOUSE			15600000	14100000
HDISPQAPTHFLVIPKKHISQISV	29.43	2691.49	24	0.4	539.305	19.63	13600000	22	7913	HypoSset2_11202015.raw	2	1	sp|P70349|HINT1_MOUSE				13600000
FIDPELQRSWEETEGEEGGLM(+15.99)PE	22.39	2693.18	23	3.8	898.737	31.24		22	14616	HypoSset2_11202015.raw	1	1	sp|Q62361|TRH_MOUSE	Oxidation (M)	M21:Oxidation (M):1000.00
NAANVPAGTEVVCAPPTAYIDFARQK	29.47	2702.35	26	-1.6	901.789	26.49	42600000	22	11867	HypoSset2_11202015.raw	2	1	sp|P17751|TPIS_MOUSE				42600000
KTEWLDGKHVVFGKVKEGMNIVEA	26.72	2713.43	24	0.4	905.483	21.34	19200000	21	8046	HypoSset1_11202015.raw	1	2	sp|P17742|PPIA_MOUSE:tr|Q5SVY2|Q5SVY2_MOUSE			19200000
LPENGGNRAEDSSEGHEEEVLGGRGE	46.2	2723.2	26	0	681.808	12.95	17000000	22	4209	HypoSset2_11202015.raw	6	3	sp|Q60673|PTPRN_MOUSE:tr|Q5DTQ3|Q5DTQ3_MOUSE:tr|A6MDD2|A6MDD2_MOUSE			19000000	27900000
VNPTVFFDITADDEPLGRVSFELF	26.75	2727.34	24	0.2	910.122	45.01	19400000	22	21967	HypoSset2_11202015.raw	2	2	sp|P17742|PPIA_MOUSE:tr|Q5SVY2|Q5SVY2_MOUSE			19000000	19400000
ARPVKEPRSLSAASAPLVETSTPLRL	45.21	2745.55	26	0.1	916.191	19.8	477000000	21	7167	HypoSset1_11202015.raw	12	1	sp|Q9QXV0|PCSK1_MOUSE			1610000000	1660000000
E(-18.01)EKEEDVEAEERGDLGEVGAWRPH	49.55	2747.24	24	-0.3	687.818	21.18	103000000	21	7957	HypoSset1_11202015.raw	8	1	sp|Q62361|TRH_MOUSE	Pyro-glu from E	E1:Pyro-glu from E:1000.00	173000000	36300000
SHHLAHYRASEEEPEYGEESRSY	35.54	2762.2	23	1	691.557	12.24	11200000	22	3828	HypoSset2_11202015.raw	5	3	sp|P16014|SCG1_MOUSE:tr|Q8BP91|Q8BP91_MOUSE:tr|Q3TY66|Q3TY66_MOUSE			20500000	41400000
VDPELLRYLLGRILTGSSEPEAAPAP	20.44	2763.48	26	1.2	922.169	42.95	22200000	21	20139	HypoSset1_11202015.raw	1	1	sp|Q9QXV0|PCSK1_MOUSE			22200000
YQMTGVEEGARAHPEKHAASSGPELL	28.78	2764.32	26	-0.2	692.088	15.21	35800000	22	5430	HypoSset2_11202015.raw	2	1	sp|O35598|ADA10_MOUSE				35800000
EEKEEDVEAEERGDLGEVGAWRPH	52.34	2765.25	24	0.1	922.758	19.07	1020000000	22	7590	HypoSset2_11202015.raw	14	1	sp|Q62361|TRH_MOUSE			2830000000	3400000000
AQKKEAVPAPPPEPESQDPPAPSQDAS	37.55	2767.33	27	0.7	923.451	13.48	4010000	22	4496	HypoSset2_11202015.raw	2	1	sp|Q5SQY2|BOD1_MOUSE				4010000
V(+42.01)NPTVFFDITADDEPLGRVSFELF	37.22	2769.35	24	-0.3	924.125	52.55	33200000	22	25793	HypoSset2_11202015.raw	4	2	sp|P17742|PPIA_MOUSE:tr|Q5SVY2|Q5SVY2_MOUSE	Acetylation (Protein N-term)	V1:Acetylation (Protein N-term):1000.00	30400000	33200000
S(+42.01)VFGKLFGAGGGKAGKGGPTPQEAIQRL	46.9	2769.49	28	0.5	693.381	27.28	55300000	22	12326	HypoSset2_11202015.raw	3	1	sp|Q9D8B3|CHM4B_MOUSE	Acetylation (Protein N-term)	S1:Acetylation (Protein N-term):1000.00	50700000	55300000
M(+42.01)EMDKRIYLELRNRTPSDVKEL	30.8	2777.42	22	0.8	695.363	25.51	34900000	22	11284	HypoSset2_11202015.raw	2	1	sp|O35381|AN32A_MOUSE	Acetylation (Protein N-term)	M1:Acetylation (Protein N-term):1000.00		34900000
LGNLPYDVTEDSIKDFFRGLNISAV	24.91	2782.42	25	0.8	928.481	42.67	18900000	21	19995	HypoSset1_11202015.raw	1	7	tr|Q3THB0|Q3THB0_MOUSE:tr|Q3TDD8|Q3TDD8_MOUSE:sp|Q8BGD9|IF4B_MOUSE:tr|Q3TLQ9|Q3TLQ9_MOUSE:tr|Q3TSY9|Q3TSY9_MOUSE:tr|Q3UGC0|Q3UGC0_MOUSE:tr|B2RWE8|B2RWE8_MOUSE			18900000
PRGEAAGAVQELARALAHLLEAERQE	30.4	2784.46	26	2	697.124	40.58	23800000	22	19688	HypoSset2_11202015.raw	3	1	sp|Q9QXV0|PCSK1_MOUSE			47400000	23800000
LLEAAQEEGAVTPDLPGLEKVQVRPE	46	2787.47	26	1	930.163	26.33	1200000000	22	11773	HypoSset2_11202015.raw	12	1	sp|Q62361|TRH_MOUSE			1350000000	1350000000
VKLIESKEAFQEALAAAGDKLVVVDF	38.56	2789.52	26	2.8	698.39	34.69	54700000	22	16485	HypoSset2_11202015.raw	5	1	sp|P10639|THIO_MOUSE			27600000	106000000
LPENGGNRAEDS(+79.97)SEGHEEEVLGGRGE	43.15	2803.17	26	0.6	935.397	14.23	66500000	22	4897	HypoSset2_11202015.raw	8	3	sp|Q60673|PTPRN_MOUSE:tr|Q5DTQ3|Q5DTQ3_MOUSE:tr|A6MDD2|A6MDD2_MOUSE	Phosphorylation (STY)	S12:Phosphorylation (STY):10.11	72900000	81500000
A(+42.01)DEIAKAQVAQPGGDTIFGKIIRKEI	32.78	2809.53	26	-1.6	703.39	29.29	16200000	22	13491	HypoSset2_11202015.raw	1	1	sp|P70349|HINT1_MOUSE	Acetylation (Protein N-term)	A1:Acetylation (Protein N-term):1000.00		16200000
NLEDDIVFNTFRMGKAFQKEDTAE	31.15	2817.33	24	0.6	940.117	32.05	39800000	22	15080	HypoSset2_11202015.raw	5	1	sp|P56942|MCH_MOUSE			94000000	113000000
Q(-17.03)YTPQSLATLESVFQELGKLTGPSNQ	32.3	2818.4	26	-0.3	940.474	49.09	16200000	22	24033	HypoSset2_11202015.raw	2	1	sp|Q03517|SCG2_MOUSE	Pyro-glu from Q	Q1:Pyro-glu from Q:1000.00		16200000
AVPRGEAAGAVQELARALAHLLEAERQ	43.72	2825.53	27	0.7	707.389	40.7	53800000	22	19749	HypoSset2_11202015.raw	9	1	sp|Q9QXV0|PCSK1_MOUSE			118000000	113000000
Y(+42.01)GGFMTSEKSQTPLVTLFKNAIIKN	41.25	2828.48	25	4	943.837	36.27	56000000	21	16551	HypoSset1_11202015.raw	6	1	sp|P01193|COLI_MOUSE	Acetylation (N-term)	Y1:Acetylation (N-term):1000.00	56000000	118000000
S(+79.97)HHLAHYRASEEEPEYGEESRSY	36.57	2842.16	23	0	569.44	12.71	91400000	22	4083	HypoSset2_11202015.raw	8	3	sp|P16014|SCG1_MOUSE:tr|Q8BP91|Q8BP91_MOUSE:tr|Q3TY66|Q3TY66_MOUSE	Phosphorylation (STY)	S1:Phosphorylation (STY):5.14	399000000	485000000
SHHLAHYRAS(+79.97)EEEPEYGEESRSY	35.83	2842.16	23	-1.2	948.393	12.4	80000000	21	3129	HypoSset1_11202015.raw	3	3	sp|P16014|SCG1_MOUSE:tr|Q8BP91|Q8BP91_MOUSE:tr|Q3TY66|Q3TY66_MOUSE	Phosphorylation (STY)	S10:Phosphorylation (STY):68.47	80000000	116000000
SHHLAHYRASEEEPEYGEESRS(+79.97)Y	29.94	2842.16	23	-3.3	711.545	12.49	393000000	22	3965	HypoSset2_11202015.raw	2	3	sp|P16014|SCG1_MOUSE:tr|Q8BP91|Q8BP91_MOUSE:tr|Q3TY66|Q3TY66_MOUSE	Phosphorylation (STY)	S22:Phosphorylation (STY):0.00	302000000	393000000
ALDIY(+79.97)SAVDDASHEKELIEALQEVL	24.45	2850.36	25	1.6	951.128	45.14	16400000	22	22037	HypoSset2_11202015.raw	1	2	tr|Q3UY31|Q3UY31_MOUSE:tr|Q3UYI4|Q3UYI4_MOUSE	Phosphorylation (STY)	Y5:Phosphorylation (STY):0.00		16400000
AEDQELESLSAIEAELEKVAHQLQAL	35.78	2863.45	26	-0.7	955.488	46.36	41500000	22	22663	HypoSset2_11202015.raw	4	1	sp|P26339|CMGA_MOUSE			36500000	41500000
KPMEINPEMLNKVLAKLGVAGQWRF	50.21	2868.55	25	-0.1	718.145	39.13	8570000	22	18898	HypoSset2_11202015.raw	3	1	sp|Q9R0P9|UCHL1_MOUSE			13100000	8570000
WGSPRASDPPLAPDDDPDAPAAQLARAL	26.14	2869.4	28	1.3	957.475	28.68	28400000	22	13136	HypoSset2_11202015.raw	2	1	sp|Q9QXV0|PCSK1_MOUSE				28400000
AADLGLKRGYRMVVNEGADGGQSVYHI(-.98)	23.4	2874.46	27	10	719.628	21.41	27800000	21	8087	HypoSset1_11202015.raw	1	1	sp|P70349|HINT1_MOUSE	Amidation	I27:Amidation:1000.00	27800000
A(+42.01)ADISQWAGPLCLQEVDEPPQHALRV	26.9	2884.42	26	2.7	962.482	37.45		21	17181	HypoSset1_11202015.raw	1	2	sp|P70296|PEBP1_MOUSE:tr|Q5EBQ2|Q5EBQ2_MOUSE	Acetylation (Protein N-term)	A1:Acetylation (Protein N-term):1000.00
PMFIVNTNVPRASVPEGFLSELTQQL	52.23	2886.49	26	0.1	963.172	42.08	562000000	22	20464	HypoSset2_11202015.raw	12	2	tr|Q545F0|Q545F0_MOUSE:sp|P34884|MIF_MOUSE			721000000	782000000
VLTDPDAPSRKDPKFREWHHFLVV	35.72	2888.51	24	0.6	578.709	20.05	85100000	22	8158	HypoSset2_11202015.raw	8	2	sp|P70296|PEBP1_MOUSE:tr|Q5EBQ2|Q5EBQ2_MOUSE			105000000	190000000
Y(+42.01)GGFMTSEKSQTPLVTLFKNAIIKNA	45.25	2899.52	26	0.7	967.513	39.12	1100000000	22	18893	HypoSset2_11202015.raw	5	1	sp|P01193|COLI_MOUSE	Acetylation (N-term)	Y1:Acetylation (N-term):1000.00	1310000000	1110000000
S(+79.97)HHLAHYRASEEEPEYGEESRSY(+79.97)	28.63	2922.13	23	-2.4	975.048	12.92	278000000	21	3404	HypoSset1_11202015.raw	5	3	sp|P16014|SCG1_MOUSE:tr|Q8BP91|Q8BP91_MOUSE:tr|Q3TY66|Q3TY66_MOUSE	Phosphorylation (STY)	S1:Phosphorylation (STY):53.33;Y23:Phosphorylation (STY):26.14	858000000	358000000
S(+79.97)HHLAHYRASEEEPEYGEES(+79.97)RSY	28.14	2922.13	23	-2.7	731.537	13.07	662000000	22	4276	HypoSset2_11202015.raw	2	3	sp|P16014|SCG1_MOUSE:tr|Q8BP91|Q8BP91_MOUSE:tr|Q3TY66|Q3TY66_MOUSE	Phosphorylation (STY)	S1:Phosphorylation (STY):0.00;S20:Phosphorylation (STY):0.00		662000000
SHHLAHY(+79.97)RASEEEPEYGEES(+79.97)RSY	23.6	2922.13	23	-2.7	731.537	12.92	580000000	21	3403	HypoSset1_11202015.raw	1	3	sp|P16014|SCG1_MOUSE:tr|Q8BP91|Q8BP91_MOUSE:tr|Q3TY66|Q3TY66_MOUSE	Phosphorylation (STY)	Y7:Phosphorylation (STY):0.00;S20:Phosphorylation (STY):0.00	580000000
TPDRVSETDIQRLLHGVMEQLGIARP	21.86	2930.54	26	2.5	587.117	40.97	5150000	21	19109	HypoSset1_11202015.raw	1	2	tr|Q3TT51|Q3TT51_MOUSE:sp|P12961|7B2_MOUSE			5150000
YSPRTPDRVSETDIQRLLHGVMEQL	30.49	2939.49	25	3.6	735.883	33.87	79500000	22	16041	HypoSset2_11202015.raw	6	2	tr|Q3TT51|Q3TT51_MOUSE:sp|P12961|7B2_MOUSE				97600000
Y(+42.01)GGFMTSEK(+42.01)SQTPLVTLFKNAIIKNA	29.74	2941.53	26	1.3	981.517	41	14400000	21	19124	HypoSset1_11202015.raw	1	1	sp|P01193|COLI_MOUSE	Acetylation (N-term); Acetylation (K)	Y1:Acetylation (N-term):1000.00;K9:Acetylation (K):71.03	14400000
GMENVVNQKSPYFPNQYSQDKALMR	36.98	2943.4	25	0.6	736.858	20.67	38600000	21	7667	HypoSset1_11202015.raw	1	1	sp|Q03517|SCG2_MOUSE			38600000
AVPRGEAAGAVQELARALAHLLEAERQE	51.7	2954.57	28	1.2	985.865	40.47	197000000	22	19632	HypoSset2_11202015.raw	34	1	sp|Q9QXV0|PCSK1_MOUSE			3360000000	3180000000
PVLEPGKTEVTGYFPKGTWYNMQMVS	32.24	2958.43	26	-3.1	987.147	29.75	48700000	21	12943	HypoSset1_11202015.raw	2	1	sp|P70699|LYAG_MOUSE			48700000	24100000
A(+42.01)DKPDMGEIASFDKAKLKKTETQEKN	30.02	2963.49	26	-2	593.704	15.3	9630000	21	4676	HypoSset1_11202015.raw	4	2	sp|Q6ZWY8|TYB10_MOUSE:tr|A6H6H4|A6H6H4_MOUSE	Acetylation (Protein N-term)	A1:Acetylation (Protein N-term):1000.00	9630000	19500000
ADK(+42.01)PDMGEIASFDKAKLKKTETQEKN	20.05	2963.49	26	1	741.881	15.38	19300000	22	5529	HypoSset2_11202015.raw	1	2	sp|Q6ZWY8|TYB10_MOUSE:tr|A6H6H4|A6H6H4_MOUSE	Acetylation (K)	K3:Acetylation (K):36.52		19300000
NDQELGEYLARMLVKYPELLNTNQL	42.08	2963.51	25	3.3	988.846	40.92	17600000	21	19082	HypoSset1_11202015.raw	2	1	sp|Q03517|SCG2_MOUSE			17600000	3060000
PELLRYLLGRILTGSSEPEAAPAPRRL	29.11	2974.67	27	1.9	595.943	33.92	3050000	22	16074	HypoSset2_11202015.raw	1	1	sp|Q9QXV0|PCSK1_MOUSE				3050000
YGGFMKKMDELYPMEPEEEANGGEIL	27.33	2976.32	26	2.8	993.118	31.35	37000000	22	14680	HypoSset2_11202015.raw	3	2	tr|Q3UXY8|Q3UXY8_MOUSE:sp|P22005|PENK_MOUSE			44400000	37000000
ALDFAVSEYNKGSNDAYHSRAIQVVRA	33.48	2980.48	27	0.5	597.103	19.74	18700000	22	7979	HypoSset2_11202015.raw	2	4	sp|P21460|CYTC_MOUSE:tr|Q3U5K7|Q3U5K7_MOUSE:tr|Q9EPX9|Q9EPX9_MOUSE:tr|A2APX3|A2APX3_MOUSE			17900000	18700000
SSGSVKLMRERNKKVAEIPFNSTNKY	31.12	2982.57	26	3.8	597.524	13.95	8120000	21	3953	HypoSset1_11202015.raw	2	3	tr|Q8R0E8|Q8R0E8_MOUSE:sp|Q6PIC6|AT1A3_MOUSE:tr|A0A0G2JGX4|A0A0G2JGX4_MOUSE			8120000	10600000
APSDPRLRQFLQKSLAAATGKQELAKY	34.24	2986.64	27	-3.1	598.332	24.87	12300000	21	10086	HypoSset1_11202015.raw	2	2	tr|Q545V6|Q545V6_MOUSE:sp|P60041|SMS_MOUSE			12300000	18900000
YGGFMTSEKSQTPLVTLFKNAIIKNAH	47.96	2994.56	27	0.4	599.92	29.04	40000000	22	13349	HypoSset2_11202015.raw	5	1	sp|P01193|COLI_MOUSE			23700000	79500000
Q(-17.03)AAAQEERLADLASDLLLQYLLQGGARQ	42.23	3023.57	28	0.4	1008.86	47.89	49900000	22	23430	HypoSset2_11202015.raw	4	1	tr|Q0VGU4|Q0VGU4_MOUSE	Pyro-glu from Q	Q1:Pyro-glu from Q:1000.00	48000000	49900000
DLGGRELQETQQERENEREEEAEQE	48.5	3030.34	25	-0.1	1011.12	14.07	101000000	21	4013	HypoSset1_11202015.raw	8	1	tr|Q0VGU4|Q0VGU4_MOUSE			278000000	302000000
Y(+42.01)GGFMTSEKSQTPLVTLFKNAIIKNAH(-.98)	19.25	3035.59	27	-8.3	1012.86	36.09		21	16453	HypoSset1_11202015.raw	1	1	sp|P01193|COLI_MOUSE	Acetylation (N-term); Amidation	Y1:Acetylation (N-term):1000.00;H27:Amidation:1000.00
Y(+42.01)GGFMTSEKSQTPLVTLFKNAIIKNAH	52.8	3036.57	27	0.3	1013.2	33.96	992000000	22	16093	HypoSset2_11202015.raw	34	1	sp|P01193|COLI_MOUSE	Acetylation (N-term)	Y1:Acetylation (N-term):1000.00	4130000000	4430000000
SFARAPQLDLKRQYDGVAELDQLLHY	39.12	3045.57	26	-0.8	762.398	30.3	42200000	22	14076	HypoSset2_11202015.raw	6	3	sp|P16014|SCG1_MOUSE:tr|Q8BP91|Q8BP91_MOUSE:tr|Q3TY66|Q3TY66_MOUSE			30200000	50700000
YGGFMKKMDELYPMEPEEEANGGEILA	35.31	3047.36	27	0.5	1016.79	30.54	230000000	21	13391	HypoSset1_11202015.raw	4	2	tr|Q3UXY8|Q3UXY8_MOUSE:sp|P22005|PENK_MOUSE			230000000	228000000
DAEPGADAEPGADAEPGADDAEEVEQKQLQ	39.98	3051.31	30	-1.1	1018.11	20.76	69900000	22	8557	HypoSset2_11202015.raw	5	1	tr|B7ZMX9|B7ZMX9_MOUSE			129000000	69900000
Y(+42.01)GGFM(+15.99)TSEKSQTPLVTLFKNAIIKNAH	34.88	3052.57	27	0.9	764.15	31.82	78900000	22	14952	HypoSset2_11202015.raw	2	1	sp|P01193|COLI_MOUSE	Acetylation (N-term); Oxidation (M)	Y1:Acetylation (N-term):1000.00;M5:Oxidation (M):1000.00		78900000
IQQVVARQSHQKRAPSFHDKYGNAILA	19.27	3061.63	27	-3.4	613.332	13.33	13600000	22	4417	HypoSset2_11202015.raw	1	2	sp|P56393|COX7B_MOUSE:tr|Q5FW98|Q5FW98_MOUSE				13600000
AGVTVDELGKVLTPTQVMNRPSSISWDGL	28.84	3069.58	29	3.5	1024.2	34.12	6120000	22	16177	HypoSset2_11202015.raw	1	2	sp|P70296|PEBP1_MOUSE:tr|Q5EBQ2|Q5EBQ2_MOUSE				6120000
SPSPTPATQSPKKPPAKDPLADLNIKDFL	42.07	3072.65	29	0.4	769.17	25.84	124000000	22	11485	HypoSset2_11202015.raw	10	4	tr|Q8CHE0|Q8CHE0_MOUSE:tr|Q7TT20|Q7TT20_MOUSE:tr|E9QLK9|E9QLK9_MOUSE:sp|Q61548|AP180_MOUSE			255000000	276000000
PLNQVANPNSAIFGGARPREEVVQKEQE	37.96	3076.57	28	-4.5	1026.53	18.15	33800000	22	7045	HypoSset2_11202015.raw	6	5	sp|Q9WUK2|IF4H_MOUSE:tr|Q3V244|Q3V244_MOUSE:tr|Q564E5|Q564E5_MOUSE:tr|Q3TG58|Q3TG58_MOUSE:tr|Q80U88|Q80U88_MOUSE			105000000	184000000
Y(+42.01)GGFMTSEK(+42.01)SQTPLVTLFKNAIIKNAH	23.7	3078.58	27	0.7	770.654	38.51	94300000	22	18557	HypoSset2_11202015.raw	1	1	sp|P01193|COLI_MOUSE	Acetylation (N-term); Acetylation (K)	Y1:Acetylation (N-term):1000.00;K9:Acetylation (K):135.36		94300000
QNPETIAAMSNPRAMQALMQIQQGLQTL	33.04	3082.54	28	0.2	1028.52	40.3	17300000	21	18752	HypoSset1_11202015.raw	2	1	sp|Q9QZM0|UBQL2_MOUSE			17300000	14300000
METDSRLHFKIKDPASKRYEVPLETP	22.71	3086.59	26	-1.7	515.437	18.47		22	7235	HypoSset2_11202015.raw	1	1	sp|P70699|LYAG_MOUSE
TPDRVSETDIQRLLHGVMEQLGIARPR	39.75	3086.64	27	1.5	618.336	38.95	6670000	22	18804	HypoSset2_11202015.raw	3	2	tr|Q3TT51|Q3TT51_MOUSE:sp|P12961|7B2_MOUSE			14000000	6670000
SGQLGLPDEENRRESKDQLSEDASKVIT	27.78	3100.53	28	2.2	1034.52	18.41	13700000	22	7194	HypoSset2_11202015.raw	1	1	sp|Q03517|SCG2_MOUSE				13700000
SSPETLISDLLMKESTENAPRTRLEDPS	33.35	3115.53	28	-0.8	779.89	30.46	152000000	22	14166	HypoSset2_11202015.raw	5	1	sp|P57774|NPY_MOUSE			137000000	217000000
IGDEDTVTGFLLGGIGELNKNRHPNFLVV	28.76	3123.64	29	-0.8	781.915	39.56		21	18349	HypoSset1_11202015.raw	1	1	sp|Q9D1K2|VATF_MOUSE
IPVGSLKNEDTPNRQYLDEDMLLKVLE(-.98)	26.97	3127.62	27	-4.4	782.909	30.36	25400000	21	13289	HypoSset1_11202015.raw	1	1	sp|Q03517|SCG2_MOUSE	Amidation	E27:Amidation:1000.00	25400000
IPVGSLKNEDTPNRQYLDEDMLLKVLE	27.99	3128.61	27	0.1	783.159	30.32	9280000	21	13263	HypoSset1_11202015.raw	2	1	sp|Q03517|SCG2_MOUSE			9280000	21200000
VLTDPDAPSRKDPKFREWHHFLVVNM	31.86	3133.59	26	0	627.726	22.07	64200000	21	8461	HypoSset1_11202015.raw	3	2	sp|P70296|PEBP1_MOUSE:tr|Q5EBQ2|Q5EBQ2_MOUSE			64200000	62900000
APSDPRLRQFLQKSLAAATGKQELAKYF	36.73	3133.7	28	-2	627.747	29.13	10800000	22	13401	HypoSset2_11202015.raw	2	2	tr|Q545V6|Q545V6_MOUSE:sp|P60041|SMS_MOUSE				10800000
ALDIYSAVDDASHEKELIEALQEVLKKL	34.36	3139.66	28	1.4	785.925	43.5	56900000	22	21203	HypoSset2_11202015.raw	9	2	tr|Q3UY31|Q3UY31_MOUSE:tr|Q3UYI4|Q3UYI4_MOUSE			66300000	74900000
SANSNPAMAPRERKAGC(-1.01)KNFFWKTFTSC(-1.01)	22.79	3146.46	28	-0.1	1049.83	18.71	65000000	22	7376	HypoSset2_11202015.raw	6	2	tr|Q545V6|Q545V6_MOUSE:sp|P60041|SMS_MOUSE	Half of a disulfide bridge	C17:Half of a disulfide bridge:1000.00;C28:Half of a disulfide bridge:1000.00	204000000	411000000
SANSNPAMAPRERKAGC(-1.01)KNFFWKTFTSC(-.98)	22.67	3146.49	28	-9.2	525.417	18.79	4200000	22	7419	HypoSset2_11202015.raw	2	2	tr|Q545V6|Q545V6_MOUSE:sp|P60041|SMS_MOUSE	Half of a disulfide bridge; Amidation	C17:Half of a disulfide bridge:1000.00;C28:Amidation:1000.00		69200000
A(+42.01)ASVDLELKKAFTELQAKVIDTQQKVKL	28.11	3155.78	28	0	632.163	38.47		21	17749	HypoSset1_11202015.raw	1	4	tr|Q8CEH4|Q8CEH4_MOUSE:tr|Q9CQF7|Q9CQF7_MOUSE:tr|Q8R3R9|Q8R3R9_MOUSE:sp|Q9CWM4|PFD1_MOUSE	Acetylation (Protein N-term)	A1:Acetylation (Protein N-term):1000.00
PMFIVNTNVPRASVPEGFLSELTQQLAQA	33.21	3156.63	29	-1.1	1053.22	43.36	34300000	22	21130	HypoSset2_11202015.raw	1	2	tr|Q545F0|Q545F0_MOUSE:sp|P34884|MIF_MOUSE				34300000
A(+42.01)ADISQWAGPLCLQEVDEPPQHALRVDY	40.43	3162.51	28	0.2	1055.18	38.55	182000000	21	17795	HypoSset1_11202015.raw	4	2	sp|P70296|PEBP1_MOUSE:tr|Q5EBQ2|Q5EBQ2_MOUSE	Acetylation (Protein N-term)	A1:Acetylation (Protein N-term):1000.00	182000000	164000000
GWTLNSAGYLLGPHAIDNHRSFSDKHGLT(-.98)	45.05	3162.57	29	0.4	1055.2	22.21	116000000	21	8547	HypoSset1_11202015.raw	14	2	sp|P47212|GALA_MOUSE:tr|Q3V002|Q3V002_MOUSE	Amidation	T29:Amidation:1000.00	844000000	845000000
GKVLTPTQVMNRPSSISWDGLDPGKLYTL	29.7	3172.66	29	1.2	794.173	30.16	25400000	22	13992	HypoSset2_11202015.raw	1	2	sp|P70296|PEBP1_MOUSE:tr|Q5EBQ2|Q5EBQ2_MOUSE				25400000
AEDQELESLSAIEAELEKVAHQLQALRR(-.98)	40.11	3174.66	28	0	635.94	41.04	43000000	22	19928	HypoSset2_11202015.raw	5	1	sp|P26339|CMGA_MOUSE	Amidation	R28:Amidation:1000.00	62200000	43000000
AGNSDLILPVPAFNVINGGSHAGNKLAMQEF	22.75	3180.6	31	0.1	1061.21	34.02	208000000	22	16124	HypoSset2_11202015.raw	5	3	tr|A0A0N4SUX5|A0A0N4SUX5_MOUSE:tr|Q545V3|Q545V3_MOUSE:sp|P17183|ENOG_MOUSE			190000000	208000000
AVPRGEAAGAVQELARALAHLLEAERQERA	38.52	3181.71	30	2.6	637.35	38.16	72300000	21	17576	HypoSset1_11202015.raw	4	1	sp|Q9QXV0|PCSK1_MOUSE			72300000	75800000
VDPELLRYLLGRILTGSSEPEAAPAPRRL	37.8	3188.77	29	0	638.761	38.48	67200000	21	17755	HypoSset1_11202015.raw	2	1	sp|Q9QXV0|PCSK1_MOUSE			136000000
SLGGGTGSGMGTLLISKIREEYPDRIMNTF	26.51	3199.6	30	-1.1	800.907	32.61	70400000	22	15373	HypoSset2_11202015.raw	4	1	sp|Q7TMM9|TBB2A_MOUSE			61400000	70400000
YYLWQDNRAHAASSSGRGAQRAGGRPEQL	34.7	3201.56	29	0.9	641.319	13.82	25400000	21	3882	HypoSset1_11202015.raw	10	2	tr|Q69ZR3|Q69ZR3_MOUSE:sp|Q9JJ61|GLT16_MOUSE			50200000	61600000
S(+42.01)DKPDMAEIEKFDKSKLKKTETQEKNP	39.25	3205.62	27	-0.4	535.277	14.64		21	4321	HypoSset1_11202015.raw	9	2	tr|Q6ZWX2|Q6ZWX2_MOUSE:sp|P20065|TYB4_MOUSE	Acetylation (Protein N-term)	S1:Acetylation (Protein N-term):1000.00	20600000	90700000
A(+42.01)DLSLVDALTEPPPEIEGEIKRDFMAALE	28.44	3210.6	29	0.4	1071.21	47.97	22700000	21	22687	HypoSset1_11202015.raw	1	2	sp|P27546|MAP4_MOUSE:tr|Q78TF3|Q78TF3_MOUSE	Acetylation (Protein N-term)	A1:Acetylation (Protein N-term):1000.00	22700000
MNIVEAMERFGSRNGKTSKKITISDCGQL	20.07	3212.61	29	1.5	804.161	25.8	49000000	22	11462	HypoSset2_11202015.raw	1	2	sp|P17742|PPIA_MOUSE:tr|Q5SVY2|Q5SVY2_MOUSE				49000000
ALDIYSAVDDAS(+79.97)HEKELIEALQEVLKKL	40.95	3219.63	28	1.1	1074.22	44.42	72500000	22	21673	HypoSset2_11202015.raw	7	2	tr|Q3UY31|Q3UY31_MOUSE:tr|Q3UYI4|Q3UYI4_MOUSE	Phosphorylation (STY)	S12:Phosphorylation (STY):77.93	152000000	140000000
TLQPPASSRRRHFHHALPPARHHPDLEA	22.2	3230.68	28	0.2	647.144	12.37	13800000	22	3899	HypoSset2_11202015.raw	1	1	tr|Q0VGU4|Q0VGU4_MOUSE				13800000
DRRKKLTQSKFVGGAENTAHPRVIPAPEM	41.47	3232.73	29	-0.7	647.552	14.47	49600000	22	5030	HypoSset2_11202015.raw	7	2	tr|Q3UQV0|Q3UQV0_MOUSE:sp|Q07079|IBP5_MOUSE			50600000	58500000
A(+42.01)ADISQWAGPLCLQEVDEPPQHALRVDYA	27.81	3233.55	29	1.1	1078.86	38.71	33400000	22	18666	HypoSset2_11202015.raw	2	2	sp|P70296|PEBP1_MOUSE:tr|Q5EBQ2|Q5EBQ2_MOUSE	Acetylation (Protein N-term)	A1:Acetylation (Protein N-term):1000.00		33400000
MQLKPMEINPEMLNKVLAKLGVAGQWRF	42.38	3240.73	28	0.2	649.154	40.63	46900000	22	19716	HypoSset2_11202015.raw	4	1	sp|Q9R0P9|UCHL1_MOUSE			100000000	46900000
METDSRLHFKIKDPASKRYEVPLETPR	39.53	3242.69	27	5.3	649.548	16.39		21	5294	HypoSset1_11202015.raw	2	1	sp|P70699|LYAG_MOUSE
NHPDSELESTANRHGEETEEERSYEGANG	24.72	3243.36	29	-0.3	811.846	12.35	6700000	22	3886	HypoSset2_11202015.raw	1	3	sp|P16014|SCG1_MOUSE:tr|Q8BP91|Q8BP91_MOUSE:tr|Q3TY66|Q3TY66_MOUSE				6700000
VDEPPQHALRVDYAGVTVDELGKVLTPTQV	28.42	3245.69	30	-0.3	812.43	30.6	33400000	21	13427	HypoSset1_11202015.raw	2	2	sp|P70296|PEBP1_MOUSE:tr|Q5EBQ2|Q5EBQ2_MOUSE			33400000
SSPETLISDLLMKESTENAPRTRLEDPSM	41.51	3246.57	29	0.1	1083.2	31.69	117000000	22	14878	HypoSset2_11202015.raw	9	1	sp|P57774|NPY_MOUSE			504000000	156000000
DLGRSDAREGAEHEEGGNAILVRDRIHKF	19.68	3246.62	29	0.4	542.111	14.31	8370000	22	4939	HypoSset2_11202015.raw	1	2	sp|P97467|AMD_MOUSE:tr|F8VQA4|F8VQA4_MOUSE				8370000
ATPLNQVANPNSAIFGGARPREEVVQKEQE	38.78	3248.65	30	-0.3	1083.89	19.59	38000000	22	7885	HypoSset2_11202015.raw	8	5	sp|Q9WUK2|IF4H_MOUSE:tr|Q3V244|Q3V244_MOUSE:tr|Q564E5|Q564E5_MOUSE:tr|Q3TG58|Q3TG58_MOUSE:tr|Q80U88|Q80U88_MOUSE			151000000	200000000
DVAHEILNEAYRKVLDQLSARKYLQSVV	29.75	3256.76	28	-1.4	815.195	39.1	27500000	22	18878	HypoSset2_11202015.raw	3	3	tr|Q8BJT8|Q8BJT8_MOUSE:sp|O70176|PACA_MOUSE:tr|Q3UYH8|Q3UYH8_MOUSE			11400000	33200000
SGQLGLPDEENRRESKDQLSEDASKVITY	40.27	3263.59	29	-0.6	816.904	20.8	46300000	21	7743	HypoSset1_11202015.raw	7	1	sp|Q03517|SCG2_MOUSE			65400000	59100000
KIETQTQEEVRDSKENTEKNEQINEEM	24.29	3278.52	27	-3.4	820.635	12.81	2700000	22	4134	HypoSset2_11202015.raw	1	1	sp|Q03517|SCG2_MOUSE				2700000
KELASQPDVDGFLVGGASLKPEFVDIINAKQ(-.98)	23.67	3283.75	31	-0.4	821.943	31.6		22	14824	HypoSset2_11202015.raw	1	1	sp|P17751|TPIS_MOUSE	Amidation	Q31:Amidation:1000.00
KELASQPDVDGFLVGGASLKPEFVDIINAKQ	31.96	3284.73	31	-0.1	822.189	31.64	28400000	22	14850	HypoSset2_11202015.raw	1	1	sp|P17751|TPIS_MOUSE				28400000
M(+42.01)EMDKRIYLELRNRTPSDVKELVLDNC	22.63	3321.65	27	1.2	831.421	31.45	45500000	22	14733	HypoSset2_11202015.raw	1	1	sp|O35381|AN32A_MOUSE	Acetylation (Protein N-term)	M1:Acetylation (Protein N-term):1000.00		45500000
DVAHEILNEAYRKVLDQLSARKYLQSVVA	39.94	3327.79	29	0.1	832.956	38.82	213000000	22	18729	HypoSset2_11202015.raw	11	3	tr|Q8BJT8|Q8BJT8_MOUSE:sp|O70176|PACA_MOUSE:tr|Q3UYH8|Q3UYH8_MOUSE			384000000	381000000
SRTYSKDLFERKPNSEPQPRRLEDQFQ	34.69	3350.68	27	3.7	671.145	15.08	10500000	22	5362	HypoSset2_11202015.raw	1	1	tr|A3KN68|A3KN68_MOUSE				10500000
LEGEDDPDRSMKLSFRTRAYGFRDPGPQL	36.5	3352.63	29	-0.8	839.163	21.16	57900000	22	8764	HypoSset2_11202015.raw	5	1	sp|P26339|CMGA_MOUSE			180000000	57900000
ALDIYSAVDDASHEKELIEALQEVLKKLKS	29.09	3354.79	30	0.2	560.139	40.88	32800000	21	19060	HypoSset1_11202015.raw	8	2	tr|Q3UY31|Q3UY31_MOUSE:tr|Q3UYI4|Q3UYI4_MOUSE			50300000	30800000
S(+42.01)QAEFDKAAEEVKRLKTQPTDEEMLFIY	22.9	3357.64	28	-0.9	840.418	32.95	50300000	22	15559	HypoSset2_11202015.raw	1	2	sp|P31786|ACBP_MOUSE:tr|Q548W7|Q548W7_MOUSE	Acetylation (Protein N-term)	S1:Acetylation (Protein N-term):1000.00		50300000
KIETQTQEEVRDS(+79.97)KENTEKNEQINEEM	30.22	3358.49	27	0	1120.5	12.85	6440000	22	4156	HypoSset2_11202015.raw	1	1	sp|Q03517|SCG2_MOUSE	Phosphorylation (STY)	S13:Phosphorylation (STY):19.86		6440000
KIETQTQEEVRDSKENT(+79.97)EKNEQINEEM	25	3358.49	27	-0.2	840.629	12.9	36100000	22	4181	HypoSset2_11202015.raw	2	1	sp|Q03517|SCG2_MOUSE	Phosphorylation (STY)	T17:Phosphorylation (STY):0.00	27300000	36100000
TLQPPASSRRRHFHHALPPARHHPDLEAQ	24.96	3358.74	29	1.2	672.756	12.15	27300000	22	3781	HypoSset2_11202015.raw	3	1	tr|Q0VGU4|Q0VGU4_MOUSE				63600000
SGQLGLPDEENRRESKDQLSEDASKVITYL	44.3	3376.67	30	-0.7	1126.56	26.42	127000000	22	11824	HypoSset2_11202015.raw	14	1	sp|Q03517|SCG2_MOUSE			439000000	442000000
Q(-17.03)QETAAAETETRTHTLTRVNLESPGPERVW	47.96	3389.66	30	0.7	1130.89	22.03	92000000	21	8440	HypoSset1_11202015.raw	6	1	tr|Q0VGU4|Q0VGU4_MOUSE	Pyro-glu from Q	Q1:Pyro-glu from Q:1000.00	445000000	384000000
Q(-17.03)GGDFTRHNGTGGRSIYGEKFEDENFILKH	48.78	3391.6	30	-0.2	566.273	19.65	64000000	22	7920	HypoSset2_11202015.raw	9	2	sp|P17742|PPIA_MOUSE:tr|Q5SVY2|Q5SVY2_MOUSE	Pyro-glu from Q	Q1:Pyro-glu from Q:1000.00	162000000	159000000
QQETAAAETETRTHTLTRVNLESPGPERVW	24.68	3406.69	30	1.5	682.346	19.23	50600000	22	7676	HypoSset2_11202015.raw	2	1	tr|Q0VGU4|Q0VGU4_MOUSE				117000000
TNEIVEEQYTPQSLATLESVFQELGKLTGPS	41.5	3407.7	31	0.8	1136.91	45.36	143000000	22	22146	HypoSset2_11202015.raw	4	1	sp|Q03517|SCG2_MOUSE			133000000	143000000
QGGDFTRHNGTGGRSIYGEKFEDENFILKH	32.84	3408.62	30	0.3	487.954	17.29	17000000	21	5773	HypoSset1_11202015.raw	13	2	sp|P17742|PPIA_MOUSE:tr|Q5SVY2|Q5SVY2_MOUSE			321000000	477000000
YIQQVRKAPSGRMSVLKNLQSLDPSHRISD	42.03	3422.82	30	-0.6	685.571	18.49	63700000	21	6421	HypoSset1_11202015.raw	4	1	sp|P09240|CCKN_MOUSE			63700000	91200000
TLQPPASSRRRHFHHALPPARHHPDLEAQA	29.31	3429.78	30	1.1	858.453	12.5	14600000	22	3969	HypoSset2_11202015.raw	4	1	tr|Q0VGU4|Q0VGU4_MOUSE			31600000	68100000
SSPETLISDLLMKESTENAPRTRLEDPSMW	43.96	3432.65	30	-0.1	859.171	36.55	3070000000	22	17491	HypoSset2_11202015.raw	27	1	sp|P57774|NPY_MOUSE			4880000000	4080000000
YSPRTPDRVSETDIQRLLHGVMEQLGIARP	50.05	3433.79	30	2.1	859.456	39.64	111000000	22	19175	HypoSset2_11202015.raw	9	2	tr|Q3TT51|Q3TT51_MOUSE:sp|P12961|7B2_MOUSE			325000000	352000000
ALDIYSAVDDAS(+79.97)HEKELIEALQEVLKKLKS	33.39	3434.76	30	0.9	573.467	41.73	6620000	21	19493	HypoSset1_11202015.raw	7	2	tr|Q3UY31|Q3UY31_MOUSE:tr|Q3UYI4|Q3UYI4_MOUSE	Phosphorylation (STY)	S12:Phosphorylation (STY):28.56	125000000	124000000
ALDIYSAVDDASHEKELIEALQEVLKKLKS(+79.97)	23.15	3434.76	30	0.4	573.467	41.96	3470000	22	20400	HypoSset2_11202015.raw	3	2	tr|Q3UY31|Q3UY31_MOUSE:tr|Q3UYI4|Q3UYI4_MOUSE	Phosphorylation (STY)	S30:Phosphorylation (STY):0.00	41100000	53900000
YGGFMTSEKSQTPLVTLFKNAIIKNAHKKGQ	45.87	3435.83	31	1.5	573.647	24.32	101000000	22	10582	HypoSset2_11202015.raw	7	1	sp|P01193|COLI_MOUSE			135000000	181000000
THSLGGGTGSGMGTLLISKIREEYPDRIMNTF	35.4	3437.71	32	0.6	860.434	30.03	53300000	22	13918	HypoSset2_11202015.raw	4	1	sp|Q7TMM9|TBB2A_MOUSE			14900000	69900000
SSPETLISDLLM(+15.99)KESTENAPRTRLEDPSMW	33.98	3448.65	30	0.3	863.17	34.45	127000000	21	15552	HypoSset1_11202015.raw	5	1	sp|P57774|NPY_MOUSE	Oxidation (M)	M12:Oxidation (M):45.37	136000000	18700000
SSPETLISDLLMKESTENAPRTRLEDPSM(+15.99)W	22.77	3448.65	30	2.5	863.172	34.12	246000000	22	16182	HypoSset2_11202015.raw	1	1	sp|P57774|NPY_MOUSE	Oxidation (M)	M29:Oxidation (M):23.24		246000000
AGDETPDVDPELLRYLLGRILTGSSEPEAAPAP	29.99	3448.74	33	-1.1	1150.58	43.55	15600000	22	21229	HypoSset2_11202015.raw	2	1	sp|Q9QXV0|PCSK1_MOUSE				15600000
Q(-17.03)EDSMWTEDKQMTLESILQGFPRMKPSADA	47.54	3451.57	30	-2.4	1151.53	38.42	82400000	22	18505	HypoSset2_11202015.raw	4	2	sp|P16043|SLIB_MOUSE:tr|Q544X5|Q544X5_MOUSE	Pyro-glu from Q	Q1:Pyro-glu from Q:1000.00	91400000	82400000
EDSM(+15.99)WT(+79.97)EDKQM(+15.99)TLESILQGFPRMKPSADA	22.84	3452.5	29	-8.5	864.124	38.26		21	17632	HypoSset1_11202015.raw	1	2	sp|P16043|SLIB_MOUSE:tr|Q544X5|Q544X5_MOUSE	Oxidation (M); Phosphorylation (STY)	M4:Oxidation (M):70.17;T6:Phosphorylation (STY):0.00;M11:Oxidation (M):85.25
ELEGERPLGLEQVLESDAEKDDGPYRVEHF	47.82	3455.65	30	-0.2	864.919	27.52	119000000	22	12465	HypoSset2_11202015.raw	7	1	sp|P01193|COLI_MOUSE			195000000	204000000
PLTAQHENFRKKQIEELKGQEVSPKVYFM	32.42	3473.81	29	-1.7	695.769	18.63	52800000	22	7331	HypoSset2_11202015.raw	3	1	sp|Q9R0P9|UCHL1_MOUSE				73500000
Y(+42.01)GGFMTSEKSQTPLVTLFKNAIIKNAHKKGQ	47.4	3477.84	31	-0.2	870.468	28.81	124000000	22	13210	HypoSset2_11202015.raw	9	1	sp|P01193|COLI_MOUSE	Acetylation (N-term)	Y1:Acetylation (N-term):1000.00	285000000	453000000
KGNDISSGTVLSDYVGSGPPSGTGLHRYVWLVY	31.14	3480.73	33	0.4	871.19	31.46	30500000	22	14743	HypoSset2_11202015.raw	1	2	sp|P70296|PEBP1_MOUSE:tr|Q5EBQ2|Q5EBQ2_MOUSE				30500000
VPSPVSSEDDLQEEEQLEQAIKEHLGPGSSQE	50.01	3490.62	32	4.9	1164.55	30.87	47200000	22	14405	HypoSset2_11202015.raw	4	1	sp|Q03517|SCG2_MOUSE			45800000	47200000
E(+42.01)LEGERPLGLEQVLESDAEKDDGPYRVEHF	46.87	3497.66	30	0.4	875.422	30.7	85400000	22	14304	HypoSset2_11202015.raw	4	1	sp|P01193|COLI_MOUSE	Acetylation (N-term)	E1:Acetylation (N-term):1000.00	60800000	85400000
PEPQPEPQPEPQPEPQPEPKPEPEPQPEPKP	28.15	3499.68	31	0.6	1167.57	15.39	4180000	21	4732	HypoSset1_11202015.raw	1	1	tr|A2AMW3|A2AMW3_MOUSE			4180000
SSPETLISDLLMKES(+79.97)TENAPRTRLEDPSMW	32.54	3512.62	30	0.8	1171.88	37.58	37500000	22	18045	HypoSset2_11202015.raw	1	1	sp|P57774|NPY_MOUSE	Phosphorylation (STY)	S15:Phosphorylation (STY):17.01		37500000
SSPETLISDLLMKEST(+79.97)ENAPRTRLEDPSMW	30.54	3512.62	30	-0.8	879.162	37.65	87200000	22	18083	HypoSset2_11202015.raw	5	1	sp|P57774|NPY_MOUSE	Phosphorylation (STY)	T16:Phosphorylation (STY):0.00	138000000	87200000
EDENFILKHTGPGILSMANAGPNTNGSQFFICT	34.48	3522.65	33	-0.2	1175.23	35.28		21	16003	HypoSset1_11202015.raw	2	2	sp|P17742|PPIA_MOUSE:tr|Q5SVY2|Q5SVY2_MOUSE				14500000
NHPDSELESTANRHGEETEEERSYEGANGRQ	32.79	3527.52	31	-0.3	706.51	11.9	55500000	22	3635	HypoSset2_11202015.raw	4	3	sp|P16014|SCG1_MOUSE:tr|Q8BP91|Q8BP91_MOUSE:tr|Q3TY66|Q3TY66_MOUSE			46100000	73700000
LSEPNQTENDALEPEDLPQAAEQDEMRLELQ	18.96	3551.62	31	2	1184.88	31.01		22	14483	HypoSset2_11202015.raw	1	2	tr|Q545V6|Q545V6_MOUSE:sp|P60041|SMS_MOUSE
APSDPRLRQFLQKSLAAATGKQELAKYFLAEL(-.98)	28.2	3558.97	32	-17.6	712.788	37.67		21	17303	HypoSset1_11202015.raw	2	2	tr|Q545V6|Q545V6_MOUSE:sp|P60041|SMS_MOUSE	Amidation	L32:Amidation:1000.00
APSDPRLRQFLQKSLAAATGKQELAKYFLAEL	18.91	3559.95	32	0.7	890.996	37.85	39300000	21	17404	HypoSset1_11202015.raw	1	2	tr|Q545V6|Q545V6_MOUSE:sp|P60041|SMS_MOUSE			39300000
VPSPVS(+79.97)SEDDLQEEEQLEQAIKEHLGPGSSQE	32.65	3570.59	32	3.5	1191.21	33.37	31500000	22	15783	HypoSset2_11202015.raw	1	1	sp|Q03517|SCG2_MOUSE	Phosphorylation (STY)	S6:Phosphorylation (STY):0.00		31500000
EVLMETDSRLHFKIKDPASKRYEVPLETPR	22.77	3583.88	30	0.3	717.784	19.65		22	7921	HypoSset2_11202015.raw	1	1	sp|P70699|LYAG_MOUSE
DESVARADAHSMELEEKTHSREQSSQESGEET	32.42	3588.55	32	-3	898.142	12.59	5510000	22	4019	HypoSset2_11202015.raw	2	3	sp|P16014|SCG1_MOUSE:tr|Q8BP91|Q8BP91_MOUSE:tr|Q3TY66|Q3TY66_MOUSE				17800000
YSPRTPDRVSETDIQRLLHGVMEQLGIARPR	43.62	3589.89	31	1.3	599.323	35.57		21	16156	HypoSset1_11202015.raw	6	2	tr|Q3TT51|Q3TT51_MOUSE:sp|P12961|7B2_MOUSE			35200000	20900000
YYLWQDNRAHAASSSGRGAQRAGGRPEQLRED	26.56	3601.73	32	0.8	721.353	13.03	25200000	22	4256	HypoSset2_11202015.raw	4	2	tr|Q69ZR3|Q69ZR3_MOUSE:sp|Q9JJ61|GLT16_MOUSE			16900000	36100000
ETPDVDPELLRYLLGRILTGSSEPEAAPAPRRL	33.35	3630.94	33	0.4	727.195	39.57	90200000	22	19137	HypoSset2_11202015.raw	7	1	sp|Q9QXV0|PCSK1_MOUSE			148000000	155000000
MQLKPMEINPEMLNKVLAKLGVAGQWRFADVL	31.52	3638.95	32	-1.2	910.744	41.99	16600000	22	20419	HypoSset2_11202015.raw	3	1	sp|Q9R0P9|UCHL1_MOUSE			11000000	28300000
TNEIVEEQYTPQSLATLESVFQELGKLTGPSNQ	43.24	3649.8	33	0.1	913.457	44.67	314000000	22	21799	HypoSset2_11202015.raw	4	1	sp|Q03517|SCG2_MOUSE			309000000	314000000
A(+42.01)SGVAVSDGVIKVFNDMKVRKSSTPEEVKKRKK	24.71	3659.02	33	-0.4	523.724	18.4	16300000	21	6366	HypoSset1_11202015.raw	1	4	sp|P18760|COF1_MOUSE:tr|Q544Y7|Q544Y7_MOUSE:tr|F8WGL3|F8WGL3_MOUSE:tr|Q9CX22|Q9CX22_MOUSE	Acetylation (Protein N-term)	A1:Acetylation (Protein N-term):1000.00	16300000
NHPDSELESTANRHGEETEEERSYEGANGRQH	32.74	3664.58	32	-0.3	611.77	11.71	40300000	21	2753	HypoSset1_11202015.raw	5	3	sp|P16014|SCG1_MOUSE:tr|Q8BP91|Q8BP91_MOUSE:tr|Q3TY66|Q3TY66_MOUSE			120000000	53100000
AQEEADAEERRLQEQEELENYIEHVLLHRP	38.99	3672.78	30	-1.5	919.2	30.91	104000000	22	14425	HypoSset2_11202015.raw	8	1	tr|Q0VGU4|Q0VGU4_MOUSE			456000000	450000000
Q(-17.03)AEATRQAAAQEERLADLASDLLLQYLLQGGARQ	46.56	3679.89	34	0.3	920.981	45.6	50600000	22	22269	HypoSset2_11202015.raw	4	1	tr|Q0VGU4|Q0VGU4_MOUSE	Pyro-glu from Q	Q1:Pyro-glu from Q:1000.00	47700000	50600000
FAESLPSDEEGENYS(+79.97)KEVPEIEKRYGGFMRF	23.1	3719.65	31	-0.2	930.919	29.95	58600000	22	13869	HypoSset2_11202015.raw	2	2	tr|Q3UXY8|Q3UXY8_MOUSE:sp|P22005|PENK_MOUSE	Phosphorylation (STY)	S15:Phosphorylation (STY):0.00		58600000
FAESLPSDEEGENY(+79.97)SKEVPEIEKRYGGFMRF	22.36	3719.65	31	-4.2	930.916	29.95	31500000	21	13056	HypoSset1_11202015.raw	1	2	tr|Q3UXY8|Q3UXY8_MOUSE:sp|P22005|PENK_MOUSE	Phosphorylation (STY)	Y14:Phosphorylation (STY):0.00	31500000
ADQRVLTAEEKKELENLAAMDLELQKIAEKFSQ	36.63	3787.97	33	2.1	758.602	38.92	19400000	21	17994	HypoSset1_11202015.raw	2	3	sp|P16014|SCG1_MOUSE:tr|Q8BP91|Q8BP91_MOUSE:tr|Q3TY66|Q3TY66_MOUSE			19400000
RAQEEADAEERRLQEQEELENYIEHVLLHRP	39.53	3828.88	31	0.1	639.154	29.31	16700000	21	12682	HypoSset1_11202015.raw	3	1	tr|Q0VGU4|Q0VGU4_MOUSE			16700000	33100000
APPGRPDVFPPPLSSEHNGQVAEDAVSRPKDDGVPEV	50.07	3861.89	37	-0.6	966.48	21.49	607000000	22	8952	HypoSset2_11202015.raw	6	1	tr|Q0VGU4|Q0VGU4_MOUSE			2390000000	2330000000
AGDETPDVDPELLRYLLGRILTGSSEPEAAPAPRRL	31.59	3874.02	36	0.4	646.678	39.29	10700000	21	18195	HypoSset1_11202015.raw	8	1	sp|Q9QXV0|PCSK1_MOUSE			314000000	299000000
TPPGEELADSQAAGGNQKKGDKTPGSGGANLKGDRSRLL	36.86	3876.97	39	0.4	554.86	13.19	23900000	22	4337	HypoSset2_11202015.raw	12	3	sp|Q61839|ANFC_MOUSE:tr|Q544K5|Q544K5_MOUSE:tr|Q9D288|Q9D288_MOUSE			49200000	66800000
SGSNKSSYEGHPLSEERRPSPKESKEADVATVRLGE	44.46	3912.92	36	0.9	979.238	12.49	12900000	22	3968	HypoSset2_11202015.raw	12	3	sp|P16014|SCG1_MOUSE:tr|Q8BP91|Q8BP91_MOUSE:tr|Q3TY66|Q3TY66_MOUSE			67400000	123000000
VNPTVFFDITADDEPLGRVSFELFADKVPKTAENF	23.14	3927.96	35	0.9	786.599	40.86		21	19051	HypoSset1_11202015.raw	1	2	sp|P17742|PPIA_MOUSE:tr|Q5SVY2|Q5SVY2_MOUSE
APPGRPDVFPPPLS(+79.97)SEHNGQVAEDAVSRPKDDGVPEV	28.88	3941.86	37	0.6	986.472	22.89	109000000	22	9750	HypoSset2_11202015.raw	3	1	tr|Q0VGU4|Q0VGU4_MOUSE	Phosphorylation (STY)	S14:Phosphorylation (STY):0.00		109000000
FPKPEGSQDKSLHNRELSAERPLNEQIAEAEADKI	40.07	3945.98	35	1.6	790.205	18.92	231000000	22	7496	HypoSset2_11202015.raw	5	1	sp|P47867|SCG3_MOUSE			178000000	310000000
ALASVLLQALDRPASPPSVPGGSQQGTPEEAAEALLTESV	34.5	3956.04	40	-1.1	990.016	43.51	21300000	22	21204	HypoSset2_11202015.raw	2	1	tr|Q0VGU4|Q0VGU4_MOUSE				21300000
AGVTVDELGKVLTPTQVMNRPSSISWDGLDPGKLYTL	29.72	3957.06	37	-3.8	990.268	36.97	110000000	22	17721	HypoSset2_11202015.raw	1	2	sp|P70296|PEBP1_MOUSE:tr|Q5EBQ2|Q5EBQ2_MOUSE				110000000
VRSLVQVRDAEPGADAEPGADAEPGADDAEEVEQKQLQ	43.11	3988.89	38	-0.2	998.229	19.89	94200000	21	7225	HypoSset1_11202015.raw	4	1	tr|B7ZMX9|B7ZMX9_MOUSE			94200000	91300000
SGSNKSSYEGHPLSEERRPSPKES(+79.97)KEADVATVRLGE	39.95	3992.89	36	0.3	799.585	12.9	42000000	21	3394	HypoSset1_11202015.raw	1	3	sp|P16014|SCG1_MOUSE:tr|Q8BP91|Q8BP91_MOUSE:tr|Q3TY66|Q3TY66_MOUSE	Phosphorylation (STY)	S24:Phosphorylation (STY):0.00	42000000
SGSNKSSYEGHPLSEERRPS(+79.97)PKESKEADVATVRLGE	37.37	3992.89	36	0.4	799.585	12.95	65200000	22	4208	HypoSset2_11202015.raw	4	3	sp|P16014|SCG1_MOUSE:tr|Q8BP91|Q8BP91_MOUSE:tr|Q3TY66|Q3TY66_MOUSE	Phosphorylation (STY)	S20:Phosphorylation (STY):8.26	83900000	65200000
SGSNKSSYEGHPLS(+79.97)EERRPSPKESKEADVATVRLGE	33.85	3992.89	36	0.3	666.489	13	40300000	22	4235	HypoSset2_11202015.raw	4	3	sp|P16014|SCG1_MOUSE:tr|Q8BP91|Q8BP91_MOUSE:tr|Q3TY66|Q3TY66_MOUSE	Phosphorylation (STY)	S14:Phosphorylation (STY):9.45	29100000	106000000
SPVPPVPGAPPTYISPLGGGPGLPPMMPPGPPAPNTNPFLL	30.01	3995.07	41	1.6	999.777	45.5	40600000	22	22218	HypoSset2_11202015.raw	2	1	sp|Q80VP1|EPN1_MOUSE				40600000
SKPDNPGEDAPAEDMARYYSALRHYINLITRQRY(-.98)	33.53	4008.97	34	0	669.168	34.54	104000000	22	16404	HypoSset2_11202015.raw	9	1	sp|P57774|NPY_MOUSE	Amidation	Y34:Amidation:1000.00	75800000	120000000
VPSPVSSEDDLQEEEQLEQAIKEHLGPGSSQEMERL	29.87	4019.89	36	0	1005.98	31.26	31500000	22	14625	HypoSset2_11202015.raw	1	1	sp|Q03517|SCG2_MOUSE				31500000
A(+42.01)GRGKLIAVIGDEDTVTGFLLGGIGELNKNRHPNFLVV	34.56	4031.2	38	-0.9	807.246	40.93	23800000	22	19874	HypoSset2_11202015.raw	2	1	sp|Q9D1K2|VATF_MOUSE	Acetylation (Protein N-term)	A1:Acetylation (Protein N-term):1000.00	30100000	23800000
ADKVPKTAENFRALSTGEKGFGYKGSSFHRIIPGFMC(-1.01)	20.78	4045.02	37	1.6	578.868	23.05		21	9021	HypoSset1_11202015.raw	1	2	sp|P17742|PPIA_MOUSE:tr|Q5SVY2|Q5SVY2_MOUSE	Half of a disulfide bridge	C37:Half of a disulfide bridge:1000.00
ADKVPKTAENFRALSTGEKGFGYKGSSFHRIIPGFMC	30.27	4046.03	37	1.4	810.214	23.23	69200000	22	9943	HypoSset2_11202015.raw	8	2	sp|P17742|PPIA_MOUSE:tr|Q5SVY2|Q5SVY2_MOUSE			150000000	217000000
S(+42.01)QAEFDKAAEEVKRLKTQPTDEEMLFIYSHFKQA	32.03	4055.99	34	2.6	677.008	31.48		22	14754	HypoSset2_11202015.raw	6	2	sp|P31786|ACBP_MOUSE:tr|Q548W7|Q548W7_MOUSE	Acetylation (Protein N-term)	S1:Acetylation (Protein N-term):1000.00	67100000	90000000
SGSNKSSYEGHPLS(+79.97)EERRPS(+79.97)PKESKEADVATVRLGE	30.64	4072.85	36	0.5	815.578	13.68	53200000	22	4600	HypoSset2_11202015.raw	2	3	sp|P16014|SCG1_MOUSE:tr|Q8BP91|Q8BP91_MOUSE:tr|Q3TY66|Q3TY66_MOUSE	Phosphorylation (STY)	S14:Phosphorylation (STY):0.00;S20:Phosphorylation (STY):0.00	32700000	53200000
SGSNKSSYEGHPLS(+79.97)EERRPSPKES(+79.97)KEADVATVRLGE	26.94	4072.85	36	0.6	815.578	13.74	53200000	22	4629	HypoSset2_11202015.raw	1	3	sp|P16014|SCG1_MOUSE:tr|Q8BP91|Q8BP91_MOUSE:tr|Q3TY66|Q3TY66_MOUSE	Phosphorylation (STY)	S14:Phosphorylation (STY):0.00;S24:Phosphorylation (STY):5.27		53200000
SGSNKS(+79.97)S(+79.97)YEGHPLSEERRPSPKESKEADVATVRLGE	25.31	4072.85	36	-0.1	815.578	13.71	32700000	21	3823	HypoSset1_11202015.raw	1	3	sp|P16014|SCG1_MOUSE:tr|Q8BP91|Q8BP91_MOUSE:tr|Q3TY66|Q3TY66_MOUSE	Phosphorylation (STY)	S6:Phosphorylation (STY):0.00;S7:Phosphorylation (STY):0.00	32700000
S(+79.97)GSNKSSYEGHPLS(+79.97)EERRPSPKESKEADVATVRLGE	20.84	4072.85	36	0.8	1019.22	13.71	8620000	21	3826	HypoSset1_11202015.raw	1	3	sp|P16014|SCG1_MOUSE:tr|Q8BP91|Q8BP91_MOUSE:tr|Q3TY66|Q3TY66_MOUSE	Phosphorylation (STY)	S1:Phosphorylation (STY):0.00;S14:Phosphorylation (STY):0.00	8620000
APPGRPDVFPPPLSSEHNGQVAEDAVSRPKDDGVPEVRA	40.44	4089.03	39	0.4	1023.27	19.39	64500000	22	7770	HypoSset2_11202015.raw	12	1	tr|Q0VGU4|Q0VGU4_MOUSE			468000000	630000000
VPSPVSSEDDLQEEEQLEQAIKEHLGPGSSQEMERLA	54.82	4090.93	37	-0.3	1023.74	31.33	106000000	22	14666	HypoSset2_11202015.raw	4	1	sp|Q03517|SCG2_MOUSE			96200000	106000000
S(+42.01)GLRVYSTSVTGSREIKSQQSEVTRILDGKRIQYQL	28.3	4124.2	36	4.9	688.377	25.18	36400000	22	11090	HypoSset2_11202015.raw	2	1	sp|Q91VW3|SH3L3_MOUSE	Acetylation (Protein N-term)	S1:Acetylation (Protein N-term):1000.00		36400000
ESKDQLSEDASKVITYLRRLVNAVGSGRSQSGPNGDRAA	31.58	4131.11	39	0.2	689.525	38.06	27500000	21	17518	HypoSset1_11202015.raw	6	1	sp|Q03517|SCG2_MOUSE			27500000	97900000
Q(-17.03)GGDFTRHNGTGGRSIYGEKFEDENFILKHTGPGILSM	32.53	4147.98	38	1.6	830.605	26.45	135000000	21	11028	HypoSset1_11202015.raw	6	2	sp|P17742|PPIA_MOUSE:tr|Q5SVY2|Q5SVY2_MOUSE	Pyro-glu from Q	Q1:Pyro-glu from Q:1000.00	135000000	247000000
S(+79.97)GSNKSSYEGHPLSEERRPS(+79.97)PKES(+79.97)KEADVATVRLGE	33.27	4152.82	36	-0.4	831.571	14.53	31400000	22	5062	HypoSset2_11202015.raw	1	3	sp|P16014|SCG1_MOUSE:tr|Q8BP91|Q8BP91_MOUSE:tr|Q3TY66|Q3TY66_MOUSE	Phosphorylation (STY)	S1:Phosphorylation (STY):0.00;S20:Phosphorylation (STY):0.00;S24:Phosphorylation (STY):0.00		31400000
SGSNKSSY(+79.97)EGHPLS(+79.97)EERRPS(+79.97)PKESKEADVATVRLGE	24.13	4152.82	36	3.5	831.574	14.6	23400000	21	4297	HypoSset1_11202015.raw	1	3	sp|P16014|SCG1_MOUSE:tr|Q8BP91|Q8BP91_MOUSE:tr|Q3TY66|Q3TY66_MOUSE	Phosphorylation (STY)	Y8:Phosphorylation (STY):5.99;S14:Phosphorylation (STY):0.00;S20:Phosphorylation (STY):0.00	23400000
SGSNKSS(+79.97)YEGHPLS(+79.97)EERRPSPKES(+79.97)KEADVATVRLGE	21.19	4152.82	36	0.5	1039.21	14.48	22400000	22	5037	HypoSset2_11202015.raw	1	3	sp|P16014|SCG1_MOUSE:tr|Q8BP91|Q8BP91_MOUSE:tr|Q3TY66|Q3TY66_MOUSE	Phosphorylation (STY)	S7:Phosphorylation (STY):0.00;S14:Phosphorylation (STY):0.00;S24:Phosphorylation (STY):0.00		22400000
APPGRPDVFPPPLSSEHNGQVAEDAVSRPKDDGVPEVRAA	51.64	4160.07	40	2.6	1041.03	19.32	247000000	22	7732	HypoSset2_11202015.raw	12	1	tr|Q0VGU4|Q0VGU4_MOUSE			1770000000	2320000000
QGGDFTRHNGTGGRSIYGEKFEDENFILKHTGPGILSM	28.57	4165.01	38	-0.5	1042.26	24.29	197000000	21	9753	HypoSset1_11202015.raw	7	2	sp|P17742|PPIA_MOUSE:tr|Q5SVY2|Q5SVY2_MOUSE			655000000	763000000
VPSPVSSEDDLQEEEQLEQAIKEHLGPGSS(+79.97)QEMERLA	29.29	4170.89	37	0.9	1043.73	33.6	83400000	22	15903	HypoSset2_11202015.raw	1	1	sp|Q03517|SCG2_MOUSE	Phosphorylation (STY)	S30:Phosphorylation (STY):0.00		83400000
A(+42.01)DQLTEEQIAEFKEAFSLFDKDGDGTITTKELGTVMR	32.27	4175.03	37	-0.9	1044.76	40.19	16600000	21	18695	HypoSset1_11202015.raw	2	1	tr|Q3UKW2|Q3UKW2_MOUSE	Acetylation (N-term)	A1:Acetylation (N-term):1000.00	16600000
PMFIVNTNVPRASVPEGFLSELTQQLAQATGKPAQYIAV	34.48	4185.19	39	-5.3	1047.3	43.28	21700000	22	21087	HypoSset2_11202015.raw	3	2	tr|Q545F0|Q545F0_MOUSE:sp|P34884|MIF_MOUSE			22800000	21700000
MITDVQLAIFANMLGVSLFLLVVLYHYVAVNNPKKQE	45	4190.27	37	1	1048.58	59.26	92100000	21	28395	HypoSset1_11202015.raw	9	1	sp|Q99LX8|OST4_MOUSE			105000000	118000000
VEDAGDETPDVDPELLRYLLGRILTGSSEPEAAPAPRRL	36.25	4217.16	39	0.5	844.44	39.9	77300000	22	19320	HypoSset2_11202015.raw	3	1	sp|Q9QXV0|PCSK1_MOUSE			72000000	77300000
AREPSNATQLDGPARALLLRLVQLAGTRESVDSAKPRVY	34.14	4218.3	39	0.9	704.058	31.47	46500000	21	13921	HypoSset1_11202015.raw	7	2	tr|Q3UUQ5|Q3UUQ5_MOUSE:sp|P35455|NEU2_MOUSE			63700000	102000000
IPVGSLKNEDTPNRQYLDEDMLLKVLEYLNQEQAEQ	22.02	4232.09	36	8	1059.04	40	18200000	22	19371	HypoSset2_11202015.raw	1	1	sp|Q03517|SCG2_MOUSE				18200000
ADK(+42.01)PDMGEIASFDKAKLKKTETQEKNTLPTKETIEQE(-.98)	23.06	4232.15	37	-11.7	847.428	18.64		22	7332	HypoSset2_11202015.raw	1	2	sp|Q6ZWY8|TYB10_MOUSE:tr|A6H6H4|A6H6H4_MOUSE	Acetylation (K); Amidation	K3:Acetylation (K):16.54;E37:Amidation:1000.00
APPGRPDVFPPPLSS(+79.97)EHNGQVAEDAVSRPKDDGVPEVRAA	33.37	4240.03	40	1	849.015	20.76	75400000	22	8555	HypoSset2_11202015.raw	2	1	tr|Q0VGU4|Q0VGU4_MOUSE	Phosphorylation (STY)	S15:Phosphorylation (STY):0.00	117000000	75400000
APPGRPDVFPPPLS(+79.97)SEHNGQVAEDAVSRPKDDGVPEVRAA	28.94	4240.03	40	-0.7	849.013	20.71	117000000	21	7688	HypoSset1_11202015.raw	3	1	tr|Q0VGU4|Q0VGU4_MOUSE	Phosphorylation (STY)	S14:Phosphorylation (STY):14.02	128000000	75400000
VPSPVS(+79.97)SEDDLQEEEQLEQAIKEHLGPGSS(+79.97)QEMERLA	26.61	4250.86	37	0.2	1063.72	35.66	39300000	22	16995	HypoSset2_11202015.raw	1	1	sp|Q03517|SCG2_MOUSE	Phosphorylation (STY)	S6:Phosphorylation (STY):6.63;S30:Phosphorylation (STY):0.00		39300000
RLSPVPPVPGAPPTYISPLGGGPGLPPMMPPGPPAPNTNPFLL	30.87	4264.26	43	-2.7	1067.07	42.95	54800000	22	20916	HypoSset2_11202015.raw	4	1	sp|Q80VP1|EPN1_MOUSE			75700000	54800000
VNPTVFFDITADDEPLGRVSFELFADKVPKTAENFRAL	38.63	4268.18	38	-3	1068.05	40.08	27700000	22	19413	HypoSset2_11202015.raw	9	2	sp|P17742|PPIA_MOUSE:tr|Q5SVY2|Q5SVY2_MOUSE			348000000	214000000
YPSKPDNPGEDAPAEDMARYYSALRHYINLITRQRY(-.98)	34.72	4269.08	36	0.6	712.521	34.37	1440000000	22	16315	HypoSset2_11202015.raw	35	1	sp|P57774|NPY_MOUSE	Amidation	Y36:Amidation:1000.00	2040000000	3020000000
Q(-17.03)EDAELQPRALDIYSAVDDAS(+79.97)HEKELIEALQEVLKKL	38.49	4269.11	37	1.8	1068.29	45.27	16500000	22	22098	HypoSset2_11202015.raw	2	2	tr|Q3UY31|Q3UY31_MOUSE:tr|Q3UYI4|Q3UYI4_MOUSE	Pyro-glu from Q; Phosphorylation (STY)	Q1:Pyro-glu from Q:1000.00;S21:Phosphorylation (STY):37.35		16500000
S(+79.97)PVSSEDDLQEEEQLEQAIKEHLGPGSSQEMERLAKVS	20.23	4288.97	38	2.3	1073.25	31.62	49900000	21	14003	HypoSset1_11202015.raw	1	1	sp|Q03517|SCG2_MOUSE	Phosphorylation (STY)	S1:Phosphorylation (STY):0.00	49900000
V(+42.01)NPTVFFDITADDEPLGRVSFELFADKVPKTAENFRAL	42.49	4310.19	38	-0.1	1078.55	43.24	220000000	22	21068	HypoSset2_11202015.raw	5	2	sp|P17742|PPIA_MOUSE:tr|Q5SVY2|Q5SVY2_MOUSE	Acetylation (Protein N-term)	V1:Acetylation (Protein N-term):1000.00	257000000	220000000
SVDQDLGPEVPPENVLGALLRVKRLENPSPQAPARRLLPP	28.89	4337.4	40	1	723.908	30.41	31100000	21	13320	HypoSset1_11202015.raw	2	1	sp|Q9QXV0|PCSK1_MOUSE			31100000	69500000
A(+42.01)DKPDMGEIASFDKAKLKKTETQEKNTLPTKETIEQEK	42.78	4361.23	38	-1.6	727.878	17.08	100000000	22	6461	HypoSset2_11202015.raw	5	2	sp|Q6ZWY8|TYB10_MOUSE:tr|A6H6H4|A6H6H4_MOUSE	Acetylation (Protein N-term)	A1:Acetylation (Protein N-term):1000.00	24200000	132000000
AVGHPC(-1.01)GPQGIC(-1.01)GQTGLLQLLGDLSRGQETLAKQTPQLEAWV	34.44	4367.22	42	0.7	874.451	41.71	41300000	22	20268	HypoSset2_11202015.raw	9	1	sp|Q62361|TRH_MOUSE	Half of a disulfide bridge	C6:Half of a disulfide bridge:1000.00;C12:Half of a disulfide bridge:1000.00	77600000	84100000
VVGGEDWSPIEEKIETQTQEEVRDSKENT(+79.97)EKNEQINE	22.82	4395.99	37	0.3	1100	24.87	34400000	21	10089	HypoSset1_11202015.raw	1	1	sp|Q03517|SCG2_MOUSE	Phosphorylation (STY)	T29:Phosphorylation (STY):0.00	34400000
VPSPVSSEDDLQEEEQLEQAIKEHLGPGSSQEMERLAKVS	52.12	4405.12	40	-0.6	1102.29	30.44	636000000	21	13334	HypoSset1_11202015.raw	10	1	sp|Q03517|SCG2_MOUSE			3140000000	3010000000
E(-18.01)LEGERPLGLEQVLESDAEKDDGPYRVEHFRWSNPPKD	34.72	4418.12	38	-1.7	737.359	28.5	53200000	22	13037	HypoSset2_11202015.raw	3	1	sp|P01193|COLI_MOUSE	Pyro-glu from E	E1:Pyro-glu from E:1000.00		95500000
VPSPVSSEDDLQEEEQLEQAIKEHLGPGSSQEM(+15.99)ERLAKVS	23.38	4421.12	40	-2	885.229	27.91	45900000	22	12687	HypoSset2_11202015.raw	1	1	sp|Q03517|SCG2_MOUSE	Oxidation (M)	M33:Oxidation (M):1000.00		45900000
A(+42.01)DEIAKAQVAQPGGDTIFGKIIRKEIPAKIIFEDDRCLAF	41.67	4428.35	40	-0.1	1108.1	38.2	33900000	22	18379	HypoSset2_11202015.raw	10	1	sp|P70349|HINT1_MOUSE	Acetylation (Protein N-term)	A1:Acetylation (Protein N-term):1000.00	550000000	429000000
ELFADKVPKTAENFRALSTGEKGFGYKGSSFHRIIPGFMC	22.46	4435.22	40	0.8	740.212	27.06	70500000	21	11388	HypoSset1_11202015.raw	5	2	sp|P17742|PPIA_MOUSE:tr|Q5SVY2|Q5SVY2_MOUSE			110000000	51800000
ELEGERPLGLEQVLESDAEKDDGPYRVEHFRWSNPPKD	41.14	4436.13	38	-0.6	1110.04	26.08	511000000	22	11630	HypoSset2_11202015.raw	15	1	sp|P01193|COLI_MOUSE			4170000000	5020000000
DADEGDTLANSSDLLKELLGTGDNRAKDSHQQESTNNDEDM	41.19	4447.94	41	-1.4	1112.99	31.46	93000000	22	14741	HypoSset2_11202015.raw	8	2	tr|Q3UXY8|Q3UXY8_MOUSE:sp|P22005|PENK_MOUSE			264000000	253000000
E(+42.01)LEGERPLGLEQVLESDAEKDDGPYRVEHFRWSNPPKD	41.87	4478.14	38	-0.7	896.635	28.61	275000000	22	13096	HypoSset2_11202015.raw	9	1	sp|P01193|COLI_MOUSE	Acetylation (N-term)	E1:Acetylation (N-term):1000.00	415000000	695000000
VPSPVS(+79.97)SEDDLQEEEQLEQAIKEHLGPGSSQEMERLAKVS	53.19	4485.09	40	1.1	1122.28	31.82	2390000000	22	14953	HypoSset2_11202015.raw	6	1	sp|Q03517|SCG2_MOUSE	Phosphorylation (STY)	S6:Phosphorylation (STY):17.01	3710000000	3490000000
VPSPVSS(+79.97)EDDLQEEEQLEQAIKEHLGPGSSQEMERLAKVS	39.28	4485.09	40	1.6	898.027	32.11	1100000000	22	15113	HypoSset2_11202015.raw	2	1	sp|Q03517|SCG2_MOUSE	Phosphorylation (STY)	S7:Phosphorylation (STY):0.00	1190000000	1100000000
VPSPVSSEDDLQEEEQLEQAIKEHLGPGSS(+79.97)QEMERLAKVS	37.87	4485.09	40	0.2	1122.28	32.95	2520000000	21	14733	HypoSset1_11202015.raw	3	1	sp|Q03517|SCG2_MOUSE	Phosphorylation (STY)	S30:Phosphorylation (STY):0.00	2520000000	2390000000
VPSPVSSEDDLQEEEQLEQAIKEHLGPGS(+79.97)SQEMERLAKVS	31.82	4485.09	40	2.4	1122.28	32.89	2520000000	21	14700	HypoSset1_11202015.raw	2	1	sp|Q03517|SCG2_MOUSE	Phosphorylation (STY)	S29:Phosphorylation (STY):0.00	3710000000
RVDYAGVTVDELGKVLTPTQVMNRPSSISWDGLDPGKLYTL(-.98)	26.59	4489.33	41	-7.1	898.867	37.65		21	17291	HypoSset1_11202015.raw	1	2	sp|P70296|PEBP1_MOUSE:tr|Q5EBQ2|Q5EBQ2_MOUSE	Amidation	L41:Amidation:1000.00
RVDYAGVTVDELGKVLTPTQVMNRPSSISWDGLDPGKLYTL	39.34	4490.32	41	0.8	899.071	37.95	107000000	22	18240	HypoSset2_11202015.raw	8	2	sp|P70296|PEBP1_MOUSE:tr|Q5EBQ2|Q5EBQ2_MOUSE			177000000	168000000
VPSPVS(+79.97)SEDDLQEEEQLEQAIKEHLGPGSSQEM(+15.99)ERLAKVS	19.71	4501.08	40	-1.6	1126.28	29.4	39800000	22	13552	HypoSset2_11202015.raw	1	1	sp|Q03517|SCG2_MOUSE	Phosphorylation (STY); Oxidation (M)	S6:Phosphorylation (STY):0.00;M33:Oxidation (M):1000.00		39800000
DADEGDTLANSSDLLKELLGTGDNRAKDSHQQESTNNDEDMS	39.34	4534.98	42	0.4	908.003	31.12	518000000	22	14545	HypoSset2_11202015.raw	6	2	tr|Q3UXY8|Q3UXY8_MOUSE:sp|P22005|PENK_MOUSE			827000000	837000000
VPSPVS(+79.97)SEDDLQEEEQLEQAIKEHLGPGSS(+79.97)QEMERLAKVS	36.08	4565.06	40	-0.7	1142.27	34.44	1960000000	22	16354	HypoSset2_11202015.raw	5	1	sp|Q03517|SCG2_MOUSE	Phosphorylation (STY)	S6:Phosphorylation (STY):14.02;S30:Phosphorylation (STY):9.34	484000000	2440000000
VPSPVS(+79.97)SEDDLQEEEQLEQAIKEHLGPGS(+79.97)SQEMERLAKVS	29.64	4565.06	40	0.5	1142.27	34.17	2140000000	21	15393	HypoSset1_11202015.raw	2	1	sp|Q03517|SCG2_MOUSE	Phosphorylation (STY)	S6:Phosphorylation (STY):21.94;S29:Phosphorylation (STY):0.00	2140000000
HHHGRSGSNKSSYEGHPLSEERRPS(+79.97)PKESKEADVATVRLGE	23.42	4617.19	41	1.7	770.539	12.17	48800000	22	3789	HypoSset2_11202015.raw	1	3	sp|P16014|SCG1_MOUSE:tr|Q8BP91|Q8BP91_MOUSE:tr|Q3TY66|Q3TY66_MOUSE	Phosphorylation (STY)	S25:Phosphorylation (STY):0.00		48800000
HHHGRSGSNKSSYEGHPLSEERRPSPKES(+79.97)KEADVATVRLGE	23.4	4617.19	41	1.4	770.539	12.14	48800000	22	3773	HypoSset2_11202015.raw	1	3	sp|P16014|SCG1_MOUSE:tr|Q8BP91|Q8BP91_MOUSE:tr|Q3TY66|Q3TY66_MOUSE	Phosphorylation (STY)	S29:Phosphorylation (STY):0.00		48800000
HHHGRSGSNKSSY(+79.97)EGHPLSEERRPSPKESKEADVATVRLGE	19.21	4617.19	41	-2.2	924.442	12.24		22	3830	HypoSset2_11202015.raw	1	3	sp|P16014|SCG1_MOUSE:tr|Q8BP91|Q8BP91_MOUSE:tr|Q3TY66|Q3TY66_MOUSE	Phosphorylation (STY)	Y13:Phosphorylation (STY):0.00
VPSPVS(+79.97)SEDDLQEEEQLEQAIKEHLGPGS(+79.97)S(+79.97)QEMERLAKVS	28.22	4645.02	40	-3.2	1162.26	35.45	47600000	22	16882	HypoSset2_11202015.raw	3	1	sp|Q03517|SCG2_MOUSE	Phosphorylation (STY)	S6:Phosphorylation (STY):0.00;S29:Phosphorylation (STY):15.66;S30:Phosphorylation (STY):9.21	46200000	47600000
VVGGEDWSPIEEKIETQTQEEVRDSKENT(+79.97)EKNEQINEEM	21.49	4656.07	39	-0.4	1165.02	26.02	12500000	22	11590	HypoSset2_11202015.raw	1	1	sp|Q03517|SCG2_MOUSE	Phosphorylation (STY)	T29:Phosphorylation (STY):0.00		12500000
SEASAKKKDESVARADAHSMELEEKTHS(+79.97)REQS(+79.97)SQES(+79.97)GEET	21.95	4657.92	40	1.3	932.592	12.03	21100000	22	3714	HypoSset2_11202015.raw	1	3	sp|P16014|SCG1_MOUSE:tr|Q8BP91|Q8BP91_MOUSE:tr|Q3TY66|Q3TY66_MOUSE	Phosphorylation (STY)	S28:Phosphorylation (STY):0.00;S32:Phosphorylation (STY):0.00;S36:Phosphorylation (STY):0.00		21100000
KPDMAEIEKFDKSKLKKTETQEKNPLPSKETIEQEKQAGES	38.37	4716.42	41	1.3	944.292	15.05	17400000	22	5345	HypoSset2_11202015.raw	3	2	tr|Q6ZWX2|Q6ZWX2_MOUSE:sp|P20065|TYB4_MOUSE			33400000	54100000
MSESAPLPETHQFGEGVSSPKTHLGETLTPLSKAYQSLGGPFPKV	40.23	4736.38	45	-2	1185.1	27.8	87600000	22	12631	HypoSset2_11202015.raw	9	1	tr|Q0VGU4|Q0VGU4_MOUSE			519000000	542000000
GPTGPDVEDAGDETPDVDPELLRYLLGRILTGSSEPEAAPAPRRL	49.74	4741.38	45	-0.3	949.284	39.95	371000000	22	19344	HypoSset2_11202015.raw	11	1	sp|Q9QXV0|PCSK1_MOUSE			523000000	437000000
IPVGSLKNEDTPNRQYLDEDMLLKVLEYLNQEQAEQGREHL(-.98)	19.71	4823.42	41	-11.2	965.68	36.48	105000000	21	16671	HypoSset1_11202015.raw	1	1	sp|Q03517|SCG2_MOUSE	Amidation	L41:Amidation:1000.00	105000000
IPVGSLKNEDTPNRQYLDEDMLLKVLEYLNQEQAEQGREHL	48.87	4824.4	41	0.4	805.075	37.02	2140000000	22	17747	HypoSset2_11202015.raw	14	1	sp|Q03517|SCG2_MOUSE			4850000000	4230000000
DGPTGPDVEDAGDETPDVDPELLRYLLGRILTGSSEPEAAPAPRRL	34.56	4856.41	46	0.9	972.29	40.52	21700000	21	18871	HypoSset1_11202015.raw	1	1	sp|Q9QXV0|PCSK1_MOUSE			21700000
AVGHPC(-1.01)GPQGIC(-1.01)GQTGLLQLLGDLSRGQETLAKQTPQLEAWVREPL	23.6	4862.5	46	4.1	973.51	40.98	22300000	22	19896	HypoSset2_11202015.raw	1	1	sp|Q62361|TRH_MOUSE	Half of a disulfide bridge	C6:Half of a disulfide bridge:1000.00;C12:Half of a disulfide bridge:1000.00		22300000
AVGHPCGPQGIC(-1.01)GQTGLLQLLGDLSRGQETLAKQTPQLEAWVREPL	22.14	4863.5	46	1	973.709	40.88	21100000	21	19061	HypoSset1_11202015.raw	1	1	sp|Q62361|TRH_MOUSE	Half of a disulfide bridge	C12:Half of a disulfide bridge:2.36	21100000
AVGHPCGPQGICGQTGLLQLLGDLSRGQETLAKQTPQLEAWVREPL	20.88	4864.51	46	-2.5	973.907	40.81	2510	21	19027	HypoSset1_11202015.raw	1	1	sp|Q62361|TRH_MOUSE			2510
A(+42.01)ADISQWAGPLCLQEVDEPPQHALRVDYAGVTVDELGKVLTPTQV	23.39	4870.45	45	0	975.097	42.27	47000000	22	20566	HypoSset2_11202015.raw	2	2	sp|P70296|PEBP1_MOUSE:tr|Q5EBQ2|Q5EBQ2_MOUSE	Acetylation (Protein N-term)	A1:Acetylation (Protein N-term):1000.00		47000000
S(+42.01)DKPDMAEIEKFDKSKLKKTETQEKNPLPSKETIEQEKQAGE	29.21	4873.45	42	-2.1	813.248	16.28		22	6044	HypoSset2_11202015.raw	1	2	tr|Q6ZWX2|Q6ZWX2_MOUSE:sp|P20065|TYB4_MOUSE	Acetylation (Protein N-term)	S1:Acetylation (Protein N-term):1000.00
SDK(+42.01)PDMAEIEKFDKSKLKKTETQEKNPLPSKETIEQEKQAGE	22.58	4873.45	42	7.4	813.256	16.58	85900000	21	5387	HypoSset1_11202015.raw	1	2	tr|Q6ZWX2|Q6ZWX2_MOUSE:sp|P20065|TYB4_MOUSE	Acetylation (K)	K3:Acetylation (K):12.96	85900000
IPVGSLKNEDTPNRQYLDEDMLLKVLEYLNQEQAEQGREHLA(-.98)	24.26	4894.46	42	0.6	816.75	114.41		22	55673	HypoSset2_11202015.raw	1	1	sp|Q03517|SCG2_MOUSE	Amidation	A42:Amidation:1000.00
IPVGSLKNEDTPNRQYLDEDMLLKVLEYLNQEQAEQGREHLA	44.49	4895.44	42	0.8	816.915	37.09	6050000000	22	17785	HypoSset2_11202015.raw	33	1	sp|Q03517|SCG2_MOUSE			10100000000	11500000000
IPVGSLKNEDTPNRQYLDEDM(+15.99)LLKVLEYLNQEQAEQGREHLA	32.25	4911.43	42	0.8	819.58	32.21	17200000	22	15169	HypoSset2_11202015.raw	3	1	sp|Q03517|SCG2_MOUSE	Oxidation (M)	M21:Oxidation (M):1000.00	66700000	17200000
SDKPDMAEIEKFDKSKLKKTETQEKNPLPSKETIEQEKQAGES	22.39	4918.48	43	-0.9	820.753	15.61	31900000	21	4852	HypoSset1_11202015.raw	1	2	tr|Q6ZWX2|Q6ZWX2_MOUSE:sp|P20065|TYB4_MOUSE			31900000
SASKAILGTHSGHSFGDLTGPSPAQLFQDSGLLYMAQELPVPGRARAP(-.98)	26.59	4931.51	48	-4.1	987.306	35.36	65300000	22	16840	HypoSset2_11202015.raw	1	3	sp|Q60673|PTPRN_MOUSE:tr|Q5DTQ3|Q5DTQ3_MOUSE:tr|A6MDD2|A6MDD2_MOUSE	Amidation	P48:Amidation:1000.00		65300000
SASKAILGTHSGHSFGDLTGPSPAQLFQDSGLLYMAQELPVPGRARAP	35.85	4932.5	48	14.4	987.521	35.49		21	16115	HypoSset1_11202015.raw	1	3	sp|Q60673|PTPRN_MOUSE:tr|Q5DTQ3|Q5DTQ3_MOUSE:tr|A6MDD2|A6MDD2_MOUSE
A(+42.01)DKPDMGEIASFDKAKLKKTETQEKNTLPTKETIEQEKRSEIS	49.52	4933.52	43	-0.6	987.711	17.32	4790000000	21	5788	HypoSset1_11202015.raw	25	2	sp|Q6ZWY8|TYB10_MOUSE:tr|A6H6H4|A6H6H4_MOUSE	Acetylation (Protein N-term)	A1:Acetylation (Protein N-term):1000.00	18600000000	22000000000
ADK(+42.01)PDMGEIASFDKAKLKKTETQEKNTLPTKETIEQEKRSEIS	25.92	4933.52	43	0.2	705.796	19.69	53200000	21	7105	HypoSset1_11202015.raw	2	2	sp|Q6ZWY8|TYB10_MOUSE:tr|A6H6H4|A6H6H4_MOUSE	Acetylation (K)	K3:Acetylation (K):88.25	56700000
A(+42.01)DKPDM(+15.99)GEIASFDKAKLKKTETQEKNTLPTKETIEQEKRSEIS	43.24	4949.52	43	0.1	990.911	15.76	358000000	21	4935	HypoSset1_11202015.raw	9	2	sp|Q6ZWY8|TYB10_MOUSE:tr|A6H6H4|A6H6H4_MOUSE	Acetylation (Protein N-term); Oxidation (M)	A1:Acetylation (Protein N-term):1000.00;M6:Oxidation (M):1000.00	1520000000	1860000000
S(+42.01)DKPDMAEIEKFDKSKLKKTETQEKNPLPSKETIEQEKQAGES	44.85	4960.49	43	1.5	827.756	16.12	42700000000	22	5953	HypoSset2_11202015.raw	38	2	tr|Q6ZWX2|Q6ZWX2_MOUSE:sp|P20065|TYB4_MOUSE	Acetylation (Protein N-term)	S1:Acetylation (Protein N-term):1000.00	89000000000	82600000000
SDK(+42.01)PDMAEIEKFDKSKLKKTETQEKNPLPSKETIEQEKQAGES	26.28	4960.49	43	-0.3	993.104	19.46	79600000	21	6975	HypoSset1_11202015.raw	7	2	tr|Q6ZWX2|Q6ZWX2_MOUSE:sp|P20065|TYB4_MOUSE	Acetylation (K)	K3:Acetylation (K):32.94	167000000
SDKPDMAEIEK(+42.01)FDKSKLKKTETQEKNPLPSKETIEQEKQAGES	18.88	4960.49	43	-2.9	827.753	75.97	32300000	21	36568	HypoSset1_11202015.raw	1	2	tr|Q6ZWX2|Q6ZWX2_MOUSE:sp|P20065|TYB4_MOUSE	Acetylation (K)	K11:Acetylation (K):0.00	32300000
PMFIVNTNVPRASVPEGFLSELTQQLAQATGKPAQYIAVHVVPDQL	28.49	4973.61	46	1.2	995.731	43.11	238000000	22	21001	HypoSset2_11202015.raw	6	2	tr|Q545F0|Q545F0_MOUSE:sp|P34884|MIF_MOUSE			264000000	270000000
S(+42.01)DKPDM(+15.99)AEIEKFDKSKLKKTETQEKNPLPSKETIEQEKQAGES	48.03	4976.48	43	0.7	996.304	14.77	2170000000	22	5195	HypoSset2_11202015.raw	20	2	tr|Q6ZWX2|Q6ZWX2_MOUSE:sp|P20065|TYB4_MOUSE	Acetylation (Protein N-term); Oxidation (M)	S1:Acetylation (Protein N-term):1000.00;M6:Oxidation (M):1000.00	7570000000	8220000000
AVGHPC(-1.01)GPQGIC(-1.01)GQTGLLQLLGDLSRGQETLAKQTPQLEAWVREPLE	45.62	4991.54	47	-1.5	999.313	40.52	495000000	21	18869	HypoSset1_11202015.raw	13	1	sp|Q62361|TRH_MOUSE	Half of a disulfide bridge	C6:Half of a disulfide bridge:1000.00;C12:Half of a disulfide bridge:1000.00	814000000	476000000
S(+42.01)DK(+42.01)PDMAEIEKFDKSKLKKTETQEKNPLPSKETIEQEKQAGES	21.74	5002.5	43	0.3	1001.51	18.45	26400000	22	7222	HypoSset2_11202015.raw	1	2	tr|Q6ZWX2|Q6ZWX2_MOUSE:sp|P20065|TYB4_MOUSE	Acetylation (Protein N-term); Acetylation (K)	S1:Acetylation (Protein N-term):1000.00;K3:Acetylation (K):19.61		26400000
A(+42.01)DKPDMGEIASFDKAKLKKTET(+79.97)QEKNTLPTKETIEQEKRSEIS	40.92	5013.49	43	2.6	1003.71	18.12	329000000	22	7027	HypoSset2_11202015.raw	9	2	sp|Q6ZWY8|TYB10_MOUSE:tr|A6H6H4|A6H6H4_MOUSE	Acetylation (Protein N-term); Phosphorylation (STY)	A1:Acetylation (Protein N-term):1000.00;T22:Phosphorylation (STY):9.40	817000000	936000000
A(+42.01)DKPDMGEIAS(+79.97)FDKAKLKKTETQEKNTLPTKETIEQEKRSEIS	22.53	5013.49	43	0.4	717.22	18.11	327000000	22	7026	HypoSset2_11202015.raw	2	2	sp|Q6ZWY8|TYB10_MOUSE:tr|A6H6H4|A6H6H4_MOUSE	Acetylation (Protein N-term); Phosphorylation (STY)	A1:Acetylation (Protein N-term):1000.00;S11:Phosphorylation (STY):0.00		327000000
A(+42.01)DKPDMGEIASFDKAKLKKTETQEKNT(+79.97)LPTKETIEQEKRSEIS	19.22	5013.49	43	-0.1	717.22	18.17	164000000	21	6236	HypoSset1_11202015.raw	1	2	sp|Q6ZWY8|TYB10_MOUSE:tr|A6H6H4|A6H6H4_MOUSE	Acetylation (Protein N-term); Phosphorylation (STY)	A1:Acetylation (Protein N-term):1000.00;T27:Phosphorylation (STY):0.00	164000000
RPRHHHGRSGSNKSSYEGHPLSEERRPSPKES(+79.97)KEADVATVRLGE	36.39	5026.44	44	-0.1	838.747	12	63100000	22	3697	HypoSset2_11202015.raw	1	3	sp|P16014|SCG1_MOUSE:tr|Q8BP91|Q8BP91_MOUSE:tr|Q3TY66|Q3TY66_MOUSE	Phosphorylation (STY)	S32:Phosphorylation (STY):11.12		63100000
RPRHHHGRSGSNKSSYEGHPLSEERRPS(+79.97)PKESKEADVATVRLGE	35.74	5026.44	44	1.2	838.749	12.05	63100000	22	3723	HypoSset2_11202015.raw	1	3	sp|P16014|SCG1_MOUSE:tr|Q8BP91|Q8BP91_MOUSE:tr|Q3TY66|Q3TY66_MOUSE	Phosphorylation (STY)	S28:Phosphorylation (STY):6.67		63100000
SDK(+42.01)PDMAEIEKFDKSKLKKTET(+79.97)QEKNPLPSKETIEQEKQAGES	33.62	5040.45	43	-1.8	841.081	16.95	769000000	21	5577	HypoSset1_11202015.raw	2	2	tr|Q6ZWX2|Q6ZWX2_MOUSE:sp|P20065|TYB4_MOUSE	Acetylation (K); Phosphorylation (STY)	K3:Acetylation (K):19.61;T22:Phosphorylation (STY):0.00	1230000000
S(+42.01)DKPDMAEIEKFDKSKLKKT(+79.97)ETQEKNPLPSKETIEQEKQAGES	33.41	5040.45	43	-1.7	841.081	16.82	1030000000	22	6310	HypoSset2_11202015.raw	3	2	tr|Q6ZWX2|Q6ZWX2_MOUSE:sp|P20065|TYB4_MOUSE	Acetylation (Protein N-term); Phosphorylation (STY)	S1:Acetylation (Protein N-term):1000.00;T20:Phosphorylation (STY):0.00	368000000	1030000000
S(+42.01)DKPDMAEIEKFDKS(+79.97)KLKKTETQEKNPLPSKETIEQEKQAGES	32.38	5040.45	43	1.7	1009.1	16.85	582000000	22	6332	HypoSset2_11202015.raw	4	2	tr|Q6ZWX2|Q6ZWX2_MOUSE:sp|P20065|TYB4_MOUSE	Acetylation (Protein N-term); Phosphorylation (STY)	S1:Acetylation (Protein N-term):1000.00;S15:Phosphorylation (STY):0.00		1100000000
S(+42.01)DKPDMAEIEKFDKSKLKKTET(+79.97)QEKNPLPSKETIEQEKQAGES	31.68	5040.45	43	1.1	1009.1	17	460000000	21	5603	HypoSset1_11202015.raw	4	2	tr|Q6ZWX2|Q6ZWX2_MOUSE:sp|P20065|TYB4_MOUSE	Acetylation (Protein N-term); Phosphorylation (STY)	S1:Acetylation (Protein N-term):1000.00;T22:Phosphorylation (STY):11.10	1230000000	1610000000
SDK(+42.01)PDMAEIEKFDKSKLKKT(+79.97)ETQEKNPLPSKETIEQEKQAGES	26.67	5040.45	43	-0.6	721.072	16.95	368000000	21	5579	HypoSset1_11202015.raw	1	2	tr|Q6ZWX2|Q6ZWX2_MOUSE:sp|P20065|TYB4_MOUSE	Acetylation (K); Phosphorylation (STY)	K3:Acetylation (K):24.34;T20:Phosphorylation (STY):0.00	368000000
SDK(+42.01)PDM(+15.99)AEIEKFDKSKLKKTET(+79.97)QEKNPLPSKETIEQEKQAGES	32.86	5056.45	43	-0.3	1012.3	15.28	32100000	22	5474	HypoSset2_11202015.raw	1	2	tr|Q6ZWX2|Q6ZWX2_MOUSE:sp|P20065|TYB4_MOUSE	Acetylation (K); Oxidation (M); Phosphorylation (STY)	K3:Acetylation (K):19.48;M6:Oxidation (M):1000.00;T22:Phosphorylation (STY):11.10		32100000
S(+42.01)DKPDM(+15.99)AEIEKFDKSKLKKT(+79.97)ETQEKNPLPSKETIEQEKQAGES	29.5	5056.45	43	-1	843.748	15.27	78000000	22	5465	HypoSset2_11202015.raw	2	2	tr|Q6ZWX2|Q6ZWX2_MOUSE:sp|P20065|TYB4_MOUSE	Acetylation (Protein N-term); Oxidation (M); Phosphorylation (STY)	S1:Acetylation (Protein N-term):1000.00;M6:Oxidation (M):1000.00;T20:Phosphorylation (STY):0.00		78000000
S(+42.01)DKPDM(+15.99)AEIEKFDKS(+79.97)KLKKTETQEKNPLPSKETIEQEKQAGES	25.93	5056.45	43	0.2	1012.3	15.32	32100000	22	5497	HypoSset2_11202015.raw	1	2	tr|Q6ZWX2|Q6ZWX2_MOUSE:sp|P20065|TYB4_MOUSE	Acetylation (Protein N-term); Oxidation (M); Phosphorylation (STY)	S1:Acetylation (Protein N-term):1000.00;M6:Oxidation (M):1000.00;S15:Phosphorylation (STY):0.00		32100000
S(+42.01)DKPDM(+15.99)AEIEKFDKSKLKKTET(+79.97)QEKNPLPSKETIEQEKQAGES	24.72	5056.45	43	-2.6	843.746	15.32	78000000	22	5495	HypoSset2_11202015.raw	1	2	tr|Q6ZWX2|Q6ZWX2_MOUSE:sp|P20065|TYB4_MOUSE	Acetylation (Protein N-term); Oxidation (M); Phosphorylation (STY)	S1:Acetylation (Protein N-term):1000.00;M6:Oxidation (M):1000.00;T22:Phosphorylation (STY):0.00		78000000
SDK(+42.01)PDM(+15.99)AEIEKFDKSKLKKT(+79.97)ETQEKNPLPSKETIEQEKQAGES	24.53	5056.45	43	1.4	843.75	15.31	56100000	21	4686	HypoSset1_11202015.raw	1	2	tr|Q6ZWX2|Q6ZWX2_MOUSE:sp|P20065|TYB4_MOUSE	Acetylation (K); Oxidation (M); Phosphorylation (STY)	K3:Acetylation (K):19.48;M6:Oxidation (M):1000.00;T20:Phosphorylation (STY):0.00	56100000
S(+79.97)HHLAHYRASEEEPEY(+79.97)GEES(+79.97)RSYRGLQYRGRGSEEDRAPRP	18.81	5083.16	41	-2	848.198	13.79	21600000	22	4660	HypoSset2_11202015.raw	1	3	sp|P16014|SCG1_MOUSE:tr|Q8BP91|Q8BP91_MOUSE:tr|Q3TY66|Q3TY66_MOUSE	Phosphorylation (STY)	S1:Phosphorylation (STY):0.00;Y16:Phosphorylation (STY):0.00;S20:Phosphorylation (STY):0.00		21600000
SASKAILGTHSGHSFGDLTGPSPAQLFQDSGLLYMAQELPVPGRARAPR	25.49	5088.6	49	-2.1	849.105	33.11		21	14821	HypoSset1_11202015.raw	1	3	sp|Q60673|PTPRN_MOUSE:tr|Q5DTQ3|Q5DTQ3_MOUSE:tr|A6MDD2|A6MDD2_MOUSE
RPRHHHGRSGSNKSSYEGHPLS(+79.97)EERRPSPKES(+79.97)KEADVATVRLGE	29.58	5106.41	44	-0.1	852.075	12.39	48600000	22	3912	HypoSset2_11202015.raw	1	3	sp|P16014|SCG1_MOUSE:tr|Q8BP91|Q8BP91_MOUSE:tr|Q3TY66|Q3TY66_MOUSE	Phosphorylation (STY)	S22:Phosphorylation (STY):0.00;S32:Phosphorylation (STY):11.12		48600000
RPRHHHGRSGSNKSSYEGHPLS(+79.97)EERRPS(+79.97)PKESKEADVATVRLGE	23.65	5106.41	44	-2.4	852.073	12.29	48600000	22	3855	HypoSset2_11202015.raw	1	3	sp|P16014|SCG1_MOUSE:tr|Q8BP91|Q8BP91_MOUSE:tr|Q3TY66|Q3TY66_MOUSE	Phosphorylation (STY)	S22:Phosphorylation (STY):0.00;S28:Phosphorylation (STY):8.26		48600000
AVGHPC(-1.01)GPQGIC(-1.01)GQTGLLQLLGDLSRGQETLAKQTPQLEAWVREPLEE(-.98)	27.5	5119.6	48	-6.5	854.268	40.52		21	18873	HypoSset1_11202015.raw	2	1	sp|Q62361|TRH_MOUSE	Half of a disulfide bridge; Amidation	C6:Half of a disulfide bridge:1000.00;C12:Half of a disulfide bridge:1000.00;E48:Amidation:1000.00
AVGHPC(-1.01)GPQGIC(-1.01)GQTGLLQLLGDLSRGQETLAKQTPQLEAWVREPLEE	40.63	5120.58	48	4.9	1025.13	40.8	85800000	22	19805	HypoSset2_11202015.raw	12	1	sp|Q62361|TRH_MOUSE	Half of a disulfide bridge	C6:Half of a disulfide bridge:1000.00;C12:Half of a disulfide bridge:1000.00	353000000	176000000
S(+42.01)DKPDLSEVETFDKAKLKKTNTEVKNTLPSKETIQQEKEHNERT	45.42	5154.63	44	0.4	860.113	16	116000000	22	5878	HypoSset2_11202015.raw	9	1	tr|Q8C0W0|Q8C0W0_MOUSE	Acetylation (N-term)	S1:Acetylation (N-term):1000.00	169000000	261000000
SDK(+42.01)PDLSEVETFDKSKLKKTNTEVKNTLPSNETIQQEKEHNERT(-.98)	23.26	5155.59	44	-6.2	737.516	16.73		22	6268	HypoSset2_11202015.raw	1	1	tr|A2AF33|A2AF33_MOUSE	Acetylation (K); Amidation	K3:Acetylation (K):37.53;T44:Amidation:1000.00
S(+42.01)DKPDLSEVETFDKSKLKKTNTEVKNTLPSNETIQQEKEHNERT	41.81	5156.57	44	-6.8	737.656	16.77	83800000	22	6284	HypoSset2_11202015.raw	3	1	tr|A2AF33|A2AF33_MOUSE	Acetylation (Protein N-term)	S1:Acetylation (Protein N-term):1000.00	82700000	83800000
RPRHHHGRSGSNKSS(+79.97)YEGHPLSEERRPS(+79.97)PKES(+79.97)KEADVATVRLGE	38.29	5186.37	44	-2.6	865.401	12.19	46000000	22	3800	HypoSset2_11202015.raw	1	3	sp|P16014|SCG1_MOUSE:tr|Q8BP91|Q8BP91_MOUSE:tr|Q3TY66|Q3TY66_MOUSE	Phosphorylation (STY)	S15:Phosphorylation (STY):0.00;S28:Phosphorylation (STY):0.00;S32:Phosphorylation (STY):3.41		46000000
RPRHHHGRSGSNKS(+79.97)SYEGHPLSEERRPS(+79.97)PKES(+79.97)KEADVATVRLGE	35.09	5186.37	44	0.5	865.403	12.29	46000000	22	3857	HypoSset2_11202015.raw	1	3	sp|P16014|SCG1_MOUSE:tr|Q8BP91|Q8BP91_MOUSE:tr|Q3TY66|Q3TY66_MOUSE	Phosphorylation (STY)	S14:Phosphorylation (STY):0.00;S28:Phosphorylation (STY):0.00;S32:Phosphorylation (STY):0.00		46000000
RPRHHHGRSGSNKS(+79.97)SYEGHPLS(+79.97)EERRPS(+79.97)PKESKEADVATVRLGE	24.41	5186.37	44	2.2	865.405	12.17	6200000	21	3011	HypoSset1_11202015.raw	1	3	sp|P16014|SCG1_MOUSE:tr|Q8BP91|Q8BP91_MOUSE:tr|Q3TY66|Q3TY66_MOUSE	Phosphorylation (STY)	S14:Phosphorylation (STY):0.00;S22:Phosphorylation (STY):0.00;S28:Phosphorylation (STY):0.00	6200000
RPRHHHGRS(+79.97)GSNKSSYEGHPLS(+79.97)EERRPSPKES(+79.97)KEADVATVRLGE	20.78	5186.37	44	1.9	865.404	11.96	6200000	21	2894	HypoSset1_11202015.raw	1	3	sp|P16014|SCG1_MOUSE:tr|Q8BP91|Q8BP91_MOUSE:tr|Q3TY66|Q3TY66_MOUSE	Phosphorylation (STY)	S9:Phosphorylation (STY):0.00;S22:Phosphorylation (STY):0.00;S32:Phosphorylation (STY):0.00	6200000
VNPTVFFDITADDEPLGRVSFELFADKVPKTAENFRALSTGEKGFGY	25.33	5194.59	47	-1.9	866.771	39.69	18300000	22	19202	HypoSset2_11202015.raw	1	2	sp|P17742|PPIA_MOUSE:tr|Q5SVY2|Q5SVY2_MOUSE				18300000
NHPDSELESTANRHGEETEEERSYEGANGRQHRGRGREPGAHSALDT	23.53	5225.36	47	-3.9	747.485	11.67	144000000	21	2730	HypoSset1_11202015.raw	2	3	sp|P16014|SCG1_MOUSE:tr|Q8BP91|Q8BP91_MOUSE:tr|Q3TY66|Q3TY66_MOUSE			144000000	228000000
S(+79.97)HHLAHYRASEEEPEY(+79.97)GEESRSY(+79.97)RGLQYRGRGSEEDRAPRPR	30.42	5239.26	42	-3.2	874.214	12.98		22	4225	HypoSset2_11202015.raw	2	3	sp|P16014|SCG1_MOUSE:tr|Q8BP91|Q8BP91_MOUSE:tr|Q3TY66|Q3TY66_MOUSE	Phosphorylation (STY)	S1:Phosphorylation (STY):0.00;Y16:Phosphorylation (STY):0.00;Y23:Phosphorylation (STY):0.00
A(+42.01)ADISQWAGPLCLQEVDEPPQHALRVDYAGVTVDELGKVLTPTQVMNR	30.25	5271.63	48	0.6	1055.33	40.54	33200000	22	19668	HypoSset2_11202015.raw	2	2	sp|P70296|PEBP1_MOUSE:tr|Q5EBQ2|Q5EBQ2_MOUSE	Acetylation (Protein N-term)	A1:Acetylation (Protein N-term):1000.00	38000000	33200000
PMFIVNTNVPRASVPEGFLSELTQQLAQATGKPAQYIAVHVVPDQLMTF	26.08	5352.77	49	-0.9	1071.56	44.9	39000000	22	21914	HypoSset2_11202015.raw	3	2	tr|Q545F0|Q545F0_MOUSE:sp|P34884|MIF_MOUSE			19400000	39000000
SPQPPPPAPARDELPDWNEVLPPWDREEDEVFPPGPYHPFPNYIRP	33.95	5356.57	46	-1.3	1072.32	34.45		21	15551	HypoSset1_11202015.raw	2	1	tr|Q0VGU4|Q0VGU4_MOUSE				26400000
PRGSRSRTSRVTPPASRAPQMRAAPRRAPAAQPPAAAAPSAVGSPAAAPRQPGL	30.2	5374.9	54	-5.2	768.846	13.39	4250000	22	4444	HypoSset2_11202015.raw	1	1	sp|Q9D1L0|CHCH2_MOUSE				4250000
SPQPPPPAPARDELPDWNEVLPPWDREEDEVFPPGPYHPFPNYIRPR	26.98	5512.67	47	-1.3	919.784	32.2		21	14331	HypoSset1_11202015.raw	1	1	tr|Q0VGU4|Q0VGU4_MOUSE
PRGSRSRTSRVTPPASRAPQMRAAPRRAPAAQPPAAAAPSAVGSPAAAPRQPGLMA(-.98)	22.79	5575.99	56	-4.2	797.574	13.93	10400000	22	4735	HypoSset2_11202015.raw	1	1	sp|Q9D1L0|CHCH2_MOUSE	Amidation	A56:Amidation:1000.00		10400000
PRGSRSRTSRVTPPASRAPQMRAAPRRAPAAQPPAAAAPSAVGSPAAAPRQPGLMA	30.23	5576.98	56	0.1	797.718	13.95	12300000	21	3951	HypoSset1_11202015.raw	3	1	sp|Q9D1L0|CHCH2_MOUSE			12300000	21000000
ANQIPKVAWIPDVESRQAPYENLNDQELGEYLARMLVKYPELLNTNQL	28.43	5582.85	48	2.6	1117.58	40.81	8430000	21	19028	HypoSset1_11202015.raw	2	1	sp|Q03517|SCG2_MOUSE			8430000
S(+42.01)QAEFDKAAEEVKRLKTQPTDEEMLFIYSHFKQATVGDVNTDRPGLLDL	19.88	5621.8	49	6.8	937.98	37.41	37200000	21	17164	HypoSset1_11202015.raw	1	2	sp|P31786|ACBP_MOUSE:tr|Q548W7|Q548W7_MOUSE	Acetylation (Protein N-term)	S1:Acetylation (Protein N-term):1000.00	37200000
NHPDSELESTANRHGEETEEERSYEGANGRQHRGRGREPGAHSALDTREE	35.94	5639.55	50	1.1	806.658	11.67	90700000	21	2731	HypoSset1_11202015.raw	4	3	sp|P16014|SCG1_MOUSE:tr|Q8BP91|Q8BP91_MOUSE:tr|Q3TY66|Q3TY66_MOUSE			90700000	187000000
VNPTVFFDITADDEPLGRVSFELFADKVPKTAENFRALSTGEKGFGYKGSSF	20.19	5700.84	52	2.7	815.415	38.4	29900000	21	17711	HypoSset1_11202015.raw	1	2	sp|P17742|PPIA_MOUSE:tr|Q5SVY2|Q5SVY2_MOUSE			29900000
PRGSRSRTSRVTPPASRAPQMRAAPRRAPAAQPPAAAAPSAVGSPAAAPRQPGLMAQ	26.91	5705.04	57	8	816.019	13.88	30400000	22	4708	HypoSset2_11202015.raw	1	1	sp|Q9D1L0|CHCH2_MOUSE				30400000
PEPEPHPHPHPHPHPHPEPEPEPEPEPEPEPEPEPEPEPEPEPEPEPEPEM(-.98)	36.65	5848.55	51	-0.5	975.765	17.02		21	5618	HypoSset1_11202015.raw	1	1	tr|A2AMW3|A2AMW3_MOUSE	Amidation	M51:Amidation:1000.00
PEPEPHPHPHPHPHPHPEPEPEPEPEPEPEPEPEPEPEPEPEPEPEPEPEM	40.15	5849.53	51	-0.5	975.929	16.82	46800000	22	6311	HypoSset2_11202015.raw	2	1	tr|A2AMW3|A2AMW3_MOUSE				78700000
PHPHPHPHPHPHPEPEPEPEPEPEPEPEPEPEPEPEPEPEPEMK(+42.01)S(+79.97)EPQSQ(-.98)	27.06	5850.52	50	2.6	836.797	16.91	31300000	22	6362	HypoSset2_11202015.raw	2	1	tr|Q9JLE7|Q9JLE7_MOUSE	Acetylation (K); Phosphorylation (STY); Amidation	K44:Acetylation (K):1000.00;S45:Phosphorylation (STY):0.00;Q50:Amidation:1000.00		32900000
PLFTSNPQLQEQMRPQLPNFLQQMQNPETIAAMSNPRAMQALMQIQQGLQTL	28.26	5948.96	52	-2.1	1190.8	44.59		22	21756	HypoSset2_11202015.raw	1	1	sp|Q9QZM0|UBQL2_MOUSE
APSDPRLRQFLQKSLAAATGKQELAKYFLAELLSEPNQTENDALEPEDLPQAAEQDE	28.86	6323.15	57	0.2	1054.87	40.97		22	19894	HypoSset2_11202015.raw	3	2	tr|Q545V6|Q545V6_MOUSE:sp|P60041|SMS_MOUSE
SHHLAHYRAS(+79.97)EEEPEYGEESRSYRGLQYRGRGS(+79.97)EEDRAPRPRS(+79.97)EESQEREY	33.42	6376.72	51	-1.7	911.965	13.42	40000000	21	3667	HypoSset1_11202015.raw	1	3	sp|P16014|SCG1_MOUSE:tr|Q8BP91|Q8BP91_MOUSE:tr|Q3TY66|Q3TY66_MOUSE	Phosphorylation (STY)	S10:Phosphorylation (STY):0.00;S33:Phosphorylation (STY):0.00;S43:Phosphorylation (STY):0.00	40000000
SHHLAHY(+79.97)RASEEEPEYGEESRSY(+79.97)RGLQYRGRGSEEDRAPRPRSEES(+79.97)QEREY	24.97	6376.72	51	0.3	911.967	13.78	37200000	22	4652	HypoSset2_11202015.raw	1	3	sp|P16014|SCG1_MOUSE:tr|Q8BP91|Q8BP91_MOUSE:tr|Q3TY66|Q3TY66_MOUSE	Phosphorylation (STY)	Y7:Phosphorylation (STY):0.00;Y23:Phosphorylation (STY):0.00;S46:Phosphorylation (STY):0.00		37200000
AVCEEPQGQGGRLSKDSDLYQLPPSLLRRLYDSRPVSLEGLLKVLSKASVGPKETSLPQ	27.34	6404.42	59	4.6	915.928	38.03	219000000	21	17505	HypoSset1_11202015.raw	7	1	sp|P55099|TKNK_MOUSE			384000000	144000000
PAPAAAPRPRPPVYDDGPTGPDVEDAGDETPDVDPELLRYLLGRILTGSSEPEAAPAPRRL	20.11	6412.24	61	11.5	917.052	43.16		22	21025	HypoSset2_11202015.raw	1	1	sp|Q9QXV0|PCSK1_MOUSE
VQMGVAPLKGIRRPDQALFPEFPGLSLNGLKKTTADRAEEVLLQKAEALAEVLDPQNRES	27.55	6553.51	60	2.4	937.226	40.68	121000000	22	19739	HypoSset2_11202015.raw	4	3	tr|A0A0A6YX09|A0A0A6YX09_MOUSE:tr|Q3UU47|Q3UU47_MOUSE:sp|P56473|AGRP_MOUSE			116000000	121000000
FENKVPEKQKLFQEDNGMPVHLKGGASDALLYRATMALTLGGTAYAIYLLAMAAFPKKQN	46.85	6568.41	60	-0.1	1095.74	43.02	1180000000	21	20179	HypoSset1_11202015.raw	9	1	sp|P48771|CX7A2_MOUSE			2890000000	1510000000
FENKVPEKQKLFQEDNGMPVHLKGGASDALLYRATM(+15.99)ALTLGGTAYAIYLLAMAAFPKKQN	31.07	6584.41	60	-8.5	941.629	41.89	27600000	21	19584	HypoSset1_11202015.raw	3	1	sp|P48771|CX7A2_MOUSE	Oxidation (M)	M36:Oxidation (M):5.18	27600000	55600000
FENKVPEKQKLFQEDNGMPVHLKGGASDALLYRATMALTLGGTAYAIYLLAM(+15.99)AAFPKKQN	23.63	6584.41	60	4.1	1098.41	43.07		22	20979	HypoSset2_11202015.raw	1	1	sp|P48771|CX7A2_MOUSE	Oxidation (M)	M52:Oxidation (M):0.00
FENKVPEKQKLFQEDNGM(+15.99)PVHLKGGASDALLYRATMALTLGGTAYAIYLLAMAAFPKKQN	18.87	6584.41	60	-0.7	941.636	43.03	45900000	22	20960	HypoSset2_11202015.raw	1	1	sp|P48771|CX7A2_MOUSE	Oxidation (M)	M18:Oxidation (M):0.00		45900000
ELQLEVEERRPGSVDVPLPESNIVRTIMEFLSFLHLKEAGALDSLPGIPLATSSEDLEKS	21.31	6600.43	60	-2.5	1101.08	45.95	15400000	22	22449	HypoSset2_11202015.raw	1	2	sp|P47212|GALA_MOUSE:tr|Q3V002|Q3V002_MOUSE				15400000
LEGSFLGGSEAGERLLQQGLAQVEAGRRQAEATRQAAAQEERLADLASDLLLQYLLQGGARQ(-.98)	29.01	6605.44	62	-3.4	1101.91	43.82	10500000	21	20594	HypoSset1_11202015.raw	1	1	tr|Q0VGU4|Q0VGU4_MOUSE	Amidation	Q62:Amidation:1000.00	10500000
LEGSFLGGSEAGERLLQQGLAQVEAGRRQAEATRQAAAQEERLADLASDLLLQYLLQGGARQ	34.4	6606.43	62	-0.8	1102.08	43.84	31500000	22	21381	HypoSset2_11202015.raw	3	1	tr|Q0VGU4|Q0VGU4_MOUSE			32900000	31500000
ELQLEVEERRPGSVDVPLPESNIVRTIMEFLSFLHLKEAGALDSLPGIPLATS(+79.97)SEDLEKS(-.98)	21.4	6679.41	60	-2.6	1114.24	46.9		22	22935	HypoSset2_11202015.raw	1	2	sp|P47212|GALA_MOUSE:tr|Q3V002|Q3V002_MOUSE	Phosphorylation (STY); Amidation	S53:Phosphorylation (STY):0.00;S60:Amidation:1000.00
ELQLEVEERRPGSVDVPLPESNIVRTIMEFLSFLHLKEAGALDSLPGIPLAT(+79.97)SSEDLEKS	21.95	6680.4	60	0	1114.41	46.82	510000	22	22900	HypoSset2_11202015.raw	1	2	sp|P47212|GALA_MOUSE:tr|Q3V002|Q3V002_MOUSE	Phosphorylation (STY)	T52:Phosphorylation (STY):0.00		510000
S(+42.01)ERQSAGATNGKDKTSGDNDGQKKVQEEFDIDMDAPETERAAVAIQSQFRKFQKKKAGSQS(-.98)	21.85	6713.28	61	-3.3	1119.88	21.91		22	9188	HypoSset2_11202015.raw	1	1	sp|P63054|PCP4_MOUSE	Acetylation (Protein N-term); Amidation	S1:Acetylation (Protein N-term):1000.00;S61:Amidation:1000.00
S(+42.01)ERQSAGATNGKDKTSGDNDGQKKVQEEFDIDMDAPETERAAVAIQSQFRKFQKKKAGSQS	53.57	6714.26	61	-1.6	960.186	22.05	101000000	22	9267	HypoSset2_11202015.raw	8	1	sp|P63054|PCP4_MOUSE	Acetylation (Protein N-term)	S1:Acetylation (Protein N-term):1000.00		101000000
V(+42.01)NPTVFFDITADDEPLGRVSFELFADKVPKTAENFRALSTGEKGFGYKGSSFHRIIPGFMC	22.13	6797.37	61	-0.1	972.06	41.69	48700000	21	19474	HypoSset1_11202015.raw	2	2	sp|P17742|PPIA_MOUSE:tr|Q5SVY2|Q5SVY2_MOUSE	Acetylation (Protein N-term)	V1:Acetylation (Protein N-term):1000.00	48700000	55600000
APSDPRLRQFLQKSLAAATGKQELAKYFLAELLSEPNQTENDALEPEDLPQAAEQDEMRLE(-.98)	26.95	6851.44	61	-4.2	1142.91	114.67		22	55812	HypoSset2_11202015.raw	1	2	tr|Q545V6|Q545V6_MOUSE:sp|P60041|SMS_MOUSE	Amidation	E61:Amidation:1000.00
APSDPRLRQFLQKSLAAATGKQELAKYFLAELLSEPNQTENDALEPEDLPQAAEQDEMRLE	42.44	6852.42	61	-0.8	1143.08	40.72	31100000	21	18981	HypoSset1_11202015.raw	9	2	tr|Q545V6|Q545V6_MOUSE:sp|P60041|SMS_MOUSE			219000000	97800000
ADEFPDFYDS(+79.97)EEQMGPHQEANDEKARADQRVLTAEEKKELENLAAMDLELQKIAEKFSQR(-.98)	32.45	7059.3	60	-0.9	1009.48	37.92	87800000	21	17443	HypoSset1_11202015.raw	1	3	sp|P16014|SCG1_MOUSE:tr|Q8BP91|Q8BP91_MOUSE:tr|Q3TY66|Q3TY66_MOUSE	Phosphorylation (STY); Amidation	S10:Phosphorylation (STY):14.04;R60:Amidation:1000.00	87800000
ADEFPDFY(+79.97)DSEEQMGPHQEANDEKARADQRVLTAEEKKELENLAAMDLELQKIAEKFSQR(-.98)	24.67	7059.3	60	1.8	1009.48	37.95	87800000	21	17462	HypoSset1_11202015.raw	1	3	sp|P16014|SCG1_MOUSE:tr|Q8BP91|Q8BP91_MOUSE:tr|Q3TY66|Q3TY66_MOUSE	Phosphorylation (STY); Amidation	Y8:Phosphorylation (STY):0.00;R60:Amidation:1000.00	87800000
A(+42.01)DEFPDFYDSEEQMGPHQEANDEK(+42.01)ARADQRVLTAEEKKELENLAAMDLELQKIAEKFSQR(-.98)	18.61	7063.35	60	-9.6	1178.22	38.52	1820000	22	18559	HypoSset2_11202015.raw	1	3	sp|P16014|SCG1_MOUSE:tr|Q8BP91|Q8BP91_MOUSE:tr|Q3TY66|Q3TY66_MOUSE	Acetylation (N-term); Acetylation (K); Amidation	A1:Acetylation (N-term):1000.00;K24:Acetylation (K):15.57;R60:Amidation:1000.00		1820000
APSDPRLRQFLQKSLAAATGKQELAKYFLAELLSEPNQTENDALEPEDLPQAAEQDEMRLELQ	41.58	7093.56	63	-0.2	1183.27	41.32	289000000	22	20073	HypoSset2_11202015.raw	9	2	tr|Q545V6|Q545V6_MOUSE:sp|P60041|SMS_MOUSE			572000000	684000000
A(+42.01)ADISQWAGPLCLQEVDEPPQHALRVDYAGVTVDELGKVLTPTQVMNRPSSISWDGLDPGKLYTL(-.98)	20.28	7100.57	65	-1.7	1184.43	42.86		22	20871	HypoSset2_11202015.raw	1	2	sp|P70296|PEBP1_MOUSE:tr|Q5EBQ2|Q5EBQ2_MOUSE	Acetylation (Protein N-term); Amidation	A1:Acetylation (Protein N-term):1000.00;L65:Amidation:1000.00
S(+42.01)EKSVEAAAELSAKDLKEKKDKVEEKAGRKERKKEVVEEEENGAEEEEEETAEDGEDDDEGDEED	57.66	7365.34	65	-0.1	1053.2	19.02		22	7556	HypoSset2_11202015.raw	1	2	sp|Q9D0J8|PTMS_MOUSE:tr|Q66JR8|Q66JR8_MOUSE	Acetylation (N-term)	S1:Acetylation (N-term):1000.00

## Sheet: DorsalHorn
Peptide	-10lgP	Mass	Length	ppm	m/z	RT	Area	Fraction	Scan	Source File	#Spec	Number of Protein groups	Accession	PTM	AScore	Area [F1]	Area [F2]
DADSSVEKQVALLKALYGHGQISH	53.26	2565.32	24	-2.2	642.336	25.63	132000000	1	10710	20160108_Dorsalhorn.raw	9	2	sp|P41539|TKN1_MOUSE:tr|Q149W7|Q149W7_MOUSE			205000000	129000000
IPVGSLKNEDTPNRQYLDEDMLLKVLEYLNQEQAEQGREHL	50.38	4824.4	41	-1.8	805.073	33.04	275000000	1	14890	20160108_Dorsalhorn.raw	16	1	sp|Q03517|SCG2_MOUSE			1790000000	2680000000
V(+42.01)NPTVFFDITADDEPLGRVSF	50.09	2380.16	21	-1	1191.09	46.2	487000000	1	21806	20160108_Dorsalhorn.raw	18	2	sp|P17742|PPIA_MOUSE:tr|Q5SVY2|Q5SVY2_MOUSE	Acetylation (Protein N-term)	V1:Acetylation (Protein N-term):1000.00	565000000	842000000
AVPRGEAAGAVQELARALAHLLEAERQE	49.84	2954.57	28	0	739.649	36.23	1140000000	2	16331	20160108_LMS2.raw	28	1	sp|Q9QXV0|PCSK1_MOUSE			2820000000	2040000000
VPSPVSSEDDLQEEEQLEQAIKEHLGPGSSQEMERLA	49.78	4090.93	37	-2.2	1023.74	29.83	69300000	1	13083	20160108_Dorsalhorn.raw	3	1	sp|Q03517|SCG2_MOUSE			69300000	40800000
GEAAGAVQELARALAHLLEAERQE	49.4	2531.31	24	-0.6	633.834	36.97	7270000	1	17079	20160108_Dorsalhorn.raw	8	1	sp|Q9QXV0|PCSK1_MOUSE			95000000	138000000
PPPPPPPPPPPPPPPPPPPPPPLPPAT	49.37	2632.45	27	-2.2	659.117	28.46	37700000	1	12323	20160108_Dorsalhorn.raw	3	1	sp|Q9QYX7|PCLO_MOUSE			37700000	34200000
MQLKPMEINPEMLNKVLAKLGVAGQWRF	46.98	3240.73	28	-0.4	811.19	35.58	136000000	1	16326	20160108_Dorsalhorn.raw	8	1	sp|Q9R0P9|UCHL1_MOUSE			245000000	172000000
KPMEINPEMLNKVLAKLGVAGQWRF	46.84	2868.55	25	0.2	718.145	33.88	26500000	1	15361	20160108_Dorsalhorn.raw	2	1	sp|Q9R0P9|UCHL1_MOUSE			26500000
DADSSVEKQVALLKALYGHGQIS	46.58	2428.26	23	-0.7	810.427	28.19	268000000	1	12164	20160108_Dorsalhorn.raw	8	2	sp|P41539|TKN1_MOUSE:tr|Q149W7|Q149W7_MOUSE			402000000	379000000
VNPTVFFDITADDEPLGRVSF	46.54	2338.15	21	-0.8	1170.08	36.83	202000000	1	17007	20160108_Dorsalhorn.raw	12	2	sp|P17742|PPIA_MOUSE:tr|Q5SVY2|Q5SVY2_MOUSE			525000000	726000000
IPVGSLKNEDTPNRQYLDEDMLLKVLEYLNQEQAEQGREHLA	46.3	4895.44	42	-2	980.093	32.66	1140000000	1	14683	20160108_Dorsalhorn.raw	24	1	sp|Q03517|SCG2_MOUSE			5960000000	5780000000
EEKEEDVEAEERGDLGEVGAWRPH	46.13	2765.25	24	-0.2	922.758	19.59	38000000	2	7031	20160108_LMS2.raw	11	1	sp|Q62361|TRH_MOUSE			172000000	276000000
VPSPVSSEDDLQEEEQLEQAIKEHLGPGSSQEMERLAKVS	45.89	4405.12	40	-0.7	882.031	30.35	1120000000	2	13032	20160108_LMS2.raw	11	1	sp|Q03517|SCG2_MOUSE			1660000000	1400000000
Q(-17.03)AAAQEERLADLASDLLLQYLLQGGARQ	45.55	3023.57	28	0.2	756.899	47.91	7850000	2	22472	20160108_LMS2.raw	3	1	tr|Q0VGU4|Q0VGU4_MOUSE	Pyro-glu from Q	Q1:Pyro-glu from Q:1000.00	82000000	85300000
VPLRSILESSPGMATLSEEEVRLLAALVQDYMQMKARELEQEEEQEAEGSSVTA	45.29	5976.93	54	1.6	1196.39	43.84	56300000	1	20618	20160108_Dorsalhorn.raw	5	1	sp|Q99JA0|CALCA_MOUSE			279000000
LLEAAQEEGAVTPDLPGLEKVQVRPE	44.47	2787.47	26	-1.3	930.161	24.76	315000000	1	10223	20160108_Dorsalhorn.raw	5	1	sp|Q62361|TRH_MOUSE			315000000	316000000
LLDEGHYPVRESPIDTA	44.46	1910.94	17	-2.2	956.474	16.67	243000000	1	5861	20160108_Dorsalhorn.raw	9	3	tr|Q8BP91|Q8BP91_MOUSE:sp|P16014|SCG1_MOUSE:tr|Q3TY66|Q3TY66_MOUSE			986000000	359000000
SGSAKVAFSAIRSTNH	44.27	1631.84	16	-1	544.953	11.37	12200000	1	3228	20160108_Dorsalhorn.raw	10	1	sp|Q9R171|CBLN1_MOUSE			19300000	3530000
PVFDNLMQQKLVDKNIFS	44.22	2135.11	18	-0.5	712.71	29.24	66000000	2	12418	20160108_LMS2.raw	4	13	tr|Q3TWR6|Q3TWR6_MOUSE:sp|P18242|CATD_MOUSE:tr|Q3U7I9|Q3U7I9_MOUSE:tr|F8WIR1|F8WIR1_MOUSE:tr|Q3TWD0|Q3TWD0_MOUSE:tr|Q3UCW4|Q3UCW4_MOUSE:tr|Q3TJN3|Q3TJN3_MOUSE:tr|Q3U8W5|Q3U8W5_MOUSE:tr|Q3UCD9|Q3UCD9_MOUSE:tr|Q3TXL5|Q3TXL5_MOUSE:tr|Q3UC89|Q3UC89_MOUSE:tr|Q3TWL1|Q3TWL1_MOUSE:tr|Q3U7P0|Q3U7P0_MOUSE			75700000	66000000
APGAMLQIEALQEVLKKL	44.02	1951.12	18	0.3	651.38	37.32	42500000	2	16951	20160108_LMS2.raw	5	1	sp|P56388|CART_MOUSE			64300000	42500000
SLSAASAPLVETSTPLRL	43.95	1812	18	-1.3	605.006	26.03	135000000	1	10945	20160108_Dorsalhorn.raw	19	1	sp|Q9QXV0|PCSK1_MOUSE			2890000000	2760000000
LSDDDRVTWAEQQYEKERS	43.76	2354.08	19	-1.1	785.699	16.59	102000000	1	5813	20160108_Dorsalhorn.raw	8	3	sp|P63239|NEC1_MOUSE:tr|Q32MU0|Q32MU0_MOUSE:tr|Q8BRQ2|Q8BRQ2_MOUSE			212000000	97600000
HISPDRVYINYYDMNAANVGWNGSTFA	43.64	3074.4	27	-0.9	1025.81	29.23	37000000	1	12754	20160108_Dorsalhorn.raw	2	2	tr|Q545F0|Q545F0_MOUSE:sp|P34884|MIF_MOUSE			37000000
VPSPVSSEDDLQEEEQLEQAIKEHLGPGSSQE	43.63	3490.62	32	-3.7	1164.54	29.44	54500000	1	12870	20160108_Dorsalhorn.raw	4	1	sp|Q03517|SCG2_MOUSE			88100000
APSDPRLRQFLQKSLAAATGKQELAKYFLAELLSEPNQTENDALEPEDLPQAAEQDEMRLELQ	43.32	7093.56	63	2.8	1183.27	38.08	4510000000	1	17632	20160108_Dorsalhorn.raw	21	2	sp|P60041|SMS_MOUSE:tr|Q545V6|Q545V6_MOUSE			10200000000	7920000000
ESKDQLSEDASKVITYL	43.26	1924.96	17	-2	963.487	26.28	139000000	1	11091	20160108_Dorsalhorn.raw	7	1	sp|Q03517|SCG2_MOUSE			266000000	255000000
Q(-17.03)QETAAAETETRTHTLTRVNLESPGPERVW	43.26	3389.66	30	-1.7	848.421	20.3	106000000	1	7715	20160108_Dorsalhorn.raw	3	1	tr|Q0VGU4|Q0VGU4_MOUSE	Pyro-glu from Q	Q1:Pyro-glu from Q:1000.00	118000000
SAWGSWSKEQLNPQARQFWSLAAPQRF(-.98)	43.01	3174.59	27	-2.5	1059.2	27.9	164000000	1	12006	20160108_Dorsalhorn.raw	7	1	sp|Q9WVA8|NPFF_MOUSE	Amidation	F27:Amidation:1000.00	406000000	332000000
LGALFNPYFDPLQWKNSDFE	42.98	2400.14	20	-2.9	801.053	39.72	769000000	1	18524	20160108_Dorsalhorn.raw	14	3	tr|Q8BP91|Q8BP91_MOUSE:sp|P16014|SCG1_MOUSE:tr|Q3TY66|Q3TY66_MOUSE			769000000	824000000
SVDQDLGPEVPPENVLGALLRV	42.96	2316.23	22	-1.9	1159.12	38.86	714000000	1	18055	20160108_Dorsalhorn.raw	21	1	sp|Q9QXV0|PCSK1_MOUSE			1400000000	1360000000
ALNSVAYERSAMQNYE	42.86	1844.84	16	-0.6	923.425	17.79	262000000	1	6469	20160108_Dorsalhorn.raw	6	2	sp|P41539|TKN1_MOUSE:tr|Q149W7|Q149W7_MOUSE			262000000	321000000
MQMKARELEQEEEQEAEGSSVTAQ	42.83	2737.22	24	0.8	913.414	17.94	40000000	2	6193	20160108_LMS2.raw	3	1	sp|Q99JA0|CALCA_MOUSE			69400000	40000000
A(+42.01)DKPDMGEIASFDKAKLKKTETQEKNTLPTKETIEQEKRSEIS	42.65	4933.52	43	-1	823.26	16.95		1	6013	20160108_Dorsalhorn.raw	33	2	sp|Q6ZWY8|TYB10_MOUSE:tr|A6H6H4|A6H6H4_MOUSE	Acetylation (Protein N-term)	A1:Acetylation (Protein N-term):1000.00	7240000000	4320000000
APSGRMSVLKNLQSLDPSHRISD	42.55	2507.29	23	-0.6	627.83	21.14	33500000	2	7850	20160108_LMS2.raw	3	1	sp|P09240|CCKN_MOUSE				43500000
AQATGKPAQYIAVHVVPDQL	42.54	2105.13	20	-1.5	1053.57	20.38	18200000	1	7758	20160108_Dorsalhorn.raw	3	2	tr|Q545F0|Q545F0_MOUSE:sp|P34884|MIF_MOUSE			18200000	22100000
S(+42.01)DKPDLSEVETFDKAKLKKTNTEVKNTLPSKETIQQEKEHNERT	42.41	5154.63	44	-2.3	737.382	14.52	27900000	1	4775	20160108_Dorsalhorn.raw	9	1	tr|Q8C0W0|Q8C0W0_MOUSE	Acetylation (N-term)	S1:Acetylation (N-term):1000.00	55400000	79800000
S(+42.01)DKPDLSEVETFDKAKLKKTNTEVKNTLPSKETIQQEKEHNERT	42.41	5154.63	44	-2.3	737.382	14.52	27900000	1	4775	20160108_Dorsalhorn.raw	9	1	tr|A2AF31|A2AF31_MOUSE	Acetylation (Protein N-term)	S1:Acetylation (Protein N-term):1000.00	55400000	79800000
APSDPRLRQFLQKSLAAATGKQELAKYFLAELLSEPNQTENDALEPEDLPQAAEQDEMRL	42.36	6723.38	60	-1.4	961.488	36.81	24800000	1	16998	20160108_Dorsalhorn.raw	3	2	sp|P60041|SMS_MOUSE:tr|Q545V6|Q545V6_MOUSE			24800000	66500000
PMFIVNTNVPRASVPEGFLSELTQQL	42.22	2886.49	26	-1.5	963.171	38.57	819000000	1	17898	20160108_Dorsalhorn.raw	12	2	tr|Q545F0|Q545F0_MOUSE:sp|P34884|MIF_MOUSE			976000000	1480000000
A(+42.01)ADISQWAGPLCLQEVDEPPQHAL	42.14	2629.25	24	-0.7	877.423	39.34	225000000	1	18322	20160108_Dorsalhorn.raw	6	2	sp|P70296|PEBP1_MOUSE:tr|Q5EBQ2|Q5EBQ2_MOUSE	Acetylation (Protein N-term)	A1:Acetylation (Protein N-term):1000.00	225000000	297000000
AVPRGEAAGAVQELARALAHLLEAERQ	42.12	2825.53	27	-2.1	707.387	36.26	17600000	2	16355	20160108_LMS2.raw	7	1	sp|Q9QXV0|PCSK1_MOUSE			75700000	37700000
A(+42.01)GRSAVSASSKWLDGFRKWYYNA	41.94	2661.31	23	-2.4	666.333	28.87	35900000	1	12555	20160108_Dorsalhorn.raw	5	2	sp|Q9D855|QCR7_MOUSE:tr|Q9CQB4|Q9CQB4_MOUSE	Acetylation (Protein N-term)	A1:Acetylation (Protein N-term):1000.00	35900000	28700000
SASKAILGTHSGHSFGDLTGPSPAQLFQDSGLLYMAQELPVPGRARAP	41.54	4932.5	48	-5	823.086	31.9	45600000	1	14247	20160108_Dorsalhorn.raw	2	3	sp|Q60673|PTPRN_MOUSE:tr|Q5DTQ3|Q5DTQ3_MOUSE:tr|Q925J6|Q925J6_MOUSE			86400000
VPSPVS(+79.97)SEDDLQEEEQLEQAIKEHLGPGSSQEMERLAKVS	41.43	4485.09	40	-2.4	1122.28	30.33	1180000000	1	13361	20160108_Dorsalhorn.raw	9	1	sp|Q03517|SCG2_MOUSE	Phosphorylation (STY)	S6:Phosphorylation (STY):14.02	1710000000	1180000000
AGWPGYVRPLPAATAEGPAAVTL	41.4	2264.2	23	-1.6	1133.1	29.03	28300000	1	12642	20160108_Dorsalhorn.raw	3	3	sp|P14602|HSPB1_MOUSE:tr|Q545F4|Q545F4_MOUSE:tr|D3YZ06|D3YZ06_MOUSE			28300000	8690000
SGQLGLPDEENRRESKDQLSEDASKVITYL	40.99	3376.67	30	-0.3	845.176	24.79	125000000	1	10236	20160108_Dorsalhorn.raw	6	1	sp|Q03517|SCG2_MOUSE			319000000
S(+42.01)DKPDMAEIEKFDKSKLKKTETQEKNPLPSKETIEQEKQAGES	40.94	4960.49	43	-0.9	993.104	15.59	10400000000	1	5305	20160108_Dorsalhorn.raw	48	1	sp|P20065|TYB4_MOUSE	Acetylation (Protein N-term)	S1:Acetylation (Protein N-term):1000.00	46500000000	35000000000
PPPPPPPPPPPPPPPPPLPPPPLPPLA	40.78	2660.51	27	-0.6	666.135	35.98	21200000	1	16552	20160108_Dorsalhorn.raw	1	5	tr|A0A0A6YW06|A0A0A6YW06_MOUSE:tr|E9QKQ9|E9QKQ9_MOUSE:tr|J3QNM3|J3QNM3_MOUSE:tr|E9QLZ9|E9QLZ9_MOUSE:tr|A0A0A6YVZ6|A0A0A6YVZ6_MOUSE			21200000
IDLPETFDAREQWSN	40.76	1819.84	15	0.4	910.927	25.51	91200000	1	10636	20160108_Dorsalhorn.raw	3	2	sp|P10605|CATB_MOUSE:tr|Q3TVS6|Q3TVS6_MOUSE			91200000	69600000
VDPELLRYLLGRILTGSSEPEAAPAPRRL	40.65	3188.77	29	-2.2	638.759	33.58	22000000	1	15189	20160108_Dorsalhorn.raw	3	1	sp|Q9QXV0|PCSK1_MOUSE			22000000	14000000
SLSAASAPLVETSTPL	40.59	1542.81	16	-1.4	772.413	25.84	764000000	1	10835	20160108_Dorsalhorn.raw	12	1	sp|Q9QXV0|PCSK1_MOUSE			764000000	814000000
ELEQEEEQEAEGSSVTAQ	40.58	1991.84	18	-0.6	996.929	15.62	304000000	1	5316	20160108_Dorsalhorn.raw	5	1	sp|Q99JA0|CALCA_MOUSE			350000000
GPTGPDVEDAGDETPDVDPELLRYLLGRILTGSSEPEAAPAPRRL	40.54	4741.38	45	-0.6	949.283	35.88	242000000	1	16495	20160108_Dorsalhorn.raw	3	1	sp|Q9QXV0|PCSK1_MOUSE			242000000	168000000
SGQLGLPDEENRRESKDQLSEDASKVITY	40.52	3263.59	29	0.9	816.906	21.17	38800000	2	7862	20160108_LMS2.raw	2	1	sp|Q03517|SCG2_MOUSE				38800000
GAGENLGGSAVDDPAPLT	40.49	1639.77	18	-1.1	820.891	20.02	391000000	1	7562	20160108_Dorsalhorn.raw	6	3	sp|O70176|PACA_MOUSE:tr|Q3UYH8|Q3UYH8_MOUSE:tr|Q8BJT8|Q8BJT8_MOUSE			391000000	794000000
M(+42.01)EFVMKQALGGATKDMGKMLGGDEEKD	40.48	2957.36	27	-3.2	740.346	32.66	62000000	1	14684	20160108_Dorsalhorn.raw	2	1	sp|P63040|CPLX1_MOUSE	Acetylation (Protein N-term)	M1:Acetylation (Protein N-term):1000.00	62000000	95300000
APPGRPDVFPPPLSSEHNGQVAEDAVSRPKDDGVPEV	40.33	3861.89	37	-0.1	966.48	21.66	188000000	2	8128	20160108_LMS2.raw	6	1	tr|Q0VGU4|Q0VGU4_MOUSE			273000000	188000000
MKARELEQEEEQEAEGSSVTAQ	40.32	2478.12	22	-0.5	827.046	13.88	61300000	1	4453	20160108_Dorsalhorn.raw	3	1	sp|Q99JA0|CALCA_MOUSE			61300000	5130000
LDEDMLLKVLEYLNQEQAEQGREHLA	40.3	3083.52	26	0.6	771.889	36.09	38000000	1	16610	20160108_Dorsalhorn.raw	2	1	sp|Q03517|SCG2_MOUSE			38000000	10900000
G(+42.01)DQALSFLKDFLAGGIAAAVSKTAVAPIERVKLLL	40.24	3624.07	35	-0.8	907.023	47.34	44100000	2	22176	20160108_LMS2.raw	2	1	sp|P48962|ADT1_MOUSE	Acetylation (Protein N-term)	G1:Acetylation (Protein N-term):1000.00		44100000
S(+42.01)DKPDM(+15.99)AEIEKFDKSKLKKTETQEKNPLPSKETIEQEKQAGES	40.14	4976.48	43	0.3	830.421	13.15	225000000	1	4093	20160108_Dorsalhorn.raw	17	1	sp|P20065|TYB4_MOUSE	Acetylation (Protein N-term); Oxidation (M)	S1:Acetylation (Protein N-term):1000.00;M6:Oxidation (M):1000.00	505000000	328000000
S(+42.01)YGRPPPDVEGMTSLKVDNL	40.13	2216.08	20	-1.7	1109.04	26.55	47100000	1	11244	20160108_Dorsalhorn.raw	5	3	tr|Q06477|Q06477_MOUSE:sp|Q62093|SRSF2_MOUSE:tr|Q8C671|Q8C671_MOUSE	Acetylation (N-term)	S1:Acetylation (N-term):1000.00	47100000	31900000
ADQRVLTAEEKKELENLAAMDLELQKIAEKFSQR(-.98)	40.07	3943.08	34	-1.4	658.187	32.43	14300000	1	14556	20160108_Dorsalhorn.raw	1	3	tr|Q8BP91|Q8BP91_MOUSE:sp|P16014|SCG1_MOUSE:tr|Q3TY66|Q3TY66_MOUSE	Amidation	R34:Amidation:1000.00	14300000
SPQLEDEAKELQ	40.02	1385.67	12	-0.1	693.841	15.22	530000000	1	5122	20160108_Dorsalhorn.raw	9	2	tr|Q3UXY8|Q3UXY8_MOUSE:sp|P22005|PENK_MOUSE			534000000	217000000
QAEWDDYVPKLYEQLSGK	40	2168.04	18	-0.7	723.688	29.37	64000000	1	12829	20160108_Dorsalhorn.raw	8	2	sp|P70296|PEBP1_MOUSE:tr|Q5EBQ2|Q5EBQ2_MOUSE			84000000	77500000
LPETFDAREQWSN	39.98	1591.73	13	-1.1	796.87	21.54	95600000	2	8064	20160108_LMS2.raw	2	2	sp|P10605|CATB_MOUSE:tr|Q3TVS6|Q3TVS6_MOUSE				95600000
APPGRPDVFPPPLSSEHNGQVAEDAVSRPKDDGVPEVRAA	39.82	4160.07	40	-0.2	1041.02	19.89	12600000	2	7188	20160108_LMS2.raw	6	1	tr|Q0VGU4|Q0VGU4_MOUSE				205000000
AWDDRIAEGTFPGKI	39.7	1674.84	15	0.3	559.286	24.57	35700000	2	9748	20160108_LMS2.raw	2	1	sp|P56391|CX6B1_MOUSE				35700000
FAESLPSDEEGENYSKEVPEI	39.64	2368.06	21	-0.7	1185.04	24.25	49900000	1	9926	20160108_Dorsalhorn.raw	5	2	tr|Q3UXY8|Q3UXY8_MOUSE:sp|P22005|PENK_MOUSE			49900000	52400000
APSDPRLRQFLQKSLAAATGKQELAKYFLAELLSEPNQTENDALEPEDLPQAAEQDEMRLE	39.64	6852.42	61	-2.6	1143.07	37.2		1	17182	20160108_Dorsalhorn.raw	6	2	sp|P60041|SMS_MOUSE:tr|Q545V6|Q545V6_MOUSE			841000000
GFGDLKTPAGLQVL	39.51	1414.78	14	-2.3	708.397	29.32	50400000	2	12464	20160108_LMS2.raw	5	2	sp|O70251|EF1B_MOUSE:tr|A0A087WS46|A0A087WS46_MOUSE			77300000	50400000
Q(-17.03)PVVPAEATDPVEQRAQEAP	39.47	2114.03	20	-0.3	1058.02	23.18	22300000	1	9307	20160108_Dorsalhorn.raw	2	1	sp|P09240|CCKN_MOUSE	Pyro-glu from Q	Q1:Pyro-glu from Q:1000.00	22300000
AYGFRDPGPQL	39.3	1219.6	11	-0.1	610.807	18.74	111000000	1	6926	20160108_Dorsalhorn.raw	4	2	sp|P26339|CMGA_MOUSE:tr|Q3UN28|Q3UN28_MOUSE			111000000	99500000
IPVGSLKNEDTPNRQYLDEDMLLKVLEYLNQEQAEQGREH	39.16	4711.32	40	-1.7	943.269	32.57	19800000	1	14636	20160108_Dorsalhorn.raw	2	1	sp|Q03517|SCG2_MOUSE			19800000
SC(-1.01)NTATC(-1.01)VTHRLAGLLSRSGGVVKDNFVPTNVGSEAF(-.98)	39.12	3803.88	37	-0.5	951.978	107.54	17200000	1	50529	20160108_Dorsalhorn.raw	11	1	sp|Q99JA0|CALCA_MOUSE	Half of a disulfide bridge; Amidation	C2:Half of a disulfide bridge:1000.00;C7:Half of a disulfide bridge:1000.00;F37:Amidation:1000.00	4280000000	1350000000
AGCKNFFWKTFTSC	39.08	1638.73	14	-0.5	820.373	25.19	768000000	1	10464	20160108_Dorsalhorn.raw	12	2	sp|P60041|SMS_MOUSE:tr|Q545V6|Q545V6_MOUSE			990000000	62500000
VPLRSILESSPGMATLSEEEVRL	39.04	2512.32	23	-2.4	838.445	29.74	329000000	1	13036	20160108_Dorsalhorn.raw	4	3	sp|Q99JA0|CALCA_MOUSE:sp|P70160|CALC_MOUSE:tr|Q3V1A7|Q3V1A7_MOUSE			335000000	272000000
ARPVKEPRSLSAASAPLVETSTPLRL	38.76	2745.55	26	-0.5	550.117	20.68	62900000	2	7599	20160108_LMS2.raw	8	1	sp|Q9QXV0|PCSK1_MOUSE			13800000	316000000
A(+42.01)SLKDLEGKWRLMES	38.72	1803.92	15	-2.2	602.312	27.42	5810000	1	11738	20160108_Dorsalhorn.raw	4	2	sp|Q05816|FABP5_MOUSE:tr|Q497I3|Q497I3_MOUSE	Acetylation (Protein N-term)	A1:Acetylation (Protein N-term):1000.00	5810000	13400000
S(+42.01)DKPDMAEIEKFDKSKLKKTETQEKNPLPSKETIEQEKQAG	38.66	4744.41	41	-1.9	791.741	16.78	18200000	2	5630	20160108_LMS2.raw	8	1	sp|P20065|TYB4_MOUSE	Acetylation (Protein N-term)	S1:Acetylation (Protein N-term):1000.00	72700000	32400000
YSPRTPDRVSETDIQRLLHGVMEQLGIARPR	38.48	3589.89	31	-1.6	599.321	31.86	16700000	1	14228	20160108_Dorsalhorn.raw	5	2	tr|Q3TT51|Q3TT51_MOUSE:sp|P12961|7B2_MOUSE			39900000	18500000
Q(-17.03)GGDFTRHNGTGGRSIYGEKFEDENFILKH	38.34	3391.6	30	-0.3	566.273	20.31	9980000	2	7407	20160108_LMS2.raw	2	2	sp|P17742|PPIA_MOUSE:tr|Q5SVY2|Q5SVY2_MOUSE	Pyro-glu from Q	Q1:Pyro-glu from Q:1000.00		39800000
DAEPGADAEPGADAEPGADDAEEVEQKQLQ	38.1	3051.31	30	-2.1	1018.11	19.35	156000000	1	7224	20160108_Dorsalhorn.raw	5	4	sp|Q64387|PNOC_MOUSE:tr|B7ZMX9|B7ZMX9_MOUSE:tr|Q543U6|Q543U6_MOUSE:tr|Q99NQ2|Q99NQ2_MOUSE			156000000	883000000
RSGGVVKDNFVPTNVGSEAF(-.98)	37.99	2078.05	20	-1	1040.03	18.54	39400000	1	6829	20160108_Dorsalhorn.raw	9	1	sp|Q99JA0|CALCA_MOUSE	Amidation	F20:Amidation:1000.00	135000000	267000000
SFARAPQLDL	37.96	1116.59	10	-1.7	559.303	19.56	399000000	1	7327	20160108_Dorsalhorn.raw	9	3	tr|Q8BP91|Q8BP91_MOUSE:sp|P16014|SCG1_MOUSE:tr|Q3TY66|Q3TY66_MOUSE			488000000	315000000
A(+42.01)GQAFRKFLPLFDRVLVERSAA	37.89	2532.4	22	0.2	634.106	32.56	22200000	1	14625	20160108_Dorsalhorn.raw	1	2	tr|Q4KL76|Q4KL76_MOUSE:sp|Q64433|CH10_MOUSE	Acetylation (Protein N-term)	A1:Acetylation (Protein N-term):1000.00	22200000
Y(+42.01)GGFMTSEKSQTPLVTLFKNAIIKNAH	37.78	3036.57	27	-0.7	760.15	32.16	61300000	1	14397	20160108_Dorsalhorn.raw	2	1	sp|P01193|COLI_MOUSE	Acetylation (N-term)	Y1:Acetylation (N-term):1000.00	61300000
AVPRGEAAGAVQELARALAHLLEAERQERA	37.75	3181.71	30	-1.6	637.348	32.47	25400000	1	14578	20160108_Dorsalhorn.raw	2	1	sp|Q9QXV0|PCSK1_MOUSE			25400000
SGKEVKGEEKGENQNSKFEVRLL	37.7	2604.35	23	-1	521.877	12.01	4120000	1	3538	20160108_Dorsalhorn.raw	8	3	tr|Q8BP91|Q8BP91_MOUSE:sp|P16014|SCG1_MOUSE:tr|Q3TY66|Q3TY66_MOUSE			4120000	2860000
GWTLNSAGYLLGPHAIDNHRSFSDKHGLT(-.98)	37.59	3162.57	29	-0.9	1055.2	20.42	11600000	1	7783	20160108_Dorsalhorn.raw	7	2	sp|P47212|GALA_MOUSE:tr|Q3V002|Q3V002_MOUSE	Amidation	T29:Amidation:1000.00	198000000	184000000
ELSAERPLNEQIAEAEAD	37.58	1983.94	18	-1.2	992.975	20.25	15000000	1	7684	20160108_Dorsalhorn.raw	4	1	sp|P47867|SCG3_MOUSE			30200000	28200000
ASAPLVETSTPLRL	37.53	1453.81	14	-2.2	727.913	22.39	75200000	1	8861	20160108_Dorsalhorn.raw	4	1	sp|Q9QXV0|PCSK1_MOUSE			75200000	90400000
YGGFMRF	37.42	876.395	7	-0.7	439.205	23.66	8970000	1	9588	20160108_Dorsalhorn.raw	13	2	tr|Q3UXY8|Q3UXY8_MOUSE:sp|P22005|PENK_MOUSE			480000000	218000000
VPSPVS(+79.97)SEDDLQEEEQLEQAIKEHLGPGSSQEMERLAK	37.42	4298.99	38	2.2	1075.76	29	89300000	1	12627	20160108_Dorsalhorn.raw	3	1	sp|Q03517|SCG2_MOUSE	Phosphorylation (STY)	S6:Phosphorylation (STY):17.01	89300000
SDK(+42.01)PDMAEIEKFDKSKLKKTETQEKNPLPSKETIEQEKQAGES	37.19	4960.49	43	1	827.756	14.5	24100000000	1	4760	20160108_Dorsalhorn.raw	4	1	sp|P20065|TYB4_MOUSE	Acetylation (K)	K3:Acetylation (K):16.79	24100000000
YSPRTPDRVSETDIQRLLHGVMEQLGIARP	37.16	3433.79	30	-2.5	687.763	34.08	114000000	1	15468	20160108_Dorsalhorn.raw	4	2	tr|Q3TT51|Q3TT51_MOUSE:sp|P12961|7B2_MOUSE			174000000	73300000
EWDDYVPKLYEQLSGK	37.09	1968.95	16	1.7	985.482	29.56	64600000	1	12937	20160108_Dorsalhorn.raw	8	2	sp|P70296|PEBP1_MOUSE:tr|Q5EBQ2|Q5EBQ2_MOUSE			147000000	147000000
A(+42.01)DKPDMGEIASFDKAKLKKTETQEKNTLPTKETIEQEK	36.99	4361.23	38	-3.5	727.876	17.92	45200000	2	6187	20160108_LMS2.raw	2	2	sp|Q6ZWY8|TYB10_MOUSE:tr|A6H6H4|A6H6H4_MOUSE	Acetylation (Protein N-term)	A1:Acetylation (Protein N-term):1000.00		45200000
A(+42.01)DQLTEEQIAEFKEAFSLFD	36.92	2372.11	20	2.5	1187.06	48.19	54000000	2	22613	20160108_LMS2.raw	5	1	tr|Q3UKW2|Q3UKW2_MOUSE	Acetylation (N-term)	A1:Acetylation (N-term):1000.00	16600000	159000000
A(+42.01)DQLTEEQIAEFKEAFSLFD	36.92	2372.11	20	2.5	1187.06	48.19	54000000	2	22613	20160108_LMS2.raw	5	3	sp|P0DP28|CALM3_MOUSE:sp|P0DP26|CALM1_MOUSE:sp|P0DP27|CALM2_MOUSE	Acetylation (Protein N-term)	A1:Acetylation (Protein N-term):1000.00	16600000	159000000
SDK(+42.01)PDLSEVETFDKAKLKKTNTEVKNTLPSKETIQQEKEHNERT	36.84	5154.63	44	1.3	737.384	16.75	21800000	2	5615	20160108_LMS2.raw	1	2	tr|Q8C0W0|Q8C0W0_MOUSE:tr|A2AF31|A2AF31_MOUSE	Acetylation (K)	K3:Acetylation (K):155.74		21800000
Q(-17.03)YDGVAELDQLLHY	36.74	1645.76	14	-1.7	823.887	40.27	244000000	1	18810	20160108_Dorsalhorn.raw	6	3	tr|Q8BP91|Q8BP91_MOUSE:sp|P16014|SCG1_MOUSE:tr|Q3TY66|Q3TY66_MOUSE	Pyro-glu from Q	Q1:Pyro-glu from Q:1000.00	244000000	204000000
ALNSVAYERSAMQNY	36.7	1715.79	15	1.5	858.905	17.36	20800000	1	6238	20160108_Dorsalhorn.raw	1	2	sp|P41539|TKN1_MOUSE:tr|Q149W7|Q149W7_MOUSE			20800000
GRPEWWMDYQ	36.63	1366.58	10	-1.4	684.295	24.37	150000000	1	9993	20160108_Dorsalhorn.raw	3	2	tr|Q3UXY8|Q3UXY8_MOUSE:sp|P22005|PENK_MOUSE			150000000	147000000
SSEMARDEDGGQDGDQVGHEDLY	36.63	2508.99	23	-1.3	837.337	13.86	84000000	1	4441	20160108_Dorsalhorn.raw	4	2	sp|O35417|PDYN_MOUSE:tr|O35852|O35852_MOUSE			84000000	8340000
PLNQVANPNSAIFGGARPREEVVQKEQE	36.59	3076.57	28	-0.1	770.149	18.62	53100000	2	6537	20160108_LMS2.raw	4	5	tr|Q3TG58|Q3TG58_MOUSE:tr|Q80U88|Q80U88_MOUSE:sp|Q9WUK2|IF4H_MOUSE:tr|Q3V244|Q3V244_MOUSE:tr|Q564E5|Q564E5_MOUSE			98200000	53100000
ASQPDVDGFLVGGASLKPEFVDIINAKQ	36.54	2914.51	28	-0.2	972.51	31.9	104000000	1	14245	20160108_Dorsalhorn.raw	1	1	sp|P17751|TPIS_MOUSE			104000000
ARLQPALWPFPRSVQMFPRL	36.35	2409.33	20	-2	804.114	30.03	58800000	1	13198	20160108_Dorsalhorn.raw	7	2	tr|Q3TXR9|Q3TXR9_MOUSE:sp|P20060|HEXB_MOUSE			96800000	67200000
A(+42.01)ADISQWAGPLCLQEVDEPPQHALRVDY	36.35	3162.51	28	-2.2	791.633	36.16	43500000	1	16649	20160108_Dorsalhorn.raw	3	2	sp|P70296|PEBP1_MOUSE:tr|Q5EBQ2|Q5EBQ2_MOUSE	Acetylation (Protein N-term)	A1:Acetylation (Protein N-term):1000.00	251000000	152000000
M(+42.01)EMDKRIYLEL	36.29	1481.73	11	-0.7	741.87	29.76	73300000	1	13049	20160108_Dorsalhorn.raw	4	1	sp|O35381|AN32A_MOUSE	Acetylation (Protein N-term)	M1:Acetylation (Protein N-term):1000.00	73300000	69400000
GFGDLKTPAGLQVLNDYL	36.18	1920	18	-1.9	961.005	34.53	83400000	1	15724	20160108_Dorsalhorn.raw	4	2	sp|O70251|EF1B_MOUSE:tr|A0A087WS46|A0A087WS46_MOUSE			83400000	55700000
GSHWAVGHLM(-.98)	36.14	1092.53	10	-0.1	547.271	16	7940000	2	5261	20160108_LMS2.raw	9	2	tr|V9GX72|V9GX72_MOUSE:sp|Q8R1I2|GRP_MOUSE	Amidation	M10:Amidation:1000.00	25600000	9100000
AEDQELESLSAIEAELEKVAHQLQALRR(-.98)	36.11	3174.66	28	-0.1	635.94	37.83	52800000	2	17227	20160108_LMS2.raw	5	2	sp|P26339|CMGA_MOUSE:tr|Q3UN28|Q3UN28_MOUSE	Amidation	R28:Amidation:1000.00	29900000	52800000
DADSS(+79.97)VEKQVALLKALYGHGQIS	36.02	2508.23	23	-1.1	837.082	29.91	208000000	1	13132	20160108_Dorsalhorn.raw	2	2	sp|P41539|TKN1_MOUSE:tr|Q149W7|Q149W7_MOUSE	Phosphorylation (STY)	S5:Phosphorylation (STY):9.34	208000000
DADEGDTLANSSDLLKELLGTGDNRAKDSHQQESTNNDEDMS	35.97	4534.98	42	-1.5	1134.75	30.9	424000000	2	13340	20160108_LMS2.raw	6	2	tr|Q3UXY8|Q3UXY8_MOUSE:sp|P22005|PENK_MOUSE			1430000000	424000000
SGSAKVAFSAIRSTN	35.9	1494.78	15	-1.5	499.266	12.08	5890000	1	3571	20160108_Dorsalhorn.raw	5	1	sp|Q9R171|CBLN1_MOUSE			7240000	869000
SQENPNTYSEDLDV	35.88	1609.67	14	-0.6	805.844	22.11	329000000	2	8373	20160108_LMS2.raw	4	2	sp|O35417|PDYN_MOUSE:tr|O35852|O35852_MOUSE			156000000	329000000
ELEQEEEQEAEGSSVT	35.8	1792.75	16	2.6	897.384	15.29	47100000	1	5159	20160108_Dorsalhorn.raw	2	1	sp|Q99JA0|CALCA_MOUSE			47100000
VPERAPLPPPVPSQFQ	35.63	1757.95	16	-2	879.979	21.26	26000000	1	8247	20160108_Dorsalhorn.raw	2	1	tr|Q0VGU4|Q0VGU4_MOUSE			26000000
M(+42.01)QNDAGEFVDLYVPRKC	35.6	2025.93	17	12.6	1013.98	29.68	45800000	1	13003	20160108_Dorsalhorn.raw	3	2	tr|Q8C1L7|Q8C1L7_MOUSE:sp|Q9CQR2|RS21_MOUSE	Acetylation (Protein N-term)	M1:Acetylation (Protein N-term):1000.00	45800000	20500000
LSDDDRVTWAEQQYE	35.52	1853.81	15	-0.4	927.91	21.74	110000000	2	8170	20160108_LMS2.raw	2	3	sp|P63239|NEC1_MOUSE:tr|Q32MU0|Q32MU0_MOUSE:tr|Q8BRQ2|Q8BRQ2_MOUSE				110000000
VPLRSILESSPGMATLSEEEVRLLAALVQDYMQMKARELEQEEEQE	35.41	5274.61	46	-1.8	1055.93	43.77	81400000	1	20581	20160108_Dorsalhorn.raw	2	3	sp|Q99JA0|CALCA_MOUSE:sp|P70160|CALC_MOUSE:tr|Q3V1A7|Q3V1A7_MOUSE			81400000
A(+42.01)DKPDMGEIASFDKAKLKKTETQEKNTLPTKETIEQEKRSE	35.4	4733.41	41	-3.7	677.206	14.88	9080000	1	4957	20160108_Dorsalhorn.raw	3	2	sp|Q6ZWY8|TYB10_MOUSE:tr|A6H6H4|A6H6H4_MOUSE	Acetylation (Protein N-term)	A1:Acetylation (Protein N-term):1000.00	9080000
QYDGVAELDQLLHY	35.4	1662.79	14	-1.5	832.4	34.53	69200000	2	15378	20160108_LMS2.raw	5	3	tr|Q8BP91|Q8BP91_MOUSE:sp|P16014|SCG1_MOUSE:tr|Q3TY66|Q3TY66_MOUSE			84700000	69200000
TPDRVSETDIQRLLHGVMEQLGIARPR	35.4	3086.64	27	-0.2	618.335	33.52	2490000	1	15156	20160108_Dorsalhorn.raw	1	2	tr|Q3TT51|Q3TT51_MOUSE:sp|P12961|7B2_MOUSE			2490000
FENKVPEKQKLFQEDNGMPVHLKGGASDALLYRATMALTLGGTAYAIYLLAMAAFPKKQN	35.4	6568.41	60	-3.7	939.348	40.18	946000000	1	18766	20160108_Dorsalhorn.raw	5	1	sp|P48771|CX7A2_MOUSE			956000000
A(+42.01)GAAEDVRVLFGAAVRA	35.33	1713.92	17	-2	572.312	32.52	2440000	1	14603	20160108_Dorsalhorn.raw	4	4	sp|Q8C8T8|TSR2_MOUSE:tr|Z4YL87|Z4YL87_MOUSE:tr|H7BWY8|H7BWY8_MOUSE:tr|G3UWF3|G3UWF3_MOUSE	Acetylation (Protein N-term)	A1:Acetylation (Protein N-term):1000.00	127000000	110000000
M(+42.01)FLTRSEYDRGVNTFSPEGRLFQVEY	35.33	3182.51	26	-3	1061.84	33.24	64800000	1	15004	20160108_Dorsalhorn.raw	2	4	sp|Q9Z2U1|PSA5_MOUSE:tr|Q3TUX3|Q3TUX3_MOUSE:tr|Q3TUI9|Q3TUI9_MOUSE:tr|Q3UPK6|Q3UPK6_MOUSE	Acetylation (Protein N-term)	M1:Acetylation (Protein N-term):1000.00	64800000
VPPVQVSPLIKFGRYS	35.28	1786.01	16	-2.5	894.012	22.65	8730000	1	9008	20160108_Dorsalhorn.raw	3	3	tr|Q8BTB6|Q8BTB6_MOUSE:sp|Q06185|ATP5I_MOUSE:tr|Q5EBI8|Q5EBI8_MOUSE			120000000	116000000
FENKVPEKQKLFQEDNGMPVHLKGGASDALLYRATMALTLGGTAYAIYL	35.27	5368.76	49	-3.3	895.798	32.86	379000000	1	14797	20160108_Dorsalhorn.raw	4	1	sp|P48771|CX7A2_MOUSE			568000000
A(+42.01)ADISQWAGPLCL	35.24	1385.66	13	-2	693.838	49.41	74700000	1	23444	20160108_Dorsalhorn.raw	14	2	sp|P70296|PEBP1_MOUSE:tr|Q5EBQ2|Q5EBQ2_MOUSE	Acetylation (Protein N-term)	A1:Acetylation (Protein N-term):1000.00	96500000	86200000
VKLIESKEAFQEALAAAGDKLVVVDF	35.22	2789.52	26	-2.1	698.386	32.27	46300000	1	14462	20160108_Dorsalhorn.raw	3	1	sp|P10639|THIO_MOUSE			134000000
ATPKQGPRMLGAPEEADANEEGV	35.21	2366.12	23	-1.2	789.712	14.17	13900000	1	4599	20160108_Dorsalhorn.raw	3	4	tr|A2APX3|A2APX3_MOUSE:tr|Q9EPX9|Q9EPX9_MOUSE:sp|P21460|CYTC_MOUSE:tr|Q3U5K7|Q3U5K7_MOUSE			13900000	1070000
APVSTGAGGGTVLAKMYPR	35.2	1831.96	19	-1.7	611.66	16.53	57900000	1	5784	20160108_Dorsalhorn.raw	4	2	tr|V9GX72|V9GX72_MOUSE:sp|Q8R1I2|GRP_MOUSE			57900000	17900000
APSDPRLRQFLQKSLAAATGKQELAKYFLAEL	35.19	3559.95	32	-1.8	712.996	32.73	76200000	1	14725	20160108_Dorsalhorn.raw	3	2	sp|P60041|SMS_MOUSE:tr|Q545V6|Q545V6_MOUSE			179000000
SHYEEGPGKNLPFSVENKWRLLAMMTVYFGSGFAAPFFIVRHQLLKK	35.17	5439.82	47	-4.5	778.121	39.18	691000000	1	18235	20160108_Dorsalhorn.raw	37	1	sp|P17665|COX7C_MOUSE			3460000000	2180000000
A(+42.01)SGVAVSDGVIKVFNDMKV	35.16	1977.02	19	-3.3	989.516	33.68	33600000	1	15244	20160108_Dorsalhorn.raw	1	4	tr|Q9CX22|Q9CX22_MOUSE:tr|F8WGL3|F8WGL3_MOUSE:sp|P18760|COF1_MOUSE:tr|Q544Y7|Q544Y7_MOUSE	Acetylation (Protein N-term)	A1:Acetylation (Protein N-term):1000.00	33600000
V(+42.01)NPTVFFDIT	35.09	1193.6	10	-0.5	597.805	49.04	22700000	1	23251	20160108_Dorsalhorn.raw	8	2	sp|P17742|PPIA_MOUSE:tr|Q5SVY2|Q5SVY2_MOUSE	Acetylation (Protein N-term)	V1:Acetylation (Protein N-term):1000.00	22700000	73800000
DADSS(+79.97)VEKQVALLKALYGHGQISH	34.97	2645.28	24	-1.5	662.327	27.15	96000000	1	11585	20160108_Dorsalhorn.raw	4	2	sp|P41539|TKN1_MOUSE:tr|Q149W7|Q149W7_MOUSE	Phosphorylation (STY)	S5:Phosphorylation (STY):14.02	96000000	80000000
SPQLEDEAKEL	34.94	1257.61	11	-1.1	629.811	15.85	48000000	1	5436	20160108_Dorsalhorn.raw	4	2	tr|Q3UXY8|Q3UXY8_MOUSE:sp|P22005|PENK_MOUSE			48000000	33600000
A(+42.01)KVEQVLSLEPQHEL	34.91	1760.93	15	-1.3	881.471	26.03	70900000	1	10946	20160108_Dorsalhorn.raw	3	2	tr|Q8BH80|Q8BH80_MOUSE:sp|Q9QY76|VAPB_MOUSE	Acetylation (Protein N-term)	A1:Acetylation (Protein N-term):1000.00	70900000	6420000
AVGHPC(-1.01)GPQGIC(-1.01)GQTGLLQLLGDLSRGQETLAKQTPQLEAWVREPLEE	34.88	5120.58	48	8.2	1025.13	36.75	5360000	1	16968	20160108_Dorsalhorn.raw	4	1	sp|Q62361|TRH_MOUSE	Half of a disulfide bridge	C6:Half of a disulfide bridge:1000.00;C12:Half of a disulfide bridge:1000.00	5360000	30100000
ELFADKVPKTAENFRAL	34.87	1948.04	17	-0.6	650.354	21.99	69200000	2	8309	20160108_LMS2.raw	7	2	sp|P17742|PPIA_MOUSE:tr|Q5SVY2|Q5SVY2_MOUSE			23400000	102000000
VGRPEWWMDYQ	34.86	1465.64	11	-0.9	733.829	24.97	3420000000	1	10344	20160108_Dorsalhorn.raw	29	2	tr|Q3UXY8|Q3UXY8_MOUSE:sp|P22005|PENK_MOUSE			3450000000	3650000000
LEGEDDPDRSMKLSFRT	34.83	1994.94	17	-0.1	499.741	15.29	23400000	1	5158	20160108_Dorsalhorn.raw	6	2	sp|P26339|CMGA_MOUSE:tr|Q3UN28|Q3UN28_MOUSE			31500000	6840000
AQEEADAEERRLQEQEELENYIEHVLLHRP	34.79	3672.78	30	-1.1	613.136	30.77	43600000	2	13266	20160108_LMS2.raw	7	1	tr|Q0VGU4|Q0VGU4_MOUSE			188000000	43600000
AGVTVDELGKVLTPTQVMNRPSSISWDGLDPGKLYTL	34.75	3957.06	37	-1.5	990.27	33.94	152000000	1	15390	20160108_Dorsalhorn.raw	2	2	sp|P70296|PEBP1_MOUSE:tr|Q5EBQ2|Q5EBQ2_MOUSE			152000000
MQLKPMEINPEMLNKVLAKL	34.72	2339.28	20	-0.8	585.826	31.32	18800000	1	13921	20160108_Dorsalhorn.raw	5	1	sp|Q9R0P9|UCHL1_MOUSE			41800000	16200000
SSPETLISDLLMKESTENAPRTRLEDPSMW	34.72	3432.65	30	-1.4	859.17	33.08	2250000000	1	14916	20160108_Dorsalhorn.raw	7	1	sp|P57774|NPY_MOUSE			2870000000	1970000000
YTVFDRDNNRVGFANAV	34.68	1956.94	17	-0.7	653.322	21.95	52300000	2	8284	20160108_LMS2.raw	2	13	tr|Q3TWR6|Q3TWR6_MOUSE:sp|P18242|CATD_MOUSE:tr|Q3U7I9|Q3U7I9_MOUSE:tr|F8WIR1|F8WIR1_MOUSE:tr|Q3TWD0|Q3TWD0_MOUSE:tr|Q3UCW4|Q3UCW4_MOUSE:tr|Q3TJN3|Q3TJN3_MOUSE:tr|Q3U8W5|Q3U8W5_MOUSE:tr|Q3UCD9|Q3UCD9_MOUSE:tr|Q3TXL5|Q3TXL5_MOUSE:tr|Q3UC89|Q3UC89_MOUSE:tr|Q3TWL1|Q3TWL1_MOUSE:tr|Q3U7P0|Q3U7P0_MOUSE				52300000
KARELEQEEEQEAEGSSVTAQ	34.63	2347.08	21	-0.5	783.366	11.87	13900000	1	3469	20160108_Dorsalhorn.raw	5	1	sp|Q99JA0|CALCA_MOUSE			13900000	3260000
SPAFLFQPQRF(-.98)	34.61	1335.71	11	-1.1	668.861	24.53	223000000	1	10084	20160108_Dorsalhorn.raw	4	1	sp|Q9WVA8|NPFF_MOUSE	Amidation	F11:Amidation:1000.00	223000000	186000000
VPLRSILESSPGMATLSEEE	34.58	2144.07	20	-1.5	1073.04	27.46	55000000	1	11763	20160108_Dorsalhorn.raw	9	3	sp|Q99JA0|CALCA_MOUSE:sp|P70160|CALC_MOUSE:tr|Q3V1A7|Q3V1A7_MOUSE			87600000	62900000
DITADDEPLGRVSF	34.54	1533.73	14	4.1	767.876	26.01	36000000	1	10933	20160108_Dorsalhorn.raw	1	2	sp|P17742|PPIA_MOUSE:tr|Q5SVY2|Q5SVY2_MOUSE			36000000
ATLESVFQELGKLTGPSNQ	34.52	2018.03	19	-1.5	673.684	35.27	16200000	1	16147	20160108_Dorsalhorn.raw	4	1	sp|Q03517|SCG2_MOUSE			33900000	14100000
YIQQVRKAPSGRMSVLKNLQSLDPSHRISD	34.51	3422.82	30	-0.4	685.571	19.49	43100000	2	6981	20160108_LMS2.raw	4	1	sp|P09240|CCKN_MOUSE				54300000
A(+42.01)SSDIQVKELEKRASGQAFEL	34.1	2347.2	21	-1.7	783.407	25.23	74100000	1	10485	20160108_Dorsalhorn.raw	2	7	tr|D3Z1Z8|D3Z1Z8_MOUSE:tr|D3Z5N2|D3Z5N2_MOUSE:tr|Q8C2H3|Q8C2H3_MOUSE:tr|Q545B6|Q545B6_MOUSE:tr|Q9CXQ8|Q9CXQ8_MOUSE:sp|P54227|STMN1_MOUSE:tr|Q9CYU5|Q9CYU5_MOUSE	Acetylation (Protein N-term)	A1:Acetylation (Protein N-term):1000.00	74100000
LSDDDRVTWAEQQY	34.03	1724.76	14	-1.6	863.388	22.1	55300000	2	8372	20160108_LMS2.raw	3	3	sp|P63239|NEC1_MOUSE:tr|Q32MU0|Q32MU0_MOUSE:tr|Q8BRQ2|Q8BRQ2_MOUSE				55300000
A(+42.01)SLKDLEGKWRL	33.97	1456.8	12	-1.9	486.608	25.72	10500000	1	10764	20160108_Dorsalhorn.raw	4	2	sp|Q05816|FABP5_MOUSE:tr|Q497I3|Q497I3_MOUSE	Acetylation (Protein N-term)	A1:Acetylation (Protein N-term):1000.00	10500000
MNRPSSISWDGLDPGKLYTL	33.97	2249.11	20	-2.2	750.711	28.86	83100000	1	12545	20160108_Dorsalhorn.raw	3	2	sp|P70296|PEBP1_MOUSE:tr|Q5EBQ2|Q5EBQ2_MOUSE			83100000
YPSKPDNPGEDAPAEDMARYYSALRHYINLITRQRY(-.98)	33.9	4269.08	36	-2.6	854.821	30.66	147000000	1	13546	20160108_Dorsalhorn.raw	9	1	sp|P57774|NPY_MOUSE	Amidation	Y36:Amidation:1000.00	492000000	135000000
A(+42.01)DKPDM(+15.99)GEIASFDKAKLKKTETQEKNTLPTKETIEQEKRSEIS	33.89	4949.52	43	-0.3	990.91	14.3	19100000	1	4661	20160108_Dorsalhorn.raw	9	2	sp|Q6ZWY8|TYB10_MOUSE:tr|A6H6H4|A6H6H4_MOUSE	Acetylation (Protein N-term); Oxidation (M)	A1:Acetylation (Protein N-term):1000.00;M6:Oxidation (M):1000.00	21700000	33300000
IKMALQQEGFD	33.88	1278.63	11	0.6	640.322	20.2		2	7347	20160108_LMS2.raw	1	5	tr|Q3TYM6|Q3TYM6_MOUSE:sp|P21661|NEC2_MOUSE:tr|Q3TT48|Q3TT48_MOUSE:tr|Q3UZV3|Q3UZV3_MOUSE:tr|Q547J8|Q547J8_MOUSE
YGGFMRSL	33.8	929.443	8	-0.9	465.728	18.2	11600000	1	6666	20160108_Dorsalhorn.raw	6	2	tr|Q3UXY8|Q3UXY8_MOUSE:sp|P22005|PENK_MOUSE			11600000	122000000
VPSPVS(+79.97)SEDDLQEEEQLEQAIKEHLGPGS(+79.97)SQEMERLAKVS	33.79	4565.06	40	-1.5	1142.27	32.42	1920000000	1	14548	20160108_Dorsalhorn.raw	3	1	sp|Q03517|SCG2_MOUSE	Phosphorylation (STY)	S6:Phosphorylation (STY):0.00;S29:Phosphorylation (STY):0.00	1920000000	1330000000
YGGFLRKYPK	33.71	1227.68	10	-0.9	410.232	11.5	27000000	1	3289	20160108_Dorsalhorn.raw	6	2	sp|O35417|PDYN_MOUSE:tr|O35852|O35852_MOUSE			27000000	2520000
ELEQEEEQEAEGSSVTAQ(-.98)	33.7	1990.86	18	-3.3	664.625	15.54	1330000	1	5280	20160108_Dorsalhorn.raw	1	1	sp|Q99JA0|CALCA_MOUSE	Amidation	Q18:Amidation:1000.00	1330000
APVSTGAGGGTVLAKMYP	33.57	1675.86	18	-2.5	838.935	20.25	490000000	1	7682	20160108_Dorsalhorn.raw	4	2	tr|V9GX72|V9GX72_MOUSE:sp|Q8R1I2|GRP_MOUSE			490000000	396000000
NSQPDTPTDVVEENTPSFGIL	33.52	2259.05	21	-0.9	1130.53	33.41	152000000	1	15095	20160108_Dorsalhorn.raw	6	1	sp|P55099|TKNK_MOUSE			198000000	94400000
RPEWWMDYQ	33.44	1309.55	9	-1.3	655.784	24.74	54500000	1	10208	20160108_Dorsalhorn.raw	4	2	tr|Q3UXY8|Q3UXY8_MOUSE:sp|P22005|PENK_MOUSE			54500000	60700000
FPKPEGSQDKSLHN	33.38	1582.77	14	-0.5	528.598	10.51	1540000	1	2828	20160108_Dorsalhorn.raw	6	1	sp|P47867|SCG3_MOUSE			3820000	180000
GFGDLKTPAGLQV	33.29	1301.7	13	-2.1	651.855	26.16	73600000	2	10665	20160108_LMS2.raw	4	2	sp|O70251|EF1B_MOUSE:tr|A0A087WS46|A0A087WS46_MOUSE			45000000	73600000
Q(-17.03)PVVPAEATDPVEQRAQEAPR	33.25	2270.13	21	-0.8	1136.07	20.72	60800000	2	7615	20160108_LMS2.raw	7	1	sp|P09240|CCKN_MOUSE	Pyro-glu from Q	Q1:Pyro-glu from Q:1000.00	93500000	313000000
VGRPEWWMDY	33.18	1337.59	10	-1.2	669.8	26.54	113000000	1	11237	20160108_Dorsalhorn.raw	5	2	tr|Q3UXY8|Q3UXY8_MOUSE:sp|P22005|PENK_MOUSE			113000000	116000000
SSPETLISDLLMKES(+79.97)TENAPRTRLEDPSMW	33.17	3512.62	30	3.7	1171.88	34.39	115000000	1	15647	20160108_Dorsalhorn.raw	4	1	sp|P57774|NPY_MOUSE	Phosphorylation (STY)	S15:Phosphorylation (STY):11.06	300000000
SVKEIMAEIYK	33.13	1309.7	11	-0.9	437.572	21.92	3090000	2	8268	20160108_LMS2.raw	1	2	sp|P10605|CATB_MOUSE:tr|Q3TVS6|Q3TVS6_MOUSE				3090000
AADLGLKRGYRMVVNEGADGGQSVYHI	33.06	2875.44	27	0.7	719.868	21.83	23200000	2	8219	20160108_LMS2.raw	1	1	sp|P70349|HINT1_MOUSE				23200000
A(+42.01)SLKDLEGKWRLMESHGFEEY	33.01	2566.22	21	-1.4	642.56	29.32	23500000	1	12800	20160108_Dorsalhorn.raw	5	2	sp|Q05816|FABP5_MOUSE:tr|Q497I3|Q497I3_MOUSE	Acetylation (Protein N-term)	A1:Acetylation (Protein N-term):1000.00	55000000	25100000
V(+42.01)NPTVFFDITADDEPLGRVSFELFADKVPKTAENFRAL	32.84	4310.19	38	-0.2	1078.55	41.32	160000000	1	19360	20160108_Dorsalhorn.raw	9	2	sp|P17742|PPIA_MOUSE:tr|Q5SVY2|Q5SVY2_MOUSE	Acetylation (Protein N-term)	V1:Acetylation (Protein N-term):1000.00	469000000	319000000
QELEEELDEAVERSLQSILRKN	32.81	2627.34	22	-2.4	657.841	35.66	11100000	1	16371	20160108_Dorsalhorn.raw	1	5	tr|Q3TYM6|Q3TYM6_MOUSE:sp|P21661|NEC2_MOUSE:tr|Q3TT48|Q3TT48_MOUSE:tr|Q3UZV3|Q3UZV3_MOUSE:tr|Q547J8|Q547J8_MOUSE			11100000
ESKDQLSEDASKVITY	32.7	1811.88	16	0.1	604.967	20.12	17100000	2	7302	20160108_LMS2.raw	2	1	sp|Q03517|SCG2_MOUSE				17100000
IPVGSLKNEDTPNRQYLDEDMLLKVLE	32.69	3128.61	27	-1.8	783.157	28.77	48400000	1	12497	20160108_Dorsalhorn.raw	2	1	sp|Q03517|SCG2_MOUSE			48400000	49400000
KGNDISSGTVLSDYVGSGPPSGTGLHRYVWLVY	32.68	3480.73	33	0.5	871.191	31.37	38900000	2	13608	20160108_LMS2.raw	4	2	sp|P70296|PEBP1_MOUSE:tr|Q5EBQ2|Q5EBQ2_MOUSE			58200000	38900000
S(+79.97)HHLAHYRASEEEPEYGEESRSY	32.66	2842.16	23	-2.6	711.546	12.93	2710000	2	3864	20160108_LMS2.raw	2	3	tr|Q8BP91|Q8BP91_MOUSE:sp|P16014|SCG1_MOUSE:tr|Q3TY66|Q3TY66_MOUSE	Phosphorylation (STY)	S1:Phosphorylation (STY):0.00	3350000	2710000
V(+42.01)NPTVFFDITA	32.66	1264.63	11	-1	633.324	51.18	4660000	2	24181	20160108_LMS2.raw	2	2	sp|P17742|PPIA_MOUSE:tr|Q5SVY2|Q5SVY2_MOUSE	Acetylation (Protein N-term)	V1:Acetylation (Protein N-term):1000.00		4660000
AVLRTDGEPRARLGALLA	32.61	1878.08	18	-1.9	470.526	17.43	12500000	1	6274	20160108_Dorsalhorn.raw	5	1	sp|P09240|CCKN_MOUSE			12500000	24100000
SGGVVKDNFVPTNVGSEAF(-.98)	32.61	1921.95	19	-1.1	961.983	22.14	220000000	1	8718	20160108_Dorsalhorn.raw	3	1	sp|Q99JA0|CALCA_MOUSE	Amidation	F19:Amidation:1000.00	220000000	242000000
SLPSDEEGENYSKEVPEIE	32.56	2149.95	19	-1.7	1075.98	21.82	59800000	2	8217	20160108_LMS2.raw	3	2	tr|Q3UXY8|Q3UXY8_MOUSE:sp|P22005|PENK_MOUSE			14500000	59800000
SFARAPQLDLKRQYDGVAELDQLLHY	32.47	3045.57	26	1	762.4	30.22	45700000	2	12960	20160108_LMS2.raw	2	3	tr|Q8BP91|Q8BP91_MOUSE:sp|P16014|SCG1_MOUSE:tr|Q3TY66|Q3TY66_MOUSE				45700000
ESSPGMATLSEEEVRL	32.42	1733.81	16	-2.9	867.912	24.94	20400000	2	9955	20160108_LMS2.raw	1	3	sp|Q99JA0|CALCA_MOUSE:sp|P70160|CALC_MOUSE:tr|Q3V1A7|Q3V1A7_MOUSE				20400000
HKTDSFVGLM(-.98)	32.3	1132.57	10	-0.7	567.292	15.15	139000000	1	5089	20160108_Dorsalhorn.raw	6	2	sp|P41539|TKN1_MOUSE:tr|Q149W7|Q149W7_MOUSE	Amidation	M10:Amidation:1000.00	149000000	93500000
A(+42.01)TFEEVSVLGF	32.26	1239.6	11	-1.2	620.808	49	8230000	2	23044	20160108_LMS2.raw	2	1	sp|Q9CQM5|TXD17_MOUSE	Acetylation (Protein N-term)	A1:Acetylation (Protein N-term):1000.00		8230000
Q(-17.03)AEATRQAAAQEERLADLASDLLLQYLLQGGARQ	32.25	3679.89	34	-4.1	920.976	44.3	42400000	1	20850	20160108_Dorsalhorn.raw	3	1	tr|Q0VGU4|Q0VGU4_MOUSE	Pyro-glu from Q	Q1:Pyro-glu from Q:1000.00	42400000	80200000
PKFEVIDKPQS	32.23	1286.69	11	-0.3	644.351	13.36	980000	2	4059	20160108_LMS2.raw	3	1	sp|P97450|ATP5J_MOUSE			4790000	980000
M(+42.01)DVFMKGLSM	32.11	1199.54	10	0.1	600.777	40.97	12300000	2	18921	20160108_LMS2.raw	3	1	sp|Q91ZZ3|SYUB_MOUSE	Acetylation (Protein N-term)	M1:Acetylation (Protein N-term):1000.00		12300000
LLDEGHYPV	32.08	1041.51	9	-1.1	521.763	18.33	38900000	2	6391	20160108_LMS2.raw	5	3	tr|Q8BP91|Q8BP91_MOUSE:sp|P16014|SCG1_MOUSE:tr|Q3TY66|Q3TY66_MOUSE			35500000	38900000
A(+42.01)SQKRPSQRSKYLATASTMDHARHGFLPRHRDTGILD	32.03	4246.17	37	0.2	607.603	16.48	19300000	2	5488	20160108_LMS2.raw	8	2	tr|F6TYB7|F6TYB7_MOUSE:tr|F6RWW8|F6RWW8_MOUSE	Acetylation (N-term)	A1:Acetylation (N-term):1000.00	63200000	49800000
A(+42.01)SQKRPSQRSKYLATASTMDHARHGFLPRHRDTGILD	32.03	4246.17	37	0.2	607.603	16.48	19300000	2	5488	20160108_LMS2.raw	8	2	tr|Q542T4|Q542T4_MOUSE:tr|Q3UGF3|Q3UGF3_MOUSE	Acetylation (Protein N-term)	A1:Acetylation (Protein N-term):1000.00	63200000	49800000
LEGEDDPDRSMKLSF	32.02	1737.79	15	-4.4	869.897	19.48	19500000	1	7285	20160108_Dorsalhorn.raw	5	2	sp|P26339|CMGA_MOUSE:tr|Q3UN28|Q3UN28_MOUSE			19500000	189000000
SFPWMESDVT	31.96	1197.5	10	-2.1	599.757	29.65	9700000	1	12988	20160108_Dorsalhorn.raw	6	1	sp|Q62361|TRH_MOUSE			9700000	24300000
APIKVGDAIPSVEVF	31.87	1540.85	15	-0.9	771.432	27.49	101000000	1	11781	20160108_Dorsalhorn.raw	2	4	tr|G3UZJ4|G3UZJ4_MOUSE:sp|P99029|PRDX5_MOUSE:tr|Q3UWS9|Q3UWS9_MOUSE:tr|Q3U7H9|Q3U7H9_MOUSE			101000000
EDENFILKHTGPGILSM	31.86	1899.94	17	-2.5	950.975	25.99	125000000	1	10920	20160108_Dorsalhorn.raw	4	2	sp|P17742|PPIA_MOUSE:tr|Q5SVY2|Q5SVY2_MOUSE			125000000	97600000
SC(-1.01)NTATC(-1.01)VTHRLAGLLS	31.85	1743.84	17	-1.6	872.926	24.6	76300000	1	10126	20160108_Dorsalhorn.raw	2	1	sp|Q99JA0|CALCA_MOUSE	Half of a disulfide bridge	C2:Half of a disulfide bridge:1000.00;C7:Half of a disulfide bridge:1000.00	76300000
A(+42.01)EDIKTKIKNY	31.78	1363.73	11	-0.7	455.585	15.63	676000	2	5090	20160108_LMS2.raw	4	1	sp|P56391|CX6B1_MOUSE	Acetylation (Protein N-term)	A1:Acetylation (Protein N-term):1000.00	4550000	676000
ANAGPNTNGSQFFICTAKTEWLDGKHVVF	31.77	3151.52	29	-0.6	788.886	28.54	43300000	1	12364	20160108_Dorsalhorn.raw	2	2	sp|P17742|PPIA_MOUSE:tr|Q5SVY2|Q5SVY2_MOUSE			43300000
A(+42.01)SGVAVSDGVIKV	31.76	1242.68	13	-1.5	622.347	24.95	47100000	1	10330	20160108_Dorsalhorn.raw	3	4	tr|Q9CX22|Q9CX22_MOUSE:tr|F8WGL3|F8WGL3_MOUSE:sp|P18760|COF1_MOUSE:tr|Q544Y7|Q544Y7_MOUSE	Acetylation (Protein N-term)	A1:Acetylation (Protein N-term):1000.00	47100000	56600000
ARLQPALWPFPRSVQMF	31.75	2043.09	17	-4.3	682.034	30.97	17800000	1	13721	20160108_Dorsalhorn.raw	2	2	tr|Q3TXR9|Q3TXR9_MOUSE:sp|P20060|HEXB_MOUSE			17800000
YGGFMKKMDELYPMEPEEEANGGEILA	31.7	3047.36	27	-1.6	1016.79	28.79	1130000000	1	12505	20160108_Dorsalhorn.raw	4	2	tr|Q3UXY8|Q3UXY8_MOUSE:sp|P22005|PENK_MOUSE			1130000000	668000000
VPLRSILESSPGMATL	31.69	1669.91	16	-2.2	835.959	27.75	51900000	1	11924	20160108_Dorsalhorn.raw	3	3	sp|Q99JA0|CALCA_MOUSE:sp|P70160|CALC_MOUSE:tr|Q3V1A7|Q3V1A7_MOUSE			51900000	28100000
PIASIHSVDLDLL	31.67	1391.77	13	-1.3	696.889	30.27	31500000	2	12989	20160108_LMS2.raw	4	2	tr|Q543U0|Q543U0_MOUSE:sp|P97783|AF1Q_MOUSE			36100000	31500000
M(+42.01)FLVNSFLKGGGGGGGGGGLGGGLGN	31.67	2278.12	26	-1.2	760.379	44.26		1	20831	20160108_Dorsalhorn.raw	3	2	tr|A0A0R4IZW8|A0A0R4IZW8_MOUSE:sp|O88456|CPNS1_MOUSE	Acetylation (Protein N-term)	M1:Acetylation (Protein N-term):1000.00		25600000
ANAGPNTNGSQFFICTA	31.64	1711.76	17	1.6	856.89	28.3	299000000	2	11886	20160108_LMS2.raw	2	2	sp|P17742|PPIA_MOUSE:tr|Q5SVY2|Q5SVY2_MOUSE			279000000	299000000
NPEPQDQGELFQGVDPR	31.63	1924.89	17	-0.9	963.452	21.62	15300000	2	8105	20160108_LMS2.raw	1	1	tr|Q0VGU4|Q0VGU4_MOUSE				15300000
MILPVGAESF	31.63	1062.54	10	-0.4	532.278	31.87	3000000	2	13882	20160108_LMS2.raw	1	4	sp|P17183|ENOG_MOUSE:tr|Q545V3|Q545V3_MOUSE:tr|Q3UJ20|Q3UJ20_MOUSE:tr|A0A0N4SUX5|A0A0N4SUX5_MOUSE				3000000
RPSSISWDGLDPGKLYTL	31.62	2004.03	18	-0.4	669.018	28.57	14000000	1	12380	20160108_Dorsalhorn.raw	4	2	sp|P70296|PEBP1_MOUSE:tr|Q5EBQ2|Q5EBQ2_MOUSE			14000000	19900000
SAASAPLVETSTPLRL	31.61	1611.88	16	-1.9	806.947	23.14	17700000	1	9286	20160108_Dorsalhorn.raw	1	1	sp|Q9QXV0|PCSK1_MOUSE			17700000
AVGHPC(-1.01)GPQGIC(-1.01)GQTGLLQLLGDLSRGQETLAKQTPQLEAWVREPLE	31.44	4991.54	47	-1.3	999.314	36.59	81900000	1	16883	20160108_Dorsalhorn.raw	2	1	sp|Q62361|TRH_MOUSE	Half of a disulfide bridge	C6:Half of a disulfide bridge:1000.00;C12:Half of a disulfide bridge:1000.00	81900000
RLQEQEELENYIEHVLLHRP	31.31	2544.31	20	-1.8	637.083	30.06	9240000	1	13213	20160108_Dorsalhorn.raw	1	1	tr|Q0VGU4|Q0VGU4_MOUSE			9240000
NLNPNAKEFVPGVKY	31.27	1688.89	15	-0.2	563.97	19.45	9520000	2	6960	20160108_LMS2.raw	3	3	sp|Q9D6V8|PAIP2_MOUSE:tr|Q3TJ84|Q3TJ84_MOUSE:tr|Q3U438|Q3U438_MOUSE			13400000	9520000
SDKPDMAEIEKFDKSKLKKTETQEKNPLPSKETIEQEKQAGES	31.26	4918.48	43	-4.1	820.75	14.15	12300000	1	4585	20160108_Dorsalhorn.raw	3	1	sp|P20065|TYB4_MOUSE			12300000	9720000
A(+42.01)DEIAKAQVAQPGGDTIFGKIIRKEIPAKIIFEDDRCLAF	31.25	4428.35	40	4.9	886.682	34.65	214000000	2	15446	20160108_LMS2.raw	8	1	sp|P70349|HINT1_MOUSE	Acetylation (Protein N-term)	A1:Acetylation (Protein N-term):1000.00	483000000	465000000
DADEGDTLANSSDLLKELLGTGDNRAKDSHQQESTNNDEDMSKRYGGFMRSL	31.25	5730.6	52	-0.5	956.107	29.18	24900000	1	12726	20160108_Dorsalhorn.raw	1	2	tr|Q3UXY8|Q3UXY8_MOUSE:sp|P22005|PENK_MOUSE			24900000
IPVGSLKNEDTPNRQYLDEDMLLKVLEYLNQEQAEQ(-.98)	31.25	4231.11	36	-1.3	1058.78	36.36	7170000	1	16760	20160108_Dorsalhorn.raw	2	1	sp|Q03517|SCG2_MOUSE	Amidation	Q36:Amidation:1000.00	17500000
NAANVPAGTEVVCAPPTAYIDFARQK	31.16	2702.35	26	-3	901.787	25.03	48500000	1	10377	20160108_Dorsalhorn.raw	2	1	sp|P17751|TPIS_MOUSE			48500000
QGGDFTRHNGTGGRSIYGEKFEDENFILKH	31.1	3408.62	30	-1.2	487.953	18.16	9320000	2	6305	20160108_LMS2.raw	9	2	sp|P17742|PPIA_MOUSE:tr|Q5SVY2|Q5SVY2_MOUSE			241000000	150000000
ADK(+42.01)PDMGEIASFDKAKLKKT(+79.97)ETQEKNTLPTKETIEQEKRSEIS	31.08	5013.49	43	-0.8	836.588	18.52	107000000	2	6485	20160108_LMS2.raw	2	2	sp|Q6ZWY8|TYB10_MOUSE:tr|A6H6H4|A6H6H4_MOUSE	Acetylation (K); Phosphorylation (STY)	K3:Acetylation (K):78.83;T20:Phosphorylation (STY):0.00		107000000
Q(-17.03)LEDEAKELQ	31.07	1184.56	10	-3.2	1185.56	20.44	32200000	1	7791	20160108_Dorsalhorn.raw	6	2	tr|Q3UXY8|Q3UXY8_MOUSE:sp|P22005|PENK_MOUSE	Pyro-glu from Q	Q1:Pyro-glu from Q:1000.00	32200000	67500000
PSSISWDGLDPGKLYTL	31.06	1847.93	17	0.5	924.973	32.9	31600000	1	14814	20160108_Dorsalhorn.raw	2	2	sp|P70296|PEBP1_MOUSE:tr|Q5EBQ2|Q5EBQ2_MOUSE			31600000
SVKEIMAEIYKNGPVEGAFT	30.96	2182.1	20	-0.1	728.373	28.95	1490000	1	12597	20160108_Dorsalhorn.raw	4	2	sp|P10605|CATB_MOUSE:tr|Q3TVS6|Q3TVS6_MOUSE			1490000	47800000
LLSRSGGVVKDNFVPTNVGSEAF(-.98)	30.95	2391.25	23	-2.4	798.09	21.13	58600000	1	8174	20160108_Dorsalhorn.raw	1	1	sp|Q99JA0|CALCA_MOUSE	Amidation	F23:Amidation:1000.00	58600000
QGGDFTRHNGTGGRSIYGEKF	30.86	2283.08	21	0.4	571.777	11.91	7800000	1	3487	20160108_Dorsalhorn.raw	4	2	sp|P17742|PPIA_MOUSE:tr|Q5SVY2|Q5SVY2_MOUSE			11000000	1900000
SASKAILGTHSGHSFGDLTGPSPAQLFQDSGLLYMAQELPVPGRARAPR	30.83	5088.6	49	-4.9	727.946	30.2	12500000	1	13291	20160108_Dorsalhorn.raw	1	3	sp|Q60673|PTPRN_MOUSE:tr|Q5DTQ3|Q5DTQ3_MOUSE:tr|Q925J6|Q925J6_MOUSE			12500000
A(+42.01)EGEITTFAALTERFNLPLGNYKKPKLLYC	30.78	3441.8	30	-3.8	861.454	35.74	43500000	1	16414	20160108_Dorsalhorn.raw	1	2	tr|Q6ZWS1|Q6ZWS1_MOUSE:sp|P61148|FGF1_MOUSE	Acetylation (Protein N-term)	A1:Acetylation (Protein N-term):1000.00	43500000
Q(-17.03)GGDFTRHNGTGGRSIYGEKF	30.77	2266.05	21	-2.2	567.519	14.13	1580000	1	4576	20160108_Dorsalhorn.raw	1	2	sp|P17742|PPIA_MOUSE:tr|Q5SVY2|Q5SVY2_MOUSE	Pyro-glu from Q	Q1:Pyro-glu from Q:1000.00	1580000
YGGFM(+15.99)RF	30.73	892.39	7	0.9	447.203	17.39	3430000	2	5931	20160108_LMS2.raw	5	2	tr|Q3UXY8|Q3UXY8_MOUSE:sp|P22005|PENK_MOUSE	Oxidation (M)	M5:Oxidation (M):1000.00		7800000
MSESAPLPETHQFGEGVSSPKTHLGETLTPLSKAYQSLGGPFPKV	30.72	4736.38	45	-2.7	1185.1	26.36		1	11134	20160108_Dorsalhorn.raw	4	1	tr|Q0VGU4|Q0VGU4_MOUSE			101000000
YTVFDRDNNRVGFANAVV	30.66	2056.01	18	-2.2	1029.01	22.02	185000000	1	8649	20160108_Dorsalhorn.raw	4	13	tr|Q3TWR6|Q3TWR6_MOUSE:sp|P18242|CATD_MOUSE:tr|Q3U7I9|Q3U7I9_MOUSE:tr|F8WIR1|F8WIR1_MOUSE:tr|Q3TWD0|Q3TWD0_MOUSE:tr|Q3UCW4|Q3UCW4_MOUSE:tr|Q3TJN3|Q3TJN3_MOUSE:tr|Q3U8W5|Q3U8W5_MOUSE:tr|Q3UCD9|Q3UCD9_MOUSE:tr|Q3TXL5|Q3TXL5_MOUSE:tr|Q3UC89|Q3UC89_MOUSE:tr|Q3TWL1|Q3TWL1_MOUSE:tr|Q3U7P0|Q3U7P0_MOUSE			185000000	728000000
VPSPVSSEDDLQEEEQLEQAIKEHLGPGSSQEMERL	30.63	4019.89	36	-7.8	1005.97	29.74		1	13038	20160108_Dorsalhorn.raw	1	1	sp|Q03517|SCG2_MOUSE
SWNLDWGDN	30.59	1105.45	9	-2.3	1106.45	29.01	11400000	1	12629	20160108_Dorsalhorn.raw	1	2	sp|P10605|CATB_MOUSE:tr|Q3TVS6|Q3TVS6_MOUSE			11400000
KHTGPGILSM	30.58	1039.55	10	0.3	520.782	13.18	2940000	1	4106	20160108_Dorsalhorn.raw	4	2	sp|P17742|PPIA_MOUSE:tr|Q5SVY2|Q5SVY2_MOUSE			2940000	129000
KHTGPGLLSM	30.58	1039.55	10	0.3	520.782	13.18	2940000	1	4106	20160108_Dorsalhorn.raw	4	1	sp|Q9ERU9|RBP2_MOUSE			2940000	129000
A(+42.01)DKPDMGEIASFDKAKLKKT(+79.97)ETQEKNTLPTKETIEQEKRSEIS	30.56	5013.49	43	-0.3	836.589	16.39		1	5709	20160108_Dorsalhorn.raw	2	2	sp|Q6ZWY8|TYB10_MOUSE:tr|A6H6H4|A6H6H4_MOUSE	Acetylation (Protein N-term); Phosphorylation (STY)	A1:Acetylation (Protein N-term):1000.00;T20:Phosphorylation (STY):0.00
SLAPNILSQL	30.55	1054.6	10	0.7	528.309	32.74	11900000	2	14366	20160108_LMS2.raw	5	4	tr|G3UZJ4|G3UZJ4_MOUSE:sp|P99029|PRDX5_MOUSE:tr|Q3UWS9|Q3UWS9_MOUSE:tr|Q3U7H9|Q3U7H9_MOUSE			3700000	11900000
YGGFMRRVGRPEWWMDYQKRYGGFL	30.53	3154.52	25	-2.4	789.635	27.42	84400000	1	11740	20160108_Dorsalhorn.raw	7	2	tr|Q3UXY8|Q3UXY8_MOUSE:sp|P22005|PENK_MOUSE			170000000	158000000
SVVPSPKVSDTVVEPYNA	30.52	1886.96	18	-0.8	944.488	21.54	48700000	2	8065	20160108_LMS2.raw	3	2	sp|P99024|TBB5_MOUSE:sp|P68372|TBB4B_MOUSE				61600000
SVMPSPKVSDTVVEPYNA	30.48	1918.93	18	-1.3	960.473	21.79	37000000	2	8199	20160108_LMS2.raw	2	5	sp|Q7TMM9|TBB2A_MOUSE:sp|Q9CWF2|TBB2B_MOUSE:tr|Q3UMM1|Q3UMM1_MOUSE:sp|Q922F4|TBB6_MOUSE:tr|B2RSN3|B2RSN3_MOUSE				37000000
VGRPEWWM(+15.99)DYQ	30.42	1481.64	11	-2.2	741.826	22.3	28700000	1	8812	20160108_Dorsalhorn.raw	2	2	tr|Q3UXY8|Q3UXY8_MOUSE:sp|P22005|PENK_MOUSE	Oxidation (M)	M8:Oxidation (M):1000.00	28700000
SVDQDLGPEVPPENVLGALL	30.38	2061.06	20	-1.3	1031.54	39.87	316000000	1	18608	20160108_Dorsalhorn.raw	9	1	sp|Q9QXV0|PCSK1_MOUSE			409000000	100000000
VPLRSILESSPGMAT	30.31	1556.82	15	0.6	779.419	22.37	63800000	1	8850	20160108_Dorsalhorn.raw	3	3	sp|Q99JA0|CALCA_MOUSE:sp|P70160|CALC_MOUSE:tr|Q3V1A7|Q3V1A7_MOUSE			63800000
AQATGKPAQYIAVHVVPDQLMTF	30.26	2484.28	23	-2.1	829.1	27.66	128000000	1	11875	20160108_Dorsalhorn.raw	3	2	tr|Q545F0|Q545F0_MOUSE:sp|P34884|MIF_MOUSE			128000000	97900000
RVDYAGVTVDELGKVLTPTQVMNRPSSISWDGLDPGKLYTL	30.24	4490.32	41	-2	1123.58	34.25	64700000	1	15565	20160108_Dorsalhorn.raw	4	2	sp|P70296|PEBP1_MOUSE:tr|Q5EBQ2|Q5EBQ2_MOUSE			150000000	40900000
TNEIVEEQYTPQSLATLESVFQELGKLTGPSNQ	30.22	3649.8	33	-2.7	913.455	42.92	470000000	1	20163	20160108_Dorsalhorn.raw	5	1	sp|Q03517|SCG2_MOUSE			475000000	1010000000
WSRMDQLAKELTAE	30.16	1676.82	14	-1	839.416	23.67	103000000	1	9591	20160108_Dorsalhorn.raw	6	2	sp|P26339|CMGA_MOUSE:tr|Q3UN28|Q3UN28_MOUSE			154000000	175000000
A(+42.01)KVEQVLSLEPQHELKFRGPFTDVVTT	30.15	3109.64	27	-1.7	778.417	28.45	136000000	1	12312	20160108_Dorsalhorn.raw	3	2	tr|Q8BH80|Q8BH80_MOUSE:sp|Q9QY76|VAPB_MOUSE	Acetylation (Protein N-term)	A1:Acetylation (Protein N-term):1000.00	162000000	223000000
TGPGILSMANAGPNTNGSQFFICTA	30.12	2468.15	25	-1.1	823.722	35.76	66400000	1	16425	20160108_Dorsalhorn.raw	2	2	sp|P17742|PPIA_MOUSE:tr|Q5SVY2|Q5SVY2_MOUSE			66400000
LEGSFLGGSEAGERLLQQGLAQVEA(-.98)	30.08	2557.31	25	0.2	853.445	36.25	317000000	2	16347	20160108_LMS2.raw	3	1	tr|Q0VGU4|Q0VGU4_MOUSE	Amidation	A25:Amidation:1000.00	373000000	317000000
VPLRSILESSPGMATLSEEEVRLL	30.07	2625.4	24	-1.9	876.141	32.41	93200000	1	14539	20160108_Dorsalhorn.raw	2	3	sp|Q99JA0|CALCA_MOUSE:sp|P70160|CALC_MOUSE:tr|Q3V1A7|Q3V1A7_MOUSE			93200000
LEGEDDPDRSMKLSFRTRAYGFRDPGPQL	29.98	3352.63	29	-0.7	839.163	21.74	51200000	2	8171	20160108_LMS2.raw	3	2	sp|P26339|CMGA_MOUSE:tr|Q3UN28|Q3UN28_MOUSE				138000000
A(+42.01)DKPDMGEIASFDKAKLKKTET(+79.97)QEKNTLPTKETIEQEKRSEIS	29.94	5013.49	43	0.4	836.589	16.34		1	5684	20160108_Dorsalhorn.raw	2	2	sp|Q6ZWY8|TYB10_MOUSE:tr|A6H6H4|A6H6H4_MOUSE	Acetylation (Protein N-term); Phosphorylation (STY)	A1:Acetylation (Protein N-term):1000.00;T22:Phosphorylation (STY):0.00	67300000
A(+42.01)LALAALAAVEPA	29.84	1221.7	13	-0.2	611.856	54.8	3900000	2	26062	20160108_LMS2.raw	2	1	sp|Q8R0W6|NFIP1_MOUSE	Acetylation (Protein N-term)	A1:Acetylation (Protein N-term):1000.00		3900000
YGGFMKKMDELYPMEPEEEANGGEIL	29.77	2976.32	26	-1.4	993.114	29.35	349000000	1	12816	20160108_Dorsalhorn.raw	3	2	tr|Q3UXY8|Q3UXY8_MOUSE:sp|P22005|PENK_MOUSE			349000000
PEWWMDYQ	29.77	1153.45	8	-2.8	1154.46	30.87	69500000	1	13664	20160108_Dorsalhorn.raw	7	2	tr|Q3UXY8|Q3UXY8_MOUSE:sp|P22005|PENK_MOUSE			77000000	72200000
T(+42.01)ERRVPFSLLRS	29.77	1501.84	12	-1	501.619	20.9	22500000	2	7715	20160108_LMS2.raw	2	3	sp|P14602|HSPB1_MOUSE:tr|Q545F4|Q545F4_MOUSE:tr|D3YZ06|D3YZ06_MOUSE	Acetylation (Protein N-term)	T1:Acetylation (Protein N-term):1000.00		22500000
FPKPEGSQDKSLHNRELSAERPLNEQIAEAEADKI	29.75	3945.98	35	0.7	658.671	19.85	13300000	2	7166	20160108_LMS2.raw	6	1	sp|P47867|SCG3_MOUSE			49600000	88300000
VPSPVS(+79.97)SEDDLQEEEQLEQAIKEHLGPGSS(+79.97)QEMERLAKVS	29.73	4565.06	40	-0.2	914.018	32.48	513000000	1	14580	20160108_Dorsalhorn.raw	3	1	sp|Q03517|SCG2_MOUSE	Phosphorylation (STY)	S6:Phosphorylation (STY):0.00;S30:Phosphorylation (STY):0.00	513000000	1330000000
V(+42.01)NPTVFFDITADDEPLGRVSFELF	29.7	2769.35	24	-1.3	924.124	51.84		1	24713	20160108_Dorsalhorn.raw	3	2	sp|P17742|PPIA_MOUSE:tr|Q5SVY2|Q5SVY2_MOUSE	Acetylation (Protein N-term)	V1:Acetylation (Protein N-term):1000.00		62000000
SDK(+42.01)PDM(+15.99)AEIEKFDKSKLKKTETQEKNPLPSKETIEQEKQAGES	29.66	4976.48	43	-0.1	996.303	13.15	185000000	1	4094	20160108_Dorsalhorn.raw	2	1	sp|P20065|TYB4_MOUSE	Acetylation (K); Oxidation (M)	K3:Acetylation (K):13.99;M6:Oxidation (M):1000.00	265000000
AEWDDYVPKLYEQLSGK	29.65	2039.98	17	-2.3	681	30.13	7460000	1	13254	20160108_Dorsalhorn.raw	1	2	sp|P70296|PEBP1_MOUSE:tr|Q5EBQ2|Q5EBQ2_MOUSE			7460000
AVLRTDGEPRARLGALL	29.61	1807.04	17	-0.1	452.768	17.27	4730000	1	6187	20160108_Dorsalhorn.raw	4	1	sp|P09240|CCKN_MOUSE			4730000	8210000
T(+42.01)ERRVPFSLLRSPSWEPFRDWYPAHSRL	29.61	3526.8	28	-0.5	588.807	28.19	8730000	1	12169	20160108_Dorsalhorn.raw	1	3	sp|P14602|HSPB1_MOUSE:tr|Q545F4|Q545F4_MOUSE:tr|D3YZ06|D3YZ06_MOUSE	Acetylation (Protein N-term)	T1:Acetylation (Protein N-term):1000.00	8730000
SPQPPPPAPARDELPDWNEVLPPWDREEDEVFPPGPYHPFPNYIRP	29.58	5356.57	46	0.6	1072.32	32.2	125000000	1	14419	20160108_Dorsalhorn.raw	3	1	tr|Q0VGU4|Q0VGU4_MOUSE			125000000	69600000
THSLGGGTGSGMGTLLISKIREEYPDRIMNTF	29.56	3437.71	32	-0.5	860.434	28.54		1	12365	20160108_Dorsalhorn.raw	2	7	sp|P99024|TBB5_MOUSE:sp|P68372|TBB4B_MOUSE:sp|Q7TMM9|TBB2A_MOUSE:sp|Q9CWF2|TBB2B_MOUSE:tr|Q3UMM1|Q3UMM1_MOUSE:sp|Q922F4|TBB6_MOUSE:tr|B2RSN3|B2RSN3_MOUSE			10700000
LENPSPQAPARRLLPP	29.55	1754.98	16	-1.3	878.496	14.89	39400000	1	4964	20160108_Dorsalhorn.raw	10	1	sp|Q9QXV0|PCSK1_MOUSE			214000000	52000000
FGGFTGARKSARKLANQ	29.46	1807.98	17	-1.1	603.667	11.14	8750000	1	3114	20160108_Dorsalhorn.raw	5	4	sp|Q64387|PNOC_MOUSE:tr|B7ZMX9|B7ZMX9_MOUSE:tr|Q543U6|Q543U6_MOUSE:tr|Q99NQ2|Q99NQ2_MOUSE			21100000	1330000
FRSPLSVF	29.39	951.518	8	0.1	952.525	24.63	94700000	1	10143	20160108_Dorsalhorn.raw	15	4	tr|F8VQA4|F8VQA4_MOUSE:sp|P97467|AMD_MOUSE:tr|E9Q704|E9Q704_MOUSE:tr|Q8BQ31|Q8BQ31_MOUSE			232000000	275000000
A(+42.01)SLKDLEGKW	29.23	1187.62	10	-2.1	594.815	24.91	9070000	1	10310	20160108_Dorsalhorn.raw	1	2	sp|Q05816|FABP5_MOUSE:tr|Q497I3|Q497I3_MOUSE	Acetylation (Protein N-term)	A1:Acetylation (Protein N-term):1000.00	9070000
S(+42.01)DKPDMAEIEKFDKSKLKKTET(+79.97)QEKNPLPSKETIEQEKQAGES	29.21	5040.45	43	-3.9	841.08	15.23	253000000	1	5131	20160108_Dorsalhorn.raw	3	1	sp|P20065|TYB4_MOUSE	Acetylation (Protein N-term); Phosphorylation (STY)	S1:Acetylation (Protein N-term):1000.00;T22:Phosphorylation (STY):0.00	399000000
GLQYRGRGS(+79.97)EEDRAPRP	29.19	2022.94	17	-1.4	506.741	10.93	4230000	1	3014	20160108_Dorsalhorn.raw	4	3	tr|Q8BP91|Q8BP91_MOUSE:sp|P16014|SCG1_MOUSE:tr|Q3TY66|Q3TY66_MOUSE	Phosphorylation (STY)	S9:Phosphorylation (STY):7.38	4230000	418000
M(+42.01)LNMWKVREL	29.18	1360.7	10	-0.6	681.357	30.5	5050000	1	13458	20160108_Dorsalhorn.raw	1	4	tr|Q5SUH7|Q5SUH7_MOUSE:tr|Q3UPG6|Q3UPG6_MOUSE:tr|Q5SUH6|Q5SUH6_MOUSE:tr|Q3UGL3|Q3UGL3_MOUSE	Acetylation (Protein N-term)	M1:Acetylation (Protein N-term):1000.00	5050000
YGGFLRRQFKVVT	29.12	1569.88	13	-0.1	393.477	19.12	16600000	2	6794	20160108_LMS2.raw	12	2	sp|O35417|PDYN_MOUSE:tr|O35852|O35852_MOUSE			115000000	77900000
Q(-17.03)LRAPGAMLQIEALQEVLKKLKS	29.11	2546.46	23	-1.8	637.621	34.23	13400000	1	15557	20160108_Dorsalhorn.raw	1	1	sp|P56388|CART_MOUSE	Pyro-glu from Q	Q1:Pyro-glu from Q:1000.00	13400000
SSPETLISDLLMKESTENAPRTRLEDPS	29.04	3115.53	28	-0.6	779.89	28.95	90800000	1	12596	20160108_Dorsalhorn.raw	4	1	sp|P57774|NPY_MOUSE			117000000
SDK(+42.01)PDMAEIEKFDKSKLKKT(+79.97)ETQEKNPLPSKETIEQEKQAGES	28.94	5040.45	43	-0.5	841.082	17.62	325000000	2	6040	20160108_LMS2.raw	1	1	sp|P20065|TYB4_MOUSE	Acetylation (K); Phosphorylation (STY)	K3:Acetylation (K):36.20;T20:Phosphorylation (STY):0.00		325000000
SDK(+42.01)PDMAEIEKFDKSKLKKTET(+79.97)QEKNPLPSKETIEQEKQAGES	28.92	5040.45	43	-2.8	841.08	17.55	325000000	2	6009	20160108_LMS2.raw	1	1	sp|P20065|TYB4_MOUSE	Acetylation (K); Phosphorylation (STY)	K3:Acetylation (K):16.38;T22:Phosphorylation (STY):0.00		325000000
NLDWGDNGFFKIL	28.84	1537.76	13	-1.2	769.885	35.81	10700000	1	16458	20160108_Dorsalhorn.raw	1	2	sp|P10605|CATB_MOUSE:tr|Q3TVS6|Q3TVS6_MOUSE			10700000
ELSAERPLNEQIAEAEADKI	28.8	2225.12	20	-0.2	1113.57	21.64	14500000	1	8447	20160108_Dorsalhorn.raw	3	1	sp|P47867|SCG3_MOUSE			95400000	6950000
NAPPEPVPPPRAAPAPTHV	28.71	1914.01	19	-0.5	639.011	12.89	34400000	1	3968	20160108_Dorsalhorn.raw	5	1	tr|Q0VGU4|Q0VGU4_MOUSE			34400000	8490000
VNPTVFFDIT	28.59	1151.59	10	-1.7	576.799	33.64	14400000	1	15221	20160108_Dorsalhorn.raw	4	2	sp|P17742|PPIA_MOUSE:tr|Q5SVY2|Q5SVY2_MOUSE			14400000	21900000
YGGFLRKYP	28.58	1099.58	9	0	367.534	15.7	4610000	2	5121	20160108_LMS2.raw	5	2	sp|O35417|PDYN_MOUSE:tr|O35852|O35852_MOUSE			15500000	4610000
PEPEPEPEPEPEPEPEPEPED	28.56	2393.99	21	-1.3	799.003	20.04	35300000	2	7264	20160108_LMS2.raw	2	1	tr|M0QWG1|M0QWG1_MOUSE				35300000
LAGLLSRSGGVVKDNFVPTNVGSEAF(-.98)	28.56	2632.4	26	-1.3	878.472	25.65	66600000	1	10724	20160108_Dorsalhorn.raw	1	1	sp|Q99JA0|CALCA_MOUSE	Amidation	F26:Amidation:1000.00	66600000
VPLRSILESSPGMATLSEEEVRLLAALVQDYMQMKARELEQEEEQEAEGSSVTAQ	28.55	6104.99	55	-3.8	1018.5	43.49	466000000	1	20444	20160108_Dorsalhorn.raw	7	1	sp|Q99JA0|CALCA_MOUSE			834000000	1550000000
SVKEIMAEIYKNGPVEGAFT(-.98)	28.52	2181.11	20	-9	728.039	29.43		1	12867	20160108_Dorsalhorn.raw	1	2	sp|P10605|CATB_MOUSE:tr|Q3TVS6|Q3TVS6_MOUSE	Amidation	T20:Amidation:1000.00
EDENFILKHTGPGILSMANAGPNTNGSQFFICTA	28.5	3593.69	34	-0.8	1198.9	33.41	37400000	1	15098	20160108_Dorsalhorn.raw	2	2	sp|P17742|PPIA_MOUSE:tr|Q5SVY2|Q5SVY2_MOUSE			37400000
A(+42.01)DQLTEEQIAEFKEAF	28.5	1909.89	16	-2.7	955.952	36.14	21100000	1	16638	20160108_Dorsalhorn.raw	1	1	tr|Q3UKW2|Q3UKW2_MOUSE	Acetylation (N-term)	A1:Acetylation (N-term):1000.00	21100000
A(+42.01)DQLTEEQIAEFKEAF	28.5	1909.89	16	-2.7	955.952	36.14	21100000	1	16638	20160108_Dorsalhorn.raw	1	3	sp|P0DP28|CALM3_MOUSE:sp|P0DP26|CALM1_MOUSE:sp|P0DP27|CALM2_MOUSE	Acetylation (Protein N-term)	A1:Acetylation (Protein N-term):1000.00	21100000
ARELEQEEEQEAEGSSVTAQ	28.42	2218.98	20	-0.6	1110.5	13.32	5960000	1	4175	20160108_Dorsalhorn.raw	3	1	sp|Q99JA0|CALCA_MOUSE			14000000
VKLIESKEAFQEAL	28.41	1603.88	14	-1.9	802.947	18.94	20600000	1	7026	20160108_Dorsalhorn.raw	3	1	sp|P10639|THIO_MOUSE			20600000	47300000
VPSPVSSEDDLQEEEQLEQAIKEHLGPGSSQEMERLAK	28.38	4219.02	38	-2.5	844.81	27.72	37500000	1	11911	20160108_Dorsalhorn.raw	1	1	sp|Q03517|SCG2_MOUSE			37500000
ELFADKVPKTAENF	28.35	1607.82	14	-1.2	804.916	20.92	14200000	2	7730	20160108_LMS2.raw	1	2	sp|P17742|PPIA_MOUSE:tr|Q5SVY2|Q5SVY2_MOUSE				14200000
M(+42.01)LSPAMSFL	28.35	1037.49	9	-0.4	519.753	51.31	34100000	2	24249	20160108_LMS2.raw	11	2	tr|Q923F1|Q923F1_MOUSE:tr|P97506|P97506_MOUSE	Acetylation (Protein N-term)	M1:Acetylation (Protein N-term):1000.00	14300000	34100000
VLTDPDAPSRKDPKFREWHHFLVV	28.28	2888.51	24	-1.1	482.425	21.28	8960000	2	7924	20160108_LMS2.raw	3	2	sp|P70296|PEBP1_MOUSE:tr|Q5EBQ2|Q5EBQ2_MOUSE				31800000
ELSAERPLNEQIAEAE	28.17	1797.87	16	-0.4	899.944	20.67	55600000	2	7592	20160108_LMS2.raw	3	1	sp|P47867|SCG3_MOUSE			8290000	55600000
AGGHKLGLGLEFQA	28.15	1396.75	14	0.2	699.381	20.91	27400000	2	7722	20160108_LMS2.raw	2	4	sp|Q60932|VDAC1_MOUSE:tr|Q3U6K8|Q3U6K8_MOUSE:tr|Q3TIG8|Q3TIG8_MOUSE:tr|Q3THL7|Q3THL7_MOUSE				27400000
PMFIVNTNV	27.95	1033.53	9	-1.4	517.77	26.68	7080000	1	11321	20160108_Dorsalhorn.raw	5	2	tr|Q545F0|Q545F0_MOUSE:sp|P34884|MIF_MOUSE			43300000
PMFIVNTNVPRASVPEGFLSEL	27.94	2416.25	22	-1	806.422	35.05	111000000	1	16022	20160108_Dorsalhorn.raw	2	2	tr|Q545F0|Q545F0_MOUSE:sp|P34884|MIF_MOUSE			111000000
VPSPVS(+79.97)SEDDLQEEEQLEQAIKEHLGPGS(+79.97)SQEMERLAK	27.94	4378.96	38	-2.9	1095.74	31.06	119000000	1	13772	20160108_Dorsalhorn.raw	2	1	sp|Q03517|SCG2_MOUSE	Phosphorylation (STY)	S6:Phosphorylation (STY):0.00;S29:Phosphorylation (STY):0.00	119000000
V(+42.01)NPTVFFDI	27.88	1092.55	9	-0.4	547.282	52.34	6430000	2	24789	20160108_LMS2.raw	2	2	sp|P17742|PPIA_MOUSE:tr|Q5SVY2|Q5SVY2_MOUSE	Acetylation (Protein N-term)	V1:Acetylation (Protein N-term):1000.00		6430000
APGAMLQIEALQEVLKKLKS	27.87	2166.24	20	-1.9	542.567	33.47	8390000	2	14777	20160108_LMS2.raw	1	1	sp|P56388|CART_MOUSE				8390000
QGGDFTRHNGTGGRSIYGEKFEDENFILKHTGPGILSM	27.72	4165.01	38	-1.2	1042.26	22.54	70600000	1	8948	20160108_Dorsalhorn.raw	4	2	sp|P17742|PPIA_MOUSE:tr|Q5SVY2|Q5SVY2_MOUSE			315000000	108000000
A(+42.01)ASTDIAGLEESFRKFAIHGD	27.7	2276.11	21	-1.9	759.708	33.4	40600000	1	15092	20160108_Dorsalhorn.raw	3	1	sp|Q9CRB6|TPPP3_MOUSE	Acetylation (Protein N-term)	A1:Acetylation (Protein N-term):1000.00	40600000	69500000
A(+42.01)SQKRPSQRSKYLATASTMDHAR	27.65	2631.33	23	0.4	439.562	10.85	648000	1	2976	20160108_Dorsalhorn.raw	1	2	tr|F6TYB7|F6TYB7_MOUSE:tr|F6RWW8|F6RWW8_MOUSE	Acetylation (N-term)	A1:Acetylation (N-term):1000.00	648000
A(+42.01)SQKRPSQRSKYLATASTMDHAR	27.65	2631.33	23	0.4	439.562	10.85	648000	1	2976	20160108_Dorsalhorn.raw	1	2	tr|Q542T4|Q542T4_MOUSE:tr|Q3UGF3|Q3UGF3_MOUSE	Acetylation (Protein N-term)	A1:Acetylation (Protein N-term):1000.00	648000
SSPETLISDLLMKESTENAPRT	27.57	2418.19	22	-4.4	807.069	30.39	17400000	1	13391	20160108_Dorsalhorn.raw	1	1	sp|P57774|NPY_MOUSE			17400000
APPGRPDVFPPPLSSEHNGQVAEDAVSRPKD	27.56	3265.61	31	-1	654.129	15.95	43200000	1	5490	20160108_Dorsalhorn.raw	4	1	tr|Q0VGU4|Q0VGU4_MOUSE			43200000	21200000
APSDPRLRQFLQKSLAAATGKQELAKYFLAELLSEPNQTENDALEPEDLPQAAEQDE	27.53	6323.15	57	-1.1	1054.86	38.1	139000000	2	17373	20160108_LMS2.raw	1	2	sp|P60041|SMS_MOUSE:tr|Q545V6|Q545V6_MOUSE				139000000
A(+42.01)ADISQWAGPLCLQEVDEPPQHALRV	27.5	2884.42	26	5.5	962.485	35.21	106000000	1	16113	20160108_Dorsalhorn.raw	3	2	sp|P70296|PEBP1_MOUSE:tr|Q5EBQ2|Q5EBQ2_MOUSE	Acetylation (Protein N-term)	A1:Acetylation (Protein N-term):1000.00	106000000	62200000
ELENLAAMDLELQKIAEKFSQR(-.98)	27.46	2574.35	22	-4.1	644.591	33.16	13900000	1	14955	20160108_Dorsalhorn.raw	2	3	tr|Q8BP91|Q8BP91_MOUSE:sp|P16014|SCG1_MOUSE:tr|Q3TY66|Q3TY66_MOUSE	Amidation	R22:Amidation:1000.00	13900000
ADKVPKTAENFRAL	27.34	1558.85	14	-0.5	520.623	12.21	2660000	1	3637	20160108_Dorsalhorn.raw	2	2	sp|P17742|PPIA_MOUSE:tr|Q5SVY2|Q5SVY2_MOUSE			3360000
RFSWGGRDSRSGSPMARR	27.3	2065.01	18	-0.5	414.01	11.06	2120000	1	3074	20160108_Dorsalhorn.raw	2	4	tr|Q542T4|Q542T4_MOUSE:tr|F6TYB7|F6TYB7_MOUSE:tr|Q3UGF3|Q3UGF3_MOUSE:tr|F6RWW8|F6RWW8_MOUSE			2120000
A(+42.01)ADISQWAGPLCLQEVDEPPQHALRVDYA	27.28	3233.55	29	-3.2	1078.85	35.92	25900000	1	16515	20160108_Dorsalhorn.raw	1	2	sp|P70296|PEBP1_MOUSE:tr|Q5EBQ2|Q5EBQ2_MOUSE	Acetylation (Protein N-term)	A1:Acetylation (Protein N-term):1000.00	25900000
Q(-17.03)LYENKPRRPYIL	27.25	1671.91	13	-0.2	558.31	20.04	165000000	2	7259	20160108_LMS2.raw	6	1	sp|Q9D3P9|NEUT_MOUSE	Pyro-glu from Q	Q1:Pyro-glu from Q:1000.00	133000000	165000000
M(+42.01)QNDAGEFVDLYVPRKCSASNRIIAA	27.23	2909.42	26	-3.6	970.809	27.96	37900000	1	12040	20160108_Dorsalhorn.raw	1	2	tr|Q8C1L7|Q8C1L7_MOUSE:sp|Q9CQR2|RS21_MOUSE	Acetylation (Protein N-term)	M1:Acetylation (Protein N-term):1000.00	37900000
MDELYPMEPEEEANGGEIL	27.2	2164.92	19	-1.2	1083.46	32.45	298000000	1	14566	20160108_Dorsalhorn.raw	4	2	tr|Q3UXY8|Q3UXY8_MOUSE:sp|P22005|PENK_MOUSE			298000000	219000000
APSDPRLRQFLQKSLAAATGKQELAKYFLAELLSEPNQTENDALEPEDLPQAAEQDEM	27.05	6454.19	58	2.1	1076.71	37.68		1	17410	20160108_Dorsalhorn.raw	1	2	sp|P60041|SMS_MOUSE:tr|Q545V6|Q545V6_MOUSE
SSPETLISDLLMKESTENAPRTRLEDPSM	26.99	3246.57	29	-0.8	812.65	30.26	62300000	1	13323	20160108_Dorsalhorn.raw	1	1	sp|P57774|NPY_MOUSE			62300000
ALDIYSAVDDAS(+79.97)HEKELPR	26.94	2208.01	19	-0.9	737.01	19.9	52700000	1	7501	20160108_Dorsalhorn.raw	6	1	sp|P56388|CART_MOUSE	Phosphorylation (STY)	S12:Phosphorylation (STY):34.81	52700000	132000000
A(+42.01)SQKRPSQRSKYLATASTMDHARHG	26.89	2825.41	25	-0.9	471.909	10.64	995000	1	2882	20160108_Dorsalhorn.raw	2	2	tr|F6TYB7|F6TYB7_MOUSE:tr|F6RWW8|F6RWW8_MOUSE	Acetylation (N-term)	A1:Acetylation (N-term):1000.00	995000
A(+42.01)SQKRPSQRSKYLATASTMDHARHG	26.89	2825.41	25	-0.9	471.909	10.64	995000	1	2882	20160108_Dorsalhorn.raw	2	2	tr|Q542T4|Q542T4_MOUSE:tr|Q3UGF3|Q3UGF3_MOUSE	Acetylation (Protein N-term)	A1:Acetylation (Protein N-term):1000.00	995000
TNEIVEEQYTPQSLATLESVFQELGKLTGPS	26.86	3407.7	31	-1.9	1136.9	44.72	95900000	2	20846	20160108_LMS2.raw	4	1	sp|Q03517|SCG2_MOUSE			94800000	95900000
Q(-17.03)GGDFTRHNGTGGRSIYGEKFEDENFILKHTGPGILSM	26.85	4147.98	38	-1.1	830.602	24.9	74900000	1	10304	20160108_Dorsalhorn.raw	2	2	sp|P17742|PPIA_MOUSE:tr|Q5SVY2|Q5SVY2_MOUSE	Pyro-glu from Q	Q1:Pyro-glu from Q:1000.00	74900000
MQLKPMEINPEMLNKVLAKLGVAGQWRFADVL	26.84	3638.95	32	-1.3	728.796	38.87	29000000	2	17791	20160108_LMS2.raw	1	1	sp|Q9R0P9|UCHL1_MOUSE				29000000
LDPKIAVAAQNCY	26.84	1404.71	13	-1.6	703.36	21.87	54400000	2	8241	20160108_LMS2.raw	1	1	sp|P17751|TPIS_MOUSE				54400000
A(+42.01)DKPDMGEIASFDKAKLKKTETQEKNTLPTKETIEQEKRSEIS(-.98)	26.81	4932.54	43	-4.9	823.093	18.14	15600000	1	6636	20160108_Dorsalhorn.raw	1	2	sp|Q6ZWY8|TYB10_MOUSE:tr|A6H6H4|A6H6H4_MOUSE	Acetylation (Protein N-term); Amidation	A1:Acetylation (Protein N-term):1000.00;S43:Amidation:1000.00	15600000
GNPDDSFLEDEGEDRNGVTLTEK	26.8	2536.12	23	-3.9	846.377	18.89	35100000	1	6998	20160108_Dorsalhorn.raw	2	3	tr|Q8BP91|Q8BP91_MOUSE:sp|P16014|SCG1_MOUSE:tr|Q3TY66|Q3TY66_MOUSE			35100000
IPVGSLKNEDTPNRQYLDEDMLLKVLEYLNQEQAEQGREHL(-.98)	26.69	4823.42	41	-5.2	804.906	32.96	1350000000	1	14850	20160108_Dorsalhorn.raw	2	1	sp|Q03517|SCG2_MOUSE	Amidation	L41:Amidation:1000.00	1350000000
GLQYRGRGSEEDRAPRPR	26.66	2099.07	18	-0.7	420.822	10.18	561000	1	2681	20160108_Dorsalhorn.raw	2	3	tr|Q8BP91|Q8BP91_MOUSE:sp|P16014|SCG1_MOUSE:tr|Q3TY66|Q3TY66_MOUSE			561000
ELEQEEEQEAEGSSVTA	26.57	1863.79	17	-1.8	932.899	16.41	54900000	1	5718	20160108_Dorsalhorn.raw	2	1	sp|Q99JA0|CALCA_MOUSE			54900000
PRGEAAGAVQELARALAHLLEAERQE	26.46	2784.46	26	-3.5	697.12	34.96	23500000	1	15972	20160108_Dorsalhorn.raw	1	1	sp|Q9QXV0|PCSK1_MOUSE			23500000
A(+42.01)AGVAAWLPFARAA	26.44	1412.76	14	0.4	707.386	40.48	3250000	2	18662	20160108_LMS2.raw	1	1	sp|Q9Z0V2|KCND2_MOUSE	Acetylation (Protein N-term)	A1:Acetylation (Protein N-term):1000.00		3250000
EDENFILKHTGPGILSMANAGPNTNGSQFFICT	26.43	3522.65	33	-6.3	1175.22	33.21	30500000	1	14986	20160108_Dorsalhorn.raw	1	2	sp|P17742|PPIA_MOUSE:tr|Q5SVY2|Q5SVY2_MOUSE			30500000
SRSGGVVKDNFVPTNVGSEAF(-.98)	26.42	2165.09	21	-0.2	722.703	20.98	54600000	2	7757	20160108_LMS2.raw	2	1	sp|Q99JA0|CALCA_MOUSE	Amidation	F21:Amidation:1000.00		54600000
A(+42.01)ASTDIAGLEESFRKF	26.36	1782.88	16	-1.4	892.445	31.86	69300000	1	14223	20160108_Dorsalhorn.raw	1	1	sp|Q9CRB6|TPPP3_MOUSE	Acetylation (Protein N-term)	A1:Acetylation (Protein N-term):1000.00	69300000
LSRSGGVVKDNFVPTNVGSEAF(-.98)	26.33	2278.17	22	-0.8	760.397	21.66	76100000	2	8127	20160108_LMS2.raw	2	1	sp|Q99JA0|CALCA_MOUSE	Amidation	F22:Amidation:1000.00		76100000
YGGFMRRV(-.98)	26.32	983.512	8	-0.6	492.763	11.54	7640000	1	3310	20160108_Dorsalhorn.raw	4	2	tr|Q3UXY8|Q3UXY8_MOUSE:sp|P22005|PENK_MOUSE	Amidation	V8:Amidation:1000.00	7640000	1220000
GLQY(+79.97)RGRGSEEDRAPRPR	26.29	2179.04	18	-1.3	436.815	10.38	4430000	1	2768	20160108_Dorsalhorn.raw	1	3	tr|Q8BP91|Q8BP91_MOUSE:sp|P16014|SCG1_MOUSE:tr|Q3TY66|Q3TY66_MOUSE	Phosphorylation (STY)	Y4:Phosphorylation (STY):0.00	4430000
Q(-17.03)ELEEELDEAVERSLQSILRKN	26.24	2610.31	22	-3.8	871.109	40.54		1	18953	20160108_Dorsalhorn.raw	1	5	tr|Q3TYM6|Q3TYM6_MOUSE:sp|P21661|NEC2_MOUSE:tr|Q3TT48|Q3TT48_MOUSE:tr|Q3UZV3|Q3UZV3_MOUSE:tr|Q547J8|Q547J8_MOUSE	Pyro-glu from Q	Q1:Pyro-glu from Q:1000.00
S(+42.01)YGRPPPDVEGMTSL	26.21	1646.76	15	0.3	824.388	26.31	77000000	1	11105	20160108_Dorsalhorn.raw	3	3	tr|Q06477|Q06477_MOUSE:sp|Q62093|SRSF2_MOUSE:tr|Q8C671|Q8C671_MOUSE	Acetylation (N-term)	S1:Acetylation (N-term):1000.00	77000000	56400000
DMNAANVGWNGSTFA	26.18	1553.66	15	-1.1	777.835	28.21	45800000	1	12177	20160108_Dorsalhorn.raw	3	2	tr|Q545F0|Q545F0_MOUSE:sp|P34884|MIF_MOUSE			45800000	68700000
MDELYPMEPEEEANGGEILA	26.18	2235.96	20	-1	1118.98	33.12	758000000	2	14578	20160108_LMS2.raw	5	2	tr|Q3UXY8|Q3UXY8_MOUSE:sp|P22005|PENK_MOUSE			846000000	758000000
ASQK(+42.01)RPSQRSKYLATASTMDHARHGFLPRHRDTGILD	26.08	4246.17	37	-0.7	708.702	16.25	30500000	2	5379	20160108_LMS2.raw	2	4	tr|Q542T4|Q542T4_MOUSE:tr|F6TYB7|F6TYB7_MOUSE:tr|Q3UGF3|Q3UGF3_MOUSE:tr|F6RWW8|F6RWW8_MOUSE	Acetylation (K)	K4:Acetylation (K):0.00		59500000
SPQPPPPAPARDELPDWNEVLPPWDREEDEVFPPGPYHPFPNYIRPR	26.04	5512.67	47	4.9	919.79	30.23	69800000	1	13308	20160108_Dorsalhorn.raw	1	1	tr|Q0VGU4|Q0VGU4_MOUSE			69800000
VPLRSILESSPGMATLSEEEVRLLAALVQDYMQMKARELEQEEEQEAEGSSVT	26.04	5905.89	53	2.9	1182.19	44.48	102000000	2	20719	20160108_LMS2.raw	1	1	sp|Q99JA0|CALCA_MOUSE				102000000
IPVGSLKNEDTPNRQYLDEDMLL	26.01	2659.32	23	-1.8	887.444	24.99	31000000	1	10356	20160108_Dorsalhorn.raw	2	1	sp|Q03517|SCG2_MOUSE			31000000
VNEGADGGQSVYHIHLHVL	25.97	2044.01	19	-0.7	512.01	20.52	3810000	2	7512	20160108_LMS2.raw	1	1	sp|P70349|HINT1_MOUSE				3810000
APPGRPDVFPPPLSSEHNGQVAEDAVSRPKDDGVPEVRA	25.86	4089.03	39	-1.3	818.812	19.93	19500000	2	7206	20160108_LMS2.raw	2	1	tr|Q0VGU4|Q0VGU4_MOUSE				19500000
APPGRPDVFPPPLS(+79.97)SEHNGQVAEDAVSRPKDDGVPEV	25.86	3941.86	37	-2.9	986.469	21.43	15300000	1	8335	20160108_Dorsalhorn.raw	2	1	tr|Q0VGU4|Q0VGU4_MOUSE	Phosphorylation (STY)	S14:Phosphorylation (STY):10.11	15300000	37400000
M(+42.01)EMDKRIYLELRNRTPSDVKELVLDNC	25.77	3321.65	27	0.2	831.42	29.74	52700000	1	13035	20160108_Dorsalhorn.raw	4	1	sp|O35381|AN32A_MOUSE	Acetylation (Protein N-term)	M1:Acetylation (Protein N-term):1000.00	77800000	53800000
M(+42.01)DHARHGFLPRHRDTGILD	25.76	2285.12	19	0.3	572.288	16.61		2	5548	20160108_LMS2.raw	1	2	tr|F6TYB7|F6TYB7_MOUSE:tr|F6RWW8|F6RWW8_MOUSE	Acetylation (N-term)	M1:Acetylation (N-term):1000.00
M(+42.01)DHARHGFLPRHRDTGILD	25.76	2285.12	19	0.3	572.288	16.61		2	5548	20160108_LMS2.raw	1	2	tr|Q542T4|Q542T4_MOUSE:tr|Q3UGF3|Q3UGF3_MOUSE	Acetylation (Protein N-term)	M1:Acetylation (Protein N-term):1000.00
RSPQLEDEAKELQ	25.75	1541.77	13	-0.3	514.93	14.35	535000	2	4503	20160108_LMS2.raw	4	2	tr|Q3UXY8|Q3UXY8_MOUSE:sp|P22005|PENK_MOUSE			2250000	535000
LSEPNQTENDALEPEDLPQAAEQDEMRLELQ	25.69	3551.62	31	-0.9	1184.88	29.62	32100000	1	12973	20160108_Dorsalhorn.raw	1	2	sp|P60041|SMS_MOUSE:tr|Q545V6|Q545V6_MOUSE			32100000
KPDMAEIEKFDKSKLKKTETQEKNPLPSKETIEQEKQAGES	25.69	4716.42	41	0.2	944.291	15.66	5240000	2	5105	20160108_LMS2.raw	2	1	sp|P20065|TYB4_MOUSE				11700000
GYRMVVNEGADGGQSVYHI(-.98)	25.64	2049.97	19	-13.4	684.321	20.46	14400000	2	7486	20160108_LMS2.raw	1	1	sp|P70349|HINT1_MOUSE	Amidation	I19:Amidation:1000.00		14400000
AVPRGEAAGAVQEL	25.63	1366.72	14	-1.7	684.366	14.08	6170000	1	4552	20160108_Dorsalhorn.raw	2	1	sp|Q9QXV0|PCSK1_MOUSE			6170000
A(+42.01)SQKRPSQRSKYLATASTMDH	25.56	2404.19	21	-1	481.845	10.94	3510000	1	3017	20160108_Dorsalhorn.raw	2	2	tr|F6TYB7|F6TYB7_MOUSE:tr|F6RWW8|F6RWW8_MOUSE	Acetylation (N-term)	A1:Acetylation (N-term):1000.00	3510000
A(+42.01)SQKRPSQRSKYLATASTMDH	25.56	2404.19	21	-1	481.845	10.94	3510000	1	3017	20160108_Dorsalhorn.raw	2	2	tr|Q542T4|Q542T4_MOUSE:tr|Q3UGF3|Q3UGF3_MOUSE	Acetylation (Protein N-term)	A1:Acetylation (Protein N-term):1000.00	3510000
SLGGGTGSGMGTLLISKIREEYPDRIMNTF	25.49	3199.6	30	-1.8	800.906	30.77	67000000	1	13613	20160108_Dorsalhorn.raw	3	7	sp|P99024|TBB5_MOUSE:sp|P68372|TBB4B_MOUSE:sp|Q7TMM9|TBB2A_MOUSE:sp|Q9CWF2|TBB2B_MOUSE:tr|Q3UMM1|Q3UMM1_MOUSE:sp|Q922F4|TBB6_MOUSE:tr|B2RSN3|B2RSN3_MOUSE			67000000	40700000
GSAKVAFSAIRSTNH	25.4	1544.81	15	-1.4	387.208	11.3		1	3196	20160108_Dorsalhorn.raw	1	1	sp|Q9R171|CBLN1_MOUSE
GLQYRGRGSEEDRAPRP	25.4	1942.97	17	-0.5	486.75	10.59	749000	1	2861	20160108_Dorsalhorn.raw	2	3	tr|Q8BP91|Q8BP91_MOUSE:sp|P16014|SCG1_MOUSE:tr|Q3TY66|Q3TY66_MOUSE			749000
S(+79.97)HHLAHYRASEEEPEYGEESRSY(-.98)	25.36	2841.18	23	-8.2	711.296	11.54		1	3308	20160108_Dorsalhorn.raw	1	3	tr|Q8BP91|Q8BP91_MOUSE:sp|P16014|SCG1_MOUSE:tr|Q3TY66|Q3TY66_MOUSE	Phosphorylation (STY); Amidation	S1:Phosphorylation (STY):0.00;Y23:Amidation:1000.00
SDK(+42.01)PDMAEIEKFDKSKLKKTETQEKNPLPSKETIEQEKQAG(-.98)	25.33	4743.43	41	-4.5	791.575	16.81	26100000	2	5648	20160108_LMS2.raw	2	1	sp|P20065|TYB4_MOUSE	Acetylation (K); Amidation	K3:Acetylation (K):19.03;G41:Amidation:1000.00		26100000
MQLKPMEINPEMLNKVL	25.24	2027.06	17	-2.2	676.693	28.84	9810000	1	12535	20160108_Dorsalhorn.raw	2	1	sp|Q9R0P9|UCHL1_MOUSE			9810000	10400000
YSPRTPDRVSETDIQRLLHGVMEQL	25.2	2939.49	25	0.6	735.881	31.43		1	13985	20160108_Dorsalhorn.raw	1	2	tr|Q3TT51|Q3TT51_MOUSE:sp|P12961|7B2_MOUSE
ETPDVDPELLRYLLGRILTGSSEPEAAPAPRRL	25.14	3630.94	33	-1.2	727.194	35.09	41200000	1	16043	20160108_Dorsalhorn.raw	1	1	sp|Q9QXV0|PCSK1_MOUSE			41200000
FPLMYEENSRENPF	25.1	1771.79	14	-0.3	886.901	25.97	31700000	1	10915	20160108_Dorsalhorn.raw	1	1	sp|Q03517|SCG2_MOUSE			31700000
LLDEGHYPVRESPIDT	25.09	1839.9	16	-0.9	614.307	18.71	20500000	2	6583	20160108_LMS2.raw	4	3	tr|Q8BP91|Q8BP91_MOUSE:sp|P16014|SCG1_MOUSE:tr|Q3TY66|Q3TY66_MOUSE			95500000	20500000
YGGFMRRVGRPEWWMDYQ	25.06	2333.06	18	0.2	778.695	26.6	710000000	2	10916	20160108_LMS2.raw	9	2	tr|Q3UXY8|Q3UXY8_MOUSE:sp|P22005|PENK_MOUSE			1080000000	1120000000
VWGSSKLVPVGYGIKKL	25.02	1830.08	17	-1	458.526	21.36	2700000	2	7970	20160108_LMS2.raw	1	2	sp|O70251|EF1B_MOUSE:tr|A0A087WS46|A0A087WS46_MOUSE				2700000
S(+42.01)DKPDMAEIEKFDKSKLKKT(+79.97)ETQEKNPLPSKETIEQEKQAGES	24.97	5040.45	43	1.8	1009.1	15.25	146000000	1	5140	20160108_Dorsalhorn.raw	1	1	sp|P20065|TYB4_MOUSE	Acetylation (Protein N-term); Phosphorylation (STY)	S1:Acetylation (Protein N-term):1000.00;T20:Phosphorylation (STY):0.00	146000000
FAESLPSDEEGENYSKEVPEIE	24.95	2497.1	22	-0.1	833.375	24.82	982000000	2	9889	20160108_LMS2.raw	2	2	tr|Q3UXY8|Q3UXY8_MOUSE:sp|P22005|PENK_MOUSE			473000000	982000000
A(+42.01)DQLTEEQIAEFKEAFSLFDKDGDGTITTKELGTVMR	24.93	4175.03	37	0.5	1044.76	37.44	30600000	1	17278	20160108_Dorsalhorn.raw	1	1	tr|Q3UKW2|Q3UKW2_MOUSE	Acetylation (N-term)	A1:Acetylation (N-term):1000.00	30600000
A(+42.01)DQLTEEQIAEFKEAFSLFDKDGDGTITTKELGTVMR	24.93	4175.03	37	0.5	1044.76	37.44	30600000	1	17278	20160108_Dorsalhorn.raw	1	3	sp|P0DP28|CALM3_MOUSE:sp|P0DP26|CALM1_MOUSE:sp|P0DP27|CALM2_MOUSE	Acetylation (Protein N-term)	A1:Acetylation (Protein N-term):1000.00	30600000
DADEGDTLANSSDLLKELLGTGDNRAKDSHQQESTNNDEDM	24.88	4447.94	41	0.4	890.596	29.65	384000000	1	12989	20160108_Dorsalhorn.raw	1	2	tr|Q3UXY8|Q3UXY8_MOUSE:sp|P22005|PENK_MOUSE			384000000
LSRFSWGGRDSRSGSPMARR	24.88	2265.13	20	-0.8	454.033	11.43	7640000	1	3255	20160108_Dorsalhorn.raw	1	4	tr|Q542T4|Q542T4_MOUSE:tr|F6TYB7|F6TYB7_MOUSE:tr|Q3UGF3|Q3UGF3_MOUSE:tr|F6RWW8|F6RWW8_MOUSE			7640000
RPKPQQFFGLM(-.98)	24.86	1346.73	11	-0.7	674.371	21.29	874000000	2	7929	20160108_LMS2.raw	2	2	sp|P41539|TKN1_MOUSE:tr|Q149W7|Q149W7_MOUSE	Amidation	M11:Amidation:1000.00		874000000
DLQRVRGDLGAALDSWIT	24.85	1985.03	18	0.1	662.685	32.78	21700000	2	14387	20160108_LMS2.raw	2	1	sp|Q62361|TRH_MOUSE			18500000	21700000
PLDSQSIYQLIEI	24.84	1517.8	13	-0.7	759.906	39.91	16000000	2	18356	20160108_LMS2.raw	2	1	sp|Q03517|SCG2_MOUSE				16000000
Q(-17.03)PVVPAEATDPVEQRAQEAPRRQL	24.84	2667.37	24	-0.5	667.85	20.17	42100000	2	7329	20160108_LMS2.raw	6	1	sp|P09240|CCKN_MOUSE	Pyro-glu from Q	Q1:Pyro-glu from Q:1000.00	284000000	738000000
PFNWDLPEPRSRASKIRVHPR	24.78	2557.38	21	-1.5	512.482	14.15	4040000	1	4586	20160108_Dorsalhorn.raw	4	1	sp|Q9CR53|NMB_MOUSE			5140000
SVDQDLGPEVPPENVLGA	24.69	1834.89	18	-0.3	918.454	29.26	156000000	2	12431	20160108_LMS2.raw	3	1	sp|Q9QXV0|PCSK1_MOUSE			145000000	156000000
LRFPGQLNA	24.67	1014.56	9	-0.3	508.288	19.96	2620000	2	7223	20160108_LMS2.raw	1	7	sp|P99024|TBB5_MOUSE:sp|P68372|TBB4B_MOUSE:sp|Q7TMM9|TBB2A_MOUSE:sp|Q9CWF2|TBB2B_MOUSE:tr|Q3UMM1|Q3UMM1_MOUSE:sp|Q922F4|TBB6_MOUSE:tr|B2RSN3|B2RSN3_MOUSE				2620000
A(+42.01)ASVDLELKKAFTEL	24.59	1675.9	15	-3.1	838.956	33.9	82100000	1	15367	20160108_Dorsalhorn.raw	1	4	tr|Q8CEH4|Q8CEH4_MOUSE:tr|Q9CQF7|Q9CQF7_MOUSE:tr|Q8R3R9|Q8R3R9_MOUSE:sp|Q9CWM4|PFD1_MOUSE	Acetylation (Protein N-term)	A1:Acetylation (Protein N-term):1000.00	82100000
SDK(+42.01)PDMAEIEKFDKSKLKKTETQEKNPLPSKETIEQEKQAGE	24.55	4873.45	42	1.9	813.251	14.67	9470000	1	4854	20160108_Dorsalhorn.raw	1	1	sp|P20065|TYB4_MOUSE	Acetylation (K)	K3:Acetylation (K):5.59	9470000
GEAAGAVQELARALAHLLEAERQE(-.98)	24.55	2530.33	24	-9.3	633.583	39.61		2	18195	20160108_LMS2.raw	1	1	sp|Q9QXV0|PCSK1_MOUSE	Amidation	E24:Amidation:1000.00
SPFYLRPPSFLRA	24.48	1549.84	13	-0.2	517.621	26.85	10100000	2	11062	20160108_LMS2.raw	2	3	tr|A0A1L1SRG5|A0A1L1SRG5_MOUSE:sp|P23927|CRYAB_MOUSE:tr|Q52L78|Q52L78_MOUSE				10100000
RVDYAGVTVDELGKVLTPTQVMNRPSSISWDGLDPGKLYTL(-.98)	24.46	4489.33	41	-5	1123.33	34.21		1	15545	20160108_Dorsalhorn.raw	2	2	sp|P70296|PEBP1_MOUSE:tr|Q5EBQ2|Q5EBQ2_MOUSE	Amidation	L41:Amidation:1000.00
SCNTATCVTHRLAGLLSRSGGVVKDNFVPTNVGSEAF(-.98)	24.43	3805.9	37	-1.8	762.186	28.36		1	12265	20160108_Dorsalhorn.raw	2	1	sp|Q99JA0|CALCA_MOUSE	Amidation	F37:Amidation:1000.00
DAEPGADAEPGADAEPGADDAEEVEQKQL	24.36	2923.25	29	-0.7	975.423	21.51	34200000	2	8045	20160108_LMS2.raw	1	4	sp|Q64387|PNOC_MOUSE:tr|B7ZMX9|B7ZMX9_MOUSE:tr|Q543U6|Q543U6_MOUSE:tr|Q99NQ2|Q99NQ2_MOUSE				34200000
GGFMRF	24.33	713.332	6	-0.4	357.673	19.22		2	6842	20160108_LMS2.raw	2	2	tr|Q3UXY8|Q3UXY8_MOUSE:sp|P22005|PENK_MOUSE
GLQYRGRGS(+79.97)EEDRAPRPR	24.33	2179.04	18	-1.5	436.815	10.36	4430000	1	2759	20160108_Dorsalhorn.raw	2	3	tr|Q8BP91|Q8BP91_MOUSE:sp|P16014|SCG1_MOUSE:tr|Q3TY66|Q3TY66_MOUSE	Phosphorylation (STY)	S9:Phosphorylation (STY):0.00	4430000	368000
A(+42.01)SQKRPSQRSKYLATA	24.3	1832.99	16	-1.4	459.253	11.22	20600000	1	3155	20160108_Dorsalhorn.raw	5	2	tr|F6TYB7|F6TYB7_MOUSE:tr|F6RWW8|F6RWW8_MOUSE	Acetylation (N-term)	A1:Acetylation (N-term):1000.00	30800000	1980000
A(+42.01)SQKRPSQRSKYLATA	24.3	1832.99	16	-1.4	459.253	11.22	20600000	1	3155	20160108_Dorsalhorn.raw	5	2	tr|Q542T4|Q542T4_MOUSE:tr|Q3UGF3|Q3UGF3_MOUSE	Acetylation (Protein N-term)	A1:Acetylation (Protein N-term):1000.00	30800000	1980000
DADEGDTLANSSDLLKELLGTGDNRA	24.3	2689.27	26	0.5	897.43	35.22	32000000	1	16121	20160108_Dorsalhorn.raw	1	2	tr|Q3UXY8|Q3UXY8_MOUSE:sp|P22005|PENK_MOUSE			32000000
ADK(+42.01)PDMGEIASFDKAKLKKTETQEKNTLPT(+79.97)KESK(+42.01)CAPGSHPSAPP	24.26	4971.4	45	10.1	829.583	18.28	107000000	2	6365	20160108_LMS2.raw	1	1	tr|A0A0N4SVF0|A0A0N4SVF0_MOUSE	Acetylation (K); Phosphorylation (STY)	K3:Acetylation (K):98.13;T30:Phosphorylation (STY):0.00;K34:Acetylation (K):0.00		107000000
A(+42.01)SQKRPSQRSKYLA	24.11	1660.9	14	-0.9	416.232	10.19	1030000	1	2688	20160108_Dorsalhorn.raw	1	2	tr|F6TYB7|F6TYB7_MOUSE:tr|F6RWW8|F6RWW8_MOUSE	Acetylation (N-term)	A1:Acetylation (N-term):1000.00	1030000
A(+42.01)SQKRPSQRSKYLA	24.11	1660.9	14	-0.9	416.232	10.19	1030000	1	2688	20160108_Dorsalhorn.raw	1	2	tr|Q542T4|Q542T4_MOUSE:tr|Q3UGF3|Q3UGF3_MOUSE	Acetylation (Protein N-term)	A1:Acetylation (Protein N-term):1000.00	1030000
WGSPRASDPPLAPDDDPDAPAAQLARAL	24.1	2869.4	28	-1.5	957.472	28.79	22800000	2	12164	20160108_LMS2.raw	1	1	sp|Q9QXV0|PCSK1_MOUSE				22800000
SAPLVETSTPLRL	24.05	1382.78	13	4.6	692.399	22.33	6980000	1	8825	20160108_Dorsalhorn.raw	1	1	sp|Q9QXV0|PCSK1_MOUSE			6980000
VPSPVS(+79.97)SEDDLQEEEQLEQAIKEHLGPGSS(+79.97)QEMERLA	24.04	4250.86	37	-1.3	1063.72	34.21	78300000	1	15542	20160108_Dorsalhorn.raw	1	1	sp|Q03517|SCG2_MOUSE	Phosphorylation (STY)	S6:Phosphorylation (STY):0.00;S30:Phosphorylation (STY):0.00	78300000
VRFPDRQYEPYPITE	24.02	1908.94	15	-1.5	955.474	21.18	23900000	2	7870	20160108_LMS2.raw	2	3	tr|Q8BP91|Q8BP91_MOUSE:sp|P16014|SCG1_MOUSE:tr|Q3TY66|Q3TY66_MOUSE				23900000
APSDPRLRQFLQKSLAAATGKQELAKYF	23.95	3133.7	28	-1.7	627.747	27.73	4600000	1	11918	20160108_Dorsalhorn.raw	1	2	sp|P60041|SMS_MOUSE:tr|Q545V6|Q545V6_MOUSE			4600000
IPVGSLKNEDTPNRQY	23.95	1829.93	16	-0.4	610.983	12.48	2550000	1	3768	20160108_Dorsalhorn.raw	1	1	sp|Q03517|SCG2_MOUSE			2550000
A(+42.01)KVEQVLSLEPQHELKFRGPFTDVVTTNL	23.91	3336.77	29	-0.9	835.199	30.47	73100000	1	13441	20160108_Dorsalhorn.raw	1	2	tr|Q8BH80|Q8BH80_MOUSE:sp|Q9QY76|VAPB_MOUSE	Acetylation (Protein N-term)	A1:Acetylation (Protein N-term):1000.00	73100000
LATLESVFQELGKLTGPSNQ	23.9	2131.12	20	0.7	711.38	39.81	13100000	2	18303	20160108_LMS2.raw	1	1	sp|Q03517|SCG2_MOUSE				13100000
AGDETPDVDPELLRYLLGRILTGSSEPEAAPAPRRL	23.87	3874.02	36	-1.9	775.81	35.05	61600000	1	16023	20160108_Dorsalhorn.raw	3	1	sp|Q9QXV0|PCSK1_MOUSE			98200000
PEPEPEPEPEPEPEPEPED	23.82	2167.9	19	-1.5	723.638	19.45	12300000	2	6959	20160108_LMS2.raw	1	1	tr|M0QWG1|M0QWG1_MOUSE				12300000
VRSLVQVRDAEPGADAEPGADAEPGADDAEEVEQKQLQ	23.78	3988.89	38	-3.2	998.226	20.19	63700000	2	7344	20160108_LMS2.raw	3	4	sp|Q64387|PNOC_MOUSE:tr|B7ZMX9|B7ZMX9_MOUSE:tr|Q543U6|Q543U6_MOUSE:tr|Q99NQ2|Q99NQ2_MOUSE				63700000
ALGMNFSGPAPPIQYRRLLEPLLQ	23.71	2680.45	24	-1	894.49	34.82	42300000	2	15547	20160108_LMS2.raw	1	1	sp|Q9CR53|NMB_MOUSE				42300000
MREIVHIQA	23.69	1095.59	9	-1.8	366.202	12.69	1260000	1	3870	20160108_Dorsalhorn.raw	2	6	sp|P99024|TBB5_MOUSE:sp|Q7TMM9|TBB2A_MOUSE:sp|Q9CWF2|TBB2B_MOUSE:tr|Q3UMM1|Q3UMM1_MOUSE:sp|Q922F4|TBB6_MOUSE:tr|B2RSN3|B2RSN3_MOUSE			1260000
MREIVHLQA	23.69	1095.59	9	-1.8	366.202	12.69	1260000	1	3870	20160108_Dorsalhorn.raw	2	1	sp|P68372|TBB4B_MOUSE			1260000
MKARELEQEEEQEAEGSSVTA	23.66	2350.06	21	0.3	784.361	14.13	6200000	1	4575	20160108_Dorsalhorn.raw	1	1	sp|Q99JA0|CALCA_MOUSE			6200000
SGQLGLPDEEN	23.63	1157.52	11	0	579.767	18.95	10900000	2	6703	20160108_LMS2.raw	2	1	sp|Q03517|SCG2_MOUSE				10900000
GVAGQWRF	23.59	919.466	8	-1.8	460.74	20.86		2	7695	20160108_LMS2.raw	1	1	sp|Q9R0P9|UCHL1_MOUSE
A(+42.01)TM(+15.99)SDKPDMAEIEKFDKSK(+42.01)LKKTETQEKNPLPSKETIEQEKQAGES	23.56	5321.62	46	-9.5	887.935	15.41	38400000	1	5216	20160108_Dorsalhorn.raw	1	1	sp|P20065|TYB4_MOUSE	Acetylation (Protein N-term); Oxidation (M); Acetylation (K)	A1:Acetylation (Protein N-term):1000.00;M3:Oxidation (M):4.12;K19:Acetylation (K):0.00	38400000
FAESLPSDEEGENYSKEVPE	23.53	2254.98	20	-0.6	1128.49	21.02	35600000	2	7783	20160108_LMS2.raw	1	2	tr|Q3UXY8|Q3UXY8_MOUSE:sp|P22005|PENK_MOUSE				35600000
ATPLNQVANPNSAIFGGARPREEVVQKEQE	23.46	3248.65	30	1.4	1083.89	20.18	7760000	2	7335	20160108_LMS2.raw	1	5	tr|Q3TG58|Q3TG58_MOUSE:tr|Q80U88|Q80U88_MOUSE:sp|Q9WUK2|IF4H_MOUSE:tr|Q3V244|Q3V244_MOUSE:tr|Q564E5|Q564E5_MOUSE				7760000
DADEGDTLANSSDLLKELLGTGDNRAKDSHQQESTNNDEDM(-.98)	23.45	4446.96	41	-5.4	890.394	29.7		1	13012	20160108_Dorsalhorn.raw	1	2	tr|Q3UXY8|Q3UXY8_MOUSE:sp|P22005|PENK_MOUSE	Amidation	M41:Amidation:1000.00
APPGRPDVFPPPLS(+79.97)SEHNGQVAEDAVSRPKDDGVPEVRAA	23.43	4240.03	40	-3.2	849.011	21.2	33900000	2	7881	20160108_LMS2.raw	1	1	tr|Q0VGU4|Q0VGU4_MOUSE	Phosphorylation (STY)	S14:Phosphorylation (STY):0.00		33900000
AGCKNFFWKTFTSC(-1.01)	23.39	1637.72	14	-4.8	546.913	25.58	15300000	1	10679	20160108_Dorsalhorn.raw	2	2	sp|P60041|SMS_MOUSE:tr|Q545V6|Q545V6_MOUSE	Half of a disulfide bridge	C14:Half of a disulfide bridge:42.92	15300000	77600000
FAESLPSDEEGENY(+79.97)SKEVPEIE	23.37	2577.07	22	-1.4	860.029	26	812000000	1	10927	20160108_Dorsalhorn.raw	2	2	tr|Q3UXY8|Q3UXY8_MOUSE:sp|P22005|PENK_MOUSE	Phosphorylation (STY)	Y14:Phosphorylation (STY):0.00	812000000
DVAHEILNEAYRKVLDQLSARKYLQSVVA	23.37	3327.79	29	-2.1	832.954	34.04	197000000	1	15445	20160108_Dorsalhorn.raw	6	3	sp|O70176|PACA_MOUSE:tr|Q3UYH8|Q3UYH8_MOUSE:tr|Q8BJT8|Q8BJT8_MOUSE			377000000	125000000
DSFVGLM(-.98)	23.35	766.368	7	-1.8	767.374	27.8	35500000	1	11954	20160108_Dorsalhorn.raw	1	2	sp|P41539|TKN1_MOUSE:tr|Q149W7|Q149W7_MOUSE	Amidation	M7:Amidation:1000.00	35500000
AGNSDLILPVPAFNVINGGSHAGNKLAMQEF	23.33	3180.6	31	-1.5	1061.21	32.11	300000000	1	14369	20160108_Dorsalhorn.raw	2	4	sp|P17183|ENOG_MOUSE:tr|Q545V3|Q545V3_MOUSE:tr|Q3UJ20|Q3UJ20_MOUSE:tr|A0A0N4SUX5|A0A0N4SUX5_MOUSE			300000000
PVFDNLMQQKLVDKNIF	23.22	2048.08	17	0.8	683.7	29.48	7550000	2	12551	20160108_LMS2.raw	1	13	tr|Q3TWR6|Q3TWR6_MOUSE:sp|P18242|CATD_MOUSE:tr|Q3U7I9|Q3U7I9_MOUSE:tr|F8WIR1|F8WIR1_MOUSE:tr|Q3TWD0|Q3TWD0_MOUSE:tr|Q3UCW4|Q3UCW4_MOUSE:tr|Q3TJN3|Q3TJN3_MOUSE:tr|Q3U8W5|Q3U8W5_MOUSE:tr|Q3UCD9|Q3UCD9_MOUSE:tr|Q3TXL5|Q3TXL5_MOUSE:tr|Q3UC89|Q3UC89_MOUSE:tr|Q3TWL1|Q3TWL1_MOUSE:tr|Q3U7P0|Q3U7P0_MOUSE				7550000
NFVPTNVGSEAF(-.98)	23.21	1279.62	12	-0.5	640.817	24.38	22400000	1	10001	20160108_Dorsalhorn.raw	2	1	sp|Q99JA0|CALCA_MOUSE	Amidation	F12:Amidation:1000.00	22400000	50400000
QGGDFTRHNGTGGRSIYGEKFEDENFILKHTGPGILSMANAGPNTNGSQFFICTA	23.19	5858.76	55	0	977.467	28.4	89500000	1	12285	20160108_Dorsalhorn.raw	1	2	sp|P17742|PPIA_MOUSE:tr|Q5SVY2|Q5SVY2_MOUSE			89500000
S(+42.01)DKPDMAEIEKFDKSKLKKTETQEKNPLPSKETIEQEKQAGE	23.16	4873.45	42	3.8	813.253	17.25	7630000	2	5866	20160108_LMS2.raw	1	1	sp|P20065|TYB4_MOUSE	Acetylation (Protein N-term)	S1:Acetylation (Protein N-term):1000.00		7630000
VGRPEWWMDYQ(-.98)	23.16	1464.66	11	-4.7	733.334	56.08		1	26898	20160108_Dorsalhorn.raw	1	2	tr|Q3UXY8|Q3UXY8_MOUSE:sp|P22005|PENK_MOUSE	Amidation	Q11:Amidation:1000.00
DMHDFFVGLM(-.98)	23.13	1209.53	10	-1.2	605.772	36.61	671000000	1	16894	20160108_Dorsalhorn.raw	4	1	sp|P55099|TKNK_MOUSE	Amidation	M10:Amidation:1000.00	863000000	804000000
QLYENKPRRPYIL	23.1	1688.94	13	-0.7	423.241	15.41	976000	2	4990	20160108_LMS2.raw	2	1	sp|Q9D3P9|NEUT_MOUSE			7860000	976000
S(+42.01)DKPDMAEIEKFDKS(+79.97)KLKKTETQEKNPLPSKETIEQEKQAGES	23.03	5040.45	43	-4.7	1009.09	17.55	278000000	2	6010	20160108_LMS2.raw	1	1	sp|P20065|TYB4_MOUSE	Acetylation (Protein N-term); Phosphorylation (STY)	S1:Acetylation (Protein N-term):1000.00;S15:Phosphorylation (STY):0.00		278000000
ALGMNFSGPAPPIQYRRLLEPLL	23.02	2552.39	23	-3	851.803	33.37	23200000	1	15072	20160108_Dorsalhorn.raw	1	1	sp|Q9CR53|NMB_MOUSE			23200000
VDPELLRYLLGRILTGSSEPEAAPAPRRL(-.98)	22.97	3187.78	29	-6.2	638.56	35.1		2	15700	20160108_LMS2.raw	1	1	sp|Q9QXV0|PCSK1_MOUSE	Amidation	L29:Amidation:1000.00
KAPSGRMSVLKNLQSLDPSHRISD	22.94	2635.39	24	-0.9	528.084	19.26	9110000	2	6866	20160108_LMS2.raw	3	1	sp|P09240|CCKN_MOUSE				18200000
PYQVPSGPAGAPPMPGGPHSYH	22.85	2200.02	22	2.5	734.348	18.89	12600000	2	6673	20160108_LMS2.raw	1	1	tr|Q5EBP1|Q5EBP1_MOUSE				12600000
ASWGEFQARVPERAPLPPPVPSQFQ	22.77	2790.42	25	-1.9	931.147	26.27	105000000	1	11083	20160108_Dorsalhorn.raw	2	1	tr|Q0VGU4|Q0VGU4_MOUSE			105000000
APSDPRLRQFLQKSLAAATGKQELAKYFLAELLSEPNQTENDALEPEDLPQA	22.61	5750.94	52	-0.7	959.497	38.23	31900000	2	17446	20160108_LMS2.raw	2	2	sp|P60041|SMS_MOUSE:tr|Q545V6|Q545V6_MOUSE			22600000	31900000
TGLLTGC	22.55	663.326	7	-12	664.326	30.8		2	13283	20160108_LMS2.raw	1	2	tr|Q9QWK3|Q9QWK3_MOUSE:tr|A0A0R4J0A2|A0A0R4J0A2_MOUSE
A(+42.01)DKPDMGEIASFDKAKLKKTETQEKNT(+79.97)LPTK(+42.01)ESKCAPGSHPSAPP	22.52	4971.4	45	11.9	995.3	18.15	107000000	2	6300	20160108_LMS2.raw	1	1	tr|A0A0N4SVF0|A0A0N4SVF0_MOUSE	Acetylation (Protein N-term); Phosphorylation (STY); Acetylation (K)	A1:Acetylation (Protein N-term):1000.00;T27:Phosphorylation (STY):0.00;K31:Acetylation (K):0.00		107000000
ALDIYSAVDDASHEKELPR	22.46	2128.04	19	0.9	533.019	22.23	4710000	2	8445	20160108_LMS2.raw	2	1	sp|P56388|CART_MOUSE				4710000
T(+42.01)ERRVPFSLL	22.44	1258.7	10	-2.2	630.358	25.97	213000000	1	10912	20160108_Dorsalhorn.raw	1	3	sp|P14602|HSPB1_MOUSE:tr|Q545F4|Q545F4_MOUSE:tr|D3YZ06|D3YZ06_MOUSE	Acetylation (Protein N-term)	T1:Acetylation (Protein N-term):1000.00	213000000
ALDIYSAVDDAS(+79.97)HEKELIEALQEVLKKLKS	22.38	3434.76	30	-1.7	687.958	39.53	53200000	2	18153	20160108_LMS2.raw	1	2	tr|Q3UY31|Q3UY31_MOUSE:tr|Q3UYI4|Q3UYI4_MOUSE	Phosphorylation (STY)	S12:Phosphorylation (STY):2.87		53200000
A(+42.01)GQAFRKFLPLFDRVLVERSAA(-.98)	22.37	2531.41	22	-7.9	633.855	34.2		2	15199	20160108_LMS2.raw	1	2	tr|Q4KL76|Q4KL76_MOUSE:sp|Q64433|CH10_MOUSE	Acetylation (Protein N-term); Amidation	A1:Acetylation (Protein N-term):1000.00;A22:Amidation:1000.00
YGGFM	22.37	573.226	5	0.7	574.233	21.09	29700000	2	7823	20160108_LMS2.raw	2	3	tr|Q3UXY8|Q3UXY8_MOUSE:sp|P22005|PENK_MOUSE:sp|P01193|COLI_MOUSE				29700000
EAFLRST	22.32	822.423	7	-9.5	823.423	31.97	3750000	1	14289	20160108_Dorsalhorn.raw	1	3	tr|Q8CFK9|Q8CFK9_MOUSE:sp|A2AIV2|VIR_MOUSE:tr|E9PZY8|E9PZY8_MOUSE			3750000
TGPGILSM	22.32	774.395	8	-5.4	775.398	22.43		1	8883	20160108_Dorsalhorn.raw	2	2	sp|P17742|PPIA_MOUSE:tr|Q5SVY2|Q5SVY2_MOUSE				24500000
TGPGLLSM	22.32	774.395	8	-5.4	775.398	22.43		1	8883	20160108_Dorsalhorn.raw	2	1	sp|Q9ERU9|RBP2_MOUSE				24500000
LGALFNPYFDPLQW	22.3	1679.83	14	-0.5	840.924	46.09	4520000	2	21553	20160108_LMS2.raw	1	3	tr|Q8BP91|Q8BP91_MOUSE:sp|P16014|SCG1_MOUSE:tr|Q3TY66|Q3TY66_MOUSE				4520000
EPQPEPEPEPEPEPQPEPEPKPE	22.3	2631.19	23	-12.8	878.058	19.46	20400000	2	6969	20160108_LMS2.raw	1	1	tr|Q9JLE8|Q9JLE8_MOUSE				20400000
AVCEEPQGQGGRLSKDSDLYQLPPSLLRRLYDSRPVSLEGLLKVLSKASVGPKETSLPQ	22.29	6404.42	59	-2.4	915.922	32.92		1	14825	20160108_Dorsalhorn.raw	2	1	sp|P55099|TKNK_MOUSE			107000000
QQETAAAETETRTHTLTRVNLESPGPERVW	22.27	3406.69	30	-3.1	852.676	19.91	15600000	2	7193	20160108_LMS2.raw	1	1	tr|Q0VGU4|Q0VGU4_MOUSE				15600000
RVDYAGVTVDELGKVLTPTQV	22.25	2259.21	21	-2	754.076	28.71	42800000	1	12462	20160108_Dorsalhorn.raw	2	2	sp|P70296|PEBP1_MOUSE:tr|Q5EBQ2|Q5EBQ2_MOUSE			42800000
A(+42.01)DLSLVDALTEPPPEIEGEIKRDFMAALE	22.23	3210.6	29	-0.2	1071.21	47.78	102000000	2	22403	20160108_LMS2.raw	2	1	sp|P27546|MAP4_MOUSE	Acetylation (Protein N-term)	A1:Acetylation (Protein N-term):1000.00	94900000	102000000
AK(+42.01)VEQVLSLEPQHELKFRGPFTDVVTT	22.17	3109.64	27	-0.5	778.418	30.08	223000000	2	12881	20160108_LMS2.raw	1	2	tr|Q8BH80|Q8BH80_MOUSE:sp|Q9QY76|VAPB_MOUSE	Acetylation (K)	K2:Acetylation (K):36.69		223000000
AK(+42.01)VEQVLSLEPQHELKFRGPFTDVVTTNL	21.74	3336.77	29	-1.1	835.199	32.01	95900000	2	13961	20160108_LMS2.raw	2	2	tr|Q8BH80|Q8BH80_MOUSE:sp|Q9QY76|VAPB_MOUSE	Acetylation (K)	K2:Acetylation (K):36.69		95900000
DDYVPKLYEQLSGK	21.74	1653.83	14	4.4	827.923	23.27	27100000	1	9361	20160108_Dorsalhorn.raw	1	2	sp|P70296|PEBP1_MOUSE:tr|Q5EBQ2|Q5EBQ2_MOUSE			27100000
DMHDFFVGLM(+15.99)(-.98)	21.7	1225.53	10	-1.2	613.769	37.05	1450000	1	17118	20160108_Dorsalhorn.raw	1	1	sp|P55099|TKNK_MOUSE	Oxidation (M); Amidation	M10:Oxidation (M):65.15;M10:Amidation:1000.00	1450000
A(+42.01)SGVAVSDGVIKVFNDMKVRKS	21.68	2348.25	22	-1.4	588.069	25.85	12700000	1	10840	20160108_Dorsalhorn.raw	1	4	tr|Q9CX22|Q9CX22_MOUSE:tr|F8WGL3|F8WGL3_MOUSE:sp|P18760|COF1_MOUSE:tr|Q544Y7|Q544Y7_MOUSE	Acetylation (Protein N-term)	A1:Acetylation (Protein N-term):1000.00	12700000
APSDPRLRQFLQKSLAAATGKQELAKYFLAELLSEPNQTENDALEPEDLPQAAEQDEMRLELQ(-.98)	21.54	7092.58	63	-6.4	1014.23	36.95		1	17069	20160108_Dorsalhorn.raw	1	2	sp|P60041|SMS_MOUSE:tr|Q545V6|Q545V6_MOUSE	Amidation	Q63:Amidation:1000.00
APSDPRLRQFLQKSLAAATGKQELAKYFLAELLSEPNQTENDALEPEDLPQAAEQDEM(+15.99)RLELQ	21.53	7109.56	63	-3.5	1185.93	36.92		1	17056	20160108_Dorsalhorn.raw	1	2	sp|P60041|SMS_MOUSE:tr|Q545V6|Q545V6_MOUSE	Oxidation (M)	M58:Oxidation (M):1000.00
A(+42.01)ADISQW	21.49	831.376	7	-1.2	832.383	32.1	32000000	1	14362	20160108_Dorsalhorn.raw	1	2	sp|P70296|PEBP1_MOUSE:tr|Q5EBQ2|Q5EBQ2_MOUSE	Acetylation (Protein N-term)	A1:Acetylation (Protein N-term):1000.00	32000000
VPSPVS(+79.97)SEDDLQEEEQLEQAIKEHLGPGSS(+79.97)QEMERLAK	21.44	4378.96	38	-0.7	1095.75	31.27	119000000	1	13893	20160108_Dorsalhorn.raw	1	1	sp|Q03517|SCG2_MOUSE	Phosphorylation (STY)	S6:Phosphorylation (STY):0.00;S30:Phosphorylation (STY):0.00	119000000
FNWDLPEPRSRASKIRVHPR	21.43	2460.32	20	-1.9	493.071	13.76	5510000	1	4395	20160108_Dorsalhorn.raw	2	1	sp|Q9CR53|NMB_MOUSE			6800000
DPPPAPLPDPRPPPPRPDV	21.35	2026.06	19	-1.1	676.361	19.43	13200000	2	6952	20160108_LMS2.raw	1	2	sp|Q9QYR6|MAP1A_MOUSE:tr|A2ARP8|A2ARP8_MOUSE				13200000
VNPTVFFDITADDEPLGRVSFELFADKVPKTAENFRAL	21.32	4268.18	38	0.2	854.643	37.33	84200000	1	17230	20160108_Dorsalhorn.raw	1	2	sp|P17742|PPIA_MOUSE:tr|Q5SVY2|Q5SVY2_MOUSE			84200000
SVDQDLGPEVPPENVLGAL	21.23	1947.98	19	-1.5	974.995	34.16	79600000	1	15517	20160108_Dorsalhorn.raw	1	1	sp|Q9QXV0|PCSK1_MOUSE			79600000
SQTHSLPAPEIQAPAVAPPRPQTQDRDPEEDDRSEELEALASLLQELRDFSPSNA	21.19	6047.94	55	-0.9	1009	35.67	4980000	1	16375	20160108_Dorsalhorn.raw	1	1	tr|Q0VGU4|Q0VGU4_MOUSE			4980000
VPLRSILESSPGMATLSEEEVRLLAALVQDYMQM	21.17	3775.92	34	-3.1	944.984	49.3	90000000	1	23388	20160108_Dorsalhorn.raw	1	3	sp|Q99JA0|CALCA_MOUSE:sp|P70160|CALC_MOUSE:tr|Q3V1A7|Q3V1A7_MOUSE			90000000
MREIVHI	21.14	896.49	7	-0.2	299.837	13.64	279000	1	4335	20160108_Dorsalhorn.raw	1	6	sp|P99024|TBB5_MOUSE:sp|Q7TMM9|TBB2A_MOUSE:sp|Q9CWF2|TBB2B_MOUSE:tr|Q3UMM1|Q3UMM1_MOUSE:sp|Q922F4|TBB6_MOUSE:tr|B2RSN3|B2RSN3_MOUSE			279000
MREIVHL	21.14	896.49	7	-0.2	299.837	13.64	279000	1	4335	20160108_Dorsalhorn.raw	1	1	sp|P68372|TBB4B_MOUSE			279000
GKVLTPTQVMNRPSSISWDGLDPGKLYTL(-.98)	21.13	3171.68	29	0.9	793.927	28.71	7180000	1	12461	20160108_Dorsalhorn.raw	1	2	sp|P70296|PEBP1_MOUSE:tr|Q5EBQ2|Q5EBQ2_MOUSE	Amidation	L29:Amidation:1000.00	7180000
S(+42.01)DKPDMAEIEKFDKSKLKKTETQEKNPLPSKETIEQEKQ	21.12	4616.35	39	-7.9	924.271	16.78	4530000	2	5635	20160108_LMS2.raw	1	1	sp|P20065|TYB4_MOUSE	Acetylation (Protein N-term)	S1:Acetylation (Protein N-term):1000.00		4530000
S(+42.01)DKPDMAEIEKFDKSKLKKTETQEKNPLPSKETIEQEKQAGES(+79.97)(-.98)	21	5039.47	43	-13.6	840.907	17.29	45800000	2	5884	20160108_LMS2.raw	1	1	sp|P20065|TYB4_MOUSE	Acetylation (Protein N-term); Phosphorylation (STY); Amidation	S1:Acetylation (Protein N-term):1000.00;S43:Phosphorylation (STY):0.71;S43:Amidation:1000.00		45800000
DVAHEILNEAYRKVLDQLSARKYLQSVVA(-.98)	20.97	3326.81	29	-5.9	1109.94	34.09	34500000	1	15473	20160108_Dorsalhorn.raw	1	3	sp|O70176|PACA_MOUSE:tr|Q3UYH8|Q3UYH8_MOUSE:tr|Q8BJT8|Q8BJT8_MOUSE	Amidation	A29:Amidation:1000.00	34500000
IPVGSLKNEDTPNRQYLDEDMLLKVLE(-.98)	20.93	3127.62	27	-15.8	782.9	28.8	5660000	1	12515	20160108_Dorsalhorn.raw	1	1	sp|Q03517|SCG2_MOUSE	Amidation	E27:Amidation:1000.00	5660000
EIGDEENSAKFPI(-.98)	20.89	1446.7	13	-2.3	724.355	18.14	46700000	1	6639	20160108_Dorsalhorn.raw	1	1	sp|P56942|MCH_MOUSE	Amidation	I13:Amidation:1000.00	46700000
EPEPQPEPEPEPEPEPQPEPEPKPE	20.73	2857.28	25	-12.8	953.422	20.39	27000000	2	7450	20160108_LMS2.raw	2	1	tr|Q9JLE8|Q9JLE8_MOUSE				27000000
V(+42.01)NPTVFF	20.69	864.438	7	-1.1	865.444	44.5	69600000	1	20946	20160108_Dorsalhorn.raw	1	2	sp|P17742|PPIA_MOUSE:tr|Q5SVY2|Q5SVY2_MOUSE	Acetylation (Protein N-term)	V1:Acetylation (Protein N-term):1000.00	69600000
SDK(+42.01)PDMAEIEKFDKS(+79.97)KLKKTETQEKNPLPSKETIEQEKQAGES(-.98)	20.68	5039.47	43	-3.4	1008.9	15.24		1	5132	20160108_Dorsalhorn.raw	1	1	sp|P20065|TYB4_MOUSE	Acetylation (K); Phosphorylation (STY); Amidation	K3:Acetylation (K):36.20;S15:Phosphorylation (STY):10.19;S43:Amidation:1000.00
AGVTVDELGKVLTPTQV	20.65	1725.95	17	-0.2	863.983	28.85	44500000	2	12202	20160108_LMS2.raw	2	2	sp|P70296|PEBP1_MOUSE:tr|Q5EBQ2|Q5EBQ2_MOUSE			61000000	44500000
SCNTATCVTHRLAGLLSRSGGVVKDNFVPTNVGSEAF	20.64	3806.88	37	1.3	762.385	28.33	252000000	1	12249	20160108_Dorsalhorn.raw	1	1	sp|Q99JA0|CALCA_MOUSE			252000000
GSAKVAFSAIRSTN	20.6	1407.75	14	-0.6	470.256	12.11	406000	1	3588	20160108_Dorsalhorn.raw	1	1	sp|Q9R171|CBLN1_MOUSE			406000
TTLMDVTKGQFESHLRDC(-1.01)PDPC(-1.01)IGW	20.58	2846.28	25	-2.2	712.576	28.66	20700000	1	12434	20160108_Dorsalhorn.raw	1	1	tr|Q3U8A7|Q3U8A7_MOUSE	Half of a disulfide bridge	C18:Half of a disulfide bridge:1000.00;C22:Half of a disulfide bridge:1000.00	20700000
IPYIL	20.58	617.379	5	-1.5	618.385	26.42	105000000	1	11166	20160108_Dorsalhorn.raw	2	1	sp|Q9D3P9|NEUT_MOUSE			105000000
IPYLL	20.58	617.379	5	-1.5	618.385	26.42	105000000	1	11166	20160108_Dorsalhorn.raw	2	2	tr|E0Z0E0|E0Z0E0_MOUSE:sp|Q61493|REV3L_MOUSE			105000000
LPYLL	20.58	617.379	5	-1.5	618.385	26.42	105000000	1	11166	20160108_Dorsalhorn.raw	2	1				105000000
LPYIL	20.58	617.379	5	-1.5	618.385	26.42	105000000	1	11166	20160108_Dorsalhorn.raw	2	1				105000000
LPYLI	20.58	617.379	5	-1.5	618.385	26.42	105000000	1	11166	20160108_Dorsalhorn.raw	2	1				105000000
IPYLI	20.58	617.379	5	-1.5	618.385	26.42	105000000	1	11166	20160108_Dorsalhorn.raw	2	1				105000000
IPYII	20.58	617.379	5	-1.5	618.385	26.42	105000000	1	11166	20160108_Dorsalhorn.raw	2	1				105000000
VRSLVQV	20.54	799.492	7	-1.1	400.753	13.27	2550000	1	4152	20160108_Dorsalhorn.raw	3	4	sp|Q64387|PNOC_MOUSE:tr|B7ZMX9|B7ZMX9_MOUSE:tr|Q543U6|Q543U6_MOUSE:tr|Q99NQ2|Q99NQ2_MOUSE			2550000
VVGGEDWSPIEEKIETQTQEEVRDSKENT(+79.97)EKNEQINEEM	20.52	4656.07	39	-2.7	1165.02	26.13		2	10651	20160108_LMS2.raw	1	1	sp|Q03517|SCG2_MOUSE	Phosphorylation (STY)	T29:Phosphorylation (STY):0.00
RLAPLATPPGSPRATRRAPPTLPSIL	20.51	2705.58	26	0.5	677.403	21.27	39000000	2	7918	20160108_LMS2.raw	2	3	sp|Q63959|KCNC3_MOUSE:tr|D3YZV2|D3YZV2_MOUSE:tr|E9QKI2|E9QKI2_MOUSE				53600000
S(+42.01)IEKIWAREILDS	20.38	1600.85	13	-2.2	801.428	32.7		1	14707	20160108_Dorsalhorn.raw	1	4	sp|P17183|ENOG_MOUSE:tr|Q545V3|Q545V3_MOUSE:tr|Q3UJ20|Q3UJ20_MOUSE:tr|A0A0N4SUX5|A0A0N4SUX5_MOUSE	Acetylation (Protein N-term)	S1:Acetylation (Protein N-term):1000.00
VPLRSILESSPGMATLSEEEVRLLAALVQDYMQMKARELEQEEEQEAEGS(+79.97)S(+79.97)L(-.98)	20.37	5977.81	52	18	997.327	43.76	6330000	1	20580	20160108_Dorsalhorn.raw	1	2	sp|P70160|CALC_MOUSE:tr|Q3V1A7|Q3V1A7_MOUSE	Phosphorylation (STY); Amidation	S50:Phosphorylation (STY):98.42;S51:Phosphorylation (STY):89.07;L52:Amidation:1000.00	6330000
T(+42.01)ERRVPFSLLRSPSWEPFRDWYPAHSRLFDQA	20.31	3987.99	32	3	665.675	30.12	27000000	1	13245	20160108_Dorsalhorn.raw	1	3	sp|P14602|HSPB1_MOUSE:tr|Q545F4|Q545F4_MOUSE:tr|D3YZ06|D3YZ06_MOUSE	Acetylation (Protein N-term)	T1:Acetylation (Protein N-term):1000.00	27000000
S(+42.01)DKPDMAEIEKFDKSKLKKTETQEKNPLPSKETIEQEKQAGES(-.98)	20.25	4959.5	43	-4.9	992.903	17.82		1	6483	20160108_Dorsalhorn.raw	1	1	sp|P20065|TYB4_MOUSE	Acetylation (Protein N-term); Amidation	S1:Acetylation (Protein N-term):1000.00;S43:Amidation:1000.00
SSPETLISDLLMKEST(+79.97)ENAPRTRLEDPSMW	20.24	3512.62	30	1	879.163	35.86	171000000	2	16131	20160108_LMS2.raw	1	1	sp|P57774|NPY_MOUSE	Phosphorylation (STY)	T16:Phosphorylation (STY):0.00		171000000
VPSPVS(+79.97)SEDDLQEEEQLEQAIKEHLGPGS(+79.97)SQEMERLA	20.24	4250.86	37	-1.8	1063.72	34.16	78300000	1	15515	20160108_Dorsalhorn.raw	1	1	sp|Q03517|SCG2_MOUSE	Phosphorylation (STY)	S6:Phosphorylation (STY):0.00;S29:Phosphorylation (STY):0.00	78300000
SHHLAHYRAS(+79.97)EEEPEYGEESRSY(+79.97)	20.22	2922.13	23	-3.1	731.537	12.86	59500000	1	3951	20160108_Dorsalhorn.raw	1	3	tr|Q8BP91|Q8BP91_MOUSE:sp|P16014|SCG1_MOUSE:tr|Q3TY66|Q3TY66_MOUSE	Phosphorylation (STY)	S10:Phosphorylation (STY):0.00;Y23:Phosphorylation (STY):18.73	59500000
ALDIYSAVDDAS(+79.97)HEKELIEALQEVLKKL	20.2	3219.63	28	-4.3	805.912	43.16	142000000	2	20038	20160108_LMS2.raw	2	2	tr|Q3UY31|Q3UY31_MOUSE:tr|Q3UYI4|Q3UYI4_MOUSE	Phosphorylation (STY)	S12:Phosphorylation (STY):36.87	83500000	142000000
AVGHPC(-1.01)GPQGICGQTGLLQLLGDLSRGQETLAKQTPQLEAWVREPLEE	20.17	5121.59	48	-5.3	1025.32	37.57	9120000	1	17349	20160108_Dorsalhorn.raw	1	1	sp|Q62361|TRH_MOUSE	Half of a disulfide bridge	C6:Half of a disulfide bridge:4.12	9120000
TVSDTK	20.14	649.328	6	-11.1	650.328	22.23		1	8771	20160108_Dorsalhorn.raw	1	1	sp|Q9EPQ8|TCF20_MOUSE
PMFIVNTNVPRASVPEGFLSELTQQLAQATGKPAQYIAVHVVPDQLMTF	20.08	5352.77	49	1.1	1071.56	42.71	43600000	1	20058	20160108_Dorsalhorn.raw	1	2	tr|Q545F0|Q545F0_MOUSE:sp|P34884|MIF_MOUSE			43600000
IPSAAAM	20.06	659.331	7	-7.9	660.333	22.88	6640000	1	9145	20160108_Dorsalhorn.raw	1	1	sp|Q8R2Z3|S26A7_MOUSE			6640000
VPLRSIL	20.04	796.517	7	-0.2	399.266	19.45	4160000	2	6963	20160108_LMS2.raw	2	3	sp|Q99JA0|CALCA_MOUSE:sp|P70160|CALC_MOUSE:tr|Q3V1A7|Q3V1A7_MOUSE				4160000
PAGDE	20	487.191	5	6.7	488.202	48.49	18700000	2	22773	20160108_LMS2.raw	2	1					18700000
HDISPQAPTHFLVIPKKHISQI	19.99	2505.39	22	-0.7	502.084	18.96	1740000	2	6708	20160108_LMS2.raw	1	1	sp|P70349|HINT1_MOUSE				1740000
KGSSFHRIIPGFMC	19.98	1578.78	14	-0.9	527.267	21.51	6900000	2	8049	20160108_LMS2.raw	1	2	sp|P17742|PPIA_MOUSE:tr|Q5SVY2|Q5SVY2_MOUSE				6900000
VGPGVLSM(+15.99)ANAGPNTNGSQFFICT	19.96	2397.11	24	1.2	1199.56	35.58		1	16322	20160108_Dorsalhorn.raw	1	1		Oxidation (M)	M8:Oxidation (M):1000.00
HISPDRVYINYY	19.95	1538.75	12	0.3	513.925	20.04	3780000	2	7260	20160108_LMS2.raw	1	2	tr|Q545F0|Q545F0_MOUSE:sp|P34884|MIF_MOUSE				3780000
LENPSPQAPA	19.93	1022.5	10	-2.9	512.257	12.31	442000	1	3687	20160108_Dorsalhorn.raw	1	1	sp|Q9QXV0|PCSK1_MOUSE			442000
SKKKK	19.88	617.422	5	4.8	618.433	90.1	766000	1	43080	20160108_Dorsalhorn.raw	1	5	sp|Q62446|FKBP3_MOUSE:sp|A2AAE1|K1109_MOUSE:sp|E9Q0C6|K1210_MOUSE:sp|Q8C6S9|CFA54_MOUSE:sp|Q8VI47|MRP2_MOUSE			766000
TAPVS	19.75	473.248	5	-8.6	474.252	12.57		1	3811	20160108_Dorsalhorn.raw	1	1
T(+42.01)LPSKETIQQEKEHNERT	19.74	2209.1	18	12.1	737.382	14.39		1	4706	20160108_Dorsalhorn.raw	1	2	tr|Q8C0W0|Q8C0W0_MOUSE:tr|A2AF31|A2AF31_MOUSE	Acetylation (N-term)	T1:Acetylation (N-term):1000.00
VNPTVFFDITADDEPLGRVSFELFADKVPKTAENFRALSTGEKGFGYKGSSFHRIIPGFMC	19.7	6755.36	61	3.2	966.062	35.4	62800000	1	16224	20160108_Dorsalhorn.raw	1	2	sp|P17742|PPIA_MOUSE:tr|Q5SVY2|Q5SVY2_MOUSE			62800000
PNATTANGNTA	19.68	1030.47	11	11.7	1031.49	88.97	18600	1	42587	20160108_Dorsalhorn.raw	1	1	tr|S4R2F3|S4R2F3_MOUSE			18600
KAGEKPNGLVEPEQDLEL	19.62	1965.01	18	-1.1	656.008	20.69	14300000	2	7601	20160108_LMS2.raw	1	1	sp|Q03517|SCG2_MOUSE				14300000
ARGAPTAPSL	19.62	939.514	10	12.8	940.533	61.37		1	29613	20160108_Dorsalhorn.raw	1	1
APSDPRLRQFLQKSLAAATGKQELAKYFLAELLSEPNQTENDALEPEDLPQAAEQDEMRLE(-.98)	19.59	6851.44	61	-2.3	979.782	36.55	114000000	1	16865	20160108_Dorsalhorn.raw	1	2	sp|P60041|SMS_MOUSE:tr|Q545V6|Q545V6_MOUSE	Amidation	E61:Amidation:1000.00	114000000
ELFADKVPKTAENFRALSTGEKGFGYKGSSFHRIIPGFMC	19.55	4435.22	40	-2.5	888.05	25.72	43000000	1	10760	20160108_Dorsalhorn.raw	1	2	sp|P17742|PPIA_MOUSE:tr|Q5SVY2|Q5SVY2_MOUSE			43000000
EM(+15.99)K(+42.01)AVKF	19.47	909.463	7	-0.4	455.739	29.28	4170000	2	12442	20160108_LMS2.raw	1	2	tr|Q9QZH1|Q9QZH1_MOUSE:tr|E9Q7N9|E9Q7N9_MOUSE	Oxidation (M); Acetylation (K)	M2:Oxidation (M):1000.00;K3:Acetylation (K):101.94		4170000
SHYEEGPGKNLPFSVENKWRLLAMMTVYFGSGFAAPFFIVRHQLLKK(-.98)	19.28	5438.84	47	-5.6	907.475	38.68		1	17962	20160108_Dorsalhorn.raw	1	1	sp|P17665|COX7C_MOUSE	Amidation	K47:Amidation:1000.00
S(+42.01)DKPDMAEIEKFDKSKLKKTETQEKNPLPSKETIEQEKQAG(-.98)	19.27	4743.43	41	-4.3	791.575	14.83		1	4935	20160108_Dorsalhorn.raw	1	1	sp|P20065|TYB4_MOUSE	Acetylation (Protein N-term); Amidation	S1:Acetylation (Protein N-term):1000.00;G41:Amidation:1000.00
YGGFLRRIRPKLKWDNQ	19.26	2146.19	17	-0.5	537.555	20.48	38300000	2	7498	20160108_LMS2.raw	1	2	sp|O35417|PDYN_MOUSE:tr|O35852|O35852_MOUSE				38300000
A(+42.01)DEIAKAQVAQPGGDTIFGKIIRKEIPAKIIFEDDRCLAF(-.98)	19.21	4427.37	40	-5.5	886.476	33.38	3460000	1	15077	20160108_Dorsalhorn.raw	1	1	sp|P70349|HINT1_MOUSE	Acetylation (Protein N-term); Amidation	A1:Acetylation (Protein N-term):1000.00;F40:Amidation:1000.00	3460000
VPLRSILESSPGMATLSEEEVRLLAALVQDYMQMKARELEQEEEQEAEGSSVT(-.98)	19.11	5904.91	53	4.4	1181.99	43.84	89300000	1	20616	20160108_Dorsalhorn.raw	1	1	sp|Q99JA0|CALCA_MOUSE	Amidation	T53:Amidation:1000.00	89300000
S(+42.01)YTLDSLGNPSAYRRVTETRSSFSRVSGSPSSGFRSQSW	19.06	4341.08	39	0.1	869.223	25.58	46200000	2	10331	20160108_LMS2.raw	1	1		Acetylation (Protein N-term)	S1:Acetylation (Protein N-term):1000.00		46200000
S(+79.97)HHLAHYRASEEEPEYGEESRS(+79.97)Y	19.05	2922.13	23	-4.1	731.536	11.78	59500000	1	3427	20160108_Dorsalhorn.raw	1	3	tr|Q8BP91|Q8BP91_MOUSE:sp|P16014|SCG1_MOUSE:tr|Q3TY66|Q3TY66_MOUSE	Phosphorylation (STY)	S1:Phosphorylation (STY):0.00;S22:Phosphorylation (STY):0.00	59500000
A(+42.01)TM(+15.99)SDKPDMAEIEKFDKSKLK(+42.01)KTETQEKNPLPSKETIEQEKQAGES	19.01	5321.62	46	-8.5	887.936	15.47	38400000	1	5246	20160108_Dorsalhorn.raw	1	1	sp|P20065|TYB4_MOUSE	Acetylation (Protein N-term); Oxidation (M); Acetylation (K)	A1:Acetylation (Protein N-term):1000.00;M3:Oxidation (M):0.00;K21:Acetylation (K):0.00	38400000
A(+42.01)AAVPQRAWTVEQL	19.01	1580.83	14	-1.3	791.422	28.69	14500000	1	12451	20160108_Dorsalhorn.raw	1	1	sp|Q62446|FKBP3_MOUSE	Acetylation (Protein N-term)	A1:Acetylation (Protein N-term):1000.00	14500000
FKAEYQSPSVGQSKGYFLFRPRN(-.98)	18.94	2704.39	23	-2.1	541.884	16.22	12400000	1	5620	20160108_Dorsalhorn.raw	1	1		Amidation	N23:Amidation:1000.00	12400000
GSGHVVT	18.74	655.329	7	11	656.343	15.35	3500000	1	5189	20160108_Dorsalhorn.raw	1	1				3500000
VHTVATF	18.7	773.407	7	9.6	774.422	33.3	4830000	1	15039	20160108_Dorsalhorn.raw	1	1				4830000
A(+42.01)LALAALAAVEPACG	18.7	1381.73	15	-2.1	691.87	55.7	2680000	1	26705	20160108_Dorsalhorn.raw	1	1	sp|Q8R0W6|NFIP1_MOUSE	Acetylation (Protein N-term)	A1:Acetylation (Protein N-term):1000.00	2680000
DADEGDTLANSSDLLKELLGT(+79.97)GDNRAKDSHQQESTNNDEDMS(-.98)	18.69	4613.96	42	-3.3	1154.49	31.89		1	14240	20160108_Dorsalhorn.raw	1	2	tr|Q3UXY8|Q3UXY8_MOUSE:sp|P22005|PENK_MOUSE	Phosphorylation (STY); Amidation	T21:Phosphorylation (STY):0.00;S42:Amidation:1000.00
VPSPVS(+79.97)SEDDLQEEEQLEQAIKEHLGPGSSQE	18.66	3570.59	32	-2.7	1191.2	32.03	9730000	1	14322	20160108_Dorsalhorn.raw	1	1	sp|Q03517|SCG2_MOUSE	Phosphorylation (STY)	S6:Phosphorylation (STY):0.00	9730000
DADEGDTLANSSDLLKELLGTGDNRAKDSHQQESTNNDEDMS(-.98)	18.64	4533.99	42	-6	907.8	32.01	1710000	2	13959	20160108_LMS2.raw	1	2	tr|Q3UXY8|Q3UXY8_MOUSE:sp|P22005|PENK_MOUSE	Amidation	S42:Amidation:1000.00		1710000

## Sheet: Nucleus Accumbens
Peptide	-10lgP	Mass	Length	ppm	m/z	RT	Area	Fraction	Scan	Source File	#Spec	Number of Protein Groups	Accession	PTM	AScore	Area [F5]	Area [F6]
PPPPPPPPPPPPPPPPPPPPPPLPPAT	52.57	2632.45	27	-0.9	659.118	29.7	109000000	6	12773	20160108_NMS2.raw	7	1	sp|Q9QYX7|PCLO_MOUSE			49800000	109000000
GEAAGAVQELARALAHLLEAERQE	51.56	2531.31	24	0.2	633.835	38.16	53800000	6	17469	20160108_NMS2.raw	9	1	sp|Q9QXV0|PCSK1_MOUSE			81600000	101000000
V(+42.01)NPTVFFDITADDEPLGRVSF	50.63	2380.16	21	-0.4	1191.09	46.89	24200000	6	21930	20160108_NMS2.raw	30	2	sp|P17742|PPIA_MOUSE:tr|Q5SVY2|Q5SVY2_MOUSE	Acetylation (Protein N-term)	V1:Acetylation (Protein N-term):1000.00	827000000	574000000
VPSPVS(+79.97)SEDDLQEEEQLEQAIKEHLGPGSSQEMERLAKVS	48.53	4485.09	40	0.4	1122.28	31.63	1180000000	6	13836	20160108_NMS2.raw	6	1	sp|Q03517|SCG2_MOUSE	Phosphorylation (STY)	S6:Phosphorylation (STY):11.06	1880000000	1870000000
PVFDNLMQQKLVDKNIFS	48.32	2135.11	18	-0.3	712.71	29	59100000	6	12384	20160108_NMS2.raw	4	12	tr|F8WIR1|F8WIR1_MOUSE:tr|Q3U7I9|Q3U7I9_MOUSE:tr|Q3UC89|Q3UC89_MOUSE:sp|P18242|CATD_MOUSE:tr|Q3TWD0|Q3TWD0_MOUSE:tr|Q3TWR6|Q3TWR6_MOUSE:tr|Q3TJN3|Q3TJN3_MOUSE:tr|Q3UCW4|Q3UCW4_MOUSE:tr|Q3UCD9|Q3UCD9_MOUSE:tr|Q3TXL5|Q3TXL5_MOUSE:tr|Q3U7P0|Q3U7P0_MOUSE:tr|Q3U8W5|Q3U8W5_MOUSE			53000000	59100000
DADEGDTLANSSDLLKELLGTGDNRAKDSHQQESTNNDEDMS	48.16	4534.98	42	0.2	1134.75	30.76	892000000	6	13358	20160108_NMS2.raw	7	1	sp|P22005|PENK_MOUSE			2710000000	3390000000
DADSSVEKQVALLKALYGHGQISH	47.67	2565.32	24	-2	642.336	25.42	220000000	5	10800	20160108_NAc.raw	13	2	sp|P41539|TKN1_MOUSE:tr|Q149W7|Q149W7_MOUSE			356000000	267000000
Q(-17.03)QETAAAETETRTHTLTRVNLESPGPERVW	47.65	3389.66	30	-0.6	848.422	22.15	536000000	6	8533	20160108_NMS2.raw	8	1	tr|Q0VGU4|Q0VGU4_MOUSE	Pyro-glu from Q	Q1:Pyro-glu from Q:1000.00	456000000	536000000
LLDEGHYPVRESPIDTA	47.31	1910.94	17	0.5	956.476	18.73	68900000	6	6700	20160108_NMS2.raw	13	3	sp|P16014|SCG1_MOUSE:tr|Q3TY66|Q3TY66_MOUSE:tr|Q8BP91|Q8BP91_MOUSE			191000000	361000000
PPPQPPPPPPPPPPPPPPPPAS	47.03	2148.14	22	-0.3	538.042	23.11	18000000	6	9050	20160108_NMS2.raw	6	2	sp|Q7TN75|PEG10_MOUSE:tr|E9Q3F7|E9Q3F7_MOUSE				124000000
APSGRMSVLKNLQSLDPSHRISD	46.6	2507.29	23	-0.7	627.83	20.89	76500000	6	7854	20160108_NMS2.raw	14	1	sp|P09240|CCKN_MOUSE			207000000	145000000
ALNSVAYERSAMQNYE	46.6	1844.84	16	-0.4	615.952	19.56	216000000	6	7143	20160108_NMS2.raw	6	2	sp|P41539|TKN1_MOUSE:tr|Q149W7|Q149W7_MOUSE			175000000	672000000
AVPRGEAAGAVQELARALAHLLEAERQ	46.35	2825.53	27	-0.3	707.389	35.96	27800000	6	16254	20160108_NMS2.raw	7	1	sp|Q9QXV0|PCSK1_MOUSE			69300000	58400000
SDK(+42.01)PDMAEIEKFDKSKLKKTETQEKNPLPSKETIEQEKQAGES	46.27	4960.49	43	0.1	993.105	17.48	9260000000	6	6050	20160108_NMS2.raw	17	1	sp|P20065|TYB4_MOUSE	Acetylation (K)	K3:Acetylation (K):20.35	6830000	51300000000
IPVGSLKNEDTPNRQYLDEDMLLKVLEYLNQEQAEQGREHL	45.99	4824.4	41	-1.5	965.886	34.33	919000000	6	15350	20160108_NMS2.raw	13	1	sp|Q03517|SCG2_MOUSE			1700000000	1420000000
DADSS(+79.97)VEKQVALLKALYGHGQISH	45.97	2645.28	24	0.1	662.329	28.63	76600000	6	12177	20160108_NMS2.raw	3	2	sp|P41539|TKN1_MOUSE:tr|Q149W7|Q149W7_MOUSE	Phosphorylation (STY)	S5:Phosphorylation (STY):27.96	69700000	76600000
VPSPVSSEDDLQEEEQLEQAIKEHLGPGSSQEMERLAKVS	45.81	4405.12	40	0.6	1102.29	28.86	223000000	5	12785	20160108_NAc.raw	7	1	sp|Q03517|SCG2_MOUSE			1150000000	751000000
TPDRVSETDIQRLLHGVMEQLGIARPR	45.76	3086.64	27	-0.8	618.335	34.69	12400000	6	15547	20160108_NMS2.raw	4	2	tr|Q3TT51|Q3TT51_MOUSE:sp|P12961|7B2_MOUSE			13700000	12400000
VPSPVSSEDDLQEEEQLEQAIKEHLGPGSSQEMERLA	45.67	4090.93	37	-0.3	1023.74	29.83	27800000	5	13339	20160108_NAc.raw	3	1	sp|Q03517|SCG2_MOUSE			27800000	23100000
E(-18.01)EKEEDVEAEERGDLGEVGAWRPH	45.63	2747.24	24	0.2	916.755	21.28	32400000	6	8062	20160108_NMS2.raw	8	1	sp|Q62361|TRH_MOUSE	Pyro-glu from E	E1:Pyro-glu from E:1000.00	97600000	91700000
VNPTVFFDITADDEPLGRVSF	45.57	2338.15	21	-0.7	780.389	38.15	313000000	6	17464	20160108_NMS2.raw	15	2	sp|P17742|PPIA_MOUSE:tr|Q5SVY2|Q5SVY2_MOUSE			607000000	811000000
KPMEINPEMLNKVLAKLGVAGQWRF	45.23	2868.55	25	-0.4	718.145	35.09	16900000	6	15767	20160108_NMS2.raw	4	1	sp|Q9R0P9|UCHL1_MOUSE				16900000
SLSAASAPLVETSTPLRL	45.01	1812	18	-0.4	605.007	27.43	284000000	6	11497	20160108_NMS2.raw	19	1	sp|Q9QXV0|PCSK1_MOUSE			2030000000	2480000000
A(+42.01)ADISQWAGPLCLQEVDEPPQHAL	44.92	2629.25	24	-1.3	877.422	39.28	104000000	5	18546	20160108_NAc.raw	5	2	sp|P70296|PEBP1_MOUSE:tr|Q5EBQ2|Q5EBQ2_MOUSE	Acetylation (Protein N-term)	A1:Acetylation (Protein N-term):1000.00	104000000	538000000
S(+42.01)DKPDMAEIEKFDKSKLKKTETQEKNPLPSKETIEQEKQAGES	44.63	4960.49	43	-0.5	993.104	19.74	4580000000	6	7237	20160108_NMS2.raw	72	1	sp|P20065|TYB4_MOUSE	Acetylation (Protein N-term)	S1:Acetylation (Protein N-term):1000.00	63900000000	46600000000
VPERAPLPPPVPSQFQ	44.59	1757.95	16	-0.6	879.98	22.56	260000000	6	8759	20160108_NMS2.raw	12	1	tr|Q0VGU4|Q0VGU4_MOUSE			231000000	498000000
A(+42.01)DKPDMGEIASFDKAKLKKTETQEKNTLPTKETIEQEKRSEIS	44.57	4933.52	43	0	987.712	16.95	3550000000	5	6077	20160108_NAc.raw	39	2	sp|Q6ZWY8|TYB10_MOUSE:tr|A6H6H4|A6H6H4_MOUSE	Acetylation (Protein N-term)	A1:Acetylation (Protein N-term):1000.00	15700000000	4890000000
PMFIVNTNVPRASVPEGFLSELTQQL	44.18	2886.49	26	-1.3	963.171	38.65	1280000000	5	18215	20160108_NAc.raw	11	2	tr|Q545F0|Q545F0_MOUSE:sp|P34884|MIF_MOUSE			1430000000	2100000000
EEKEEDVEAEERGDLGEVGAWRPH	43.98	2765.25	24	-2.4	922.756	17.59	164000000	5	6420	20160108_NAc.raw	13	1	sp|Q62361|TRH_MOUSE			735000000	576000000
DADSSVEKQVALLKALYGHGQIS	43.75	2428.26	23	-1	810.426	28.17	85800000	5	12384	20160108_NAc.raw	7	2	sp|P41539|TKN1_MOUSE:tr|Q149W7|Q149W7_MOUSE			120000000	31100000
AVPRGEAAGAVQELARALAHLLEAERQE	43.73	2954.57	28	-1.4	739.648	34.67	1270000000	5	16060	20160108_NAc.raw	19	1	sp|Q9QXV0|PCSK1_MOUSE			2540000000	2360000000
AQATGKPAQYIAVHVVPDQL	43.1	2105.13	20	-1	1053.57	22.34	51700000	6	8636	20160108_NMS2.raw	8	2	tr|Q545F0|Q545F0_MOUSE:sp|P34884|MIF_MOUSE			221000000	232000000
APSDPRLRQFLQKSLAAATGKQELAKYFLAELLSEPNQTENDALEPEDLPQAAEQDEMRL	43.03	6723.38	60	-1.9	1121.57	36.68	50800000	5	17168	20160108_NAc.raw	4	2	tr|Q545V6|Q545V6_MOUSE:sp|P60041|SMS_MOUSE			121000000	33000000
APSDPRLRQFLQKSLAAATGKQELAKYFLAELLSEPNQTENDALEPEDLPQAAEQDEMRLE	42.79	6852.42	61	-0.4	1143.08	37.43	183000000	6	17073	20160108_NMS2.raw	5	2	tr|Q545V6|Q545V6_MOUSE:sp|P60041|SMS_MOUSE			243000000	237000000
S(+42.01)DKPDLSEVETFDKAKLKKTNTEVKNTLPSKETIQQEKEHNERT	42.77	5154.63	44	0.8	860.113	14.61	47200000	5	4901	20160108_NAc.raw	9	1	tr|Q8C0W0|Q8C0W0_MOUSE	Acetylation (N-term)	S1:Acetylation (N-term):1000.00	105000000	40200000
S(+42.01)DKPDLSEVETFDKAKLKKTNTEVKNTLPSKETIQQEKEHNERT	42.77	5154.63	44	0.8	860.113	14.61	47200000	5	4901	20160108_NAc.raw	9	1	tr|A2AF31|A2AF31_MOUSE	Acetylation (Protein N-term)	S1:Acetylation (Protein N-term):1000.00	105000000	40200000
IPVGSLKNEDTPNRQYLDEDMLLKVLEYLNQEQAEQGREHLA	42.69	4895.44	42	-0.9	816.913	32.65	4100000000	5	14925	20160108_NAc.raw	22	1	sp|Q03517|SCG2_MOUSE			7340000000	5780000000
FENKVPEKQKLFQEDNGMPVHLKGGASDALLYRATMALTLGGTAYAIYLLAMAAFPKKQN	42.64	6568.41	60	-0.4	1095.74	38.55	1030000000	5	18165	20160108_NAc.raw	15	1	sp|P48771|CX7A2_MOUSE			3790000000	1270000000
Q(-17.03)PVVPAEATDPVEQRAQEAP	42.58	2114.03	20	-1.3	1058.02	24.72	50000000	6	9947	20160108_NMS2.raw	3	1	sp|P09240|CCKN_MOUSE	Pyro-glu from Q	Q1:Pyro-glu from Q:1000.00	35700000	50000000
HADGVFTSDYSRLLGQISAKKYLESLI(-.98)	42.38	3009.59	27	-1.7	753.404	32.07	232000000	5	14603	20160108_NAc.raw	7	2	sp|P32648|VIP_MOUSE:tr|A0A0R4J003|A0A0R4J003_MOUSE	Amidation	I27:Amidation:1000.00	313000000	189000000
VKLIESKEAFQEALAA	42.36	1745.96	16	-0.4	873.985	22.23	30600000	6	8578	20160108_NMS2.raw	5	1	sp|P10639|THIO_MOUSE			24400000	77900000
S(+42.01)VFGKLFGAGGGKAGKGGPTPQEAIQRL	42.31	2769.49	28	-1.2	693.38	25.59	47300000	5	10902	20160108_NAc.raw	3	1	sp|Q9D8B3|CHM4B_MOUSE	Acetylation (Protein N-term)	S1:Acetylation (Protein N-term):1000.00	47300000	25800000
M(+42.01)DFVMKQALGGATKDMGKMLGGEEEKD	42.24	2957.36	27	12.9	740.358	32.07	45100000	5	14598	20160108_NAc.raw	2	1	sp|P84086|CPLX2_MOUSE	Acetylation (Protein N-term)	M1:Acetylation (Protein N-term):1000.00	45100000
S(+42.01)GLRVYSTSVTGSREI	42.19	1752.9	16	-0.2	877.457	21.76	40000000	6	8319	20160108_NMS2.raw	5	1	sp|Q91VW3|SH3L3_MOUSE	Acetylation (Protein N-term)	S1:Acetylation (Protein N-term):1000.00	29900000	40000000
YSPRTPDRVSETDIQRLLHGVMEQLGIARPR	42.17	3589.89	31	0.2	599.322	33.15	39400000	6	14688	20160108_NMS2.raw	8	2	tr|Q3TT51|Q3TT51_MOUSE:sp|P12961|7B2_MOUSE			41700000	57700000
SVDQDLGPEVPPENVLGALLRV	42.13	2316.23	22	0.3	773.085	40.11	842000000	6	18515	20160108_NMS2.raw	16	1	sp|Q9QXV0|PCSK1_MOUSE			1160000000	1540000000
SASKAILGTHSGHSFGDLTGPSPAQLFQDSGLLYMAQELPVPGRARAP	42.1	4932.5	48	-2.1	823.089	31.91	32200000	5	14503	20160108_NAc.raw	4	6	tr|A6MDD2|A6MDD2_MOUSE:tr|Q6NVE2|Q6NVE2_MOUSE:tr|Q5DTQ3|Q5DTQ3_MOUSE:sp|Q60673|PTPRN_MOUSE:tr|Q925J6|Q925J6_MOUSE:tr|Q925J7|Q925J7_MOUSE			96000000	28300000
ELFADKVPKTAENFRAL	42.09	1948.04	17	-0.5	650.354	21.81	105000000	6	8345	20160108_NMS2.raw	11	3	sp|P17742|PPIA_MOUSE:tr|Q5SVY2|Q5SVY2_MOUSE:tr|F8VPN3|F8VPN3_MOUSE			140000000	170000000
KVIADNVKDWSKVVL	42.08	1712.98	15	0	572.001	22.78	32700000	6	8875	20160108_NMS2.raw	2	1	sp|P17751|TPIS_MOUSE				32700000
SSPETLISDLLMKESTENAPRTRLEDPSMW	41.95	3432.65	30	-0.2	859.171	34.42	4210000000	6	15398	20160108_NMS2.raw	10	1	sp|P57774|NPY_MOUSE			4550000000	4930000000
SLSAASAPLVETSTPL	41.94	1542.81	16	0.8	772.415	30.23	971000000	6	13065	20160108_NMS2.raw	14	1	sp|Q9QXV0|PCSK1_MOUSE			564000000	971000000
A(+42.01)DKPDM(+15.99)GEIASFDKAKLKKTETQEKNTLPTKETIEQEKRSEIS	41.88	4949.52	43	0.2	990.911	14.31	80700000	5	4755	20160108_NAc.raw	7	2	sp|Q6ZWY8|TYB10_MOUSE:tr|A6H6H4|A6H6H4_MOUSE	Acetylation (Protein N-term); Oxidation (M)	A1:Acetylation (Protein N-term):1000.00;M6:Oxidation (M):1000.00	179000000
A(+42.01)GQAFRKFLPLFDRVLVERSAA	41.86	2532.4	22	-0.8	634.106	33.96	18800000	6	15145	20160108_NMS2.raw	4	2	tr|Q4KL76|Q4KL76_MOUSE:sp|Q64433|CH10_MOUSE	Acetylation (Protein N-term)	A1:Acetylation (Protein N-term):1000.00	18800000	18800000
SDK(+42.01)PDLSEVETFDKAKLKKTNTEVKNTLPSKETIQQEKEHNERT	41.74	5154.63	44	-1	860.112	16.4	21300000	6	5525	20160108_NMS2.raw	3	2	tr|Q8C0W0|Q8C0W0_MOUSE:tr|A2AF31|A2AF31_MOUSE	Acetylation (K)	K3:Acetylation (K):152.45	5600000	31200000
LGALFNPYFDPLQWKNSDFE	41.7	2400.14	20	-0.5	801.054	38.59	540000000	6	17695	20160108_NMS2.raw	6	3	sp|P16014|SCG1_MOUSE:tr|Q3TY66|Q3TY66_MOUSE:tr|Q8BP91|Q8BP91_MOUSE			269000000	540000000
A(+42.01)SGVAVSDGVIKVFNDMKV	41.58	1977.02	19	-1.1	989.518	34.99	58400000	6	15707	20160108_NMS2.raw	5	4	tr|Q9CX22|Q9CX22_MOUSE:tr|F8WGL3|F8WGL3_MOUSE:sp|P18760|COF1_MOUSE:tr|Q544Y7|Q544Y7_MOUSE	Acetylation (Protein N-term)	A1:Acetylation (Protein N-term):1000.00	45100000	74900000
APPGRPDVFPPPLSSEHNGQVAEDAVSRPKDDGVPEVRAA	41.56	4160.07	40	-0.8	1041.02	18.03	110000000	5	6654	20160108_NAc.raw	11	1	tr|Q0VGU4|Q0VGU4_MOUSE			1090000000	263000000
APGAMLQIEALQEVLKKL	41.52	1951.12	18	-1	651.379	35.92	61400000	5	16758	20160108_NAc.raw	4	1	sp|P56388|CART_MOUSE			61400000	73300000
QYDGVAELDQLLHY	41.32	1662.79	14	-10	832.393	34.19	146000000	6	15270	20160108_NMS2.raw	3	3	sp|P16014|SCG1_MOUSE:tr|Q3TY66|Q3TY66_MOUSE:tr|Q8BP91|Q8BP91_MOUSE				146000000
AVGHPC(-1.01)GPQGIC(-1.01)GQTGLLQLLGDLSRGQETLAKQTPQLEAWVREPLE	41.28	4991.54	47	-3.2	999.312	36.43	502000000	5	17037	20160108_NAc.raw	5	1	sp|Q62361|TRH_MOUSE	Half of a disulfide bridge	C6:Half of a disulfide bridge:1000.00;C12:Half of a disulfide bridge:1000.00	502000000	603000000
VDPELLRYLLGRILTGSSEPEAAPAPRRL	41.14	3188.77	29	0.2	638.761	34.78	29900000	6	15597	20160108_NMS2.raw	3	1	sp|Q9QXV0|PCSK1_MOUSE			20700000	29900000
LLEAAQEEGAVTPDLPGLEKVQVRPE	40.95	2787.47	26	-1.5	930.161	24.66	492000000	5	10362	20160108_NAc.raw	9	1	sp|Q62361|TRH_MOUSE			818000000	1050000000
AWDDRIAEGTFPGKI	40.78	1674.84	15	-1.6	559.285	24.5	39100000	6	9823	20160108_NMS2.raw	6	1	sp|P56391|CX6B1_MOUSE			20600000	39100000
A(+42.01)GRGKLIAVIGDEDTVTGFLLGGIGELNKNRHPNFLVV	40.71	4031.2	38	-1	807.246	36.14	93100000	5	16882	20160108_NAc.raw	6	1	sp|Q9D1K2|VATF_MOUSE	Acetylation (Protein N-term)	A1:Acetylation (Protein N-term):1000.00	116000000	218000000
S(+42.01)DKPDM(+15.99)AEIEKFDKSKLKKTETQEKNPLPSKETIEQEKQAGES	40.59	4976.48	43	-2.3	996.301	13.31	470000000	5	4277	20160108_NAc.raw	7	1	sp|P20065|TYB4_MOUSE	Acetylation (Protein N-term); Oxidation (M)	S1:Acetylation (Protein N-term):1000.00;M6:Oxidation (M):1000.00	1530000000	727000000
LPETFDAREQWSN	40.48	1591.73	13	-1.5	796.869	19.56	77700000	5	7480	20160108_NAc.raw	5	2	sp|P10605|CATB_MOUSE:tr|Q3TVS6|Q3TVS6_MOUSE			77700000	113000000
SDK(+42.01)PDM(+15.99)AEIEKFDKSKLKKTETQEKNPLPSKETIEQEKQAGES	40.47	4976.48	43	-0.9	996.303	13.36	470000000	5	4299	20160108_NAc.raw	15	1	sp|P20065|TYB4_MOUSE	Acetylation (K); Oxidation (M)	K3:Acetylation (K):19.61;M6:Oxidation (M):1000.00	2750000000	903000000
VSAWDDRIAEGTFPGKI	40.41	1860.94	17	-1	621.319	24.99	28800000	6	10095	20160108_NMS2.raw	3	1	sp|P56391|CX6B1_MOUSE			38400000	28800000
APGAMLQIEALQEVLKKLKS	40.1	2166.24	20	-2.5	723.087	31.73	46900000	5	14398	20160108_NAc.raw	6	1	sp|P56388|CART_MOUSE			101000000	116000000
PVPPPPPPPPPPPPPPPPPLG	40.02	2034.13	21	0	679.052	28.67	34800000	6	12199	20160108_NMS2.raw	3	3	sp|P0C7L0|WIPF3_MOUSE:tr|E9Q2D0|E9Q2D0_MOUSE:tr|D3Z5R4|D3Z5R4_MOUSE			19400000	34800000
RAQEEADAEERRLQEQEELENYIEHVLLHRP	39.84	3828.88	31	-2.2	639.152	27.56	26300000	5	12038	20160108_NAc.raw	4	1	tr|Q0VGU4|Q0VGU4_MOUSE			26300000	16700000
LDEDMLLKVLEYLNQEQAEQGREHLA	39.83	3083.52	26	-0.9	771.887	36.06	5880000	5	16838	20160108_NAc.raw	3	1	sp|Q03517|SCG2_MOUSE			12000000
Q(-17.03)AEATRQAAAQEERLADLASDLLLQYLLQGGARQ	39.8	3679.89	34	0.3	920.981	44.37	110000000	6	20714	20160108_NMS2.raw	2	1	tr|Q0VGU4|Q0VGU4_MOUSE	Pyro-glu from Q	Q1:Pyro-glu from Q:1000.00	57700000	110000000
ARLQPALWPFPRSVQMFPRL	39.78	2409.33	20	-1.3	804.115	29.89	69200000	5	13368	20160108_NAc.raw	9	2	tr|Q3TXR9|Q3TXR9_MOUSE:sp|P20060|HEXB_MOUSE			110000000	113000000
YGGFMRF	39.75	876.395	7	-1.2	439.204	24.28	1810000000	6	9692	20160108_NMS2.raw	23	1	sp|P22005|PENK_MOUSE			366000000	2240000000
APLVETSTPLRL	39.73	1295.74	12	-0.5	648.879	23.67	8200000	6	9354	20160108_NMS2.raw	2	1	sp|Q9QXV0|PCSK1_MOUSE				8200000
APPGRPDVFPPPLSSEHNGQVAEDAVSRPKDDGVPEV	39.66	3861.89	37	-2.5	966.478	19.73	450000000	5	7569	20160108_NAc.raw	10	1	tr|Q0VGU4|Q0VGU4_MOUSE			1770000000	1450000000
Q(-17.03)YDGVAELDQLLHY	39.48	1645.76	14	-0.3	823.888	41.28	177000000	6	19126	20160108_NMS2.raw	4	3	sp|P16014|SCG1_MOUSE:tr|Q3TY66|Q3TY66_MOUSE:tr|Q8BP91|Q8BP91_MOUSE	Pyro-glu from Q	Q1:Pyro-glu from Q:1000.00	23100000	177000000
SVLISLKQAPLVH	39.37	1403.85	13	-0.6	468.957	21.36	7980000	6	8104	20160108_NMS2.raw	2	7	tr|B1AWE0|B1AWE0_MOUSE:tr|Q3THU7|Q3THU7_MOUSE:tr|Q6PFA2|Q6PFA2_MOUSE:tr|B1AWE1|B1AWE1_MOUSE:sp|O08585|CLCA_MOUSE:tr|B1AWD8|B1AWD8_MOUSE:tr|B1AWD9|B1AWD9_MOUSE				7980000
A(+42.01)DEIAKAQVAQPGGDTIFGKIIRKEIPAKIIFEDDRCLAF	39.34	4428.35	40	4	1108.1	33.39	54000000	5	15339	20160108_NAc.raw	10	1	sp|P70349|HINT1_MOUSE	Acetylation (Protein N-term)	A1:Acetylation (Protein N-term):1000.00	505000000	474000000
EDENFILKHTGPGILSM	39.1	1899.94	17	-2.1	950.975	27.86	128000000	6	11741	20160108_NMS2.raw	5	2	sp|P17742|PPIA_MOUSE:tr|Q5SVY2|Q5SVY2_MOUSE			144000000	128000000
GFGDLKTPAGLQV	39.08	1301.7	13	-2.4	651.855	24	65700000	5	9967	20160108_NAc.raw	4	2	tr|A0A087WS46|A0A087WS46_MOUSE:sp|O70251|EF1B_MOUSE			65700000	86300000
ATLESVFQELGKLTGPSNQ	39.07	2018.03	19	-0.3	673.684	35.31	11200000	5	16418	20160108_NAc.raw	5	1	sp|Q03517|SCG2_MOUSE			28700000	18200000
PRASVPEGFLSELTQQL	39.04	1870.98	17	-2	936.495	34.49	61900000	6	15439	20160108_NMS2.raw	5	2	tr|Q545F0|Q545F0_MOUSE:sp|P34884|MIF_MOUSE			61100000	69600000
GFGDLKTPAGLQVLNDYL	38.89	1920	18	-0.7	961.006	34.59	76200000	5	16013	20160108_NAc.raw	4	2	tr|A0A087WS46|A0A087WS46_MOUSE:sp|O70251|EF1B_MOUSE			76200000	88000000
A(+42.01)ADISQWAGPLCLQE	38.88	1642.77	15	-0.2	822.39	45.21	98500000	6	21146	20160108_NMS2.raw	8	2	sp|P70296|PEBP1_MOUSE:tr|Q5EBQ2|Q5EBQ2_MOUSE	Acetylation (Protein N-term)	A1:Acetylation (Protein N-term):1000.00	91700000	98500000
ASAPLVETSTPLRL	38.66	1453.81	14	0	727.914	24.25	90400000	6	9677	20160108_NMS2.raw	4	1	sp|Q9QXV0|PCSK1_MOUSE			69400000	90400000
SPQLEDEAKELQ	38.64	1385.67	12	0.8	693.841	16.89	335000000	6	5767	20160108_NMS2.raw	4	1	sp|P22005|PENK_MOUSE			195000000	335000000
APPGRPDVFPPPLS(+79.97)SEHNGQVAEDAVSRPKDDGVPEVRAA	38.62	4240.03	40	-2.4	849.012	19.25	142000000	5	7309	20160108_NAc.raw	6	1	tr|Q0VGU4|Q0VGU4_MOUSE	Phosphorylation (STY)	S14:Phosphorylation (STY):10.11	160000000	68000000
AYGFRDPGPQL	38.62	1219.6	11	-0.3	610.806	20.49	146000000	6	7643	20160108_NMS2.raw	6	2	sp|P26339|CMGA_MOUSE:tr|Q3UN28|Q3UN28_MOUSE			46400000	146000000
APPGRPDVFPPPLSSE	38.56	1661.84	16	0.4	831.928	23.21	53200000	6	9100	20160108_NMS2.raw	2	1	tr|Q0VGU4|Q0VGU4_MOUSE				53200000
ARPVKEPRSLSAASAPLVETSTPLRL	38.56	2745.55	26	0.2	687.395	20.72	244000000	6	7763	20160108_NMS2.raw	13	1	sp|Q9QXV0|PCSK1_MOUSE			548000000	430000000
SGKEVKGEEKGENQNSKFEVRLL	38.53	2604.35	23	-0.1	652.095	13.54	2560000	6	4199	20160108_NMS2.raw	7	3	sp|P16014|SCG1_MOUSE:tr|Q3TY66|Q3TY66_MOUSE:tr|Q8BP91|Q8BP91_MOUSE			2350000	4690000
TPNRQYLDEDMLLKVLEYLNQEQAEQGREHLA	38.46	3842.89	32	2.1	769.587	35.05	14300000	6	15744	20160108_NMS2.raw	1	1	sp|Q03517|SCG2_MOUSE				14300000
A(+42.01)GRSAVSASSKWLDGFRKWYYNA	38.4	2661.31	23	-0.6	666.334	28.84	12800000	5	12773	20160108_NAc.raw	2	2	tr|Q9CQB4|Q9CQB4_MOUSE:sp|Q9D855|QCR7_MOUSE	Acetylation (Protein N-term)	A1:Acetylation (Protein N-term):1000.00	12800000	9370000
PSSISWDGLDPGKLYTL	38.39	1847.93	17	1.6	924.974	34.11	73100000	6	15227	20160108_NMS2.raw	4	2	sp|P70296|PEBP1_MOUSE:tr|Q5EBQ2|Q5EBQ2_MOUSE			61700000	73100000
Q(-17.03)GGDFTRHNGTGGRSIYGEKFEDENFILKH	38.38	3391.6	30	-0.8	679.326	18.35	53500000	5	6823	20160108_NAc.raw	4	2	sp|P17742|PPIA_MOUSE:tr|Q5SVY2|Q5SVY2_MOUSE	Pyro-glu from Q	Q1:Pyro-glu from Q:1000.00	74300000
VPERAPLPPPVPSQFQA	38.38	1828.98	17	-0.3	915.499	21.88	81000000	5	8751	20160108_NAc.raw	6	1	tr|Q0VGU4|Q0VGU4_MOUSE			81000000	298000000
A(+42.01)GAAEDVRVLFGAAVRA	38.37	1713.92	17	-1.7	572.312	32.65	11900000	5	14926	20160108_NAc.raw	6	4	sp|Q8C8T8|TSR2_MOUSE:tr|Z4YL87|Z4YL87_MOUSE:tr|H7BWY8|H7BWY8_MOUSE:tr|G3UWF3|G3UWF3_MOUSE	Acetylation (Protein N-term)	A1:Acetylation (Protein N-term):1000.00	198000000	266000000
NPEPQDQGELFQGVDPR	38.26	1924.89	17	1.6	963.455	21.16	85600000	6	8001	20160108_NMS2.raw	8	1	tr|Q0VGU4|Q0VGU4_MOUSE			116000000	136000000
ASQPDVDGFLVGGASLKPEFVDIINAKQ	38.12	2914.51	28	-2.2	729.633	33.18		6	14707	20160108_NMS2.raw	3	1	sp|P17751|TPIS_MOUSE			194000000
VPPVQVSPLIKFGRYS	37.97	1786.01	16	-0.4	596.345	24.28	124000000	6	9693	20160108_NMS2.raw	4	3	tr|Q8BTB6|Q8BTB6_MOUSE:sp|Q06185|ATP5I_MOUSE:tr|Q5EBI8|Q5EBI8_MOUSE			106000000	124000000
YSPRTPDRVSETDIQRLLHGVMEQLGIARP	37.91	3433.79	30	-1.5	687.764	33.98	118000000	5	15671	20160108_NAc.raw	9	2	tr|Q3TT51|Q3TT51_MOUSE:sp|P12961|7B2_MOUSE			202000000	85900000
QELEEELDEAVERSLQSILRKN	37.9	2627.34	22	-0.1	657.842	35.55	52700000	5	16553	20160108_NAc.raw	5	1	tr|Q3TT48|Q3TT48_MOUSE			85400000	41000000
ADK(+42.01)PDMGEIASFDKAKLKKTETQEKNTLPTKETIEQEKRSEIS	37.88	4933.52	43	3	705.798	17.69	2960000000	6	6161	20160108_NMS2.raw	13	2	sp|Q6ZWY8|TYB10_MOUSE:tr|A6H6H4|A6H6H4_MOUSE	Acetylation (K)	K3:Acetylation (K):108.22		10200000000
ADK(+42.01)PDM(+15.99)GEIASFDKAKLKKTETQEKNTLPTKETIEQEKRSEIS	37.87	4949.52	43	0.2	825.927	16.06		6	5360	20160108_NMS2.raw	5	2	sp|Q6ZWY8|TYB10_MOUSE:tr|A6H6H4|A6H6H4_MOUSE	Acetylation (K); Oxidation (M)	K3:Acetylation (K):115.60;M6:Oxidation (M):1000.00
RVDYAGVTVDELGKVLTPTQVMNRPSSISWDGLDPGKLYTL	37.52	4490.32	41	-1.3	1123.58	34.23	96500000	5	15813	20160108_NAc.raw	8	2	sp|P70296|PEBP1_MOUSE:tr|Q5EBQ2|Q5EBQ2_MOUSE			230000000	232000000
MDELYPMEPEEEANGGEILA	37.5	2235.96	20	-0.7	1118.98	33.94	1590000000	6	15132	20160108_NMS2.raw	16	1	sp|P22005|PENK_MOUSE			1350000000	1590000000
LSDDDRVTWAEQQY	37.48	1724.76	14	0.3	863.39	21.81	29500000	6	8348	20160108_NMS2.raw	3	3	sp|P63239|NEC1_MOUSE:tr|Q32MU0|Q32MU0_MOUSE:tr|Q8BRQ2|Q8BRQ2_MOUSE			12500000	29500000
WPLFGPPSVVRLDDRMPFEGAGDPDQVSLKADSDILQNPLAENGTPYYDVSRNA	37.39	5928.87	54	2.1	1186.78	34.84	51100000	5	16154	20160108_NAc.raw	1	1	sp|P32648|VIP_MOUSE			51100000
IKMALQQEGFD	37.28	1278.63	11	-1.8	640.32	18.42	53300000	5	6858	20160108_NAc.raw	8	1	tr|Q3TT48|Q3TT48_MOUSE			53300000	159000000
DLRKLAVNMVPFPRLHFF	37.18	2199.21	18	-1.2	550.81	31.02	12700000	5	14012	20160108_NAc.raw	2	5	sp|Q7TMM9|TBB2A_MOUSE:sp|P99024|TBB5_MOUSE:sp|P68372|TBB4B_MOUSE:sp|Q9D6F9|TBB4A_MOUSE:sp|Q9ERD7|TBB3_MOUSE			12700000
SPQLEDEAKEL	37.02	1257.61	11	-0.2	629.812	17.75	3680000	6	6191	20160108_NMS2.raw	1	1	sp|P22005|PENK_MOUSE				3680000
VKLIESKEAFQEALAAAGDKLVVVDF	36.91	2789.52	26	-0.8	698.387	32.26	54100000	5	14709	20160108_NAc.raw	7	1	sp|P10639|THIO_MOUSE			140000000	78400000
MSVLKNLQSLDPSHRISD	36.83	2039.05	18	-0.6	510.769	22.4	6070000	6	8671	20160108_NMS2.raw	3	1	sp|P09240|CCKN_MOUSE				20500000
M(+42.01)FLTRSEYDRGVNTFSPEGRLFQVEY	36.81	3182.51	26	-2.1	1061.84	33.22	49800000	5	15243	20160108_NAc.raw	3	4	tr|Q3TUX3|Q3TUX3_MOUSE:sp|Q9Z2U1|PSA5_MOUSE:tr|Q3TUI9|Q3TUI9_MOUSE:tr|Q3UPK6|Q3UPK6_MOUSE	Acetylation (Protein N-term)	M1:Acetylation (Protein N-term):1000.00	49800000	41900000
AVGHPC(-1.01)GPQGIC(-1.01)GQTGLLQLLGDLSRGQETLAKQTPQLEAWVREPLEE	36.73	5120.58	48	-1.6	1025.12	36.58	248000000	5	17111	20160108_NAc.raw	3	1	sp|Q62361|TRH_MOUSE	Half of a disulfide bridge	C6:Half of a disulfide bridge:1000.00;C12:Half of a disulfide bridge:1000.00	248000000	190000000
AVPRGEAAGAVQELARALAHLLEAERQERA	36.72	3181.71	30	-2.4	637.347	32.49	15700000	5	14838	20160108_NAc.raw	2	1	sp|Q9QXV0|PCSK1_MOUSE			15700000
LPLAGVFSLRAPGRAWAGLGSPLS	36.58	2392.34	24	-1.8	798.452	32.35	80600000	5	14762	20160108_NAc.raw	3	2	sp|Q91W27|TIP39_MOUSE:tr|A0A1B0GR43|A0A1B0GR43_MOUSE			80600000	85900000
A(+42.01)SGNAQIGKSAPDFTATAVVDGAFKEIKL	36.56	2947.53	29	-4.4	983.513	31.94	23700000	5	14524	20160108_NAc.raw	2	3	tr|D3Z4A4|D3Z4A4_MOUSE:tr|Q5M9N9|Q5M9N9_MOUSE:sp|Q61171|PRDX2_MOUSE	Acetylation (Protein N-term)	A1:Acetylation (Protein N-term):1000.00	23700000	21200000
SQENPNTYSEDLDV	36.46	1609.67	14	0.2	805.845	72.75	18600000	6	34713	20160108_NMS2.raw	10	2	tr|O35852|O35852_MOUSE:sp|O35417|PDYN_MOUSE			268000000	958000000
Q(-17.03)ELEEELDEAVERSLQSILRKN	36.39	2610.31	22	-1.9	871.11	40.73	32500000	5	19225	20160108_NAc.raw	4	1	tr|Q3TT48|Q3TT48_MOUSE	Pyro-glu from Q	Q1:Pyro-glu from Q:1000.00	32500000	185000000
GPTGPDVEDAGDETPDVDPELLRYLLGRILTGSSEPEAAPAPRRL	36.38	4741.38	45	-1.7	949.282	36.01	192000000	5	16810	20160108_NAc.raw	3	1	sp|Q9QXV0|PCSK1_MOUSE			194000000
LYPMEPEEEANGGEILA	36.36	1860.85	17	-1.3	931.429	29.19	221000000	6	12491	20160108_NMS2.raw	4	1	sp|P22005|PENK_MOUSE			156000000	221000000
A(+42.01)DEIAKAQVAQPGGDTIFGKII	36.34	2283.21	22	-2.5	762.076	33.2	27400000	6	14718	20160108_NMS2.raw	4	1	sp|P70349|HINT1_MOUSE	Acetylation (Protein N-term)	A1:Acetylation (Protein N-term):1000.00	28800000	27400000
PLADLNIKDFL	36.29	1257.7	11	0.1	629.856	34.19	11100000	6	15274	20160108_NMS2.raw	4	2	sp|Q61548|AP180_MOUSE:tr|E9QLK9|E9QLK9_MOUSE			5690000	11100000
APSDPRLRQFLQKSLAAATGKQELAKYFLAELLSEPNQTENDALEPEDLPQAAEQDEMRLELQ	36.28	7093.56	63	-0.8	1014.37	38.04	2310000000	6	17399	20160108_NMS2.raw	9	2	tr|Q545V6|Q545V6_MOUSE:sp|P60041|SMS_MOUSE			2260000000	4280000000
VKLIESKEAFQEAL	36.26	1603.88	14	-0.5	802.948	19.28	49100000	5	7323	20160108_NAc.raw	9	1	sp|P10639|THIO_MOUSE			99300000	177000000
M(+42.01)EMDKRIYLELRNRTPSDVKELVLDNC	36.25	3321.65	27	-1	665.337	29.77	39200000	5	13301	20160108_NAc.raw	5	1	sp|O35381|AN32A_MOUSE	Acetylation (Protein N-term)	M1:Acetylation (Protein N-term):1000.00	125000000	21400000
AQEEADAEERRLQEQEELENYIEHVLLHRP	36.2	3672.78	30	-1.5	613.136	30.56	155000000	6	13245	20160108_NMS2.raw	7	1	tr|Q0VGU4|Q0VGU4_MOUSE			225000000	360000000
MQLKPMEINPEMLNKVLAKLGVAGQWRF	36.19	3240.73	28	0.1	649.154	36.93	47900000	6	16802	20160108_NMS2.raw	3	1	sp|Q9R0P9|UCHL1_MOUSE			97900000	149000000
SVVPSPKVSDTVVEPYNA	36.17	1886.96	18	0	944.489	21.14	60100000	6	7993	20160108_NMS2.raw	4	4	sp|P99024|TBB5_MOUSE:sp|P68372|TBB4B_MOUSE:sp|Q9D6F9|TBB4A_MOUSE:sp|Q9ERD7|TBB3_MOUSE			53000000	60100000
HISPDRVYINYYDMNAANVGWNGSTFA	36.16	3074.4	27	-1.1	1025.81	30.68	35400000	6	13311	20160108_NMS2.raw	2	2	tr|Q545F0|Q545F0_MOUSE:sp|P34884|MIF_MOUSE			38400000	35400000
YGGFMRSL	36.1	929.443	8	-0.6	465.728	22.12	740000000	6	8518	20160108_NMS2.raw	14	1	sp|P22005|PENK_MOUSE			265000000	741000000
GDLGAALDSWIT	36.08	1217.59	12	-0.6	609.803	35.91	6100000	6	16225	20160108_NMS2.raw	2	1	sp|Q62361|TRH_MOUSE				6100000
V(+42.01)NPTVFFDIT	35.89	1193.6	10	-0.4	597.805	50.92	55800000	6	23938	20160108_NMS2.raw	12	3	sp|P17742|PPIA_MOUSE:tr|Q5SVY2|Q5SVY2_MOUSE:tr|F8VPN3|F8VPN3_MOUSE	Acetylation (Protein N-term)	V1:Acetylation (Protein N-term):1000.00	51000000	55800000
VGRPEWWMDYQ	35.89	1465.64	11	-0.8	733.829	26.59	6670000000	6	11024	20160108_NMS2.raw	66	1	sp|P22005|PENK_MOUSE			4530000000	6750000000
SVMPSPKVSDTVVEPYNA	35.84	1918.93	18	-0.7	960.474	19.91		5	7668	20160108_NAc.raw	5	1	sp|Q7TMM9|TBB2A_MOUSE				60600000
M(+42.01)DVFMKGLSKAKEGVVAA	35.78	1922	18	-1.4	641.673	28.67	18800000	5	12668	20160108_NAc.raw	4	1	sp|O55042|SYUA_MOUSE	Acetylation (Protein N-term)	M1:Acetylation (Protein N-term):1000.00	18800000	17900000
VNDIFERIAGEASRL	35.76	1688.88	15	-2.2	563.967	28.56	2460000	5	12606	20160108_NAc.raw	2	5	sp|P10854|H2B1M_MOUSE:sp|Q64525|H2B2B_MOUSE:tr|B2RTK3|B2RTK3_MOUSE:sp|Q64478|H2B1H_MOUSE:sp|Q6ZWY9|H2B1C_MOUSE			2460000
QAEWDDYVPKLYEQLSGK	35.71	2168.04	18	-1.8	723.687	29.37	156000000	5	13084	20160108_NAc.raw	7	2	sp|P70296|PEBP1_MOUSE:tr|Q5EBQ2|Q5EBQ2_MOUSE			193000000	161000000
IGDEDTVTGFLLGGIGELNKNRHPNFLVV	35.58	3123.64	29	1.2	781.917	35.28	9260000	5	16404	20160108_NAc.raw	1	1	sp|Q9D1K2|VATF_MOUSE			9260000
VGRPEWWM(+15.99)DYQ	35.58	1481.64	11	0.1	741.827	22.24	158000000	5	8957	20160108_NAc.raw	7	1	sp|P22005|PENK_MOUSE	Oxidation (M)	M8:Oxidation (M):1000.00	170000000
LDPKIAVAAQNCY	35.58	1404.71	13	-0.9	703.36	21.21	57900000	6	8029	20160108_NMS2.raw	2	1	sp|P17751|TPIS_MOUSE				57900000
AEDQELESLSAIEAELEKVAHQLQALRR(-.98)	35.56	3174.66	28	0.1	635.94	37.5	25800000	6	17108	20160108_NMS2.raw	3	2	sp|P26339|CMGA_MOUSE:tr|Q3UN28|Q3UN28_MOUSE	Amidation	R28:Amidation:1000.00	15400000	25800000
SGSAKVAFSAIRSTNH	35.47	1631.84	16	-0.2	544.953	12.26	955000	6	3622	20160108_NMS2.raw	5	4	sp|Q9R171|CBLN1_MOUSE:tr|Q80W16|Q80W16_MOUSE:tr|Q7TNF5|Q7TNF5_MOUSE:tr|Q3TSS3|Q3TSS3_MOUSE				1460000
A(+42.01)ASVDLELKKAFTEL	35.44	1675.9	15	0	838.959	35.28	90600000	6	15872	20160108_NMS2.raw	4	4	sp|Q9CWM4|PFD1_MOUSE:tr|Q9CQF7|Q9CQF7_MOUSE:tr|Q8R3R9|Q8R3R9_MOUSE:tr|Q8CEH4|Q8CEH4_MOUSE	Acetylation (Protein N-term)	A1:Acetylation (Protein N-term):1000.00	78500000	90600000
SLPSDEEGENYSKEVPEIE	35.43	2149.95	19	-1.1	1075.98	20.01	257000000	5	7726	20160108_NAc.raw	6	1	sp|P22005|PENK_MOUSE			257000000	435000000
A(+42.01)ADISQWAGPLCLQEVDEPPQHALRVDY	35.36	3162.51	28	-2.9	1055.17	36.1	218000000	5	16858	20160108_NAc.raw	3	2	sp|P70296|PEBP1_MOUSE:tr|Q5EBQ2|Q5EBQ2_MOUSE	Acetylation (Protein N-term)	A1:Acetylation (Protein N-term):1000.00	218000000	286000000
LLDEGHYPV	35.34	1041.51	9	-0.8	521.763	18.8	10200000	6	6741	20160108_NMS2.raw	3	3	sp|P16014|SCG1_MOUSE:tr|Q3TY66|Q3TY66_MOUSE:tr|Q8BP91|Q8BP91_MOUSE				13100000
M(+42.01)EMDKRIYLEL	35.17	1481.73	11	-1.2	741.869	29.62	129000000	5	13221	20160108_NAc.raw	4	1	sp|O35381|AN32A_MOUSE	Acetylation (Protein N-term)	M1:Acetylation (Protein N-term):1000.00	129000000	160000000
M(+42.01)DVFMKGLSKA	35.17	1267.63	11	-2.2	634.821	29.38	16700000	5	13092	20160108_NAc.raw	3	1	sp|O55042|SYUA_MOUSE	Acetylation (Protein N-term)	M1:Acetylation (Protein N-term):1000.00	16700000	17100000
LSDDDRVTWAEQQYEKERS	35.11	2354.08	19	0.7	589.527	18.66	8240000	6	6668	20160108_NMS2.raw	1	3	sp|P63239|NEC1_MOUSE:tr|Q32MU0|Q32MU0_MOUSE:tr|Q8BRQ2|Q8BRQ2_MOUSE				8240000
SGSAKVAFSAIRSTN	34.96	1494.78	15	0.3	499.267	13.39	1430000	6	4133	20160108_NMS2.raw	2	4	sp|Q9R171|CBLN1_MOUSE:tr|Q80W16|Q80W16_MOUSE:tr|Q7TNF5|Q7TNF5_MOUSE:tr|Q3TSS3|Q3TSS3_MOUSE				1430000
RPSSISWDGLDPGKLYTL	34.91	2004.03	18	-1.3	669.017	28.45	34700000	5	12546	20160108_NAc.raw	4	2	sp|P70296|PEBP1_MOUSE:tr|Q5EBQ2|Q5EBQ2_MOUSE			34700000	34200000
S(+42.01)YGRPPPDVEGMTSLKVDNL	34.88	2216.08	20	-0.4	1109.05	28	44200000	6	11820	20160108_NMS2.raw	2	1	tr|Q06477|Q06477_MOUSE	Acetylation (N-term)	S1:Acetylation (N-term):1000.00	45100000	44200000
S(+42.01)YGRPPPDVEGMTSLKVDNL	34.88	2216.08	20	-0.4	1109.05	28	44200000	6	11820	20160108_NMS2.raw	2	1		Acetylation (Protein N-term)	S1:Acetylation (Protein N-term):1000.00	45100000	44200000
KHTGPGILSM	34.84	1039.55	10	-0.6	520.781	14.57	2810000	6	4663	20160108_NMS2.raw	4	2	sp|P17742|PPIA_MOUSE:tr|Q5SVY2|Q5SVY2_MOUSE				3150000
KHTGPGLLSM	34.84	1039.55	10	-0.6	520.781	14.57	2810000	6	4663	20160108_NMS2.raw	4	1	sp|Q9ERU9|RBP2_MOUSE				3150000
EDENFILKHTGPGILSMANAGPNTNGSQFFICT	34.83	3522.65	33	-1	1175.22	33.22	39600000	5	15241	20160108_NAc.raw	2	2	sp|P17742|PPIA_MOUSE:tr|Q5SVY2|Q5SVY2_MOUSE			39600000	43900000
PSGPAGAPPMPGGPHSYH	34.76	1712.77	18	0	571.932	13.73	5540000	6	4282	20160108_NMS2.raw	5	1	sp|Q8BH93|MISSL_MOUSE			1670000	6520000
SPSPTPATQSPKKPPAKDPLADLNIKDFL	34.73	3072.65	29	0.1	769.17	23.97	119000000	5	9947	20160108_NAc.raw	8	2	sp|Q61548|AP180_MOUSE:tr|E9QLK9|E9QLK9_MOUSE			239000000	43200000
GRPEWWMDYQ	34.67	1366.58	10	-0.1	684.295	26.71	51800000	6	11092	20160108_NMS2.raw	3	1	sp|P22005|PENK_MOUSE			57700000	51800000
APIKVGDAIPSVEVF	34.65	1540.85	15	-0.7	771.432	27.26	91400000	5	11863	20160108_NAc.raw	1	4	sp|P99029|PRDX5_MOUSE:tr|G3UZJ4|G3UZJ4_MOUSE:tr|Q3UWS9|Q3UWS9_MOUSE:tr|Q3U7H9|Q3U7H9_MOUSE			91400000
PIASIHSVDLDLL	34.65	1391.77	13	-1.2	696.889	30.18	52500000	6	13037	20160108_NMS2.raw	4	2	tr|Q543U0|Q543U0_MOUSE:sp|P97783|AF1Q_MOUSE			43400000	52500000
A(+42.01)EDIKTKIKNY	34.63	1363.73	11	-0.2	455.585	15.5	3360000	6	5091	20160108_NMS2.raw	3	1	sp|P56391|CX6B1_MOUSE	Acetylation (Protein N-term)	A1:Acetylation (Protein N-term):1000.00		5380000
V(+42.01)NPTVFFDITADDEPLGRVSFELFADKVPKTAENFRAL	34.55	4310.19	38	-0.2	1078.55	40.31	38000000	5	19028	20160108_NAc.raw	9	2	sp|P17742|PPIA_MOUSE:tr|Q5SVY2|Q5SVY2_MOUSE	Acetylation (Protein N-term)	V1:Acetylation (Protein N-term):1000.00	141000000	768000
RSPQLEDEAKELQ	34.54	1541.77	13	-0.1	514.93	14.39	1600000	6	4581	20160108_NMS2.raw	2	1	sp|P22005|PENK_MOUSE				1600000
APSGRMSVLKNLQSLDPSHRIS	34.5	2392.26	22	-1.6	479.459	18.98	9610000	5	7158	20160108_NAc.raw	8	1	sp|P09240|CCKN_MOUSE			39900000	7980000
SSEMARDEDGGQDGDQVGHEDLY	34.43	2508.99	23	-0.5	837.338	15.59	27700000	6	5135	20160108_NMS2.raw	3	2	tr|O35852|O35852_MOUSE:sp|O35417|PDYN_MOUSE			11300000	27700000
RLQEQEELENYIEHVLLHRP	34.43	2544.31	20	-1.3	637.084	30	11500000	5	13429	20160108_NAc.raw	4	1	tr|Q0VGU4|Q0VGU4_MOUSE			11500000	11200000
A(+42.01)AGVAAWLPFARAA	34.41	1412.76	14	-0.4	707.385	40.37		6	18653	20160108_NMS2.raw	1	4	sp|Q9Z0V2|KCND2_MOUSE:tr|Q3UH54|Q3UH54_MOUSE:tr|B2RUE0|B2RUE0_MOUSE:sp|Q9Z0V1|KCND3_MOUSE	Acetylation (Protein N-term)	A1:Acetylation (Protein N-term):1000.00
M(+42.01)DVFMKGLSM	34.41	1199.54	10	0.5	600.777	40.39	21300000	6	18661	20160108_NMS2.raw	5	1	sp|Q91ZZ3|SYUB_MOUSE	Acetylation (Protein N-term)	M1:Acetylation (Protein N-term):1000.00	5460000	21300000
SFARAPQLDL	34.34	1116.59	10	-0.5	559.303	21.51	650000000	6	8184	20160108_NMS2.raw	12	3	sp|P16014|SCG1_MOUSE:tr|Q3TY66|Q3TY66_MOUSE:tr|Q8BP91|Q8BP91_MOUSE			138000000	704000000
GFGDLKTPAGLQVL	34.31	1414.78	14	-1.6	708.397	27.94	75100000	5	12251	20160108_NAc.raw	5	2	tr|A0A087WS46|A0A087WS46_MOUSE:sp|O70251|EF1B_MOUSE			75100000	87100000
SGQLGLPDEENRRESKDQLSEDASKVITY	34.25	3263.59	29	-4.8	816.901	19.44	22200000	5	7414	20160108_NAc.raw	2	1	sp|Q03517|SCG2_MOUSE			22200000
YIQQVRKAPSGRMSVLKNLQSLDPSHRISD	34.24	3422.82	30	-1.2	685.571	17.37	65000000	5	6299	20160108_NAc.raw	2	1	sp|P09240|CCKN_MOUSE			65000000	11700000
M(+42.01)DVFMKGLSKAKEGVVA	34.22	1850.96	17	-1.2	617.994	28.44	14100000	5	12543	20160108_NAc.raw	2	1	sp|O55042|SYUA_MOUSE	Acetylation (Protein N-term)	M1:Acetylation (Protein N-term):1000.00	14100000	13800000
S(+42.01)DKPDMAEIEKFDKSKLKKT(+79.97)ETQEKNPLPSKETIEQEKQAGES	34.2	5040.45	43	-2	841.081	17.12	385000000	6	5877	20160108_NMS2.raw	3	1	sp|P20065|TYB4_MOUSE	Acetylation (Protein N-term); Phosphorylation (STY)	S1:Acetylation (Protein N-term):1000.00;T20:Phosphorylation (STY):0.00		759000000
TNVPRASVPEGFLSELTQQL	34.17	2185.14	20	-1	729.386	35.23	20400000	6	15841	20160108_NMS2.raw	2	2	tr|Q545F0|Q545F0_MOUSE:sp|P34884|MIF_MOUSE			20600000	20400000
SKPSSAEPAPSSKETPAASEAPSSAAKAPAPAAPAAAEPQAEAPAAAASSEQSVAVKE	34.15	5408.65	58	-0.9	1082.74	14.19	5580000	5	4697	20160108_NAc.raw	2	1	sp|Q91XV3|BASP1_MOUSE			5580000
SPQPPPPAPARDELPDWNEVLPPWDREEDEVFPPGPYHPFPNYIRPR	34.03	5512.67	47	-2.7	919.783	30.08	6230000	5	13470	20160108_NAc.raw	6	1	tr|Q0VGU4|Q0VGU4_MOUSE			265000000
FAESLPSDEEGENYSKEVPE	34	2254.98	20	-1.8	1128.49	19.33	65200000	5	7352	20160108_NAc.raw	4	1	sp|P22005|PENK_MOUSE			65200000	71600000
PVFDNLMQQKLVDKNIFSF	33.99	2282.18	19	-1.5	761.732	32.07	36200000	5	14599	20160108_NAc.raw	2	12	tr|F8WIR1|F8WIR1_MOUSE:tr|Q3U7I9|Q3U7I9_MOUSE:tr|Q3UC89|Q3UC89_MOUSE:sp|P18242|CATD_MOUSE:tr|Q3TWD0|Q3TWD0_MOUSE:tr|Q3TWR6|Q3TWR6_MOUSE:tr|Q3TJN3|Q3TJN3_MOUSE:tr|Q3UCW4|Q3UCW4_MOUSE:tr|Q3UCD9|Q3UCD9_MOUSE:tr|Q3TXL5|Q3TXL5_MOUSE:tr|Q3U7P0|Q3U7P0_MOUSE:tr|Q3U8W5|Q3U8W5_MOUSE			36200000
LEGEDDPDRSMKLSF	33.96	1737.79	15	-0.2	580.27	20.97	96100000	6	7897	20160108_NMS2.raw	8	2	sp|P26339|CMGA_MOUSE:tr|Q3UN28|Q3UN28_MOUSE			92000000	139000000
A(+42.01)ADISQWAGPLCL	33.95	1385.66	13	-2.5	693.838	48.36	76900000	5	23084	20160108_NAc.raw	12	2	sp|P70296|PEBP1_MOUSE:tr|Q5EBQ2|Q5EBQ2_MOUSE	Acetylation (Protein N-term)	A1:Acetylation (Protein N-term):1000.00	76900000	63900000
KVNQIGSVTEAIQAC	33.89	1559.8	15	-0.6	780.906	22.37	19900000	6	8654	20160108_NMS2.raw	1	4	tr|Q545V3|Q545V3_MOUSE:tr|A0A0N4SUX5|A0A0N4SUX5_MOUSE:sp|P17183|ENOG_MOUSE:tr|Q3UJ20|Q3UJ20_MOUSE				19900000
VNPTVFFDITADDEPLGRVSFELFADKVPKTAENFRAL	33.85	4268.18	38	3.6	1068.06	35.94	95600000	5	16769	20160108_NAc.raw	5	2	sp|P17742|PPIA_MOUSE:tr|Q5SVY2|Q5SVY2_MOUSE			452000000
DADEGDTLANSSDLLKELLGTGDNRAKDSHQQESTNNDEDM	33.84	4447.94	41	-0.3	1112.99	31.31	43000000	6	13658	20160108_NMS2.raw	4	1	sp|P22005|PENK_MOUSE			151000000	130000000
APSDPRLRQFLQKSLAAATGKQELAKYFLAELLSEPNQTENDALEPEDLPQAAEQDEMRLEL	33.72	6965.5	62	-2.1	1161.92	37.84	35600000	5	17791	20160108_NAc.raw	4	2	tr|Q545V6|Q545V6_MOUSE:sp|P60041|SMS_MOUSE			35600000	248000000
AAAGDKLVVVDF	33.72	1203.65	12	-2.7	602.831	24.85	25800000	6	10018	20160108_NMS2.raw	4	1	sp|P10639|THIO_MOUSE			17400000	25800000
KGNDISSGTVLSDYVGSGPPSGTGLHRYVWLVY	33.68	3480.73	33	-0.3	1161.25	29.73	22300000	5	13283	20160108_NAc.raw	5	2	sp|P70296|PEBP1_MOUSE:tr|Q5EBQ2|Q5EBQ2_MOUSE			85300000	15000000
RPEWWMDYQ	33.6	1309.55	9	-0.6	655.784	24.53	28900000	5	10288	20160108_NAc.raw	3	1	sp|P22005|PENK_MOUSE			28900000	38400000
ALDIYSAVDDASHEKELPR	33.58	2128.04	19	-0.1	533.018	21.93	24900000	6	8412	20160108_NMS2.raw	4	1	sp|P56388|CART_MOUSE			10600000	24900000
LEGSFLGGSEAGERLLQQGLAQVEA(-.98)	33.53	2557.31	25	-1.6	853.444	34.92	352000000	5	16202	20160108_NAc.raw	2	1	tr|Q0VGU4|Q0VGU4_MOUSE	Amidation	A25:Amidation:1000.00	352000000
EWDDYVPKLYEQLSGK	33.5	1968.95	16	-0.1	985.481	29.61	81400000	5	13220	20160108_NAc.raw	9	2	sp|P70296|PEBP1_MOUSE:tr|Q5EBQ2|Q5EBQ2_MOUSE			235000000	226000000
DVAHEILNEAYRKVLDQLSARKYLQSVVA	33.44	3327.79	29	-1	832.955	34.14	58000000	5	15761	20160108_NAc.raw	3	3	tr|Q8BJT8|Q8BJT8_MOUSE:sp|O70176|PACA_MOUSE:tr|Q3UYH8|Q3UYH8_MOUSE			58000000	32200000
PPPPPPPPPPPPPPPPPLPPPPLPPLA	33.39	2660.51	27	-0.1	666.135	35.95	4580000	5	16776	20160108_NAc.raw	1	5	tr|A0A0A6YW06|A0A0A6YW06_MOUSE:tr|E9QKQ9|E9QKQ9_MOUSE:tr|J3QNM3|J3QNM3_MOUSE:tr|E9QLZ9|E9QLZ9_MOUSE:tr|A0A0A6YVZ6|A0A0A6YVZ6_MOUSE			4580000
ELSAERPLNEQIAEAEADKI	33.29	2225.12	20	1.1	742.714	21.84	72400000	5	8728	20160108_NAc.raw	5	1	sp|P47867|SCG3_MOUSE			72400000	13800000
DELYPMEPEEEANGGEILA	33.26	2104.91	19	-0.5	1053.46	32.89	81700000	6	14549	20160108_NMS2.raw	3	1	sp|P22005|PENK_MOUSE			73400000	81700000
AGVTVDELGKVLTPTQV	33.23	1725.95	17	-0.1	576.324	28.69	12700000	6	12211	20160108_NMS2.raw	6	2	sp|P70296|PEBP1_MOUSE:tr|Q5EBQ2|Q5EBQ2_MOUSE			81500000	96100000
A(+42.01)SGVAVSDGVIKV	33.23	1242.68	13	-1.1	622.347	26.46	105000000	6	10950	20160108_NMS2.raw	5	4	tr|Q9CX22|Q9CX22_MOUSE:tr|F8WGL3|F8WGL3_MOUSE:sp|P18760|COF1_MOUSE:tr|Q544Y7|Q544Y7_MOUSE	Acetylation (Protein N-term)	A1:Acetylation (Protein N-term):1000.00	59300000	105000000
SDK(+42.01)PDLSEVETFDKSKLKKTNTEVKNTLPSNETIQQEKEHNERT	33.21	5156.57	44	0.6	860.437	17.16	33500000	6	5897	20160108_NMS2.raw	3	1	tr|A2AF33|A2AF33_MOUSE	Acetylation (K)	K3:Acetylation (K):70.27		36800000
VGRPEWWMDY	33.12	1337.59	10	-0.1	669.8	28.19	24600000	6	11926	20160108_NMS2.raw	4	1	sp|P22005|PENK_MOUSE			16000000	24600000
ELYPMEPEEEANGGEILA	33.1	1989.89	18	-1.7	995.949	30.52	48500000	6	13222	20160108_NMS2.raw	4	1	sp|P22005|PENK_MOUSE			55900000	48500000
SLAPNILSQL	33.1	1054.6	10	-1.9	528.307	31.22	10500000	5	14121	20160108_NAc.raw	3	4	sp|P99029|PRDX5_MOUSE:tr|G3UZJ4|G3UZJ4_MOUSE:tr|Q3UWS9|Q3UWS9_MOUSE:tr|Q3U7H9|Q3U7H9_MOUSE			10500000	21300000
YTVFDRDNNRVGFANAV	33.03	1956.94	17	-2.3	653.321	20.1	41700000	5	7775	20160108_NAc.raw	4	12	tr|F8WIR1|F8WIR1_MOUSE:tr|Q3U7I9|Q3U7I9_MOUSE:tr|Q3UC89|Q3UC89_MOUSE:sp|P18242|CATD_MOUSE:tr|Q3TWD0|Q3TWD0_MOUSE:tr|Q3TWR6|Q3TWR6_MOUSE:tr|Q3TJN3|Q3TJN3_MOUSE:tr|Q3UCW4|Q3UCW4_MOUSE:tr|Q3UCD9|Q3UCD9_MOUSE:tr|Q3TXL5|Q3TXL5_MOUSE:tr|Q3U7P0|Q3U7P0_MOUSE:tr|Q3U8W5|Q3U8W5_MOUSE			41700000	64700000
K(+42.01)DGNGYISAAELRHVMTNLGEKLTDEEVDEMIREADIDGDGQVNYEEFVQMMTAK	33.01	6245.88	55	5.7	1041.99	37.69		5	17711	20160108_NAc.raw	1	4	tr|Q3UKW2|Q3UKW2_MOUSE:sp|P0DP28|CALM3_MOUSE:sp|P0DP26|CALM1_MOUSE:sp|P0DP27|CALM2_MOUSE	Acetylation (N-term)	K1:Acetylation (N-term):1000.00
SFPWMESDVT	32.98	1197.5	10	-0.4	599.758	30.88	124000000	6	13422	20160108_NMS2.raw	16	1	sp|Q62361|TRH_MOUSE			140000000	237000000
DADEGDTLANSSDLLKELLGTGDNRAKD	32.95	2932.39	28	0.6	978.471	33.33	45400000	6	14787	20160108_NMS2.raw	5	1	sp|P22005|PENK_MOUSE			133000000	45400000
MNRPSSISWDGLDPGKLYTL	32.89	2249.11	20	-1.6	750.711	28.69	127000000	5	12687	20160108_NAc.raw	5	2	sp|P70296|PEBP1_MOUSE:tr|Q5EBQ2|Q5EBQ2_MOUSE			160000000	131000000
YGGFMKKMDELYPMEPEEEANGGEILA	32.85	3047.36	27	-0.5	1016.79	28.78	692000000	5	12735	20160108_NAc.raw	4	1	sp|P22005|PENK_MOUSE			692000000	804000000
A(+42.01)ADISQWAGPLCLQEVDEPPQHALRVDYA	32.81	3233.55	29	-1.5	1078.85	37.12	41300000	6	16902	20160108_NMS2.raw	4	2	sp|P70296|PEBP1_MOUSE:tr|Q5EBQ2|Q5EBQ2_MOUSE	Acetylation (Protein N-term)	A1:Acetylation (Protein N-term):1000.00	48600000	56000000
VPSPVSS(+79.97)EDDLQEEEQLEQAIKEHLGPGSS(+79.97)QEMERLAKVS	32.77	4565.06	40	-1.4	914.017	32.58	421000000	5	14886	20160108_NAc.raw	1	1	sp|Q03517|SCG2_MOUSE	Phosphorylation (STY)	S7:Phosphorylation (STY):0.00;S30:Phosphorylation (STY):0.00	421000000
A(+42.01)DKPDMGEIASFDKAKLKKTETQEKNTLPTKETIEQEK	32.76	4361.23	38	-4.9	727.875	15.87	9360000	5	5519	20160108_NAc.raw	2	2	sp|Q6ZWY8|TYB10_MOUSE:tr|A6H6H4|A6H6H4_MOUSE	Acetylation (Protein N-term)	A1:Acetylation (Protein N-term):1000.00	9360000	22300000
ESKDQLSEDASKVITYL	32.76	1924.96	17	-1.2	642.661	27.86	78600000	6	11742	20160108_NMS2.raw	6	1	sp|Q03517|SCG2_MOUSE			124000000	130000000
ALDIYSAVDDAS(+79.97)HEKELIEALQEVLKKLKS	32.73	3434.76	30	0.3	687.959	39.14	216000000	6	17987	20160108_NMS2.raw	3	2	tr|Q3UY31|Q3UY31_MOUSE:tr|Q3UYI4|Q3UYI4_MOUSE	Phosphorylation (STY)	S12:Phosphorylation (STY):56.47	243000000	216000000
PEGAVKPPANKYPIFFF	32.72	1921.01	17	-1.4	641.344	27.15	10700000	5	11802	20160108_NAc.raw	2	2	tr|Q3TR90|Q3TR90_MOUSE:sp|Q9JMG7|HDGR3_MOUSE			10700000	9740000
DVDIRKDLYANTVLSGGTTMYPGIADRMQKEITAL	32.7	3854.95	35	-2	964.744	31.82	57200000	5	14454	20160108_NAc.raw	2	3	sp|P63260|ACTG_MOUSE:tr|Q3TSB7|Q3TSB7_MOUSE:tr|Q4KL81|Q4KL81_MOUSE			57200000
DVDIRKDLYANTVLSGGTTMYPGLADRMQKEITAL	32.7	3854.95	35	-2	964.744	31.82	57200000	5	14454	20160108_NAc.raw	2	1				57200000
SPQPPPPAPARDELPDWNEVLPPWDREEDEVFPPGPYHPFPNYIRP	32.7	5356.57	46	-1.6	1072.32	32.06	306000000	5	14596	20160108_NAc.raw	3	1	tr|Q0VGU4|Q0VGU4_MOUSE			306000000	289000000
NLNPNAKEFVPGVKY	32.69	1688.89	15	0.9	563.971	19.13	6180000	6	6913	20160108_NMS2.raw	1	3	sp|Q9D6V8|PAIP2_MOUSE:tr|Q3TJ84|Q3TJ84_MOUSE:tr|Q3U438|Q3U438_MOUSE				6180000
SSPETLISDLLMKESTENAPRTRLEDPSM	32.68	3246.57	29	0.3	812.651	30.11	164000000	5	13490	20160108_NAc.raw	4	1	sp|P57774|NPY_MOUSE			183000000	123000000
YTVFDRDNNRVGFANAVV	32.63	2056.01	18	0	1029.01	23.72	191000000	6	9380	20160108_NMS2.raw	5	12	tr|F8WIR1|F8WIR1_MOUSE:tr|Q3U7I9|Q3U7I9_MOUSE:tr|Q3UC89|Q3UC89_MOUSE:sp|P18242|CATD_MOUSE:tr|Q3TWD0|Q3TWD0_MOUSE:tr|Q3TWR6|Q3TWR6_MOUSE:tr|Q3TJN3|Q3TJN3_MOUSE:tr|Q3UCW4|Q3UCW4_MOUSE:tr|Q3UCD9|Q3UCD9_MOUSE:tr|Q3TXL5|Q3TXL5_MOUSE:tr|Q3U7P0|Q3U7P0_MOUSE:tr|Q3U8W5|Q3U8W5_MOUSE			537000000	788000000
ADDEPLGRVSF	32.62	1204.57	11	-1.1	603.293	22.42	9530000	6	8685	20160108_NMS2.raw	1	2	sp|P17742|PPIA_MOUSE:tr|Q5SVY2|Q5SVY2_MOUSE				9530000
VNPTVFFDIT	32.56	1151.59	10	-0.3	576.8	34.91	59900000	6	15665	20160108_NMS2.raw	5	3	sp|P17742|PPIA_MOUSE:tr|Q5SVY2|Q5SVY2_MOUSE:tr|F8VPN3|F8VPN3_MOUSE			30800000	59900000
RPVKEPRSLSAASAPLVETSTPLRL	32.54	2674.51	25	-1.2	669.635	18.82	33000000	5	7071	20160108_NAc.raw	2	1	sp|Q9QXV0|PCSK1_MOUSE			33000000
ASAPLVETSTPL	32.52	1184.63	12	-1.1	593.321	23.35	64800000	6	9179	20160108_NMS2.raw	3	1	sp|Q9QXV0|PCSK1_MOUSE			17300000	64800000
SDK(+42.01)PDMAEIEKFDKSKLKKTETQEKNPLPSKETIEQEKQAGE	32.51	4873.45	42	4.2	813.253	16.85	16100000	6	5748	20160108_NMS2.raw	2	1	sp|P20065|TYB4_MOUSE	Acetylation (K)	K3:Acetylation (K):11.15		36300000
AEDQELESLSAIEAELEKVAHQLQAL	32.48	2863.45	26	-1.6	955.487	45.09	56900000	6	21086	20160108_NMS2.raw	1	2	sp|P26339|CMGA_MOUSE:tr|Q3UN28|Q3UN28_MOUSE				56900000
A(+42.01)AQKINEGLEHL	32.36	1363.71	12	0.1	682.862	22.75	23400000	6	8859	20160108_NMS2.raw	3	3	sp|Q9CWZ7|SNAG_MOUSE:tr|Q8C1T5|Q8C1T5_MOUSE:tr|D3Z4B2|D3Z4B2_MOUSE	Acetylation (Protein N-term)	A1:Acetylation (Protein N-term):1000.00		23400000
AVLRTDGEPRARLGALL	32.33	1807.04	17	-0.4	452.768	19.64	25000000	6	7184	20160108_NMS2.raw	5	1	sp|P09240|CCKN_MOUSE			11300000	25000000
MQLKPMEINPEMLNKVLAKL	32.32	2339.28	20	-1.4	585.826	31.21	28800000	5	14110	20160108_NAc.raw	4	1	sp|Q9R0P9|UCHL1_MOUSE			28800000	16900000
AGCKNFFWKTFTSC	32.27	1638.73	14	-2.1	547.25	26.15	49900000	5	11230	20160108_NAc.raw	3	2	tr|Q545V6|Q545V6_MOUSE:sp|P60041|SMS_MOUSE			49900000
AGVTVDELGKVLTPTQVMNRPSSISWDGLDPGKLYTL(-.98)	32.26	3956.07	37	-7.5	990.018	33.94	27900000	5	15645	20160108_NAc.raw	1	2	sp|P70296|PEBP1_MOUSE:tr|Q5EBQ2|Q5EBQ2_MOUSE	Amidation	L37:Amidation:1000.00	27900000
AEEAFVNDIDESSPGTEWERVARL	32.26	2719.27	24	-3.9	907.428	28.23	55500000	5	12421	20160108_NAc.raw	2	7	tr|B1AWE0|B1AWE0_MOUSE:tr|Q3THU7|Q3THU7_MOUSE:tr|Q6PFA2|Q6PFA2_MOUSE:tr|B1AWE1|B1AWE1_MOUSE:sp|O08585|CLCA_MOUSE:tr|B1AWD8|B1AWD8_MOUSE:tr|B1AWD9|B1AWD9_MOUSE			55500000
PPPPPPPPPPPPPPPPPPPPPLPPAT	32.23	2535.39	26	0	634.856	28.14	7690000	5	12367	20160108_NAc.raw	1	1	sp|Q9QYX7|PCLO_MOUSE			7690000
SFARAPQLDLKRQYDGVAELDQLLHY	32.21	3045.57	26	-3.1	762.397	28.59	19500000	5	12626	20160108_NAc.raw	1	3	sp|P16014|SCG1_MOUSE:tr|Q3TY66|Q3TY66_MOUSE:tr|Q8BP91|Q8BP91_MOUSE			19500000
THSLGGGTGSGMGTLLISKIREEYPDRIMNTF	32.15	3437.71	32	1.5	860.435	28.35	34700000	5	12489	20160108_NAc.raw	3	3	sp|Q7TMM9|TBB2A_MOUSE:sp|P99024|TBB5_MOUSE:sp|P68372|TBB4B_MOUSE			34700000
VFDVELLKLE	32.14	1203.67	10	-0.3	602.845	30.91	46500000	6	13438	20160108_NMS2.raw	4	5	tr|Q3UKJ3|Q3UKJ3_MOUSE:tr|F6X9I3|F6X9I3_MOUSE:sp|P26883|FKB1A_MOUSE:tr|Q3ULN5|Q3ULN5_MOUSE:tr|Q3UBA0|Q3UBA0_MOUSE			26800000	46500000
TNEIVEEQYTPQSLATLESVFQELGKLTGPS	32.12	3407.7	31	-0.4	1136.91	44.33	83400000	6	20689	20160108_NMS2.raw	4	1	sp|Q03517|SCG2_MOUSE			36500000	83400000
KTEWLDGKHVVFGKVKEGMNIVEA	32.04	2713.43	24	-2.8	679.362	19.91	18000000	5	7669	20160108_NAc.raw	1	2	sp|P17742|PPIA_MOUSE:tr|Q5SVY2|Q5SVY2_MOUSE			18000000
PKLKWDNQ	32.04	1027.55	8	-1.2	514.779	11.43	1170000	5	3378	20160108_NAc.raw	5	2	tr|O35852|O35852_MOUSE:sp|O35417|PDYN_MOUSE			1170000
PLNQVANPNSAIFGGARPREEVVQKEQE	32.02	3076.57	28	-0.7	770.149	16.69	50900000	5	5936	20160108_NAc.raw	1	5	sp|Q9WUK2|IF4H_MOUSE:tr|Q3V244|Q3V244_MOUSE:tr|Q564E5|Q564E5_MOUSE:tr|Q3TG58|Q3TG58_MOUSE:tr|Q80U88|Q80U88_MOUSE			50900000
A(+42.01)DQLTEEQIAEFKEAFSLFD	31.93	2372.11	20	-4.8	791.705	47.3	41900000	5	22543	20160108_NAc.raw	6	1	tr|Q3UKW2|Q3UKW2_MOUSE	Acetylation (N-term)	A1:Acetylation (N-term):1000.00	82900000	126000000
A(+42.01)DQLTEEQIAEFKEAFSLFD	31.93	2372.11	20	-4.8	791.705	47.3	41900000	5	22543	20160108_NAc.raw	6	3	sp|P0DP28|CALM3_MOUSE:sp|P0DP26|CALM1_MOUSE:sp|P0DP27|CALM2_MOUSE	Acetylation (Protein N-term)	A1:Acetylation (Protein N-term):1000.00	82900000	126000000
GWTLNSAGYLLGPHAIDNHRSFSDKHGLT(-.98)	31.75	3162.57	29	0.4	633.523	22.62		6	8792	20160108_NMS2.raw	3	2	sp|P47212|GALA_MOUSE:tr|Q3V002|Q3V002_MOUSE	Amidation	T29:Amidation:1000.00	34900000
DDYVPKLYEQLSGK	31.75	1653.83	14	-1.5	552.281	24.79	19400000	6	9987	20160108_NMS2.raw	3	2	sp|P70296|PEBP1_MOUSE:tr|Q5EBQ2|Q5EBQ2_MOUSE				60400000
RPEWWMD	31.73	1018.43	7	-0.1	510.224	23.55	23000000	6	9286	20160108_NMS2.raw	2	1	sp|P22005|PENK_MOUSE				23000000
SVDQDLGPEVPPENVLGALL	31.64	2061.06	20	-0.6	688.028	41.99	117000000	6	19489	20160108_NMS2.raw	7	1	sp|Q9QXV0|PCSK1_MOUSE			30600000	309000000
HKTDSFVGLM(-.98)	31.63	1132.57	10	-0.1	567.292	17.18	23300000	6	5908	20160108_NMS2.raw	3	2	sp|P41539|TKN1_MOUSE:tr|Q149W7|Q149W7_MOUSE	Amidation	M10:Amidation:1000.00		23300000
LEGEDDPDRSMKLSFRTRAYGFRDPGPQL	31.6	3352.63	29	-7.4	839.158	19.83	47500000	5	7622	20160108_NAc.raw	4	2	sp|P26339|CMGA_MOUSE:tr|Q3UN28|Q3UN28_MOUSE			129000000	22300000
M(+42.01)EMDKRIYL	31.58	1239.6	9	-1.9	620.806	23.92	68900000	5	9920	20160108_NAc.raw	2	1	sp|O35381|AN32A_MOUSE	Acetylation (Protein N-term)	M1:Acetylation (Protein N-term):1000.00	68900000
PAVPPPPAPLQI	31.57	1195.7	12	-0.9	598.855	26.36	8030000	5	11348	20160108_NAc.raw	4	1	sp|Q8R5H6|WASF1_MOUSE			8030000	11300000
Q(-17.03)LRAPGAMLQIEALQEVLKKLKS	31.52	2546.46	23	-1.2	637.622	34.19	20600000	5	15789	20160108_NAc.raw	5	1	sp|P56388|CART_MOUSE	Pyro-glu from Q	Q1:Pyro-glu from Q:1000.00	20600000	21500000
VPSPVS(+79.97)SEDDLQEEEQLEQAIKEHLGPGSS(+79.97)QEMERLAKVS	31.49	4565.06	40	-0.7	914.018	32.54	421000000	5	14864	20160108_NAc.raw	7	1	sp|Q03517|SCG2_MOUSE	Phosphorylation (STY)	S6:Phosphorylation (STY):0.00;S30:Phosphorylation (STY):0.00	2070000000	2680000000
S(+42.01)DKPDMAEIEKFDKSKLKKTETQEKNPLPSKETIEQEKQAGE	31.44	4873.45	42	-4.9	813.246	14.86	13800000	5	5034	20160108_NAc.raw	2	1	sp|P20065|TYB4_MOUSE	Acetylation (Protein N-term)	S1:Acetylation (Protein N-term):1000.00	30200000
Q(-17.03)MAVKKYLNSILN(-.98)	31.39	1502.83	13	-0.3	752.421	31.2	57800000	6	13598	20160108_NMS2.raw	3	2	sp|P32648|VIP_MOUSE:tr|A0A0R4J003|A0A0R4J003_MOUSE	Pyro-glu from Q; Amidation	Q1:Pyro-glu from Q:1000.00;N13:Amidation:1000.00	43700000	57800000
M(+42.01)DVFMKGL	31.34	981.466	8	-0.4	491.74	37.79	7080000	6	17264	20160108_NMS2.raw	2	2	sp|O55042|SYUA_MOUSE:sp|Q91ZZ3|SYUB_MOUSE	Acetylation (Protein N-term)	M1:Acetylation (Protein N-term):1000.00		7080000
RVGFYVNTF	31.33	1101.56	9	0.2	551.788	23.69	7420000	6	9364	20160108_NMS2.raw	2	3	tr|C6EQG9|C6EQG9_MOUSE:sp|Q7TQF7|AMPH_MOUSE:tr|A0A0G2JEG8|A0A0G2JEG8_MOUSE				7420000
ALDIYSAVDDAS(+79.97)HEKELPR	31.31	2208.01	19	-2.1	1105.01	20.02	10100000	5	7732	20160108_NAc.raw	12	1	sp|P56388|CART_MOUSE	Phosphorylation (STY)	S12:Phosphorylation (STY):85.52	165000000	226000000
A(+42.01)SLKDLEGKWRL	31.28	1456.8	12	-0.9	486.608	27.21	20000000	6	11378	20160108_NMS2.raw	6	3	tr|Q3TLH6|Q3TLH6_MOUSE:sp|Q05816|FABP5_MOUSE:tr|Q497I3|Q497I3_MOUSE	Acetylation (Protein N-term)	A1:Acetylation (Protein N-term):1000.00	9190000	20000000
A(+42.01)SGVAVSDGVIKVFNDMKVRKS	31.24	2348.25	22	-2	588.069	25.7	25300000	5	10972	20160108_NAc.raw	5	4	tr|Q9CX22|Q9CX22_MOUSE:tr|F8WGL3|F8WGL3_MOUSE:sp|P18760|COF1_MOUSE:tr|Q544Y7|Q544Y7_MOUSE	Acetylation (Protein N-term)	A1:Acetylation (Protein N-term):1000.00	25300000	23900000
LEGEDDPDRSMKLSFRT	31.19	1994.94	17	-0.6	499.741	17.35	2990000	6	5987	20160108_NMS2.raw	3	2	sp|P26339|CMGA_MOUSE:tr|Q3UN28|Q3UN28_MOUSE				2990000
KLTTPTYGDLNHLVSA	31.13	1728.9	16	-1.5	865.458	22.46	11200000	6	8701	20160108_NMS2.raw	1	4	sp|Q7TMM9|TBB2A_MOUSE:sp|P99024|TBB5_MOUSE:sp|P68372|TBB4B_MOUSE:sp|Q9D6F9|TBB4A_MOUSE				11200000
YGGFM(+15.99)RSL	31.09	945.438	8	-0.2	473.726	15.18	9460000	6	4940	20160108_NMS2.raw	6	1	sp|P22005|PENK_MOUSE	Oxidation (M)	M5:Oxidation (M):1000.00	2690000	9460000
PEWWMDYQ	31.07	1153.45	8	-2.6	1154.46	30.97	129000000	5	13982	20160108_NAc.raw	15	1	sp|P22005|PENK_MOUSE			180000000	205000000
YGGFM(+15.99)RF	31.05	892.39	7	-1.1	447.202	20.42		6	7605	20160108_NMS2.raw	9	1	sp|P22005|PENK_MOUSE	Oxidation (M)	M5:Oxidation (M):1000.00		28800000
YGGFLRKYPK	31.05	1227.68	10	-0.3	410.233	14.71	32100000	6	4726	20160108_NMS2.raw	12	2	tr|O35852|O35852_MOUSE:sp|O35417|PDYN_MOUSE			6630000	42000000
A(+42.01)ADISQWAGPLCLQEVDEPPQHALRV	31.05	2884.42	26	-3.3	962.477	35.44	139000000	5	16488	20160108_NAc.raw	3	2	sp|P70296|PEBP1_MOUSE:tr|Q5EBQ2|Q5EBQ2_MOUSE	Acetylation (Protein N-term)	A1:Acetylation (Protein N-term):1000.00	139000000
ATPLNQVANPNSAIFGGARPREEVVQKEQE	30.97	3248.65	30	0.2	1083.89	18.35	10400000	5	6820	20160108_NAc.raw	5	5	sp|Q9WUK2|IF4H_MOUSE:tr|Q3V244|Q3V244_MOUSE:tr|Q564E5|Q564E5_MOUSE:tr|Q3TG58|Q3TG58_MOUSE:tr|Q80U88|Q80U88_MOUSE			105000000
APPGRPDVFPPPLSSEHNGQVAEDAVSRPKDDGVPEVRA	30.97	4089.03	39	-1.2	818.812	18.24	45800000	5	6766	20160108_NAc.raw	2	1	tr|Q0VGU4|Q0VGU4_MOUSE			45800000
S(+42.01)DKPDLSEVETFDKSKLKKTNTEVKNTLPSNETIQQEKEHNERT	30.96	5156.57	44	-1.1	737.66	17.05	17400000	6	5845	20160108_NMS2.raw	3	1	tr|A2AF33|A2AF33_MOUSE	Acetylation (Protein N-term)	S1:Acetylation (Protein N-term):1000.00	45200000	20700000
S(+42.01)GLRVYSTSVTGSREIKSQQSEVTRILDGKRIQY	30.88	3883.06	34	-1.4	648.182	23.51	19400000	6	9265	20160108_NMS2.raw	2	1	sp|Q91VW3|SH3L3_MOUSE	Acetylation (Protein N-term)	S1:Acetylation (Protein N-term):1000.00	37900000	19400000
Q(-17.03)PVVPAEATDPVEQRAQEAPR	30.88	2270.13	21	-0.7	1136.07	20.52	62400000	6	7659	20160108_NMS2.raw	11	1	sp|P09240|CCKN_MOUSE	Pyro-glu from Q	Q1:Pyro-glu from Q:1000.00	208000000	255000000
SSPETLISDLLMKEST(+79.97)ENAPRTRLEDPSMW	30.86	3512.62	30	-0.4	879.162	35.69	302000000	6	16106	20160108_NMS2.raw	1	1	sp|P57774|NPY_MOUSE	Phosphorylation (STY)	T16:Phosphorylation (STY):0.00		302000000
QAPYENLNDQELGEYLARMLVKYPELLNTNQL	30.85	3778.89	32	1.1	945.73	39.28	17500000	5	18547	20160108_NAc.raw	1	1	sp|Q03517|SCG2_MOUSE			17500000
YPSKPDNPGEDAPAEDMARYYSALRHYINLITRQRY(-.98)	30.85	4269.08	36	-1.3	610.875	30.34	164000000	5	13616	20160108_NAc.raw	14	1	sp|P57774|NPY_MOUSE	Amidation	Y36:Amidation:1000.00	788000000	503000000
S(+42.01)DKPDMAEIEKFDKS(+79.97)KLKKTETQEKNPLPSKETIEQEKQAGES	30.84	5040.45	43	0.3	1009.1	15.48	481000000	5	5325	20160108_NAc.raw	6	1	sp|P20065|TYB4_MOUSE	Acetylation (Protein N-term); Phosphorylation (STY)	S1:Acetylation (Protein N-term):1000.00;S15:Phosphorylation (STY):0.00	1920000000
ADKVPKTAENFRALSTGEKGFGYKGSSFHRIIPGFMC	30.78	4046.03	37	-3	810.211	21.44	29400000	5	8500	20160108_NAc.raw	2	3	sp|P17742|PPIA_MOUSE:tr|Q5SVY2|Q5SVY2_MOUSE:tr|F8VPN3|F8VPN3_MOUSE			141000000
RPKPQQFFGLM(-.98)	30.72	1346.73	11	-1.2	674.37	19.33	297000000	5	7351	20160108_NAc.raw	6	2	sp|P41539|TKN1_MOUSE:tr|Q149W7|Q149W7_MOUSE	Amidation	M11:Amidation:1000.00	342000000	736000000
WSRMDQLAKELT	30.71	1476.74	12	-1	493.253	23.12	17100000	6	9053	20160108_NMS2.raw	4	2	sp|P26339|CMGA_MOUSE:tr|Q3UN28|Q3UN28_MOUSE			27600000	62200000
TGPGILSMANAGPNTNGSQFFICTA	30.71	2468.15	25	-2.3	823.721	35.73	48200000	5	16657	20160108_NAc.raw	2	2	sp|P17742|PPIA_MOUSE:tr|Q5SVY2|Q5SVY2_MOUSE			48200000
ELSAERPLNEQIAEAE	30.69	1797.87	16	0	899.944	18.84	19300000	5	7082	20160108_NAc.raw	4	1	sp|P47867|SCG3_MOUSE			19300000	24100000
ARLQPALWPFPRSVQMF	30.68	2043.09	17	-0.8	682.036	31.22	25200000	5	14120	20160108_NAc.raw	2	2	tr|Q3TXR9|Q3TXR9_MOUSE:sp|P20060|HEXB_MOUSE			25200000
Q(-17.03)LEDEAKELQ	30.64	1184.56	10	-4	1185.56	21.98	46000000	6	8441	20160108_NMS2.raw	9	1	sp|P22005|PENK_MOUSE	Pyro-glu from Q	Q1:Pyro-glu from Q:1000.00	17600000	145000000
SFARAPQL	30.63	888.482	8	-0.9	445.248	15.63	1350000	6	5156	20160108_NMS2.raw	1	3	sp|P16014|SCG1_MOUSE:tr|Q3TY66|Q3TY66_MOUSE:tr|Q8BP91|Q8BP91_MOUSE				1350000
RPPLGFLNPRL	30.56	1278.76	11	-2.4	427.258	22.5	5620000	6	8728	20160108_NMS2.raw	2	4	sp|O89023|TPP1_MOUSE:tr|Q3TDY6|Q3TDY6_MOUSE:tr|Q3U2Z6|Q3U2Z6_MOUSE:tr|Q8BNF3|Q8BNF3_MOUSE				5620000
A(+42.01)DAFVGTWKL	30.55	1148.59	10	-0.2	575.3	36.3	20600000	6	16446	20160108_NMS2.raw	5	2	sp|P11404|FABPH_MOUSE:tr|Q5EBJ0|Q5EBJ0_MOUSE	Acetylation (Protein N-term)	A1:Acetylation (Protein N-term):1000.00	12400000	20600000
DGLDPGKLYTL	30.54	1190.62	11	-1.1	596.316	26.54	8160000	5	11455	20160108_NAc.raw	4	2	sp|P70296|PEBP1_MOUSE:tr|Q5EBQ2|Q5EBQ2_MOUSE			8160000	13000000
ELFADKVPKTAENF	30.48	1607.82	14	-3.2	804.914	19.06	9170000	5	7203	20160108_NAc.raw	1	3	sp|P17742|PPIA_MOUSE:tr|Q5SVY2|Q5SVY2_MOUSE:tr|F8VPN3|F8VPN3_MOUSE			9170000
GLNVPASVRF	30.46	1058.59	10	-0.5	530.301	22.5	7380000	6	8723	20160108_NMS2.raw	1	1	sp|Q9CR68|UCRI_MOUSE				7380000
YGGFLRKYP	30.46	1099.58	9	-0.6	367.534	14.3	1860000	5	4751	20160108_NAc.raw	4	2	tr|O35852|O35852_MOUSE:sp|O35417|PDYN_MOUSE			1860000	7650000
APSDPRLRQFLQKSLAAATGKQELAKYFLAELLSEPNQTENDALEPEDLPQAAEQDEMRLELQ(-.98)	30.41	7092.58	63	-4.8	1183.1	36.98		5	17324	20160108_NAc.raw	1	2	tr|Q545V6|Q545V6_MOUSE:sp|P60041|SMS_MOUSE	Amidation	Q63:Amidation:1000.00
PAPPPPPPPPPPPPPPPPPPPPAS	30.36	2285.22	24	-1.2	762.748	23.21	19600000	5	9522	20160108_NAc.raw	1	3	tr|E9Q6A7|E9Q6A7_MOUSE:tr|A2A655|A2A655_MOUSE:tr|A2A654|A2A654_MOUSE			19600000
Q(-17.03)LYENKPRRPYIL	30.3	1671.91	13	-0.9	558.31	19.72	289000000	6	7226	20160108_NMS2.raw	8	1	sp|Q9D3P9|NEUT_MOUSE	Pyro-glu from Q	Q1:Pyro-glu from Q:1000.00	119000000	289000000
LYPMEPEEEANGGE	30.29	1563.64	14	-0.6	782.827	21.86		6	8373	20160108_NMS2.raw	1	1	sp|P22005|PENK_MOUSE
LPQAAEQDEMRLELQ	30.29	1769.86	15	-1	885.937	21.18		5	8355	20160108_NAc.raw	1	2	tr|Q545V6|Q545V6_MOUSE:sp|P60041|SMS_MOUSE
PMFIVNTNV	30.24	1033.53	9	-1.6	517.77	29.3	53400000	6	12549	20160108_NMS2.raw	9	2	tr|Q545F0|Q545F0_MOUSE:sp|P34884|MIF_MOUSE			19100000	91500000
ALDIYSAVDDASHEKELPRRQL	30.21	2525.29	22	-1.1	506.064	19.71	2790000	5	7559	20160108_NAc.raw	1	1	sp|P56388|CART_MOUSE			2790000
S(+42.01)DKPDMAEIEKFDKSKLKKTET(+79.97)QEKNPLPSKETIEQEKQAGES	30.17	5040.45	43	-0.9	841.082	17.1	385000000	6	5867	20160108_NMS2.raw	3	1	sp|P20065|TYB4_MOUSE	Acetylation (Protein N-term); Phosphorylation (STY)	S1:Acetylation (Protein N-term):1000.00;T22:Phosphorylation (STY):0.00	790000000	603000000
SKVAFSAVRSTN	30.15	1265.67	12	-0.6	422.898	11.92	181000	6	3464	20160108_NMS2.raw	1	1	sp|Q8BME9|CBLN4_MOUSE				181000
PMFIVNTNVPRASVPEGFLSEL	30.13	2416.25	22	-1	806.422	35.05	149000000	5	16273	20160108_NAc.raw	4	2	tr|Q545F0|Q545F0_MOUSE:sp|P34884|MIF_MOUSE			149000000	181000000
M(+42.01)ERLQKAKMDNQVLGY	30.09	1964.98	16	-7.5	983.49	21.52		6	8190	20160108_NMS2.raw	2	1	tr|Q3UEW2|Q3UEW2_MOUSE	Acetylation (Protein N-term)	M1:Acetylation (Protein N-term):1000.00	51500000
MREIVHIQA	30.09	1095.59	9	-0.6	366.202	14.23	2560000	6	4508	20160108_NMS2.raw	2	3	sp|Q7TMM9|TBB2A_MOUSE:sp|P99024|TBB5_MOUSE:sp|Q9ERD7|TBB3_MOUSE				2560000
MREIVHLQA	30.09	1095.59	9	-0.6	366.202	14.23	2560000	6	4508	20160108_NMS2.raw	2	2	sp|P68372|TBB4B_MOUSE:sp|Q9D6F9|TBB4A_MOUSE				2560000
IPVGSLKNEDTPNRQYLDEDM(+15.99)LLKVLEYLNQEQAEQGREHLA	30.07	4911.43	42	-11.3	819.57	30.36	50400000	5	13626	20160108_NAc.raw	1	1	sp|Q03517|SCG2_MOUSE	Oxidation (M)	M21:Oxidation (M):1000.00	50400000
Q(-17.03)PVVPAEATDPVEQRAQEAPRRQL	29.99	2667.37	24	-1.1	667.85	19.93	56700000	6	7344	20160108_NMS2.raw	5	1	sp|P09240|CCKN_MOUSE	Pyro-glu from Q	Q1:Pyro-glu from Q:1000.00	1010000000	1460000000
ALDIYSAVDDASHEKELIEALQEVLKKL	29.97	3139.66	28	-0.1	628.94	41.22	21700000	6	19098	20160108_NMS2.raw	1	2	tr|Q3UY31|Q3UY31_MOUSE:tr|Q3UYI4|Q3UYI4_MOUSE				21700000
GGGEDDVGEEDEEAAEAEAEAEEAERARQNALLFAEEEDGEAGAE	29.95	4692.95	45	-0.6	1174.24	30.33	21100000	5	13605	20160108_NAc.raw	1	1	tr|Q0VGU4|Q0VGU4_MOUSE			21100000
ALDIYSAVDDASHEKELIEALQEVLKKLKS	29.95	3354.79	30	-2.7	671.964	36.99	22900000	5	17332	20160108_NAc.raw	4	2	tr|Q3UY31|Q3UY31_MOUSE:tr|Q3UYI4|Q3UYI4_MOUSE			22900000	4060000
APPGRPDVFPPPLS(+79.97)SEHNGQVAEDAVSRPKDDGVPEV	29.93	3941.86	37	-3.9	986.468	21.32	148000000	5	8434	20160108_NAc.raw	2	1	tr|Q0VGU4|Q0VGU4_MOUSE	Phosphorylation (STY)	S14:Phosphorylation (STY):8.14	148000000	127000000
SGVERQVLLGDQIPKFTI	29.82	1999.11	18	-0.3	667.377	28.09	4620000	6	11873	20160108_NMS2.raw	1	1	sp|Q60692|PSB6_MOUSE				4620000
SQTHSLPAPEIQAPAVAPPRPQTQDRDPEEDDRSEELEALASLLQELRDFSPSNA	29.78	6047.94	55	1.9	1009	35.53	199000000	5	16540	20160108_NAc.raw	2	1	tr|Q0VGU4|Q0VGU4_MOUSE			199000000	204000000
A(+42.01)ASTDIAGLEESFRKFAIHGD	29.69	2276.11	21	-3.4	759.707	34.78	16000000	6	15592	20160108_NMS2.raw	1	1	sp|Q9CRB6|TPPP3_MOUSE	Acetylation (Protein N-term)	A1:Acetylation (Protein N-term):1000.00		16000000
ESLPSDEEGENYSKEVPEIE	29.67	2279	20	-4.7	1140.5	20.86	17500000	5	8183	20160108_NAc.raw	3	1	sp|P22005|PENK_MOUSE			17500000	63000000
VLTDPDAPSRKDPKFREWHHFLVV	29.67	2888.51	24	0	482.425	21.29	5020000	6	8071	20160108_NMS2.raw	9	2	sp|P70296|PEBP1_MOUSE:tr|Q5EBQ2|Q5EBQ2_MOUSE			110000000	33300000
S(+42.01)YGRPPPDVEGMTSL	29.63	1646.76	15	-2.1	824.386	27.61	91600000	6	11600	20160108_NMS2.raw	4	1	tr|Q06477|Q06477_MOUSE	Acetylation (N-term)	S1:Acetylation (N-term):1000.00	81600000	91600000
S(+42.01)YGRPPPDVEGMTSL	29.63	1646.76	15	-2.1	824.386	27.61	91600000	6	11600	20160108_NMS2.raw	4	1		Acetylation (Protein N-term)	S1:Acetylation (Protein N-term):1000.00	81600000	91600000
AVGHPC(-1.01)GPQGIC(-1.01)GQTGLLQLLGDLSRGQETLAKQTPQLEAWV	29.62	4367.22	42	-1.9	1092.81	37.61	86000000	5	17669	20160108_NAc.raw	1	1	sp|Q62361|TRH_MOUSE	Half of a disulfide bridge	C6:Half of a disulfide bridge:1000.00;C12:Half of a disulfide bridge:1000.00	86000000
AVLRTDGEPRARLGALLA	29.58	1878.08	18	-1.3	470.527	17.72	13100000	5	6486	20160108_NAc.raw	10	1	sp|P09240|CCKN_MOUSE			45100000	90400000
AEWDDYVPKLYEQLSGK	29.56	2039.98	17	-1.1	681.001	31.48	11600000	6	13752	20160108_NMS2.raw	2	2	sp|P70296|PEBP1_MOUSE:tr|Q5EBQ2|Q5EBQ2_MOUSE			10000000	11600000
SGQLGLPDEENRRESKDQLSEDASKVITYL	29.56	3376.67	30	-1.2	845.175	24.66	158000000	5	10363	20160108_NAc.raw	6	1	sp|Q03517|SCG2_MOUSE			244000000
ETPDVDPELLRYLLGRILTGSSEPEAAPAPRRL	29.55	3630.94	33	-0.7	727.194	35.08	40400000	5	16288	20160108_NAc.raw	4	1	sp|Q9QXV0|PCSK1_MOUSE			40400000	41000000
AQATGKPAQYIAVHVVPDQLMTF	29.5	2484.28	23	-1.6	829.1	27.52	143000000	5	12010	20160108_NAc.raw	2	2	tr|Q545F0|Q545F0_MOUSE:sp|P34884|MIF_MOUSE			143000000
SSPETLISDLLMKES(+79.97)TENAPRTRLEDPSMW	29.45	3512.62	30	0.2	1171.88	35.72	132000000	6	16119	20160108_NMS2.raw	5	1	sp|P57774|NPY_MOUSE	Phosphorylation (STY)	S15:Phosphorylation (STY):17.01	316000000	132000000
APVSTGAGGGTVLAKMYP	29.39	1675.86	18	0.6	838.938	22.25	224000000	6	8589	20160108_NMS2.raw	1	2	tr|V9GX72|V9GX72_MOUSE:sp|Q8R1I2|GRP_MOUSE				224000000
AADLGLKRGYRMVVNEGADGGQSVYHI	29.3	2875.44	27	-1.1	719.866	19.95	16400000	5	7694	20160108_NAc.raw	1	1	sp|P70349|HINT1_MOUSE			16400000
AGVTVDELGKVLTPTQVMNRPSSISWDGLDPGKLYTL	29.15	3957.06	37	-1.1	990.27	34.01	245000000	5	15683	20160108_NAc.raw	4	2	sp|P70296|PEBP1_MOUSE:tr|Q5EBQ2|Q5EBQ2_MOUSE			255000000	262000000
SDKPDMAEIEKFDKSKLKKTETQEKNPLPSKETIEQEKQAGES	29.11	4918.48	43	3.1	820.756	14.15	21000000	5	4680	20160108_NAc.raw	3	1	sp|P20065|TYB4_MOUSE			21000000
DLQRVRGDLGAALDSWIT	29.1	1985.03	18	-2.2	662.683	31.04	47100000	5	14021	20160108_NAc.raw	4	1	sp|Q62361|TRH_MOUSE			47100000	64200000
EQEELENYIEHVLLHRP	29.03	2147.06	17	-0.5	537.773	31.74	10000000	6	13897	20160108_NMS2.raw	2	1	tr|Q0VGU4|Q0VGU4_MOUSE				10000000
NLDWGDNGFFKIL	28.99	1537.76	13	-3.2	769.883	35.88	8750000	5	16737	20160108_NAc.raw	1	2	sp|P10605|CATB_MOUSE:tr|Q3TVS6|Q3TVS6_MOUSE			8750000
HISPDRVYINYYDMNAANVGWNGSTFA(-.98)	28.98	3073.41	27	-9.4	1025.47	29.14		5	12948	20160108_NAc.raw	1	2	tr|Q545F0|Q545F0_MOUSE:sp|P34884|MIF_MOUSE	Amidation	A27:Amidation:1000.00
FPKPEGSQDKSLHNRELSAERPLNEQIAEAEADKI	28.86	3945.98	35	-0.6	790.203	17.76	75900000	5	6505	20160108_NAc.raw	1	1	sp|P47867|SCG3_MOUSE			75900000
MEMDK(+42.01)RIYLELRNRTPSDVKELVLDNC	28.78	3321.65	27	-1	831.419	29.74	85500000	5	13288	20160108_NAc.raw	1	1	sp|O35381|AN32A_MOUSE	Acetylation (K)	K5:Acetylation (K):36.52	85500000
AASAPLVETSTPL	28.65	1255.67	13	-0.2	628.84	23.93	5820000	6	9493	20160108_NMS2.raw	1	1	sp|Q9QXV0|PCSK1_MOUSE				5820000
DMNAANVGWNGSTFA	28.65	1553.66	15	-2.4	777.834	28.22	78200000	5	12418	20160108_NAc.raw	3	2	tr|Q545F0|Q545F0_MOUSE:sp|P34884|MIF_MOUSE			78200000	79500000
A(+42.01)DQLTEEQIAEFKEAFSLFDKDGDGTITTKELGTVMR	28.62	4175.03	37	-0.2	1044.76	37.2	65600000	5	17448	20160108_NAc.raw	3	1	tr|Q3UKW2|Q3UKW2_MOUSE	Acetylation (N-term)	A1:Acetylation (N-term):1000.00	65600000	43700000
A(+42.01)DQLTEEQIAEFKEAFSLFDKDGDGTITTKELGTVMR	28.62	4175.03	37	-0.2	1044.76	37.2	65600000	5	17448	20160108_NAc.raw	3	3	sp|P0DP28|CALM3_MOUSE:sp|P0DP26|CALM1_MOUSE:sp|P0DP27|CALM2_MOUSE	Acetylation (Protein N-term)	A1:Acetylation (Protein N-term):1000.00	65600000	43700000
TNEIVEEQYTPQSLATLESVFQELGKLTGPSNQ	28.6	3649.8	33	-1.3	913.456	44.18	870000000	6	20614	20160108_NMS2.raw	6	1	sp|Q03517|SCG2_MOUSE			622000000	870000000
SLGGGTGSGMGTLLISKIREEYPDRIMNTF	28.6	3199.6	30	-0.2	800.907	30.78	127000000	5	13867	20160108_NAc.raw	2	3	sp|Q7TMM9|TBB2A_MOUSE:sp|P99024|TBB5_MOUSE:sp|P68372|TBB4B_MOUSE			157000000
VGNACRLL	28.56	844.459	8	-0.6	423.236	16.16	1810000	6	5408	20160108_NMS2.raw	1	1	sp|O35405|PLD3_MOUSE				1810000
WSRMDQLAKELTAE	28.53	1676.82	14	-1.1	559.946	23.45	52700000	5	9645	20160108_NAc.raw	5	2	sp|P26339|CMGA_MOUSE:tr|Q3UN28|Q3UN28_MOUSE			52700000	185000000
MSESAPLPETHQFGEGVSSPKTHLGETLTPLSKAYQSLGGPFPKV	28.48	4736.38	45	3.9	1185.11	26.11	54500000	5	11208	20160108_NAc.raw	7	1	tr|Q0VGU4|Q0VGU4_MOUSE			434000000	136000000
ADKVPKTAENFRAL	28.44	1558.85	14	0.2	520.623	13.76	1690000	6	4298	20160108_NMS2.raw	2	3	sp|P17742|PPIA_MOUSE:tr|Q5SVY2|Q5SVY2_MOUSE:tr|F8VPN3|F8VPN3_MOUSE				1690000
Q(-17.03)AAAQEERLADLASDLLLQYLLQGGARQ	28.36	3023.57	28	-4	1008.86	46.85	68900000	5	22323	20160108_NAc.raw	1	1	tr|Q0VGU4|Q0VGU4_MOUSE	Pyro-glu from Q	Q1:Pyro-glu from Q:1000.00	68900000
YGGFLRRQFKVVT	28.36	1569.88	13	-1.1	393.476	19.75		6	7247	20160108_NMS2.raw	11	2	tr|O35852|O35852_MOUSE:sp|O35417|PDYN_MOUSE			44300000	131000000
VPSPVS(+79.97)SEDDLQEEEQLEQAIKEHLGPGSSQEMERLA	28.36	4170.89	37	1	1043.73	31.86	25200000	5	14477	20160108_NAc.raw	1	1	sp|Q03517|SCG2_MOUSE	Phosphorylation (STY)	S6:Phosphorylation (STY):0.00	25200000
M(+42.01)LSPAMSFL	28.29	1037.49	9	-3.1	1038.5	50.14	25500000	5	24024	20160108_NAc.raw	15	2	tr|P97506|P97506_MOUSE:tr|Q923F1|Q923F1_MOUSE	Acetylation (Protein N-term)	M1:Acetylation (Protein N-term):1000.00	57400000	66700000
MQLKPMEINPEML	28.2	1572.77	13	-1.7	787.392	28.74	19000000	6	12235	20160108_NMS2.raw	1	1	sp|Q9R0P9|UCHL1_MOUSE				19000000
FRSPLSVF	28.15	951.518	8	-0.8	476.766	26.32	394000000	6	10867	20160108_NMS2.raw	13	3	tr|E9Q704|E9Q704_MOUSE:tr|F8VQA4|F8VQA4_MOUSE:sp|P97467|AMD_MOUSE			176000000	477000000
QGGDFTRHNGTGGRSIYGEKFEDENFILKH	28.1	3408.62	30	-2	682.731	17.76	31300000	6	6196	20160108_NMS2.raw	5	2	sp|P17742|PPIA_MOUSE:tr|Q5SVY2|Q5SVY2_MOUSE			56200000	36300000
NAPPEPVPPPRAAPAPTHV	28.1	1914.01	19	-0.4	639.011	14.45	39800000	6	4609	20160108_NMS2.raw	6	1	tr|Q0VGU4|Q0VGU4_MOUSE			17800000	39800000
A(+42.01)ADISQWAGPLC(-1.01)LQEVDEPPQHALRVDYAGVTVDELGKVLTPTQVMNR	28.08	5270.63	48	-1.4	1055.13	38.52		6	17661	20160108_NMS2.raw	1	2	sp|P70296|PEBP1_MOUSE:tr|Q5EBQ2|Q5EBQ2_MOUSE	Acetylation (Protein N-term); Half of a disulfide bridge	A1:Acetylation (Protein N-term):1000.00;C12:Half of a disulfide bridge:1000.00
A(+42.01)DKPDMGEIASFDKAKLKKTET(+79.97)QEKNTLPTKETIEQEKRSEIS	28.07	5013.49	43	0.3	836.589	16.59	66100000	5	5881	20160108_NAc.raw	2	2	sp|Q6ZWY8|TYB10_MOUSE:tr|A6H6H4|A6H6H4_MOUSE	Acetylation (Protein N-term); Phosphorylation (STY)	A1:Acetylation (Protein N-term):1000.00;T22:Phosphorylation (STY):0.00	66100000
DADEGDTLANSSDLLKELLGTGDNRAKDS	28.02	3019.42	29	1.7	755.864	33.4	15800000	6	14827	20160108_NMS2.raw	1	1	sp|P22005|PENK_MOUSE				15800000
APPTAYIDF	28.01	993.481	9	-1.4	497.747	28.37	7410000	6	12027	20160108_NMS2.raw	1	1	sp|P17751|TPIS_MOUSE				7410000
GSHWAVGHLM(-.98)	28.01	1092.53	10	-0.6	547.271	15.86	1630000	6	5264	20160108_NMS2.raw	3	2	tr|V9GX72|V9GX72_MOUSE:sp|Q8R1I2|GRP_MOUSE	Amidation	M10:Amidation:1000.00		1790000
LSDDDRVTWAEQQYE	27.99	1853.81	15	-0.3	927.91	19.98	37900000	5	7705	20160108_NAc.raw	3	3	sp|P63239|NEC1_MOUSE:tr|Q32MU0|Q32MU0_MOUSE:tr|Q8BRQ2|Q8BRQ2_MOUSE			37900000	47900000
DADEGDTLANSSDLLKELLGTGDNRA	27.97	2689.27	26	-2.7	897.428	35.12	21400000	5	16316	20160108_NAc.raw	1	1	sp|P22005|PENK_MOUSE			21400000
E(+42.01)EKEEDVEAEERGDLGEVGAWRPH	27.95	2807.26	24	-0.6	702.823	21.82	14500000	6	8351	20160108_NMS2.raw	1	1	sp|Q62361|TRH_MOUSE	Acetylation (N-term)	E1:Acetylation (N-term):1000.00		14500000
DADEGDTLANSSDLLKELLGTGDNRAKDSHQQESTNNDEDM(-.98)	27.92	4446.96	41	-5.7	1112.74	31.24		6	13623	20160108_NMS2.raw	1	1	sp|P22005|PENK_MOUSE	Amidation	M41:Amidation:1000.00
QGGDFTRHNGTGGRSIYGEKFEDENFILKHTGPGILSM	27.85	4165.01	38	-0.3	1042.26	22.59	175000000	5	9165	20160108_NAc.raw	8	2	sp|P17742|PPIA_MOUSE:tr|Q5SVY2|Q5SVY2_MOUSE			794000000	442000000
LENPSPQAPA	27.83	1022.5	10	-0.1	512.259	13.48	689000	6	4171	20160108_NMS2.raw	2	1	sp|Q9QXV0|PCSK1_MOUSE				689000
QGGDFTRHNGTGGRSIYGEKFEDENFILKHTGPGILSMANAGPNTNGSQFFICTA	27.81	5858.76	55	-3.5	977.464	28.22	92400000	5	12414	20160108_NAc.raw	1	2	sp|P17742|PPIA_MOUSE:tr|Q5SVY2|Q5SVY2_MOUSE			92400000
IPVGSLKNEDTPNRQYLDEDMLLKVLEYLNQEQAEQGREHL(-.98)	27.73	4823.42	41	-4.8	804.907	34.25	1040000000	6	15305	20160108_NMS2.raw	2	1	sp|Q03517|SCG2_MOUSE	Amidation	L41:Amidation:1000.00		1040000000
DAEPGADAEPGADAEPGADDAEEVEQKQLQ	27.73	3051.31	30	-0.6	1018.11	19.16	158000000	5	7257	20160108_NAc.raw	2	4	sp|Q64387|PNOC_MOUSE:tr|Q99NQ2|Q99NQ2_MOUSE:tr|B7ZMX9|B7ZMX9_MOUSE:tr|Q543U6|Q543U6_MOUSE			158000000
Q(-17.03)GGDFTRHNGTGGRSIYGEKFEDENFILKHTGPGILSM	27.7	4147.98	38	-3.6	830.601	24.81	92100000	5	10451	20160108_NAc.raw	3	2	sp|P17742|PPIA_MOUSE:tr|Q5SVY2|Q5SVY2_MOUSE	Pyro-glu from Q	Q1:Pyro-glu from Q:1000.00	112000000	71900000
A(+42.01)ADISQW	27.68	831.376	7	-1.1	832.383	33.36	46100000	6	14809	20160108_NMS2.raw	1	2	sp|P70296|PEBP1_MOUSE:tr|Q5EBQ2|Q5EBQ2_MOUSE	Acetylation (Protein N-term)	A1:Acetylation (Protein N-term):1000.00		46100000
A(+42.01)DEIAKAQVAQPGGDTIFGKIIRKEIPAKIIFEDDRCLAFHDI	27.63	4793.52	43	-4	685.793	32.39	17600000	5	14781	20160108_NAc.raw	1	1	sp|P70349|HINT1_MOUSE	Acetylation (Protein N-term)	A1:Acetylation (Protein N-term):1000.00	17600000
A(+42.01)KVEQVLSLEPQHELKFRGPFTDVVTT	27.58	3109.64	27	-2.4	778.417	29.86	103000000	6	12863	20160108_NMS2.raw	3	1	tr|Q8BH80|Q8BH80_MOUSE	Acetylation (Protein N-term)	A1:Acetylation (Protein N-term):1000.00	163000000	103000000
VEDAGDETPDVDPELLRYLLGRILTGSSEPEAAPAPRRL	27.5	4217.16	39	-0.5	844.439	36.94	32600000	6	16804	20160108_NMS2.raw	2	1	sp|Q9QXV0|PCSK1_MOUSE			66500000	32600000
S(+42.01)DKPDM(+15.99)AEIEKFDKS(+79.97)KLKKTETQEKNPLPSKETIEQEKQAGES	27.46	5056.45	43	-3.1	843.746	13.88	6410000	5	4548	20160108_NAc.raw	5	1	sp|P20065|TYB4_MOUSE	Acetylation (Protein N-term); Oxidation (M); Phosphorylation (STY)	S1:Acetylation (Protein N-term):1000.00;M6:Oxidation (M):1000.00;S15:Phosphorylation (STY):0.00	18200000
AGNSDLILPVPAFNVINGGSHAGNKLAMQEF	27.44	3180.6	31	-1.8	1061.21	32.22	350000000	5	14689	20160108_NAc.raw	4	4	tr|Q545V3|Q545V3_MOUSE:tr|A0A0N4SUX5|A0A0N4SUX5_MOUSE:sp|P17183|ENOG_MOUSE:tr|Q3UJ20|Q3UJ20_MOUSE			350000000	408000000
FLRKDLQRVRGDLGAALDSWIT	27.42	2529.38	22	-2.8	844.132	28.27	129000000	5	12443	20160108_NAc.raw	5	1	sp|Q62361|TRH_MOUSE			198000000
KPDMAEIEKFDKSKLKKTETQEKNPLPSKETIEQEKQAGES	27.41	4716.42	41	-0.4	787.076	15.35	4750000	6	5021	20160108_NMS2.raw	5	1	sp|P20065|TYB4_MOUSE			15600000	4750000
M(+42.01)EMDKRIYLELRNRTPSDVKEL	27.32	2777.42	22	-2.1	556.49	23.75	30000000	5	9820	20160108_NAc.raw	1	1	sp|O35381|AN32A_MOUSE	Acetylation (Protein N-term)	M1:Acetylation (Protein N-term):1000.00	30000000
PLDSQSIYQLIEI	27.31	1517.8	13	0.5	759.907	38.48	7880000	5	18124	20160108_NAc.raw	1	1	sp|Q03517|SCG2_MOUSE			7880000
SDK(+42.01)PDMAEIEKFDKSKLKKTET(+79.97)QEKNPLPSKETIEQEKQAGES	27.28	5040.45	43	-3.2	841.08	18.35		6	6503	20160108_NMS2.raw	1	1	sp|P20065|TYB4_MOUSE	Acetylation (K); Phosphorylation (STY)	K3:Acetylation (K):19.61;T22:Phosphorylation (STY):0.00
DVELLKLE	27.25	957.538	8	0.1	479.776	25.81	12700000	6	10567	20160108_NMS2.raw	2	5	tr|Q3UKJ3|Q3UKJ3_MOUSE:tr|F6X9I3|F6X9I3_MOUSE:sp|P26883|FKB1A_MOUSE:tr|Q3ULN5|Q3ULN5_MOUSE:tr|Q3UBA0|Q3UBA0_MOUSE				12700000
S(+42.01)YGRPPPDVEGMTSLKVDNL(-.98)	27.25	2215.09	20	-15.3	1108.54	26.79		5	11594	20160108_NAc.raw	1	1	tr|Q06477|Q06477_MOUSE	Acetylation (N-term); Amidation	S1:Acetylation (N-term):1000.00;L20:Amidation:1000.00
S(+42.01)YGRPPPDVEGMTSLKVDNL(-.98)	27.25	2215.09	20	-15.3	1108.54	26.79		5	11594	20160108_NAc.raw	1	1		Acetylation (Protein N-term); Amidation	S1:Acetylation (Protein N-term):1000.00;L20:Amidation:1000.00
PYQVPSGPAGAPPMPGGPHSYH	27.24	2200.02	22	-0.2	734.346	18.75	31000000	6	6713	20160108_NMS2.raw	1	1	sp|Q8BH93|MISSL_MOUSE				31000000
WVVDQTHF	27.24	1030.49	8	-1.1	516.25	22.1	7420000	6	8505	20160108_NMS2.raw	1	1	sp|O35405|PLD3_MOUSE				7420000
YSPRTPDRVSETDIQRLLHGVMEQL	27.23	2939.49	25	-7.7	735.875	32.75	42100000	6	14471	20160108_NMS2.raw	1	2	tr|Q3TT51|Q3TT51_MOUSE:sp|P12961|7B2_MOUSE				42100000
ALDIYSAVDDASHEKELP	27.11	1971.94	18	-0.9	658.321	25.74	32600000	6	10530	20160108_NMS2.raw	3	1	sp|P56388|CART_MOUSE				32600000
IPVGSLKNEDTPNRQYLDEDMLLKVLE	27.06	3128.61	27	-0.8	783.158	28.72	24000000	5	12697	20160108_NAc.raw	1	1	sp|Q03517|SCG2_MOUSE			24000000
MQLKPMEINPEMLNKVL	27.03	2027.06	17	-3.8	676.692	28.64	10400000	5	12656	20160108_NAc.raw	1	1	sp|Q9R0P9|UCHL1_MOUSE			10400000
S(+42.01)DKPDMAEIEKF	26.98	1450.66	12	0.5	726.34	23.34	32200000	6	9172	20160108_NMS2.raw	1	1	sp|P20065|TYB4_MOUSE	Acetylation (Protein N-term)	S1:Acetylation (Protein N-term):1000.00		32200000
S(+79.97)HHLAHYRASEEEPEYGEESRSY(+79.97)	26.95	2922.13	23	-3.4	731.537	13.22	4550000	6	4056	20160108_NMS2.raw	1	3	sp|P16014|SCG1_MOUSE:tr|Q3TY66|Q3TY66_MOUSE:tr|Q8BP91|Q8BP91_MOUSE	Phosphorylation (STY)	S1:Phosphorylation (STY):0.00;Y23:Phosphorylation (STY):12.67		4550000
AVPRGEAAGAVQELARALAHLLEAERQ(-.98)	26.93	2824.54	27	-8.2	707.137	34.9		5	16189	20160108_NAc.raw	1	1	sp|Q9QXV0|PCSK1_MOUSE	Amidation	Q27:Amidation:1000.00
QQETAAAETETRTHTLTRVNLESPGPERVW	26.88	3406.69	30	0.9	682.345	17.87	72300000	5	6567	20160108_NAc.raw	2	1	tr|Q0VGU4|Q0VGU4_MOUSE			72300000
S(+42.01)IEKIWAREILDS	26.88	1600.85	13	-2	801.429	34.33	46900000	6	15352	20160108_NMS2.raw	1	1		Acetylation (N-term)	S1:Acetylation (N-term):1000.00		46900000
S(+42.01)IEKIWAREILDS	26.88	1600.85	13	-2	801.429	34.33	46900000	6	15352	20160108_NMS2.raw	1	4	tr|Q545V3|Q545V3_MOUSE:tr|A0A0N4SUX5|A0A0N4SUX5_MOUSE:sp|P17183|ENOG_MOUSE:tr|Q3UJ20|Q3UJ20_MOUSE	Acetylation (Protein N-term)	S1:Acetylation (Protein N-term):1000.00		46900000
DADEGDTLANSSDLLKELLGTGDNRAKDSHQQESTNNDEDMSKRYGGFMRSL	26.85	5730.6	52	-1.9	956.106	29.14	51000000	5	12946	20160108_NAc.raw	1	1	sp|P22005|PENK_MOUSE			51000000
SVKEIMAEIYKNGPVEGAFT	26.79	2182.1	20	-1.3	728.372	30.62	13800000	6	13282	20160108_NMS2.raw	1	2	sp|P10605|CATB_MOUSE:tr|Q3TVS6|Q3TVS6_MOUSE				13800000
SVDQDLGPEVPPENVLGAL	26.79	1947.98	19	-1.3	974.995	35.47	91600000	6	15982	20160108_NMS2.raw	2	1	sp|Q9QXV0|PCSK1_MOUSE				91600000
GNPDDSFLEDEGEDRNGVTLTEK	26.72	2536.12	23	-1.6	846.379	18.93	50400000	5	7130	20160108_NAc.raw	2	3	sp|P16014|SCG1_MOUSE:tr|Q3TY66|Q3TY66_MOUSE:tr|Q8BP91|Q8BP91_MOUSE			50400000
QAEWDDYVPKLYEQL	26.67	1895.89	15	-0.9	948.953	32.07	23700000	5	14600	20160108_NAc.raw	1	2	sp|P70296|PEBP1_MOUSE:tr|Q5EBQ2|Q5EBQ2_MOUSE			23700000
LPSDEEGENYSKEVPEIE	26.63	2062.92	18	-3.1	1032.46	19.79	14800000	5	7603	20160108_NAc.raw	2	1	sp|P22005|PENK_MOUSE			14800000
TTIMAVQF	26.6	909.463	8	-1	455.738	28.75		6	12240	20160108_NMS2.raw	3	1	sp|Q60692|PSB6_MOUSE				57500000
A(+42.01)SGVAVSDGVIKVFNDMKVR	26.58	2133.13	20	0.2	712.049	29.24		5	13010	20160108_NAc.raw	1	4	tr|Q9CX22|Q9CX22_MOUSE:tr|F8WGL3|F8WGL3_MOUSE:sp|P18760|COF1_MOUSE:tr|Q544Y7|Q544Y7_MOUSE	Acetylation (Protein N-term)	A1:Acetylation (Protein N-term):1000.00
A(+42.01)DEIAKAQV	26.44	985.508	9	-0.1	493.761	20.68	3570000	6	7743	20160108_NMS2.raw	1	1	sp|P70349|HINT1_MOUSE	Acetylation (Protein N-term)	A1:Acetylation (Protein N-term):1000.00		3570000
V(+42.01)NPTVFFDITADDEPLGRVSFELF	26.43	2769.35	24	-1.2	924.124	51.85	1890000	5	24921	20160108_NAc.raw	3	2	sp|P17742|PPIA_MOUSE:tr|Q5SVY2|Q5SVY2_MOUSE	Acetylation (Protein N-term)	V1:Acetylation (Protein N-term):1000.00	1890000	54500000
A(+42.01)ADISQWAGPLC(-1.01)LQEVDEPPQHALRVDYAGVTVDELGKVLTPTQVMNRPSSISWDGLDPGKLYTL	26.36	7100.55	65	-0.6	1184.43	41.15		6	19064	20160108_NMS2.raw	1	2	sp|P70296|PEBP1_MOUSE:tr|Q5EBQ2|Q5EBQ2_MOUSE	Acetylation (Protein N-term); Half of a disulfide bridge	A1:Acetylation (Protein N-term):1000.00;C12:Half of a disulfide bridge:1000.00
MQLKPMEINPEMLNKVLAKLGVAGQWRFADVL	26.22	3638.95	32	-2.9	728.795	37.53	15600000	5	17623	20160108_NAc.raw	3	1	sp|Q9R0P9|UCHL1_MOUSE			15600000	11600000
APPGRPDVFPPPLSSEHNGQVAEDAVSRPKD	26.19	3265.61	31	-0.8	654.129	17.66	31600000	6	6143	20160108_NMS2.raw	3	1	tr|Q0VGU4|Q0VGU4_MOUSE			34600000	31600000
AGVTVDELGKVLTPTQVMNRPSSISWDGL	26.18	3069.58	29	-2.9	1024.2	32.42	12600000	5	14796	20160108_NAc.raw	1	2	sp|P70296|PEBP1_MOUSE:tr|Q5EBQ2|Q5EBQ2_MOUSE			12600000
PELLNTNQL	26.17	1040.55	9	0	521.282	23.76		6	9401	20160108_NMS2.raw	1	1	sp|Q03517|SCG2_MOUSE
SPLQISM	26	774.395	7	-2.9	775.4	24.28		6	9697	20160108_NMS2.raw	1	3	tr|E9Q5A7|E9Q5A7_MOUSE:tr|H3BLK8|H3BLK8_MOUSE:sp|Q9JJN2|ZFHX4_MOUSE
AGDETPDVDPELLRYLLGRILTGSSEPEAAPAPRRL	26	3874.02	36	-0.9	775.811	35.12	96200000	5	16313	20160108_NAc.raw	3	1	sp|Q9QXV0|PCSK1_MOUSE			96200000	83900000
A(+42.01)TFEEVSVLGF	25.99	1239.6	11	-0.3	620.808	48.93	6570000	6	22898	20160108_NMS2.raw	1	1	sp|Q9CQM5|TXD17_MOUSE	Acetylation (Protein N-term)	A1:Acetylation (Protein N-term):1000.00		6570000
SSPETLISDLLMKESTENAPRTRLEDPS	25.96	3115.53	28	-0.9	779.89	30.38	61700000	6	13146	20160108_NMS2.raw	2	1	sp|P57774|NPY_MOUSE			82000000	61700000
TNGAFTGEISPGMIKDLGATWV	25.91	2264.11	22	-1.1	1133.06	33.77	17800000	5	15550	20160108_NAc.raw	1	1	sp|P17751|TPIS_MOUSE			17800000
ISSSISEDPVPI	25.84	1242.63	12	-0.3	622.324	25.23	109000000	6	10232	20160108_NMS2.raw	4	2	sp|P32648|VIP_MOUSE:tr|A0A0R4J003|A0A0R4J003_MOUSE				109000000
VPSPVS(+79.97)SEDDLQEEEQLEQAIKEHLGPGS(+79.97)SQEMERLAKVS	25.82	4565.06	40	-1.2	1142.27	33.06	1640000000	5	15154	20160108_NAc.raw	1	1	sp|Q03517|SCG2_MOUSE	Phosphorylation (STY)	S6:Phosphorylation (STY):12.28;S29:Phosphorylation (STY):0.00	1640000000
S(+42.01)DKPDLSEVETFDKSKLKKTNTEVKNTLPSNETIQQEKEHNERT(-.98)	25.82	5155.59	44	6.8	737.525	15.3	43200000	5	5237	20160108_NAc.raw	2	1	tr|A2AF33|A2AF33_MOUSE	Acetylation (Protein N-term); Amidation	S1:Acetylation (Protein N-term):1000.00;T44:Amidation:1000.00	56300000
VNTNVPRASVPEGFLSELTQQL	25.79	2398.25	22	-6.5	800.418	35.35	13400000	6	15912	20160108_NMS2.raw	1	2	tr|Q545F0|Q545F0_MOUSE:sp|P34884|MIF_MOUSE				13400000
APSDPRLRQFLQKSLAAATGKQELAKYFLAELLSEPNQTENDALEPEDLPQAAEQDEMRL(-.98)	25.77	6722.39	60	1.4	961.351	36.61	40500000	5	17131	20160108_NAc.raw	2	2	tr|Q545V6|Q545V6_MOUSE:sp|P60041|SMS_MOUSE	Amidation	L60:Amidation:1000.00	103000000
PRGEAAGAVQELARALAHLLEAERQE	25.73	2784.46	26	1.4	697.124	34.8	13300000	5	16131	20160108_NAc.raw	2	1	sp|Q9QXV0|PCSK1_MOUSE			13300000	12300000
STGEKGFGYKGSSFHRIIPGFMC	25.72	2505.19	23	-1	627.305	21.07	74200000	5	8298	20160108_NAc.raw	2	3	sp|P17742|PPIA_MOUSE:tr|Q5SVY2|Q5SVY2_MOUSE:tr|F8VPN3|F8VPN3_MOUSE			74200000
V(+42.01)NPTVFFDITADDEPLGRVSFELFADKVPKTAENFRAL(-.98)	25.67	4309.21	38	0.7	1078.31	42.2		6	19594	20160108_NMS2.raw	2	2	sp|P17742|PPIA_MOUSE:tr|Q5SVY2|Q5SVY2_MOUSE	Acetylation (Protein N-term); Amidation	V1:Acetylation (Protein N-term):1000.00;L38:Amidation:1000.00		6150000
NPEPQDQGELFQGVDPRALASVLLQALDRPASPPSVPGGSQQGTPEEAAEALLTESV	25.66	5862.92	57	0	1173.59	46.71	49900000	5	22250	20160108_NAc.raw	1	1	tr|Q0VGU4|Q0VGU4_MOUSE			49900000
DYAGVTVDELGKVLTPTQV(-.98)	25.55	2003.06	19	-12.5	668.685	34.33		6	15349	20160108_NMS2.raw	1	2	sp|P70296|PEBP1_MOUSE:tr|Q5EBQ2|Q5EBQ2_MOUSE	Amidation	V19:Amidation:1000.00
MDELYPMEPEEEANGGEIL	25.51	2164.92	19	0	1083.47	33.89	100000000	6	15108	20160108_NMS2.raw	2	1	sp|P22005|PENK_MOUSE			64900000	100000000
AVNMVPFPRLHFF	25.47	1573.82	13	-0.6	525.615	31.44	9560000	6	13729	20160108_NMS2.raw	2	5	sp|Q7TMM9|TBB2A_MOUSE:sp|P99024|TBB5_MOUSE:sp|P68372|TBB4B_MOUSE:sp|Q9D6F9|TBB4A_MOUSE:sp|Q9ERD7|TBB3_MOUSE				9560000
ALDIYSAVDDAS(+79.97)HEKELPRRQL	25.42	2605.25	22	-0.9	652.32	19.42	44600000	5	7398	20160108_NAc.raw	3	1	sp|P56388|CART_MOUSE	Phosphorylation (STY)	S12:Phosphorylation (STY):28.13	44600000	33300000
GAGENLGGSAVDDPAPLT	25.42	1639.77	18	-0.8	820.891	21.04	121000000	5	8280	20160108_NAc.raw	3	3	tr|Q8BJT8|Q8BJT8_MOUSE:sp|O70176|PACA_MOUSE:tr|Q3UYH8|Q3UYH8_MOUSE			121000000	283000000
YGGFL	25.4	555.269	5	-0.8	556.276	22.42	189000000	6	8680	20160108_NMS2.raw	5	3	sp|P22005|PENK_MOUSE:tr|O35852|O35852_MOUSE:sp|O35417|PDYN_MOUSE				189000000
LGALFNPYFDPLQW	25.31	1679.83	14	-0.6	840.924	45.74	5780000	6	21417	20160108_NMS2.raw	1	3	sp|P16014|SCG1_MOUSE:tr|Q3TY66|Q3TY66_MOUSE:tr|Q8BP91|Q8BP91_MOUSE				5780000
RVDYAGVTVDELGKVLTPTQV	25.31	2259.21	21	-1.6	754.076	28.62	77600000	5	12643	20160108_NAc.raw	4	2	sp|P70296|PEBP1_MOUSE:tr|Q5EBQ2|Q5EBQ2_MOUSE			77600000	56800000
DFKSPADPSRYITGDQLGALYQDFVRNY	25.22	3235.56	28	0.1	809.897	36.44	22100000	6	16524	20160108_NMS2.raw	1	4	tr|Q545V3|Q545V3_MOUSE:tr|A0A0N4SUX5|A0A0N4SUX5_MOUSE:sp|P17183|ENOG_MOUSE:tr|Q3UJ20|Q3UJ20_MOUSE				22100000
Q(-17.03)EDAELQPRALDIYS(+79.97)AVDDASHEKELIEALQEVLKKLKS	25.21	4484.24	39	1	897.856	40.56	60800000	6	18753	20160108_NMS2.raw	1	2	tr|Q3UY31|Q3UY31_MOUSE:tr|Q3UYI4|Q3UYI4_MOUSE	Pyro-glu from Q; Phosphorylation (STY)	Q1:Pyro-glu from Q:1000.00;S15:Phosphorylation (STY):0.00		60800000
YGGFM	25.12	573.226	5	-0.6	574.233	20.81	143000000	6	7810	20160108_NMS2.raw	16	1	sp|P22005|PENK_MOUSE			507000	144000000
ALDIYSAVDDAS(+79.97)HEKELIEALQEVLKKL	25.1	3219.63	28	-2.2	805.913	42.1	118000000	5	19879	20160108_NAc.raw	2	2	tr|Q3UY31|Q3UY31_MOUSE:tr|Q3UYI4|Q3UYI4_MOUSE	Phosphorylation (STY)	S12:Phosphorylation (STY):53.33	118000000
T(+42.01)QFLPPNLLALFA	25.07	1485.82	13	-1.5	743.918	59.95	18000000	5	29093	20160108_NAc.raw	2	7	tr|A2RS68|A2RS68_MOUSE:sp|Q62376|RU17_MOUSE:tr|A0A1B0GR69|A0A1B0GR69_MOUSE:tr|Q6ZWP0|Q6ZWP0_MOUSE:tr|A0A1B0GRR8|A0A1B0GRR8_MOUSE:tr|Q9CR32|Q9CR32_MOUSE:tr|A0A1B0GRV8|A0A1B0GRV8_MOUSE	Acetylation (Protein N-term)	T1:Acetylation (Protein N-term):1000.00	18000000
GGFMRF	24.98	713.332	6	-1.7	357.673	17.75		5	6502	20160108_NAc.raw	1	1	sp|P22005|PENK_MOUSE
KAPSGRMSVLKNLQSLDPSHRISD	24.94	2635.39	24	-1	528.084	18.89	3990000	6	6784	20160108_NMS2.raw	1	1	sp|P09240|CCKN_MOUSE				3990000
MNRPSSISWDGL	24.86	1361.64	12	-0.6	681.827	23.91	9020000	6	9483	20160108_NMS2.raw	1	2	sp|P70296|PEBP1_MOUSE:tr|Q5EBQ2|Q5EBQ2_MOUSE				9020000
NAANVPAGTEVVCAPPTAYIDFARQK	24.86	2702.35	26	3.1	901.793	26.61	55400000	6	11038	20160108_NMS2.raw	2	1	sp|P17751|TPIS_MOUSE			70600000	55400000
KELASQPDVDGFLVGGASLKPEFVDIINAKQ	24.84	3284.73	31	-3.8	822.187	30.08	28700000	5	13471	20160108_NAc.raw	1	1	sp|P17751|TPIS_MOUSE			28700000
VPSPVSSEDDLQEEEQLEQAIKEHLGPGSS(+79.97)QEMERLAKVS	24.82	4485.09	40	-1.7	1122.28	31.43	1200000000	5	14238	20160108_NAc.raw	1	1	sp|Q03517|SCG2_MOUSE	Phosphorylation (STY)	S30:Phosphorylation (STY):8.69	1200000000
LLDEGHYPVRESPIDT	24.79	1839.9	16	0.2	614.308	18.54	20600000	6	6603	20160108_NMS2.raw	1	3	sp|P16014|SCG1_MOUSE:tr|Q3TY66|Q3TY66_MOUSE:tr|Q8BP91|Q8BP91_MOUSE				20600000
A(+42.01)SGVAVSDGVIKVF	24.78	1389.75	14	-1.5	695.881	33.28	16000000	6	14760	20160108_NMS2.raw	2	4	tr|Q9CX22|Q9CX22_MOUSE:tr|F8WGL3|F8WGL3_MOUSE:sp|P18760|COF1_MOUSE:tr|Q544Y7|Q544Y7_MOUSE	Acetylation (Protein N-term)	A1:Acetylation (Protein N-term):1000.00		16000000
WDDRIAEGTFPGKI	24.74	1603.8	14	-0.9	535.607	23.76	3730000	6	9399	20160108_NMS2.raw	1	1	sp|P56391|CX6B1_MOUSE				3730000
LLEAAQEEGAVTPDLPGLEKVQVRPE(-.98)	24.68	2786.48	26	-3.2	929.831	27.37		6	11467	20160108_NMS2.raw	1	1	sp|Q62361|TRH_MOUSE	Amidation	E26:Amidation:1000.00
QGGDFTRHNGTGGRSIYGEKF	24.63	2283.08	21	0.3	457.623	12.17	186000	5	3730	20160108_NAc.raw	3	3	sp|P17742|PPIA_MOUSE:tr|Q5SVY2|Q5SVY2_MOUSE:tr|F8VPN3|F8VPN3_MOUSE			186000	953000
DGSRGSESSSGVVGVGHLSKAEGPALFS	24.59	2673.3	28	-0.8	669.332	20.53	17800000	6	7662	20160108_NMS2.raw	1	6	tr|A6MDD2|A6MDD2_MOUSE:tr|Q6NVE2|Q6NVE2_MOUSE:tr|Q5DTQ3|Q5DTQ3_MOUSE:sp|Q60673|PTPRN_MOUSE:tr|Q925J6|Q925J6_MOUSE:tr|Q925J7|Q925J7_MOUSE				17800000
YGGFMRRVGRPEWWMDYQ	24.54	2333.06	18	-2.7	778.693	25.65	461000000	5	10938	20160108_NAc.raw	10	1	sp|P22005|PENK_MOUSE			594000000	322000000
AVGHPC(-1.01)GPQGIC(-1.01)GQTGLLQLLGDLSRGQETLAKQTPQLEAWVREPL	24.42	4862.5	46	-1.9	973.505	37.8	3290000	6	17267	20160108_NMS2.raw	1	1	sp|Q62361|TRH_MOUSE	Half of a disulfide bridge	C6:Half of a disulfide bridge:1000.00;C12:Half of a disulfide bridge:1000.00		3290000
FLVVNM	24.41	721.383	6	-1.3	722.39	28.11	14300000	6	11880	20160108_NMS2.raw	1	2	sp|P70296|PEBP1_MOUSE:tr|Q5EBQ2|Q5EBQ2_MOUSE				14300000
QEPAAPPG	24.39	765.366	8	-3.8	766.37	14.36		5	4781	20160108_NAc.raw	1	1	tr|E9Q2W7|E9Q2W7_MOUSE
LENPSPQAPARRLLPP	24.27	1754.98	16	0.3	586	16.57	55000000	6	5613	20160108_NMS2.raw	3	1	sp|Q9QXV0|PCSK1_MOUSE				55000000
AGPLCLQEVDEPPQHALRV	24.15	2071.05	19	1.4	691.359	21.86	9300000	5	8741	20160108_NAc.raw	1	2	sp|P70296|PEBP1_MOUSE:tr|Q5EBQ2|Q5EBQ2_MOUSE			9300000
QLERDPRIKMALQQEGFD	24.13	2173.09	18	0.4	544.281	20.64		6	7723	20160108_NMS2.raw	1	1	tr|Q3TT48|Q3TT48_MOUSE
SLGGGTGSGM(+15.99)GTLLISKIREEFPDRIMNTF	24.12	3199.6	30	-2	800.906	30.72	127000000	5	13834	20160108_NAc.raw	1	1	sp|Q9D6F9|TBB4A_MOUSE	Oxidation (M)	M10:Oxidation (M):0.00	127000000
APPTAYIDFARQKLDPKIAVA	24.04	2284.26	21	-1.5	572.071	24.56	8390000	5	10303	20160108_NAc.raw	2	1	sp|P17751|TPIS_MOUSE			8390000	7060000
M(+42.01)LSPAMSFLKSFPPPGSADGL	23.87	2191.07	21	-0.2	731.364	45.28	17400000	6	21188	20160108_NMS2.raw	1	2	tr|P97506|P97506_MOUSE:tr|Q923F1|Q923F1_MOUSE	Acetylation (Protein N-term)	M1:Acetylation (Protein N-term):1000.00		17400000
S(+42.01)RYLRPPNTSLFVRNV	23.86	1960.06	16	-0.7	654.362	22.68	10700000	5	9215	20160108_NAc.raw	1	7	tr|Q8CF51|Q8CF51_MOUSE:tr|Q3TFP0|Q3TFP0_MOUSE:tr|Q3UDH7|Q3UDH7_MOUSE:tr|Q3UA07|Q3UA07_MOUSE:tr|Q3UXS8|Q3UXS8_MOUSE:sp|Q9R0U0|SRS10_MOUSE:tr|Q3UYX6|Q3UYX6_MOUSE	Acetylation (Protein N-term)	S1:Acetylation (Protein N-term):1000.00	10700000
VPSPVS(+79.97)SEDDLQEEEQLEQAIKEHLGPGSSQEMERLAKVS(-.98)	23.8	4484.11	40	-4.1	1122.03	31.6		6	13817	20160108_NMS2.raw	1	1	sp|Q03517|SCG2_MOUSE	Phosphorylation (STY); Amidation	S6:Phosphorylation (STY):14.02;S40:Amidation:1000.00
GVTVDELGKVLTPTQVMNRPSSISWDGLDPGKLYTL	23.73	3886.02	36	-3	972.509	33.94	16300000	5	15646	20160108_NAc.raw	1	2	sp|P70296|PEBP1_MOUSE:tr|Q5EBQ2|Q5EBQ2_MOUSE			16300000
EDENFILKHTGPGILSMANAGPNTNGSQFFICTA	23.71	3593.69	34	-2.5	1198.9	33.33	39300000	5	15308	20160108_NAc.raw	1	2	sp|P17742|PPIA_MOUSE:tr|Q5SVY2|Q5SVY2_MOUSE			39300000
SSPETLISDLLMKESTENAPRTRLEDPSM(+15.99)W	23.6	3448.65	30	1.2	863.17	33.46	180000000	6	14865	20160108_NMS2.raw	3	1	sp|P57774|NPY_MOUSE	Oxidation (M)	M29:Oxidation (M):32.61		180000000
FGGFTGARKSARKLANQ	23.55	1807.98	17	0.9	453.003	12.04	641000	6	3520	20160108_NMS2.raw	1	4	sp|Q64387|PNOC_MOUSE:tr|Q99NQ2|Q99NQ2_MOUSE:tr|B7ZMX9|B7ZMX9_MOUSE:tr|Q543U6|Q543U6_MOUSE				641000
VPSPVS(+79.97)SEDDLQEEEQLEQAIKEHLGPGSS(+79.97)QEMERLA	23.54	4250.86	37	-1.8	1063.72	34.23	48500000	5	15815	20160108_NAc.raw	1	1	sp|Q03517|SCG2_MOUSE	Phosphorylation (STY)	S6:Phosphorylation (STY):0.00;S30:Phosphorylation (STY):0.00	48500000
PVFDNLMQQKLVDKNIFSF(-.98)	23.53	2281.19	19	-1	761.404	33.46	2880000	6	14866	20160108_NMS2.raw	1	12	tr|F8WIR1|F8WIR1_MOUSE:tr|Q3U7I9|Q3U7I9_MOUSE:tr|Q3UC89|Q3UC89_MOUSE:sp|P18242|CATD_MOUSE:tr|Q3TWD0|Q3TWD0_MOUSE:tr|Q3TWR6|Q3TWR6_MOUSE:tr|Q3TJN3|Q3TJN3_MOUSE:tr|Q3UCW4|Q3UCW4_MOUSE:tr|Q3UCD9|Q3UCD9_MOUSE:tr|Q3TXL5|Q3TXL5_MOUSE:tr|Q3U7P0|Q3U7P0_MOUSE:tr|Q3U8W5|Q3U8W5_MOUSE	Amidation	F19:Amidation:1000.00		2880000
E(+42.01)EEIAALVI	23.41	1027.54	9	-1.4	514.778	45.7	1760000	6	21400	20160108_NMS2.raw	1	1		Acetylation (N-term)	E1:Acetylation (N-term):1000.00		1760000
E(+42.01)EEIAALVI	23.41	1027.54	9	-1.4	514.778	45.7	1760000	6	21400	20160108_NMS2.raw	1	3	sp|P63260|ACTG_MOUSE:tr|Q3TSB7|Q3TSB7_MOUSE:tr|Q4KL81|Q4KL81_MOUSE	Acetylation (Protein N-term)	E1:Acetylation (Protein N-term):1000.00		1760000
YGGFMRRVGRPEWWMDYQKRYGGFL	23.31	3154.52	25	-1.1	631.91	27.28	14900000	5	11876	20160108_NAc.raw	1	1	sp|P22005|PENK_MOUSE			14900000
WPLFGPPSVVSRLDDRMPFEGAGDPDQVSLKADSDILQNPLAENGTPYYDVSRNA	23.24	6015.9	55	-1.9	1003.66	34.57	60900000	5	16003	20160108_NAc.raw	1	1	tr|A0A0R4J003|A0A0R4J003_MOUSE			60900000
A(+42.01)KVEQVLSLEPQHEL	23.2	1760.93	15	-1.5	881.471	27.82		6	11719	20160108_NMS2.raw	1	1	tr|Q8BH80|Q8BH80_MOUSE	Acetylation (Protein N-term)	A1:Acetylation (Protein N-term):1000.00
GFHSIELNEPPLVHTA	23.19	1759.89	16	0.6	587.637	21.95	23500000	6	8427	20160108_NMS2.raw	2	1	sp|Q60692|PSB6_MOUSE				23500000
FSLSFC(-1.01)ASK(+42.01)(-.98)	23.12	1028.49	9	-17	1029.48	26.2		5	11259	20160108_NAc.raw	1	1	tr|Q8VF73|Q8VF73_MOUSE	Half of a disulfide bridge; Acetylation (K); Amidation	C6:Half of a disulfide bridge:1000.00;K9:Acetylation (K):1000.00;K9:Amidation:1000.00
SKPDNPGEDAPAEDMARYYSALRHYINLITRQRY(-.98)	23.1	4008.97	34	-2.5	669.167	30.38	10700000	5	13638	20160108_NAc.raw	1	1	sp|P57774|NPY_MOUSE	Amidation	Y34:Amidation:1000.00	10700000
AGDKLVVVDF	23.1	1061.58	10	0.6	531.795	25.58	2360000	6	10439	20160108_NMS2.raw	1	1	sp|P10639|THIO_MOUSE				2360000
LIATGGDINAAIERLLGSQPS	23.05	2095.13	21	-2.7	699.381	35.93	7670000	5	16762	20160108_NAc.raw	1	1	sp|Q9QZM0|UBQL2_MOUSE			7670000
A(+42.01)DFDTYDDRAYSSFGGGRGSRGSAGGHGSRSQKELPTEPPYTAY	23.02	4712.12	44	-1.7	943.429	19.56	35600000	5	7481	20160108_NAc.raw	1	5	sp|Q9WUK2|IF4H_MOUSE:tr|Q3V244|Q3V244_MOUSE:tr|Q564E5|Q564E5_MOUSE:tr|Q3TG58|Q3TG58_MOUSE:tr|Q80U88|Q80U88_MOUSE	Acetylation (Protein N-term)	A1:Acetylation (Protein N-term):1000.00	35600000
AVLRTDGEPRARLGALLARYIQQVRKAPSGRMSVLKNLQSLDPSHRISD	23	5438.99	49	-2.7	778.004	27.33	44600000	5	11901	20160108_NAc.raw	1	1	sp|P09240|CCKN_MOUSE			44600000
S(+42.01)IEKIWAREILDSRGNPTVEVDLYTAKG	22.97	3201.67	28	6.1	801.429	34.3		6	15331	20160108_NMS2.raw	1	1		Acetylation (N-term)	S1:Acetylation (N-term):1000.00
S(+42.01)IEKIWAREILDSRGNPTVEVDLYTAKG	22.97	3201.67	28	6.1	801.429	34.3		6	15331	20160108_NMS2.raw	1	4	tr|Q545V3|Q545V3_MOUSE:tr|A0A0N4SUX5|A0A0N4SUX5_MOUSE:sp|P17183|ENOG_MOUSE:tr|Q3UJ20|Q3UJ20_MOUSE	Acetylation (Protein N-term)	S1:Acetylation (Protein N-term):1000.00
VAGALRPLLQGAVPAASEPPVLDVKRPFLCRESLSGQAAARPLVATVGLNVPASVRF	22.9	5831.25	57	0.2	834.043	30.27	31800000	5	13575	20160108_NAc.raw	1	1	sp|Q9CR68|UCRI_MOUSE			31800000
YGGFLRRI	22.8	980.556	8	-0.9	327.859	17.4	1510000	6	6012	20160108_NMS2.raw	1	2	tr|O35852|O35852_MOUSE:sp|O35417|PDYN_MOUSE				1510000
SDKPDM(+15.99)AEIEKFDKS(+79.97)KLKKTETQEKNPLPSKETIEQEKQAGES	22.7	5014.44	43	10.9	836.756	17.91	80500000	5	6589	20160108_NAc.raw	1	1	sp|P20065|TYB4_MOUSE	Oxidation (M); Phosphorylation (STY)	M6:Oxidation (M):1000.00;S15:Phosphorylation (STY):0.00	80500000
EPEPQPEPEPEPEPEPQPEPEPKPE	22.69	2857.28	25	-14.1	953.421	18.35	76800000	5	6821	20160108_NAc.raw	2	2	tr|Q9JLE8|Q9JLE8_MOUSE:tr|Q9JLE7|Q9JLE7_MOUSE			76800000	74600000
L(+42.01)EPEPEPHPHPHPHPHPHPEPEPEPEPEPEPEPEPEPEPEPEPEPEPEPEPEM	22.66	6133.67	53	-1.7	1023.28	15.49		5	5328	20160108_NAc.raw	1	1	tr|A2AMW3|A2AMW3_MOUSE	Acetylation (N-term)	L1:Acetylation (N-term):1000.00
PMFIVNTNVPRASVPEGFLSELTQQLAQATGKPAQYIAVHVVPDQLMTF	22.57	5352.77	49	-2.1	1071.56	42.43	113000000	5	20050	20160108_NAc.raw	2	2	tr|Q545F0|Q545F0_MOUSE:sp|P34884|MIF_MOUSE			113000000	159000000
EPQPEPEPEPEPEPQPEPEPKPE	22.54	2631.19	23	-14.2	878.057	19.33	61000000	6	7022	20160108_NMS2.raw	4	2	tr|Q9JLE8|Q9JLE8_MOUSE:tr|Q9JLE7|Q9JLE7_MOUSE			46900000	61000000
VNPTVFFDITADDEPLGRVSFELF	22.37	2727.34	24	2.1	910.124	44.14	70200000	6	20590	20160108_NMS2.raw	1	2	sp|P17742|PPIA_MOUSE:tr|Q5SVY2|Q5SVY2_MOUSE				70200000
SHHLAHY(+79.97)RASEEEPEYGEES(+79.97)RSY	22.36	2922.13	23	-3.6	731.537	13.19	4550000	6	4043	20160108_NMS2.raw	1	3	sp|P16014|SCG1_MOUSE:tr|Q3TY66|Q3TY66_MOUSE:tr|Q8BP91|Q8BP91_MOUSE	Phosphorylation (STY)	Y7:Phosphorylation (STY):0.00;S20:Phosphorylation (STY):0.00		4550000
A(+42.01)DEIAKAQVAQPGGDTIFGKIIRKEIPAKIIFEDDRC(-1.01)LAF	22.34	4427.34	40	-0.3	738.898	33.21	24900000	5	15240	20160108_NAc.raw	1	1	sp|P70349|HINT1_MOUSE	Acetylation (Protein N-term); Half of a disulfide bridge	A1:Acetylation (Protein N-term):1000.00;C37:Half of a disulfide bridge:1000.00	24900000
PIEHGIITNWDDMEKIWHHTFYNEL	22.3	3137.47	25	-0.9	628.501	31.14	9080000	5	14072	20160108_NAc.raw	1	6	sp|P68033|ACTC_MOUSE:tr|Q61275|Q61275_MOUSE:tr|Q497E4|Q497E4_MOUSE:tr|Q3TG92|Q3TG92_MOUSE:tr|Q9CXK3|Q9CXK3_MOUSE:tr|Q3UIJ3|Q3UIJ3_MOUSE			9080000
YGGFMRRV(-.98)	22.27	983.512	8	-0.1	492.763	12.93	4910000	6	3924	20160108_NMS2.raw	2	1	sp|P22005|PENK_MOUSE	Amidation	V8:Amidation:1000.00	808000	4910000
MEPEEEANGGEILA	22.26	1487.64	14	-0.6	744.829	21.85	44700000	6	8369	20160108_NMS2.raw	1	1	sp|P22005|PENK_MOUSE				44700000
A(+42.01)ADISQWAGPLCLQEVDEPPQHALRVDYAGVTVDELGKVLTPTQVMNR	22.25	5271.63	48	-6	1055.33	37.62	62400000	5	17671	20160108_NAc.raw	1	2	sp|P70296|PEBP1_MOUSE:tr|Q5EBQ2|Q5EBQ2_MOUSE	Acetylation (Protein N-term)	A1:Acetylation (Protein N-term):1000.00	62400000
PLNPKANREKMTQIMFETF	22.19	2294.16	19	-1.8	765.724	24.21	27000000	6	9652	20160108_NMS2.raw	1	9	sp|P63260|ACTG_MOUSE:tr|Q3TSB7|Q3TSB7_MOUSE:tr|Q4KL81|Q4KL81_MOUSE:sp|P68033|ACTC_MOUSE:tr|Q61275|Q61275_MOUSE:tr|Q497E4|Q497E4_MOUSE:tr|Q3TG92|Q3TG92_MOUSE:tr|Q9CXK3|Q9CXK3_MOUSE:tr|Q3UIJ3|Q3UIJ3_MOUSE				27000000
AVLRTDGEPRARLGALLARYIQQV	22.19	2665.51	24	-1.2	534.109	27.15	32200000	5	11801	20160108_NAc.raw	6	1	sp|P09240|CCKN_MOUSE			114000000	106000000
A(+42.01)DKPDMGEIASFDKAKLKKTETQEKNTLPTKETIEQEKRSEIS(-.98)	22.15	4932.54	43	-9.5	705.649	17.61	602000	6	6119	20160108_NMS2.raw	2	2	sp|Q6ZWY8|TYB10_MOUSE:tr|A6H6H4|A6H6H4_MOUSE	Acetylation (Protein N-term); Amidation	A1:Acetylation (Protein N-term):1000.00;S43:Amidation:1000.00	16100000	602000
WPLFGPPSVVRLDDRMPFEGAGDPDQVSLKADSDILQNPLAENGTPYYDVSRNA(-.98)	22.14	5927.89	54	-3.7	1186.58	34.88		5	16175	20160108_NAc.raw	1	1	sp|P32648|VIP_MOUSE	Amidation	A54:Amidation:1000.00
APSDPRLRQFLQKSLAAATGKQELAKYFLAELLSEPNQTENDALEPEDLPQAAEQDEMRLEL(-.98)	22.12	6964.52	62	-4.9	1161.75	37.69		5	17709	20160108_NAc.raw	1	2	tr|Q545V6|Q545V6_MOUSE:sp|P60041|SMS_MOUSE	Amidation	L62:Amidation:1000.00
ASLK(+42.01)DLEGKWRLMESHGFEEY(-.98)	22.11	2565.23	21	-8.4	642.31	29.39		5	13094	20160108_NAc.raw	1	3	tr|Q3TLH6|Q3TLH6_MOUSE:sp|Q05816|FABP5_MOUSE:tr|Q497I3|Q497I3_MOUSE	Acetylation (K); Amidation	K4:Acetylation (K):30.64;Y21:Amidation:1000.00
VRSLVQVRDAEPGADAEPGADAEPGADDAEEVEQKQLQ	22.03	3988.89	38	1.3	998.231	18.52	5040000	5	6913	20160108_NAc.raw	1	4	sp|Q64387|PNOC_MOUSE:tr|Q99NQ2|Q99NQ2_MOUSE:tr|B7ZMX9|B7ZMX9_MOUSE:tr|Q543U6|Q543U6_MOUSE			5040000
LEGSFLGGSEAGERLLQQGLAQVEAG	22.02	2615.32	26	1.8	872.782	34.8	29200000	5	16132	20160108_NAc.raw	1	1	tr|Q0VGU4|Q0VGU4_MOUSE			29200000
MREIVHI	21.97	896.49	7	-0.6	299.837	14.8	839000	6	4768	20160108_NMS2.raw	2	3	sp|Q7TMM9|TBB2A_MOUSE:sp|P99024|TBB5_MOUSE:sp|Q9ERD7|TBB3_MOUSE				839000
MREIVHL	21.97	896.49	7	-0.6	299.837	14.8	839000	6	4768	20160108_NMS2.raw	2	2	sp|P68372|TBB4B_MOUSE:sp|Q9D6F9|TBB4A_MOUSE				839000
SVDQDLGPEVPPENVLGA	21.76	1834.89	18	-0.5	918.454	29.14	159000000	6	12464	20160108_NMS2.raw	1	1	sp|Q9QXV0|PCSK1_MOUSE				159000000
SDK(+42.01)PDMAEIEKFDKS(+79.97)KLKKTETQEKNPLPSKETIEQEKQAGES	21.72	5040.45	43	-2.4	721.07	15.43	439000000	5	5300	20160108_NAc.raw	1	1	sp|P20065|TYB4_MOUSE	Acetylation (K); Phosphorylation (STY)	K3:Acetylation (K):16.15;S15:Phosphorylation (STY):0.00	439000000
GKVLTPTQVMNRPSSISWDGLDPGKLYTL	21.7	3172.66	29	-2.8	794.17	28.69	43800000	5	12683	20160108_NAc.raw	2	2	sp|P70296|PEBP1_MOUSE:tr|Q5EBQ2|Q5EBQ2_MOUSE			43800000
VRSLVQV	21.66	799.492	7	0.1	400.753	14.69	858000	6	4719	20160108_NMS2.raw	2	4	sp|Q64387|PNOC_MOUSE:tr|Q99NQ2|Q99NQ2_MOUSE:tr|B7ZMX9|B7ZMX9_MOUSE:tr|Q543U6|Q543U6_MOUSE				858000
V(+42.01)NPTVFF	21.64	864.438	7	-0.7	865.445	45.63	28000000	6	21362	20160108_NMS2.raw	1	3	sp|P17742|PPIA_MOUSE:tr|Q5SVY2|Q5SVY2_MOUSE:tr|F8VPN3|F8VPN3_MOUSE	Acetylation (Protein N-term)	V1:Acetylation (Protein N-term):1000.00		28000000
VNPTVFF	21.59	822.428	7	0.9	823.436	30.08	13200000	6	12979	20160108_NMS2.raw	1	3	sp|P17742|PPIA_MOUSE:tr|Q5SVY2|Q5SVY2_MOUSE:tr|F8VPN3|F8VPN3_MOUSE				13200000
A(+42.01)KVEQVLSLEPQHELKFRGPFTDVVTTNL	21.44	3336.77	29	0.2	835.2	30.5	123000000	5	13709	20160108_NAc.raw	1	1	tr|Q8BH80|Q8BH80_MOUSE	Acetylation (Protein N-term)	A1:Acetylation (Protein N-term):1000.00	123000000
Q(-17.03)EDAELQPRALDIYSAVDDASHEKELIEALQEVLKKLKS(+79.97)(-.98)	21.43	4483.25	39	-10.4	897.648	39.85	25500000	5	18820	20160108_NAc.raw	1	2	tr|Q3UY31|Q3UY31_MOUSE:tr|Q3UYI4|Q3UYI4_MOUSE	Pyro-glu from Q; Phosphorylation (STY); Amidation	Q1:Pyro-glu from Q:1000.00;S39:Phosphorylation (STY):4.17;S39:Amidation:1000.00	25500000
S(+42.01)IEKIWAREILDSRGNPTVEVDLYTAKGLFRAAVPSGAS	21.39	4258.24	39	-2.8	852.653	35.53	13700000	6	16017	20160108_NMS2.raw	1	1		Acetylation (N-term)	S1:Acetylation (N-term):1000.00		13700000
S(+42.01)IEKIWAREILDSRGNPTVEVDLYTAKGLFRAAVPSGAS	21.39	4258.24	39	-2.8	852.653	35.53	13700000	6	16017	20160108_NMS2.raw	1	4	tr|Q545V3|Q545V3_MOUSE:tr|A0A0N4SUX5|A0A0N4SUX5_MOUSE:sp|P17183|ENOG_MOUSE:tr|Q3UJ20|Q3UJ20_MOUSE	Acetylation (Protein N-term)	S1:Acetylation (Protein N-term):1000.00		13700000
A(+42.01)AEHPEPPKGELQLPPPPPPGHYGAWAAQELQARL	21.25	3790.92	35	-5.4	948.733	27.96	19000000	5	12260	20160108_NAc.raw	1	5	tr|Q3UQU5|Q3UQU5_MOUSE:tr|Q80W39|Q80W39_MOUSE:tr|Q3UBH2|Q3UBH2_MOUSE:tr|Q3UAI4|Q3UAI4_MOUSE:tr|Q9CS24|Q9CS24_MOUSE	Acetylation (Protein N-term)	A1:Acetylation (Protein N-term):1000.00	19000000
MERLQK(+42.01)AKMDNQVLGY	21.25	1964.98	16	-1.3	656	21.55	50700000	6	8210	20160108_NMS2.raw	1	1	tr|Q3UEW2|Q3UEW2_MOUSE	Acetylation (K)	K6:Acetylation (K):0.00		50700000
MILPVGAESFRDAMRLGAEVYHTL	21.22	2675.36	24	-6	669.842	35.6	6980000	5	16578	20160108_NAc.raw	1	4	tr|Q545V3|Q545V3_MOUSE:tr|A0A0N4SUX5|A0A0N4SUX5_MOUSE:sp|P17183|ENOG_MOUSE:tr|Q3UJ20|Q3UJ20_MOUSE			6980000
GLQY(+79.97)RGRGSEEDRAPRPR	21.21	2179.04	18	-0.6	436.815	11.24	930000	6	3160	20160108_NMS2.raw	2	3	sp|P16014|SCG1_MOUSE:tr|Q3TY66|Q3TY66_MOUSE:tr|Q8BP91|Q8BP91_MOUSE	Phosphorylation (STY)	Y4:Phosphorylation (STY):0.00		930000
TGPGILSM	21.18	774.395	8	-2	775.4	23.14	47200000	5	9477	20160108_NAc.raw	1	2	sp|P17742|PPIA_MOUSE:tr|Q5SVY2|Q5SVY2_MOUSE			47200000
TGPGLLSM	21.18	774.395	8	-2	775.4	23.14	47200000	5	9477	20160108_NAc.raw	1	1	sp|Q9ERU9|RBP2_MOUSE			47200000
DADEGDTLANSSDLLKELLGTGDNRAKD(-.98)	21.14	2931.41	28	-7.1	978.136	33.42	7600000	6	14842	20160108_NMS2.raw	1	1	sp|P22005|PENK_MOUSE	Amidation	D28:Amidation:1000.00		7600000
M(+42.01)DVFMKGLSMAKEGVVAAAEKTKQGVTEA	21.07	3067.54	29	-2.9	767.89	35.14	5760000	5	16324	20160108_NAc.raw	1	1	sp|Q91ZZ3|SYUB_MOUSE	Acetylation (Protein N-term)	M1:Acetylation (Protein N-term):1000.00	5760000
VPSPVSS(+79.97)EDDLQEEEQLEQAIKEHLGPGSSQEMERLAKVS	21.02	4485.09	40	-1.5	1122.28	30.63	1200000000	5	13781	20160108_NAc.raw	1	1	sp|Q03517|SCG2_MOUSE	Phosphorylation (STY)	S7:Phosphorylation (STY):0.00	1200000000
SPQLEDEAKELQKRYGGFMRRVGRPEWWMDYQ	21.01	3984.91	32	-0.1	665.16	29.36	5110000	5	13082	20160108_NAc.raw	1	1	sp|P22005|PENK_MOUSE			5110000
ELENLAAMDLELQKIAEKFSQ	20.91	2419.23	21	-1.2	807.417	36.84	20400000	5	17253	20160108_NAc.raw	1	3	sp|P16014|SCG1_MOUSE:tr|Q3TY66|Q3TY66_MOUSE:tr|Q8BP91|Q8BP91_MOUSE			20400000
GFHSIELNEPPLVHT	20.9	1688.85	15	-1	563.957	22.61	13200000	6	8786	20160108_NMS2.raw	1	1	sp|Q60692|PSB6_MOUSE				13200000
A(+42.01)ADISQWAGPLCLQEVDEPPQHALRVDYAGVTVDELGKVLTPTQVMNRPSSISW	20.86	5928.95	54	-1.7	1186.79	39.67		5	18723	20160108_NAc.raw	1	2	sp|P70296|PEBP1_MOUSE:tr|Q5EBQ2|Q5EBQ2_MOUSE	Acetylation (Protein N-term)	A1:Acetylation (Protein N-term):1000.00
RVGRPEWWMDYQ	20.84	1621.75	12	-0.1	541.589	23.31	4880000	6	9155	20160108_NMS2.raw	1	1	sp|P22005|PENK_MOUSE				4880000
FAESLPSDEEGENYSKEVPEIE	20.84	2497.1	22	-1.3	833.374	23.17	838000000	5	9494	20160108_NAc.raw	1	1	sp|P22005|PENK_MOUSE			838000000
ALDIYSAVDDASHEKELIEALQEVLKKLKS(+79.97)	20.81	3434.76	30	-1.8	859.695	38.2	117000000	5	17978	20160108_NAc.raw	1	2	tr|Q3UY31|Q3UY31_MOUSE:tr|Q3UYI4|Q3UYI4_MOUSE	Phosphorylation (STY)	S30:Phosphorylation (STY):0.00	117000000
SLGGGTGSGMGTLLISKVREEYPDRIM(+15.99)NTF(-.98)	20.79	3200.6	30	-0.4	1067.87	30.76	1200000	5	13856	20160108_NAc.raw	1	1	sp|Q9ERD7|TBB3_MOUSE	Oxidation (M); Amidation	M27:Oxidation (M):13.43;F30:Amidation:1000.00	1200000
DYMGWMDF(-.98)	20.77	1062.39	8	0	532.204	47.74	12100000	6	22272	20160108_NMS2.raw	2	1	sp|P09240|CCKN_MOUSE	Amidation	F8:Amidation:1000.00		12100000
RVDYAGVTVDEL	20.74	1335.67	12	0	668.841	23.92	28700000	6	9486	20160108_NMS2.raw	1	2	sp|P70296|PEBP1_MOUSE:tr|Q5EBQ2|Q5EBQ2_MOUSE				28700000
E(-18.01)GAAAAAAAAA	20.7	825.398	11	3.3	826.408	25.39	14300000	5	10788	20160108_NAc.raw	1	2	tr|Q923T4|Q923T4_MOUSE:tr|E9Q8M1|E9Q8M1_MOUSE	Pyro-glu from E	E1:Pyro-glu from E:1000.00	14300000
FAESLPSDEEGENYS(+79.97)KEVPEIEKRYGGFMRF	20.66	3719.65	31	-4.3	930.915	28.36	84200000	5	12496	20160108_NAc.raw	1	1	sp|P22005|PENK_MOUSE	Phosphorylation (STY)	S15:Phosphorylation (STY):0.00	84200000
LLVVE	20.62	571.358	5	10.1	572.371	78.58	9320000	6	37351	20160108_NMS2.raw	2	4	tr|A0A286YDF5|A0A286YDF5_MOUSE:sp|P97393|RHG05_MOUSE:tr|B9EKC3|B9EKC3_MOUSE:tr|E9PYT0|E9PYT0_MOUSE				9320000
FPKPEGSQDKSLHN	20.55	1582.77	14	0.1	396.701	11.4	306000	6	3228	20160108_NMS2.raw	2	1	sp|P47867|SCG3_MOUSE				306000
LPFFF	20.5	669.353	5	-19.3	670.347	35.94		5	16768	20160108_NAc.raw	1	1
IPFFF	20.5	669.353	5	-19.3	670.347	35.94		5	16768	20160108_NAc.raw	1	1	tr|Q6IR20|Q6IR20_MOUSE
VGRPEWWMDYQ(-.98)	20.38	1464.66	11	-4.1	733.335	43.75	384000	5	20744	20160108_NAc.raw	1	1	sp|P22005|PENK_MOUSE	Amidation	Q11:Amidation:1000.00	384000
S(+42.01)EKSTMEQLVEKACFRDYQ	20.37	2333.07	19	-2.5	584.273	25.7	133000000	5	10970	20160108_NAc.raw	1	1	tr|E9PXF8|E9PXF8_MOUSE	Acetylation (N-term)	S1:Acetylation (N-term):1000.00	133000000
VRFPDRQYEPYPITE	20.33	1908.94	15	-2.4	637.318	19.42		5	7399	20160108_NAc.raw	1	3	sp|P16014|SCG1_MOUSE:tr|Q3TY66|Q3TY66_MOUSE:tr|Q8BP91|Q8BP91_MOUSE
S(+42.01)DKPDMAEIEKFD	20.28	1565.69	13	1.1	783.854	23.32	15500000	6	9160	20160108_NMS2.raw	1	1	sp|P20065|TYB4_MOUSE	Acetylation (Protein N-term)	S1:Acetylation (Protein N-term):1000.00		15500000
YPMEPEEEANGGEILA	20.22	1747.76	16	-2.2	874.886	24.34	122000000	5	10170	20160108_NAc.raw	2	1	sp|P22005|PENK_MOUSE			122000000
ADK(+42.01)PDMGEIASFDKAKLKKT(+79.97)ETQEKNTLPTKETIEQEKRSEIS	20.1	5013.49	43	-2.3	836.587	18.44	75200000	6	6548	20160108_NMS2.raw	1	2	sp|Q6ZWY8|TYB10_MOUSE:tr|A6H6H4|A6H6H4_MOUSE	Acetylation (K); Phosphorylation (STY)	K3:Acetylation (K):41.98;T20:Phosphorylation (STY):0.00		75200000
M(+42.01)EMDKRIYLELRNRTPSDVKELVL	20.07	2989.57	24	-2.6	598.92	28.13	4030000	5	12366	20160108_NAc.raw	1	1	sp|O35381|AN32A_MOUSE	Acetylation (Protein N-term)	M1:Acetylation (Protein N-term):1000.00	4030000
A(+42.01)TM(+15.99)SDKPDMAEIEKFDKSK(+42.01)LKKTETQEKNPLPSKETIEQEKQAGES	20.07	5321.62	46	-8.1	887.936	15.58		5	5372	20160108_NAc.raw	1	1	sp|P20065|TYB4_MOUSE	Acetylation (Protein N-term); Oxidation (M); Acetylation (K)	A1:Acetylation (Protein N-term):1000.00;M3:Oxidation (M):9.45;K19:Acetylation (K):0.00
AVPRGEAAGAVQELARALAHLL	19.89	2212.24	22	-1.9	554.067	35.81	5530000	5	16702	20160108_NAc.raw	1	1	sp|Q9QXV0|PCSK1_MOUSE			5530000
RPPSNQQPPPPPPPPPPPQQ	19.89	2149.11	20	16.3	717.388	21.91	27500000	5	8772	20160108_NAc.raw	1	1				27500000
DYAGVTVDELGKVLTPTQVMNRPSSISWDGLDPGKLYTL	19.86	4235.15	39	-2.7	1059.79	36.85	7480000	5	17259	20160108_NAc.raw	1	2	sp|P70296|PEBP1_MOUSE:tr|Q5EBQ2|Q5EBQ2_MOUSE			7480000
S(+42.01)VPPGAG	19.85	625.307	7	-6.8	626.31	55.65	7200000	6	26390	20160108_NMS2.raw	2	2	sp|Q61548|AP180_MOUSE:tr|E9QLK9|E9QLK9_MOUSE	Acetylation (N-term)	S1:Acetylation (N-term):1000.00	9520000	7200000
PGIADRMQKEITAL	19.81	1541.82	14	-19	514.939	21.43		5	8499	20160108_NAc.raw	1	9	sp|P63260|ACTG_MOUSE:tr|Q3TSB7|Q3TSB7_MOUSE:tr|Q4KL81|Q4KL81_MOUSE:sp|P68033|ACTC_MOUSE:tr|Q61275|Q61275_MOUSE:tr|Q497E4|Q497E4_MOUSE:tr|Q3TG92|Q3TG92_MOUSE:tr|Q9CXK3|Q9CXK3_MOUSE:tr|Q3UIJ3|Q3UIJ3_MOUSE
PGLADRMQKEITAL	19.81	1541.82	14	-19	514.939	21.43		5	8499	20160108_NAc.raw	1	1
PK(+42.01)PSSIPTGL	19.8	1037.58	10	-0.9	1038.58	25.5		5	10849	20160108_NAc.raw	1	1	sp|Q9QYX7|PCLO_MOUSE	Acetylation (K)	K2:Acetylation (K):1000.00
EVEAG	19.79	503.223	5	13.9	504.237	45.12	21300000	6	21100	20160108_NMS2.raw	3	5	sp|Q6PB44|PTN23_MOUSE:tr|A2ARP8|A2ARP8_MOUSE:tr|A0A140LJB0|A0A140LJB0_MOUSE:tr|Q155P7|Q155P7_MOUSE:sp|P70227|ITPR3_MOUSE			19000000	24100000
IVQTDTATGVGVARN	19.78	1500.79	15	9.3	751.409	28.05		5	12317	20160108_NAc.raw	1	1	sp|Q9D2F7|P210L_MOUSE
A(+42.01)INGIAT	19.76	700.375	7	13.2	701.392	29.06		6	12416	20160108_NMS2.raw	1	1	tr|E0CXS4|E0CXS4_MOUSE	Acetylation (N-term)	A1:Acetylation (N-term):1000.00
AVPRGEAAGAVQELARALAHLLEAE	19.69	2541.37	25	-0.2	636.349	39.49	6540000	6	18179	20160108_NMS2.raw	1	1	sp|Q9QXV0|PCSK1_MOUSE				6540000
TGKPAQYIAVHVVPDQL	19.67	1834.99	17	-0.7	612.672	22.05	12800000	6	8478	20160108_NMS2.raw	1	2	tr|Q545F0|Q545F0_MOUSE:sp|P34884|MIF_MOUSE				12800000
DADEGDTLANSSDLLKELLGTGDNRAKDS(+79.97)HQQESTNNDEDMS(-.98)	19.65	4613.96	42	-14.3	923.785	33.5	6360000	6	14884	20160108_NMS2.raw	1	1	sp|P22005|PENK_MOUSE	Phosphorylation (STY); Amidation	S29:Phosphorylation (STY):0.00;S42:Amidation:1000.00		6360000
RIDSRLHTPMYFFIGGLSF	19.61	2256.15	19	9.8	565.051	29.9	7040000	5	13378	20160108_NAc.raw	1	1				7040000
PATTS	19.53	475.228	5	12.9	476.241	79.77		5	38672	20160108_NAc.raw	1	1	sp|A2AN08|UBR4_MOUSE
SANSNPAMAPRE	19.42	1243.56	12	0.7	622.788	11.53	731000	6	3289	20160108_NMS2.raw	1	2	tr|Q545V6|Q545V6_MOUSE:sp|P60041|SMS_MOUSE				731000
ECLVT	19.37	563.263	5	6.2	564.273	56.47	1710000	6	26811	20160108_NMS2.raw	1	4	tr|Q2I0J8|Q2I0J8_MOUSE:tr|Q2I0J7|Q2I0J7_MOUSE:tr|E9QPU1|E9QPU1_MOUSE:tr|E9PV45|E9PV45_MOUSE				1710000
KIRVLNS(+79.97)TAISLQWNRVY(+79.97)SDTVQGQLREYRAYYWRESSLLKNLWVSQKRQQAS(+79.97)FPGDR	19.31	7227.55	58	-9.9	1033.5	11.74	5550000	6	3383	20160108_NMS2.raw	1	1		Phosphorylation (STY)	S7:Phosphorylation (STY):0.00;Y18:Phosphorylation (STY):0.00;S53:Phosphorylation (STY):0.58		5550000
EPQPEPEPEPEPEPEPQPEPEPKPE	19.27	2857.28	25	-14.7	953.42	18.39	76800000	5	6845	20160108_NAc.raw	1	1	tr|A2AMW3|A2AMW3_MOUSE			76800000
DYAGVTVDELGKVLTPTQV	19.27	2004.04	19	-2.4	1003.03	34.18	39300000	6	15266	20160108_NMS2.raw	1	2	sp|P70296|PEBP1_MOUSE:tr|Q5EBQ2|Q5EBQ2_MOUSE				39300000
WPLFGPPSVVSRLDDRMPFEGAGDPDQVSLKADSDILQNPLAENGTPYYDVSRNA(-.98)	19.25	6014.92	55	-8.9	1003.48	34.59		5	16014	20160108_NAc.raw	1	1	tr|A0A0R4J003|A0A0R4J003_MOUSE	Amidation	A55:Amidation:1000.00
VPERAPLPPPVPSQFQA(-.98)	19.25	1828	17	-11.7	610.333	21.96		5	8800	20160108_NAc.raw	1	1	tr|Q0VGU4|Q0VGU4_MOUSE	Amidation	A17:Amidation:1000.00
SDK(+42.01)PDM(+15.99)AEIEKFDKSKLKKT(+79.97)ETQEKNPLPSKETIEQEKQAGES	19.22	5056.45	43	3.2	843.751	15.49	6300000	6	5087	20160108_NMS2.raw	1	1	sp|P20065|TYB4_MOUSE	Acetylation (K); Oxidation (M); Phosphorylation (STY)	K3:Acetylation (K):10.87;M6:Oxidation (M):1000.00;T20:Phosphorylation (STY):8.22		6300000
DVPNHPCKV	19.22	1007.49	9	2.2	1008.5	19.61	6410000	5	7506	20160108_NAc.raw	1	1				6410000
EGSPEE	19.19	646.245	6	7.8	647.257	32.05		6	14075	20160108_NMS2.raw	1	1	sp|E9PYL2|PRR12_MOUSE
EVDVE	19.17	589.26	5	13.3	590.275	31.97		6	14028	20160108_NMS2.raw	1	2	sp|A2AWL7|MGAP_MOUSE:sp|A7M7C7|SKOR2_MOUSE
IPVGSLKNEDTPNRQYLDEDMLLKVLEYLNQEQAEQG	19.14	4289.12	37	-1	1073.29	37.59		6	17157	20160108_NMS2.raw	1	1	sp|Q03517|SCG2_MOUSE
ANAGPNTNGSQFFICTA	18.99	1711.76	17	-1.2	856.888	28.22	278000000	6	11942	20160108_NMS2.raw	1	2	sp|P17742|PPIA_MOUSE:tr|Q5SVY2|Q5SVY2_MOUSE				278000000
AFGVITQ	18.95	734.396	7	7.1	735.409	21.2	2710000	6	8023	20160108_NMS2.raw	1	1	sp|P26361|CFTR_MOUSE				2710000
SPQPPPPAPARDELPDWNEVLPPWDREEDEVFPPGPYHPFPNYIRPR(-.98)	18.94	5511.69	47	-5.3	919.617	31.44		6	13731	20160108_NMS2.raw	1	1	tr|Q0VGU4|Q0VGU4_MOUSE	Amidation	R47:Amidation:1000.00
VGNIE	18.82	530.27	5	-1.1	531.277	96.5	3190000	6	45213	20160108_NMS2.raw	1	1					3190000
VGNLE	18.82	530.27	5	-1.1	531.277	96.5	3190000	6	45213	20160108_NMS2.raw	1	1	tr|A9DA50|A9DA50_MOUSE				3190000
Q(-17.03)LPAPSSQP(-.98)	18.8	905.461	9	7	906.474	24.29	2740000	6	9701	20160108_NMS2.raw	1	1		Pyro-glu from Q; Amidation	Q1:Pyro-glu from Q:1000.00;P9:Amidation:1000.00		2740000
LIVLA	18.8	527.368	5	-1.3	528.375	49.26	23500000	5	23558	20160108_NAc.raw	1	5	tr|K3W4M2|K3W4M2_MOUSE:sp|E9PZQ0|RYR1_MOUSE:tr|A0A1L1SQG7|A0A1L1SQG7_MOUSE:tr|Q3KPB0|Q3KPB0_MOUSE:tr|Q8VH01|Q8VH01_MOUSE			23500000
LLVLA	18.8	527.368	5	-1.3	528.375	49.26	23500000	5	23558	20160108_NAc.raw	1	9	sp|Q6ZWR6|SYNE1_MOUSE:tr|A0A1L1STC6|A0A1L1STC6_MOUSE:tr|Q2I0J8|Q2I0J8_MOUSE:tr|Q2I0J7|Q2I0J7_MOUSE:tr|E9QPU1|E9QPU1_MOUSE:tr|Q3TSQ4|Q3TSQ4_MOUSE:tr|Q3UR61|Q3UR61_MOUSE:sp|Q8BXR5|NALCN_MOUSE:tr|E9Q265|E9Q265_MOUSE			23500000
ILVLA	18.8	527.368	5	-1.3	528.375	49.26	23500000	5	23558	20160108_NAc.raw	1	1				23500000
LLVIA	18.8	527.368	5	-1.3	528.375	49.26	23500000	5	23558	20160108_NAc.raw	1	3	sp|Q8CJH3|PLXB1_MOUSE:tr|E9QK20|E9QK20_MOUSE:tr|A0A087WS83|A0A087WS83_MOUSE			23500000
LIVIA	18.8	527.368	5	-1.3	528.375	49.26	23500000	5	23558	20160108_NAc.raw	1	1				23500000
IIVLA	18.8	527.368	5	-1.3	528.375	49.26	23500000	5	23558	20160108_NAc.raw	1	1	sp|Q7TSK3|PCDH8_MOUSE			23500000
ILVIA	18.8	527.368	5	-1.3	528.375	49.26	23500000	5	23558	20160108_NAc.raw	1	1				23500000
VDEPPQHALRVDYAGVTVDELGKVLTPTQV(-.98)	18.78	3244.71	30	-7.5	812.178	28.89		5	12801	20160108_NAc.raw	1	2	sp|P70296|PEBP1_MOUSE:tr|Q5EBQ2|Q5EBQ2_MOUSE	Amidation	V30:Amidation:1000.00
PNC(-1.01)LL	18.74	557.276	5	-1.6	558.282	104.89		6	48989	20160108_NMS2.raw	1	1		Half of a disulfide bridge	C3:Half of a disulfide bridge:1000.00
A(+42.01)ASVDLELKKAFTELQA	18.74	1875	17	-0.8	626.006	35.69	2920000	6	16103	20160108_NMS2.raw	1	4	sp|Q9CWM4|PFD1_MOUSE:tr|Q9CQF7|Q9CQF7_MOUSE:tr|Q8R3R9|Q8R3R9_MOUSE:tr|Q8CEH4|Q8CEH4_MOUSE	Acetylation (Protein N-term)	A1:Acetylation (Protein N-term):1000.00		2920000
DTSSG	18.72	465.171	5	-0.2	466.178	106.43		6	49610	20160108_NMS2.raw	1	6	tr|A0A286YDF5|A0A286YDF5_MOUSE:tr|F8VPV0|F8VPV0_MOUSE:tr|Q80U10|Q80U10_MOUSE:tr|A0A1W2P737|A0A1W2P737_MOUSE:sp|P61620|S61A1_MOUSE:tr|Q3TJD0|Q3TJD0_MOUSE
IPVSS	18.72	501.28	5	6.9	502.291	76.9	1050000	5	37329	20160108_NAc.raw	1	4	sp|Q9D2F7|P210L_MOUSE:tr|O08614|O08614_MOUSE:tr|E9Q6R7|E9Q6R7_MOUSE:tr|E9PYH0|E9PYH0_MOUSE			1050000
LPVSS	18.72	501.28	5	6.9	502.291	76.9	1050000	5	37329	20160108_NAc.raw	1	8	tr|F8WI37|F8WI37_MOUSE:sp|Q4U2R1|HERC2_MOUSE:sp|Q8BRH4|KMT2C_MOUSE:sp|P70670|NACAM_MOUSE:tr|Q3TSQ4|Q3TSQ4_MOUSE:tr|Q3UR61|Q3UR61_MOUSE:sp|Q80U93|NU214_MOUSE:tr|Q8CHS9|Q8CHS9_MOUSE			1050000
IAPATHLD	18.62	836.439	8	-13.7	837.435	29.85		5	13349	20160108_NAc.raw	1	1
ETPAG	18.59	473.212	5	13.8	474.226	35.2	24200000	5	16357	20160108_NAc.raw	2	1				24200000	41100000
SPDAAG	18.58	516.218	6	9	517.23	11.78		6	3398	20160108_NMS2.raw	1	9	tr|G5E8K2|G5E8K2_MOUSE:tr|G5E8K3|G5E8K3_MOUSE:sp|G5E8K5|ANK3_MOUSE:tr|S4R2S8|S4R2S8_MOUSE:tr|S4R2K9|S4R2K9_MOUSE:tr|A0A1W2P812|A0A1W2P812_MOUSE:tr|S4R1S2|S4R1S2_MOUSE:tr|W6PPR4|W6PPR4_MOUSE:tr|W6PPA1|W6PPA1_MOUSE
EQTTSNIGGSS(-.98)	18.57	1078.49	11	8.6	1079.51	16.78		5	5982	20160108_NAc.raw	1	1	sp|Q80TY5|VP13B_MOUSE	Amidation	S11:Amidation:1000.00

## Sheet: Periacqueductal gray
Peptide	-10lgP	Mass	Length	ppm	m/z	RT	Area	Fraction	Scan	Source File	#Spec	Number of Protein Groups	Accession	PTM	AScore	Area [F11]	Area [F12]
VPSPVSSEDDLQEEEQLEQAIKEHLGPGSSQEMERLAKVS	49.83	4405.12	40	-3	882.029	29.79	476000000	12	12419	20160120_PAG2.raw	3	1	sp|Q03517|SCG2_MOUSE				559000000
IPVGSLKNEDTPNRQYLDEDMLLKVLEYLNQEQAEQGREHLA	49.71	4895.44	42	-2.4	980.093	33.5	1310000000	12	14342	20160120_PAG2.raw	14	1	sp|Q03517|SCG2_MOUSE			139000000	4360000000
A(+42.01)DKPDMGEIASFDKAKLKKTETQEKNTLPTKETIEQEKRSEIS	49.7	4933.52	43	-2.2	987.71	18.02	1760000000	12	6183	20160120_PAG2.raw	23	2	sp|Q6ZWY8|TYB10_MOUSE:tr|A6H6H4|A6H6H4_MOUSE	Acetylation (Protein N-term)	A1:Acetylation (Protein N-term):1000.00	79200000	10200000000
V(+42.01)NPTVFFDITADDEPLGRVSF	49.3	2380.16	21	-1.9	1191.08	47.18	48100000	12	21273	20160120_PAG2.raw	10	2	sp|P17742|PPIA_MOUSE:tr|Q5SVY2|Q5SVY2_MOUSE	Acetylation (Protein N-term)	V1:Acetylation (Protein N-term):1000.00	235000000	73800000
IPVGSLKNEDTPNRQYLDEDMLLKVLEYLNQEQAEQGREHL	48.89	4824.4	41	-3.9	965.884	33.52	51700000	11	13432	20160120_PAG1.raw	10	1	sp|Q03517|SCG2_MOUSE			90900000	1590000000
AVPRGEAAGAVQELARALAHLLEAERQE	48.89	2954.57	28	-2.5	739.648	35.34	680000000	12	15303	20160120_PAG2.raw	14	1	sp|Q9QXV0|PCSK1_MOUSE			39200000	1370000000
FENKVPEKQKLFQEDNGMPVHLKGGASDALLYRATMALTLGGTAYAIYLLAMAAFPKKQN	47.72	6568.41	60	-2.7	1095.74	38.38	325000000	11	15857	20160120_PAG1.raw	9	1	sp|P48771|CX7A2_MOUSE			768000000	1590000000
VPSPVS(+79.97)SEDDLQEEEQLEQAIKEHLGPGSSQEMERLAKVS	47.66	4485.09	40	-2.4	1122.28	31.3	512000000	12	13195	20160120_PAG2.raw	4	1	sp|Q03517|SCG2_MOUSE	Phosphorylation (STY)	S6:Phosphorylation (STY):12.28	32400000	594000000
S(+42.01)DKPDM(+15.99)AEIEKFDKSKLKKTETQEKNPLPSKETIEQEKQAGES	47.16	4976.48	43	-2.3	996.301	14.62	608000000	12	4492	20160120_PAG2.raw	9	2	sp|P20065|TYB4_MOUSE:tr|Q6ZWX2|Q6ZWX2_MOUSE	Acetylation (Protein N-term); Oxidation (M)	S1:Acetylation (Protein N-term):1000.00;M6:Oxidation (M):1000.00		1670000000
Q(-17.03)QETAAAETETRTHTLTRVNLESPGPERVW	46.9	3389.66	30	-2.8	848.42	21.6	89600000	12	7982	20160120_PAG2.raw	3	1	tr|Q0VGU4|Q0VGU4_MOUSE	Pyro-glu from Q	Q1:Pyro-glu from Q:1000.00		109000000
GEAAGAVQELARALAHLLEAERQE	46.42	2531.31	24	-1.8	633.833	37.7	15800000	12	16528	20160120_PAG2.raw	3	1	sp|Q9QXV0|PCSK1_MOUSE				15800000
ADK(+42.01)PDMGEIASFDKAKLKKTETQEKNTLPTKETIEQEKRSEIS	46.37	4933.52	43	-1.8	823.26	16.87	3520000000	12	5602	20160120_PAG2.raw	2	2	sp|Q6ZWY8|TYB10_MOUSE:tr|A6H6H4|A6H6H4_MOUSE	Acetylation (K)	K3:Acetylation (K):147.00	44200000	3520000000
APSDPRLRQFLQKSLAAATGKQELAKYFLAELLSEPNQTENDALEPEDLPQAAEQDEMRLELQ	46.02	7093.56	63	-3.3	1183.26	37.7	424000000	12	16524	20160120_PAG2.raw	4	2	tr|Q545V6|Q545V6_MOUSE:sp|P60041|SMS_MOUSE			5470000	778000000
VNPTVFFDITADDEPLGRVSF	45.79	2338.15	21	-2.8	1170.08	37.92	93300000	12	16640	20160120_PAG2.raw	4	2	sp|P17742|PPIA_MOUSE:tr|Q5SVY2|Q5SVY2_MOUSE				94300000
LLEAAQEEGAVTPDLPGLEKVQVRPE	45.77	2787.47	26	-2.6	930.16	25.88	102000000	12	10298	20160120_PAG2.raw	3	1	sp|Q62361|TRH_MOUSE				120000000
A(+42.01)DKPDM(+15.99)GEIASFDKAKLKKTETQEKNTLPTKETIEQEKRSEIS	45.15	4949.52	43	-2	990.909	15.48	125000000	12	4917	20160120_PAG2.raw	6	2	sp|Q6ZWY8|TYB10_MOUSE:tr|A6H6H4|A6H6H4_MOUSE	Acetylation (Protein N-term); Oxidation (M)	A1:Acetylation (Protein N-term):1000.00;M6:Oxidation (M):1000.00		414000000
SLSAASAPLVETSTPLRL	44.98	1812	18	-2.8	907.004	26.87	749000000	12	10841	20160120_PAG2.raw	13	1	sp|Q9QXV0|PCSK1_MOUSE				901000000
LLDEGHYPVRESPIDTA	44.9	1910.94	17	-2.6	956.473	18.26	47600000	12	6306	20160120_PAG2.raw	5	3	sp|P16014|SCG1_MOUSE:tr|Q3TY66|Q3TY66_MOUSE:tr|Q8BP91|Q8BP91_MOUSE				195000000
PMFIVNTNVPRASVPEGFLSELTQQL	44.71	2886.49	26	-3	963.169	39.45	290000000	12	17434	20160120_PAG2.raw	4	2	tr|Q545F0|Q545F0_MOUSE:sp|P34884|MIF_MOUSE				327000000
APGAMLQIEALQEVLKKL	44.52	1951.12	18	-3.1	651.378	36.66	14800000	12	15987	20160120_PAG2.raw	2	1	sp|P56388|CART_MOUSE				14800000
SSEMARDEDGGQDGDQVGHEDLY	43.92	2508.99	23	-2.2	837.337	15.39	44400000	12	4873	20160120_PAG2.raw	2	1	tr|O35852|O35852_MOUSE				44400000
LGALFNPYFDPLQWKNSDFE	43.73	2400.14	20	-2	801.053	38.47	87900000	12	16929	20160120_PAG2.raw	3	3	sp|P16014|SCG1_MOUSE:tr|Q3TY66|Q3TY66_MOUSE:tr|Q8BP91|Q8BP91_MOUSE				87900000
APPGRPDVFPPPLSSEHNGQVAEDAVSRPKDDGVPEV	43.36	3861.89	37	-2.1	966.478	20.96	165000000	12	7638	20160120_PAG2.raw	5	1	tr|Q0VGU4|Q0VGU4_MOUSE				612000000
S(+42.01)DKPDMAEIEKFDKSKLKKTETQEKNPLPSKETIEQEKQAGES	43.32	4960.49	43	-2.6	993.102	18.74	897000000	12	6552	20160120_PAG2.raw	28	2	sp|P20065|TYB4_MOUSE:tr|Q6ZWX2|Q6ZWX2_MOUSE	Acetylation (Protein N-term)	S1:Acetylation (Protein N-term):1000.00	182000000	54300000000
SGQLGLPDEENRRESKDQLSEDASKVITYL	43.3	3376.67	30	-2.3	845.174	25.7	52100000	12	10201	20160120_PAG2.raw	4	1	sp|Q03517|SCG2_MOUSE				79800000
SHYEEGPGKNLPFSVENKWRLLAMMTVYFGSGFAAPFFIVRHQLLKK	43.28	5439.82	47	-1.3	1088.97	37.23		12	16283	20160120_PAG2.raw	7	1	sp|P17665|COX7C_MOUSE			58300000	1010000000
DADSSVEKQVALLKALYGHGQIS	43.18	2428.26	23	-2.5	608.071	29.12	26500000	12	12065	20160120_PAG2.raw	4	2	sp|P41539|TKN1_MOUSE:tr|Q149W7|Q149W7_MOUSE				93300000
AQATGKPAQYIAVHVVPDQL	42.9	2105.13	20	-3.3	1053.57	21.74	9440000	12	8056	20160120_PAG2.raw	3	2	tr|Q545F0|Q545F0_MOUSE:sp|P34884|MIF_MOUSE				66900000
EEKEEDVEAEERGDLGEVGAWRPH	42.54	2765.25	24	-2	692.319	18.82	82900000	12	6593	20160120_PAG2.raw	4	1	sp|Q62361|TRH_MOUSE				127000000
LSDDDRVTWAEQQYEKERS	42.53	2354.08	19	-3.9	589.524	18	15900000	12	6171	20160120_PAG2.raw	2	3	sp|P63239|NEC1_MOUSE:tr|Q32MU0|Q32MU0_MOUSE:tr|Q8BRQ2|Q8BRQ2_MOUSE				15900000
SDK(+42.01)PDMAEIEKFDKSKLKKTETQEKNPLPSKETIEQEKQAGES	42.53	4960.49	43	-0.7	827.755	15.82	24300000000	12	5090	20160120_PAG2.raw	5	2	sp|P20065|TYB4_MOUSE:tr|Q6ZWX2|Q6ZWX2_MOUSE	Acetylation (K)	K3:Acetylation (K):24.34		39700000000
SVDQDLGPEVPPENVLGALLRV	42.47	2316.23	22	-3.1	1159.12	38.75	215000000	12	17074	20160120_PAG2.raw	10	1	sp|Q9QXV0|PCSK1_MOUSE			15400000	513000000
SSPETLISDLLMKESTENAPRTRLEDPSMW	42.27	3432.65	30	-2.8	859.168	34.01	247000000	12	14606	20160120_PAG2.raw	3	1	sp|P57774|NPY_MOUSE				319000000
SLSAASAPLVETSTPL	41.85	1542.81	16	-3	772.412	26.96	282000000	12	10891	20160120_PAG2.raw	4	1	sp|Q9QXV0|PCSK1_MOUSE				375000000
ARPVKEPRSLSAASAPLVETSTPLRL	40.9	2745.55	26	-2.8	916.188	19.44	41800000	12	6889	20160120_PAG2.raw	6	1	sp|Q9QXV0|PCSK1_MOUSE				188000000
SPQLEDEAKELQ	40.63	1385.67	12	-2.1	693.84	16.66	114000000	12	5500	20160120_PAG2.raw	2	2	sp|P22005|PENK_MOUSE:tr|Q3UXY8|Q3UXY8_MOUSE				114000000
ASAPLVETSTPLRL	40.39	1453.81	14	-2.5	727.912	23.72	45900000	12	9127	20160120_PAG2.raw	1	1	sp|Q9QXV0|PCSK1_MOUSE				45900000
Q(-17.03)YDGVAELDQLLHY	40.22	1645.76	14	0.7	823.889	41.2	27200000	12	18335	20160120_PAG2.raw	2	3	sp|P16014|SCG1_MOUSE:tr|Q3TY66|Q3TY66_MOUSE:tr|Q8BP91|Q8BP91_MOUSE	Pyro-glu from Q	Q1:Pyro-glu from Q:1000.00		27200000
AVGHPC(-1.01)GPQGIC(-1.01)GQTGLLQLLGDLSRGQETLAKQTPQLEAWVREPLE	39.95	4991.54	47	-4.5	999.311	37.15	56100000	12	16240	20160120_PAG2.raw	1	1	sp|Q62361|TRH_MOUSE	Half of a disulfide bridge	C6:Half of a disulfide bridge:1000.00;C12:Half of a disulfide bridge:1000.00		56100000
EDENFILKHTGPGILSM	39.88	1899.94	17	-1.8	950.976	27.02	22000000	12	10925	20160120_PAG2.raw	2	2	sp|P17742|PPIA_MOUSE:tr|Q5SVY2|Q5SVY2_MOUSE				22000000
LEGEDDPDRSMKLSFRT	39.87	1994.94	17	-0.9	665.986	16.82	11700000	12	5577	20160120_PAG2.raw	2	2	sp|P26339|CMGA_MOUSE:tr|Q3UN28|Q3UN28_MOUSE				17900000
AYGFRDPGPQL	39.78	1219.6	11	-1.4	610.806	20.28	52500000	12	7293	20160120_PAG2.raw	1	2	sp|P26339|CMGA_MOUSE:tr|Q3UN28|Q3UN28_MOUSE				52500000
GFGDLKTPAGLQV	39.71	1301.7	13	-2.5	651.855	25.12	17000000	12	9882	20160120_PAG2.raw	2	2	tr|A0A087WS46|A0A087WS46_MOUSE:sp|O70251|EF1B_MOUSE				17000000
[truncated: 99 more rows]

## Sheet: Rostroventral Medulla
Peptide	-10lgP	Mass	Length	ppm	m/z	RT	Area	Fraction	Scan	Source File	#Spec	Number of Protein Groups	Accession	PTM	AScore	Area [F7]	Area [F8]
[truncated: 149 more rows]

[truncated: 2 more sheets: Trigeminal Ganglia, Trigeminal Nucleus]
